# Supplementary material for: Targeting EZH2-driven cholesterol metabolic vulnerability through Napabucasin suppresses ovarian cancer metastasis
Source: Cell Death Dis. 2026 Jun 27;17(1):603. doi: 10.1038/s41419-026-08894-9 (PMC13315729; doi:10.1038/s41419-026-08894-9)
Supplement: Supplementary file 12 — Supplementary Table 1 [file 41419_2026_8894_MOESM12_ESM.xlsx]

## Sheet: Cells lines sources
List of cell lines
Cell lines	culture condition	sources	note
IOSE-80	RPMI1640 + 10% FBS+1% Anti-Anti	CTCC Cat#CTCC-400-0117	Human normal ovarian epithelial cells
HEY	DMEM + 10% FBS+1% Anti-Anti	CTCC Cat#CTCC-400-0122	Human ovarian high-grade serous adenocarcinoma cells
SKOV3	McCoy's 5A + 10% FBS+1% Anti-Anti	ATCC Cat# HTB-77	Human ovarian serous adenocarcinoma cells
A2780	DMEM + 10% FBS+1% Anti-Anti	CTCC Cat#CTCC-003-0011	Human ovarian endometrioid adenocarcinoma cells
OVCAR8	DMEM + 10% FBS+1% Anti-Anti	CTCC Cat#CTCC-001-0663	Human ovarian high-grade serous adenocarcinoma cells
OV90	1:1 mixture of MCDB 105 and Medium 199+15% FBS+1% Anti-Anti	ATCC Cat#CRL-3585	Human ovarian high-grade serous adenocarcinoma cells
ES-2	McCoy's 5A + 10% FBS+1% Anti-Anti	ATCC Cat#CRL-1978	Human ovarian clear cell adenocarcinoma
TOV21G	1:1 mixture of MCDB 105 and Medium 199+15% FBS+1% Anti-Anti	ATCC Cat#CRL-3577	Human ovarian clear cell adenocarcinoma
CAOV3	DMEM + 10% FBS+1% Anti-Anti	ATCC Cat#HTB-75	Human ovarian high-grade serous adenocarcinoma cells
OVCAR3	RPMI1640+4 mg/mL human recombinant insulin +20% FBS+1% Anti-Anti	ATCC Cat#HTB-161	Human ovarian high-grade serous adenocarcinoma cells
ID8	DMEM + 10% FBS+1% Anti-Anti	CTCC Cat#CTCC-003-0111	Mouse ovarian cancer epithelial cells
RAW264.7	RAW 264.7 Cell Complete Medium (Pricella,CM-0190 )	Pricella Cat#CL-0190	Mouse monocyte-macrophage leukemia

## Sheet: qRT-PCR-Primers
List of primer sequences for qPCR
GENES	sequence (5' to 3')
ACTB F	CATGTACGTTGCTATCCAGGC
ACTB R	CTCCTTAATGTCACGCACGAT
GAPDH F	GACAGTCAGCCGCATCTTCT
GAPDH R	GCGCCCAATACGACCAAATC
EZH2 F	GTGGAGAGATTATTTCTCAAGATG
EZH2 R	CCGACATACTTCAGGGCATCAGCC
TMED10 F	TGGAGGCGAAAAATTACGAAGA
TMED10 R	CTAGGCGTCGCAGCTCTAC
CDC25A F	CCAAAGGAACCATTGAGAAC
CDC25A R	CAGATGCCATAATTTCTGGAG
RAP1A F	ACGACTTACAGGACCTGAGGGAAC
RAP1A R	GCCAACTACTCGCTCATCTTCCAG
APOA2 F	ACTGTGCTACTCCTCACCATCTG
APOA2 R	TCCATCAGGTCCTTGCCATAGTC
APOB F	ATTCAGCAGGAACTTCAACGATACC
APOB R	GCAGCAAGAGTCCACCAATCAG
APOE F	CTGCGTTGCTGGTCACATTCC
APOE R	CTGCGTTGCTGGTCACATTCC
SREBP1 F	GCTGTTGGTGCTCGTCTCCTTG
SREBP1 R	GCTTGCGATGCCTCCAGAAGTAC
FASN F	GTGGTGGGCTTGGTGAACTGTC
FASN R	AGGTGCTGCTGAGGTTGGAGAG
SCD F	GCGATATGCTGTGGTGCTTAATGC
SCD R	GGGAAAGGAGTGGTGGTAGTTGTG
SREBP2 F	AGCAGCAGCAGCAGCAATGG
SREBP2 R	CGCCGAGGGAGAGAAGGAAGG
HMGCR F	AGGTGCCAGCAGCCGAGTC
HMGCR R	ATGCCTCCTTTATCACTGCGAACC
HMGCS F	GCTCTTGGGATGGACGGTATGC
HMGCS R	ACTGCTCCAACTCCACCTGTAGG
SQLE F	TGTTGTGCGTGCTGGTGTTCC
SQLE R	TATCCGAGAAGAGGGCGAACTGG
LSS F	GAGAACGGCTCTGCGATGCTG
LSS R	GCTTGGTCTCATAGGTGGCGAAC
CYP51 F	AGGCGATGGAGAAGGTGACAGG
CYP51 R	GTAGACCAGGCTGAGGGTGAAGG
DHCR7 F	ACCCAACATTCCCAAAGCCAAGAG
DHCR7 R	GGCGAACAGCAGTAGGAAGATGAC
ACACA F	GCCTTCACTGTTCCTTCCACTTCC
ACACA R	TACCTTCTTCTACTGGCGGCTGAG
ABCA1 F	GCTCAGTGGGATGGATGGCAAAG
ABCA1 R	CTCCGTCTGGCAATTAGCAGTCTC
ABCG1 F	GAACTGCCCAACCTACCACAACC
ABCG1 R	GAACTGCCCAACCTACCACAACC
ACAT1 F	CGGCAGATGCAGCGAAGAGG
ACAT1 R	AATAGGTTCTACAGCAGCGTCAGC
ACAT2 F	GGCTACAGCGGCGTCCCTAG
ACAT2 R	ACAGCAGCTAAGGCACCATTGAAG
CH25H F	CACATCCTGTTCTGCCTGCTACTC
CH25H R	ACGAGGACGAGTTCTGGTGGTG
CYP27A1 F	ACACGACATCCAACACGCTGAC
CYP27A1 R	AACGGCATGTGGGCAAAGTCC
CYP46A1 F	GGGCGGATGGACACATACTTTGAG
CYP46A1 R	GAAGTAGGTGAACCGTGGCTTGG
CYP7B1 F	CAGCAGTGCGTGACGAAATTGAC
CYP7B1 R	TGTTCTCTGGTGAGGTGGATGGG
IL-6 F	CAAAGCCAGAGTCCTTCAGAGAGA
IL-6 R	TTGGATGGTCTTGGTCCTTAGC
MMP2-F	TGCTGAAGGACACACTAAAGAAGATG
MMP2-R	TGGGCTTGCGAGGGAAGAAG
PSG8-F	CAATATGGTGGCATCCGCAGTTAC
PSG8-R	CCGCAGAACAGGACAAGTAGAGG
ACE-F	GGCATAGACCTGGTGACTGATGAG
ACE-R	GTGGTGATGTTGGTGTTGTAGTTCC
SERF1A-F	AGCAAGGGAAAGAGGAAAGAGGATAG
SERF1A-R	TGGAAGAGGAAAGCAAGGATTCTCC
RGPD2-F	GAATGCTGATGCGAAGAGACCAAG
RGPD2-R	AACCACATCCATGCTCTATCTGATCC
CLDN22-F	GTTTGCTGGACTTTCTCTTCTGCTAG
CLDN22-R	GTTTCAGGTTGGTGTTTCTCGTCTC
FGB-F	AAACAGGACCATGACCATTCACAAC
FGB-R	CCACCATCCACCACCGTCTTC
FGG-F	AGAGTGGAACTGGAAGACTGGAATG
FGG-R	TTAGGCGGTACTTGTCAGCTTCAG
FGA-F	AAGAAGTGGTGACCTCCGAAGATG
FGA-R	ATCCAGAGTACCTATGCCAGACAATG
ALB-F	AGATGCCTGCTGACTTGCCTTC
ALB-R	ACGACAGAGTAATCAGGATGCCTTC
mouse β-actin F	CAGCCACTGTCGAGTCGCGT
mouse β-actin R	CACCATCACACCCTGGTGCCT
mouse EZH2 F	AAACTTGCCCACCTCGGAAA
mouse EZH2 R	AGGAGCTGGACGTCTCATCT
mouse TMED10 F	CCTCGGCATCTCCTTCCATC
mouse TMED10 R	AAGCGACGCAGGTAGAAGAC

## Sheet: Antibodies
List of antibodies used in this study
Primary antibody	Identifier	Clone numbers	Dilutions/Amounts	Source	Application
Anti-EZH2	Cat#5246S RRID: AB_10694683	D2C9	1:1000 (WB)/1:300 (IHC)	Cell Signaling Technology	WB, IHC
Anti-TMED10	Cat#15199-1-AP RRID: AB_2204321	NA	1:8000	Proteintech	WB
Anti-GAPDH	Cat#60004-1-Ig RRID: AB_2107436	NA	1:100000	Proteintech	WB
Anti-β-actin	Cat#81115-1-RR RRID: AB_2923704	NA	1:10000	Proteintech	WB
Anti-Rap1A	Cat#10840-1-AP RRID: AB_2923653	NA	1:8000	Proteintech	WB
Anti-NF-κB	Cat#10745-1-AP RRID: AB_2178878	NA	1:2000	Proteintech	WB
Anti-p-NF-κB(Ser536)	Cat#3033 RRID: AB_331284	93H1	1:1000	Cell Signaling Technology	WB
Anti-LaminB1	Cat#A11495 RRID: AB_2861583	ARC0621	1:3000	ABclonal	WB
Anti-p-APMKa(Thr172)	Cat#2535T RRID: AB_331250	40H9	1:1000	Cell Signaling Technology	WB
Anti-AMPKa	Cat#10929-2-AP RRID: AB_2169568	NA	1:5000	Proteintech	WB
Anti-SREBF1	Cat#14088-1-AP RRID: AB_2255217	NA	1:2000	Proteintech	WB
Anti-SREBP2	Cat#28212-1-AP RRID: AB_2881091	NA	1:4000	Proteintech	WB
Anti-SCD1	Cat#2794 RRID: AB_2183099	C12H5	1:1000	Cell Signaling Technology	WB
Anti-AMPKβ1	Cat#HY-P80542 RRID: AB_3102128	NA	1:1000	MCE/MedChemExpress	WB
Anti-p-STAT3(Tyr705)	Cat#9145T RRID: AB_2491009	D3A7	1:2000	Cell Signaling Technology	WB
Anti-STAT3	Cat#10253-2-AP RRID: AB_2302876	NA	1:2000	Proteintech	WB
Anti-IL-6	Cat#21865-1-AP RRID: AB_11142677	NA	1:1000	Proteintech	WB
Anti-SMARCB1	Cat#91735T RRID: AB_2800172	D8M1X	1:1000	Cell Signaling Technology	WB
Anti-Malonyllysine	Cat#PTM-901 RRID: AB_2800172	NA	1:1000	PTM BIO	WB
Anti-PARP	Cat#9542S RRID: AB_2160739	NA	1:1000	Cell Signaling Technology	WB
Anti-Cleaved Caspase-3	Cat#9664T RRID: AB_2070042	5A1E	1:1000	Cell Signaling Technology	WB
Anti-Ki-67	Cat#27309-1-AP RRID:AB_2756525	NA	1:8000	Proteintech	IHC
Anti-MMP9	Cat#PTM-7259	JMMR-4107-VH	1:1000 (WB) 1:4000 (IHC)	PTM BIO	IHC
Anti-MMP2	Cat#66366-1-Ig	2B10D1	1:3000	Proteintech	WB
Anti-TIMP2	Cat#83938-3-RR	243160E10	1:2000	Proteintech	WB
Anti-H3K4me3	Cat#A22146	ARC55095	1:5000	ABclonal	WB
Anti-H3K9me3	Cat#A22295	ARC54898	1:2000	ABclonal	WB
Anti-H3K27me3	Cat#A22396	ARC5416	1:50000	ABclonal	WB
Anti-H3K36me3	Cat#A20379	ARC50050	1:3000	ABclonal	WB
Anti-Histone H3	Cat#AC070	ARC75100	1:20000	ABclonal	WB
Secondary antibody
Anti-mouse IgG, HRP-linked Antibody	Cat#7076S RRID: AB_330924	NA	1:10000	Cell Signaling Technology	WB
Anti-rabbit IgG, HRP-linked Antibody	Cat#7074S RRID: AB_2099233	NA	1:10000	Cell Signaling Technology	WB

## Sheet:  Plasmids sequences and primers
List of plasmids target sequences
Plasmids	sequence (5' to 3')
shNC	TTCTCCGAACGTGTCACGT
shEZH2#4	GGTGAATGCCCTTGGTCAATA
shEZH2#5	GCAAAGCTTACACTCCTTTCA
shTMED10#1	CGCTTCTTCAAGGCCAAGAAA
shTMED10#3	GACGCTTCTTCAAGGCCAAGA
shRap1A#1	CGGAAGATGTTCCAATGATTT
shRap1A#3	GCTCTGACAGTTCAGTTTGTT
shAPOA2#1	GCCTGGTTTCTCAGTACTTCC
shAPOA2#2	GGTTTCTCAGTACTTCCAGAC
shAPOA2#3	ACCATCTGCAGCCTTGAAGGA
mshEZH2#1	CGGCTCCTCTAACCATGTTTA
mshEZH2#2	GCACAAGTCATCCCGTTAAAG
DOX-Tet-on-shEZH2#1	CAGGATGGTACTTTCATTGAA
DOX-Tet-on-shEZH2#2	GGTGAATGCCCTTGGTCAATA
DOX-Tet-on-shEZH2#3	GCAAAGCTTACACTCCTTTCA
List of primer sequences for amplifying cDNA for plasmid construction
shRap1A#1
Forward	5′-CCGGCGGAAGATGTTCCAATGATTTCTCGAGAAATCATTGGAACATCTTCCGTTTTTG-3′
Reverse	5′-AATTCAAAAACGGAAGATGTTCCAATGATTTCTCGAGAAATCATTGGAACATCTTCCG-3′
shRap1A#3
Forward	5′-CCGGGCTCTGACAGTTCAGTTTGTTCTCGAGAACAAACTGAACTGTCAGAGCTTTTTG-3′
Reverse	5′-AATTCAAAAAGCTCTGACAGTTCAGTTTGTTCTCGAGAACAAACTGAACTGTCAGAGC-3′
shAPOA2#1
Forward	5′-CCGGGCCTGGTTTCTCAGTACTTCCCTCGAGGGAAGTACTGAGAAACCAGGCTTTTTG-3′
Reverse	5′-AATTCAAAAAGCCTGGTTTCTCAGTACTTCCCTCGAGGGAAGTACTGAGAAACCAGGC-3′
shAPOA2#2
Forward	5′-CCGGGGTTTCTCAGTACTTCCAGACCTCGAGGTCTGGAAGTACTGAGAAACCTTTTTG-3′
Reverse	5′-AATTCAAAAAGGTTTCTCAGTACTTCCAGACCTCGAGGTCTGGAAGTACTGAGAAACC-3′
shAPOA2#3
Forward	5′-CCGGACCATCTGCAGCCTTGAAGGACTCGAGTCCTTCAAGGCTGCAGATGGTTTTTTG-3′
Reverse	5′-AATTCAAAAAACCATCTGCAGCCTTGAAGGACTCGAGTCCTTCAAGGCTGCAGATGGT-3′
shTMED10#1
Forward	5′-CCGGCGCTTCTTCAAGGCCAAGAAACTCGAGTTTCTTGGCCTTGAAGAAGCGTTTTTG-3′
Reverse	5′-AATTCAAAAACGCTTCTTCAAGGCCAAGAAACTCGAGTTTCTTGGCCTTGAAGAAGCG-3′
shTMED10#2
Forward	5′-CCGGGACGCTTCTTCAAGGCCAAGACTCGAGTCTTGGCCTTGAAGAAGCGTCTTTTTG-3′
Reverse	5′-AATTCAAAAAGACGCTTCTTCAAGGCCAAGACTCGAGTCTTGGCCTTGAAGAAGCGTC-3′
TMED10
Forward	5′-GGATCTATTTCCGGTGAATTCATGTCTGGTTTGTCTGGCCCA-3′
Reverse	5′-ATGGTCTTTGTAGTCTCTAGACTCAATCAATTTCTTGGCCTTG-3′
mEZH2#1
Forward	5’- CCGGCGGCTCCTCTAACCATGTTTACTCGAGTAAACATGGTTAGAGGAGCCGTTTTTG -3’
Reverse	5’ -AATTCAAAAACGGCTCCTCTAACCATGTTTACTCGAGTAAACATGGTTAGAGGAGCCG-3’
mEZH2#2
Forward	5’ -CCGGGCACAAGTCATCCCGTTAAAGCTCGAGCTTTAACGGGATGACTTGTGCTTTTTG -3’
Reverse	5’ -AATTCAAAAAGCACAAGTCATCCCGTTAAAGCTCGAGCTTTAACGGGATGACTTGTGC-3’
mEZH2
Forward	5′-ACCTCGAGGCCACCATGGGCCAGACTGGGAAGAAA-3′
Reverse	5′-TTGTAGTCGGATCCAGGGATTTCCATTTCTCGTTCG-3′
List of primer sequences for siRNA-APOB
siAPOB#1
sense	5′-GGCCCAUGUAGGAAUAAAUTT-3′
antisense	5′-AUUUAUUCCUACAUGGGCCT-3′
siAPOB#4
sense	5′-GGCCCUUCGUGAAGAAUAUTT-3′
antisense	5′-AUAUUCUUCACGAAGGGCCTT-3′
