# Supplementary material for: Targeting EZH2-driven cholesterol metabolic vulnerability through Napabucasin suppresses ovarian cancer metastasis
Source: Cell Death Dis. 2026 Jun 27;17(1):603. doi: 10.1038/s41419-026-08894-9 (PMC13315729; doi:10.1038/s41419-026-08894-9)
Supplement: Supplementary file 13 — Supplementary Table 2 [file 41419_2026_8894_MOESM13_ESM.xlsx]

## Sheet: RNA-Seq-EZH2
Sample Id	mRNA Expression
YFY_N1	4.65483
YFY_N2	2.35306
YFY_N3	5.20164
YFY_N4	5.28209
YFY_N5	4.70698
YFY_N6	4.85646
YFY_N7	3.13458
YFY_N8	3.73727
YFY_N9	5.82662
YFY_N10	2.51986
YFY_N11	7.27584
YFY_N12	4.76507
YFY_N13	11.2046
YFY_N14	3.01664
YFY_N15	10.3623
YFY_N16	5.70563
YFY_N17	11.291
YFY_N18	3.61396
YFY_N19	42.1362
YFY_T1	6.08358
YFY_T2	57.638
YFY_T3	9.84669
YFY_T4	30.1523
YFY_T5	70.6765
YFY_T6	28.9426
YFY_T7	89.8471
YFY_T8	26.2196
YFY_T9	57.4308
YFY_T10	48.6919
YFY_T11	34.8765
YFY_T12	18.154
YFY_T13	50.1407
YFY_T14	37.3093
YFY_T15	53.9355
YFY_T16	75.402
YFY_T17	61.7554
YFY_T18	46.3708
YFY_T19	70.5463
YFY_T20	8.47965
YFY_T21	14.8677
YFY_T22	77.7507
YFY_T23	21.7621
YFY_T24	70.4826
YFY_T25	78.8741
YFY_T26	64.5239
YFY_T27	20.2382
YFY_T28	32.0227
YFY_T29	94.0356
YFY_T30	26.4576
YFY_T31	32.7933
YFY_T32	21.5027
YFY_T33	40.4954
YFY_T34	25.0374
YFY_T35	151.264
YFY_T36	35.3551
YFY_T37	32.1557
YFY_T38	27.4747
YFY_T39	5.89482
YFY_T40	8.87794
YFY_T41	26.0854
YFY_T42	7.13039
YFY_T43	47.0487
YFY_T44	61.4336
YFY_T45	42.3893
YFY_T46	54.8568
YFY_T47	75.631
YFY_T48	42.4158
YFY_T49	130.976
YFY_T50	147.124
YFY_T51	55.3629
YFY_T52	64.1615
YFY_T53	92.8495
YFY_T54	75.3649
YFY_T55	24.4764
YFY_T56	20.2394

## Sheet: RNA-Seq-TMED10
Sample Id	mRNA Expression
YFY_N1	279.467
YFY_N2	299.455
YFY_N3	290.772
YFY_N4	281.232
YFY_N5	282.167
YFY_N6	195.06
YFY_N7	332.247
YFY_N8	311.473
YFY_N9	290.49
YFY_N10	260.796
YFY_N11	151.568
YFY_N12	207.212
YFY_N13	96.6586
YFY_N14	85.9017
YFY_N15	78.0287
YFY_N16	147.937
YFY_N17	213.1
YFY_N18	178.887
YFY_N19	42.3295
YFY_T1	59.9164
YFY_T2	346.174
YFY_T3	70.7842
YFY_T4	307.922
YFY_T5	404.457
YFY_T6	271.679
YFY_T7	254.417
YFY_T8	196.549
YFY_T9	159.34
YFY_T10	456.936
YFY_T11	361.345
YFY_T12	547.033
YFY_T13	518.69
YFY_T14	230.383
YFY_T15	363.389
YFY_T16	661.409
YFY_T17	252.221
YFY_T18	313.766
YFY_T19	275.54
YFY_T20	209.209
YFY_T21	66.8034
YFY_T22	245.95
YFY_T23	348.943
YFY_T24	193.658
YFY_T25	173.526
YFY_T26	292.687
YFY_T27	351.72
YFY_T28	158.634
YFY_T29	415.862
YFY_T30	49.3298
YFY_T31	247.231
YFY_T32	143.245
YFY_T33	79.4001
YFY_T34	103.666
YFY_T35	167.348
YFY_T36	98.1908
YFY_T37	210.671
YFY_T38	175.555
YFY_T39	161.814
YFY_T40	131.668
YFY_T41	108.614
YFY_T42	254.311
YFY_T43	21.0963
YFY_T44	27.6612
YFY_T45	12.7173
YFY_T46	21.9738
YFY_T47	38.4149
YFY_T48	34.1262
YFY_T49	24.0332
YFY_T50	7.33925
YFY_T51	37.2829
YFY_T52	44.0459
YFY_T53	36.2823
YFY_T54	25.6098
YFY_T55	22.5356
YFY_T56	35.0479

## Sheet: q-PCR-EZH2
Sample Id	mRNA Expression	Averge
N1	1.07374	1.00158
	0.994817
	0.936173
N2	0.682988	0.709935
	0.696234
	0.750582
N3	0.986971	0.840826
	0.825621
	0.709886
N4	0.502861	0.671261
	0.654183
	0.856738
N5	0.510201	0.56217
	0.585266
	0.591044
N6	0.550232	0.555578
	0.558942
	0.557559
N7	1.0497	1.01465
	1.00095
	0.993303
N8	0.750481	0.692793
	0.601976
	0.725924
N9	0.348436	0.345421
	0.345981
	0.341846
N10	0.947852	0.849717
	0.740273
	0.861025
N11	1.02502	0.963427
	0.949765
	0.9155
N12	0.905595	1.01097
	0.972419
	1.15489
N13	0.523073	0.548907
	0.634484
	0.489164
N14	0.693281	0.699293
	0.781978
	0.622621
N15	0.000144404	0.000106538
	0.000129541
	4.56679e-05
N16	0.000464026	0.000395578
	0.000497723
	0.000224983
N17	0.000149586	0.000200082
	7.70878e-05
	0.000373572
N18	3.60039e-05	4.22694e-05
	4.17701e-05
	4.90342e-05
N19	0.000383569	0.000369444
	7.27589e-05
	0.000652004
N20	0.0017082	0.00115407
	0.000874128
	0.000879888
N21	0.00012877	0.000448802
	0.000680595
	0.00053704
N22	0.157434	0.217135
	0.0337492
	0.460221
N23	9.53456e-05	0.000136554
	6.6325e-05
	0.000247993
N24	0.0264763	0.011605
	0.00358344
	0.00475538
N25	0.000613397	0.00036821
	0.000343181
	0.000148052
N26	0.000262937	0.000296287
	0.000284837
	0.000341087
N27	0.00115922	0.00117129
	0.00112001
	0.00123465
T1	2.11895	1.94251
	1.89686
	1.81174
T2	2.0465	1.8804
	1.89575
	1.69895
T3	4.37552	3.32517
	2.76973
	2.83027
T4	1.53226	1.47585
	1.38189
	1.51339
T5	4.37664	4.17931
	3.83489
	4.32641
T6	2.04061	2.06503
	1.6511
	2.50338
T7	0.841277	0.807579
	0.824248
	0.757213
T8	2.13436	2.40985
	2.61072
	2.48446
T9	1.15315	1.14627
	1.1497
	1.13596
T10	0.44259	0.568111
	0.652082
	0.609662
T11	0.239972	0.244259
	0.236364
	0.256442
T12	2.09677	1.95708
	1.99773
	1.77675
T13	0.345099	0.342367
	0.351194
	0.330808
T14	1.30938	1.18448
	1.22124
	1.02284
T15	1.43231	1.11289
	1.00832
	0.898033
T16	0.706786	0.752462
	0.785186
	0.765415
T17	2.61538	2.41184
	2.20058
	2.41958
T18	1.13069	0.981187
	0.868852
	0.94402
T19	0.335167	0.3355
	0.371002
	0.30033
T20	1.25654	1.2957
	1.42288
	1.20769
T21	1.3762	1.47761
	1.70391
	1.35273
T22	4.21073	4.60024
	4.42234
	5.16766
T23	0.867849	1.00301
	1.06456
	1.07663
T24	0.473876	0.452647
	0.464001
	0.420065
T25	1.2366	1.39638
	1.59427
	1.35827
T26	3.71254	2.22804
	1.21317
	1.7584
T27	5.23459	4.82788
	5.09619
	4.15285
T28	8.17295	7.7664
	7.50846
	7.61777
T29	18.3159	17.5569
	15.5558
	18.7989
T30	7.3043	8.56116
	10.4659
	7.91334
T31	0.233525	0.326887
	0.488982
	0.258154
T32	0.474244	0.459493
	0.363917
	0.540318
T33	0.382101	0.32905
	0.208685
	0.396365
T34	0.933081	0.647229
	0.626943
	0.381664
T35	0.532982	0.429955
	0.374158
	0.382726
T36	0.242618	0.330556
	0.460259
	0.28879
T37	1.35372	0.952918
	0.972129
	0.532907
T38	1.02974	1.25747
	1.16851
	1.57417
T39	0.253119	0.303832
	0.216388
	0.441989
T40	0.277578	0.34032
	0.304952
	0.43843
T41	0.938939	0.594829
	0.43919
	0.406356
T42	0.397346	0.397346
	0.397346
	0.397346
T43	0.370169	0.32626
	0.274844
	0.333766
T44	0.791385	0.902744
	1.25044
	0.66641
T45	0.46043	0.448883
	0.453101
	0.433117
T46	0.367729	0.633172
	0.825025
	0.706761

## Sheet: q-PCR-TMED10
Sample Id	mRNA Expression	Averge
N1	1.02943	1.00068
	0.949086
	1.02352
N2	1.18404	1.16681
	1.17963
	1.13676
N3	1.06832	0.966382
	0.875879
	0.954951
N4	1.26907	1.18936
	1.17006
	1.12894
N5	0.964868	0.986966
	0.95951
	1.03652
N6	1.64631	1.53037
	1.34667
	1.59812
N7	1.52409	1.5836
	1.6283
	1.59842
N8	1.06015	1.1013
	1.0754
	1.16835
N9	1.35809	1.2759
	1.21197
	1.25764
N10	1.70232	1.66036
	1.53339
	1.74538
N11	0.981364	0.906693
	0.900553
	0.838161
N12	1.15819	1.16234
	1.14943
	1.17939
N13	1.11204	0.905329
	0.858125
	0.745827
N14	1.45125	1.35714
	1.29978
	1.32039
N15	1.39093	1.32008
	1.22999
	1.33932
N16	1.31042	1.22253
	1.10978
	1.24738
N17	1.49674	1.40851
	1.44781
	1.28098
N18	1.09365	1.00203
	0.955779
	0.956678
N19	6.33206e-05	7.22051e-05
	7.75592e-05
	7.57354e-05
N20	5.28791e-08	5.45445e-08
	5.02407e-08
	6.05137e-08
N21	4.23542e-07	4.29792e-07
	5.33339e-07
	3.32495e-07
N22	1.12664e-05	1.22516e-05
	9.66115e-06
	1.58274e-05
N23	1.37361e-07	1.12944e-07
	9.17551e-08
	1.09716e-07
N24	0.000355878	0.000338314
	0.000290774
	0.000368289
N25	7.70134e-06	6.26761e-06
	7.16929e-06
	3.93218e-06
N26	3.64208e-06	3.84451e-06
	3.63513e-06
	4.25633e-06
N27	0.00986053	0.0105058
	0.0128611
	0.00879562
T1	0.526878	0.394939
	0.358306
	0.299633
T2	0.609972	0.556942
	0.553293
	0.507563
T3	1.07441	0.65837
	0.51851
	0.382189
T4	0.546528	1.27909
	0.516398
	2.77434
T5	0.512143	0.498629
	0.468726
	0.515018
T6	0.138063	0.130874
	0.174017
	0.0805416
T7	1.11667	0.980877
	0.875604
	0.950353
T8	1.02283	0.957897
	0.902528
	0.948336
T9	0.223241	0.209936
	0.203397
	0.203171
T10	0.622195	0.60729
	0.639134
	0.560541
T11	0.205444	0.199271
	0.193662
	0.198707
T12	0.617812	0.549638
	0.505988
	0.525114
T13	2.73483	2.5068
	2.29681
	2.48876
T14	0.287687	0.247874
	0.23802
	0.217914
T15	0.883293	0.734624
	0.656655
	0.663923
T16	0.486082	0.449495
	0.418435
	0.443968
T17	0.518103	0.430201
	0.399382
	0.373119
T18	0.755947	0.727008
	0.726847
	0.698231
T19	0.188519	0.202219
	0.233752
	0.184386
T20	0.374899	0.381181
	0.394836
	0.373809
T21	0.333695	0.327038
	0.370232
	0.277189
T22	0.427645	0.46209
	0.468545
	0.490079
T23	0.428625	0.473128
	0.503051
	0.48771
T24	0.184222	0.175889
	0.177825
	0.165618
T25	1.02461	0.982511
	0.994062
	0.928865
T26	3.63569	4.18842
	5.42086
	3.5087
T27	7.31051	5.13059
	4.04911
	4.03215
T28	1.06179	1.0087
	0.997401
	0.966903
T29	0.876315	0.839947
	0.829955
	0.813571
T30	0.792627	0.690901
	0.568108
	0.711969
T31	0.000184077	0.000117729
	7.64059e-05
	9.27043e-05
T32	6.45768e-05	6.45768e-05
	6.45768e-05
	6.45768e-05
T33	0.000234402	0.000425374
	0.000246337
	0.000795383
T34	0.000204509	0.00021206
	0.000152337
	0.000279335
T35	0.00040594	0.000325202
	0.000323248
	0.000246418
T36	3.88722e-05	7.36876e-05
	0.000112678
	6.95125e-05
T37	4.993e-05	4.63346e-05
	4.6667e-05
	4.24067e-05
T38	0.000170125	0.000443669
	0.000754405
	0.000406475
T39	0.000558888	0.000390218
	0.000208981
	0.000402786
T40	2.99277e-05	3.35813e-05
	3.51037e-05
	3.57126e-05
T41	2.08232e-05	2.75356e-05
	2.57038e-05
	3.60799e-05
T42	3.65558e-05	3.90395e-05
	4.3313e-05
	3.72497e-05
T43	6.11798e-05	5.16559e-05
	2.98705e-05
	6.39174e-05
T44	3.46827e-05	2.68618e-05
	2.44035e-05
	2.14992e-05
T45	0.00019824	0.000212431
	0.000161826
	0.000277227
T46	0.00191553	0.0019405
	0.00205317
	0.00185282

## Sheet: IHC-Normal
Sample Id	Age(years)	positively stained tumor cells	staining intensity	Staining score
Normal#1	52	0	0	0
Normal#2	58	0	0	0
Normal#3	68	0	0	0
Normal#4	52	0	0	0
Normal#5	69	2	1	2
Normal#6	50	0	0	0
Normal#7	67	1	1	1
Normal#8	68	0	0	0
Normal#9	55	0	0	0
Normal#10	63	2	1	2
Normal#11	62	2	1	2
Normal#12	69	1	1	1
Normal#13	64	0	0	0
Normal#14	53	1	0	0
Normal#15	56	2	2	4
Normal#16	50	2	1	2
Normal#17	68	3	1	3
Normal#18	68	1	2	2
Normal#19	59	0	0	0
Normal#20	66	3	1	3
Normal#21	53	2	2	4
Normal#22	53	0	0	0
Normal#23	54	0	0	0
Normal#24	62	3	1	3
Normal#25	63	3	2	6

## Sheet: IHC-Primary tumor
Patients ID	Age	Tumor Types	FIGO	positively stained tumor cells	staining intensity	Staining score
494994	63	Serous Carcinoma	IIIc	4	3	12
494187	41	Serous Carcinoma	I	2	2	4
491410	49	Clear cell carcinoma	IIIc	3	1	3
489976	26	Serous Carcinoma	III	3	1	3
489465	56	Clear cell carcinoma	Ic	4	2	8
467466	62	Serous Carcinoma	Ⅲc	2	3	6
461229	57	Serous Carcinoma	IIb	2	1	2
458518	47	Endometrioid carcinoma	II	2	1	2
457261	34	Endometrioid carcinoma	Ic	1	1	1
449548	62	Serous Carcinoma	ⅢC	4	1	4
443004	56	Serous Carcinoma	Ia	2	1	2
442915	42	Serous Carcinoma	IIIb	4	1	4
440971	68	Serous Carcinoma	IIb	3	2	6
440862	55	Mucinous carcinoma	IA	0	0	0
440434	55	Serous Carcinoma	IV	1	2	2
436695	67	Endometrioid carcinoma	ⅢC	1	3	3
435404	69	Serous Carcinoma	IIIc	0	0	0
433705	61	Serous Carcinoma	IIIc	2	2	4
427151	70	Serous Carcinoma	IV	4	2	8
426121	43	Serous Carcinoma	IIIc	4	1	4
425687	69	Serous Carcinoma	Ⅲ	4	3	12
425618	71	Serous Carcinoma	Ⅲ	3	2	6
424085	45	Serous Carcinoma	IIB	2	1	2
421692	45	Mucinous carcinoma	Ia	3	3	9
412500	66	Serous Carcinoma	IIIc	0	0	0
409564	75	Serous Carcinoma	IV	1	1	1
406362	56	Serous Carcinoma	Ic	1	1	1
395957	62	Serous Carcinoma	IIIc	0	0	0
385469	52	Clear cell carcinoma	Ic	4	1	4
383786	68	Serous Carcinoma	IIIc	1	1	1
378370	65	Clear cell carcinoma	IIIc	0	0	0
377036	65	Clear cell carcinoma	Ic	0	0	0
377036	65	Clear cell carcinoma	Ic	3	2	6
374504	53	Serous Carcinoma	IIIc	3	3	9
371572	75	Serous Carcinoma	IV	3	2	6
365360	73	Serous Carcinoma	IIA	4	2	8
365356	54	Serous Carcinoma	IV	2	1	2
363247	67	Endometrioid carcinoma	IIIB	0	0	0
363247	67	Endometrioid carcinoma	IIIc	4	2	8
353886	75	Serous Carcinoma	III	3	1	3
350472	52	Serous Carcinoma	IV	2	1	2
348552	67	Serous Carcinoma	IV	4	2	8
347409	54	Serous Carcinoma	IV	4	3	12
346881	45	Serous Carcinoma	IIIc	3	1	3
345404	54	Serous Carcinoma	IIIC	1	2	2
343699	55	Clear cell carcinoma	III	3	1	3
342386	62	Serous Carcinoma	IV	0	0	0
342250	53	Serous Carcinoma	IIIa	1	2	2
339493	68	Serous Carcinoma	III	3	3	9
336836	51	Serous Carcinoma	IC	3	2	6
334031	48	Endometrioid carcinoma	II	3	2	6
332070	60	Serous Carcinoma	IIIc	4	1	4
329107	62	Serous Carcinoma	ⅢC	0	0	0
328680	67	Serous Carcinoma	IIIc	3	1	3
326689	70	Endometrioid carcinoma	IIIc	1	2	2
316989	42	Serous Carcinoma	IIIc	3	1	3
311680	58	Endometrioid carcinoma	III	3	2	6
304916	55	Serous Carcinoma	IV	4	3	12
304829	47	Serous Carcinoma	Ia	4	3	12
299604	56	Clear cell carcinoma	III	4	3	12
293722	52	Mucinous carcinoma	I	1	1	1
291102	60	Mucinous carcinoma	II	0	0	0
290618	60	Serous Carcinoma	III	4	3	12
285931	45	Serous Carcinoma	II	2	2	4
283615	35	Serous Carcinoma	IV	3	2	6
282553	55	Serous Carcinoma	IIIc	1	1	1
281292	55	Endometrioid carcinoma	IIa	3	2	6
277867	63	Serous Carcinoma	II	1	1	1
277867	64	Serous Carcinoma	IIIa	4	2	8
274362	64	Serous Carcinoma	IV	3	2	6
274059	52	Mucinous carcinoma	II	4	3	12
273601	59	Serous Carcinoma	IV	1	1	1
273173	79	Mucinous carcinoma	IIb	3	1	3
268445	75	Serous Carcinoma	II	1	3	3
264163	52	Serous Carcinoma	IIIa	2	2	4
262873	46	Serous Carcinoma	IIIc	1	3	3
255293	60	Serous Carcinoma	Ia	0	0	0
248229	55	Serous Carcinoma	IIIb	4	2	8
247822	47	Endometrioid carcinoma	IIIa	4	3	12
239960	52	Serous Carcinoma	III	1	1	1
237143	74	Serous Carcinoma	Ia	2	1	2
234927	59	Serous Carcinoma	Ia	1	1	1
213375	76	Serous Carcinoma	IIIb	2	1	2
194313	43	Serous Carcinoma	III	2	1	2
189419	68	Serous Carcinoma	IIIa	0	0	0
186282	32	Serous Carcinoma	IIIB	1	0	0
184175	63	Clear cell carcinoma	Ic	1	2	2
176584	40	Serous Carcinoma	IV	4	1	4
172514	55	Serous Carcinoma	IIIc	4	1	4
166904	72	Mucinous carcinoma	Ia	2	1	2
155844	49	Serous Carcinoma	Ⅲc	2	1	2
139354	37	Serous Carcinoma	IIA	3	1	3

## Sheet: IHC-Metatasis
Patients ID	Age	Tumor Types	FIGO	positively stained tumor cells	staining intensity	Staining score
436695	67	Endometrioid carcinoma	ⅢC	4	1	4
435404	69	Serous Carcinoma	IIIc	4	3	12
433705	61	Serous Carcinoma	IIIc	2	1	2
427151	70	Serous Carcinoma	IV	2	3	6
426121	43	Serous Carcinoma	IIIc	1	1	1
425687	69	Serous Carcinoma	Ⅲ	3	1	3
425618	71	Serous Carcinoma	Ⅲ	4	2	8
412500	66	Serous Carcinoma	IIIc	4	1	4
409564	75	Serous Carcinoma	IV	3	3	9
395957	62	Serous Carcinoma	IIIc	4	2	8
383786	68	Serous Carcinoma	IIIc	1	1	1
378370	65	Clear cell carcinoma	IIIc	1	1	1
374504	53	Serous Carcinoma	IIIc	1	2	2
371572	75	Serous Carcinoma	IV	3	3	9
365356	54	Serous Carcinoma	IV	1	0	0
363247	67	Endometrioid carcinoma	IIIB	2	3	6
363247	67	Endometrioid carcinoma	IIIc	3	3	9
350472	52	Serous Carcinoma	IV	1	3	3
348552	67	Serous Carcinoma	IV	2	2	4
347409	54	Serous Carcinoma	IV	3	1	3
346881	45	Serous Carcinoma	IIIc	2	1	2
345404	54	Serous Carcinoma	IIIC	3	3	9
342386	62	Serous Carcinoma	IV	4	3	12
342250	53	Serous Carcinoma	IIIa	2	1	2

## Sheet: mEZH2-E,M,L
Sample Id	mRNA Expression	Averge
E-OVtissue-1	0.420514	0.421607
	0.497215
	0.347092
E-OVtissue-2	0.607081	0.685297
	0.751854
	0.696955
E-OVtissue-3	0.576591	0.677215
	0.783197
	0.671858
E-OVtissue-4	0.387203	0.326232
	0.225806
	0.365688
M-OVtissue-1	1.82454	1.2282
	0.841558
	1.0185
M-OVtissue-2	1.149	1.05417
	1.00327
	1.01023
M-OVtissue-3	0.847965	0.986695
	1.01686
	1.09525
M-OVtissue-4	0.725974	0.814527
	0.863196
	0.85441
L-OVtissue-1	1.54869	1.61611
	1.76143
	1.5382
L-OVtissue-2	1.80031	2.18593
	2.61333
	2.14414
L-OVtissue-3	1.23825	1.22004
	1.16685
	1.25501
L-OVtissue-4	1.92398	1.94599
	2.02645
	1.88753

## Sheet: mTMED10-E,M,L
Sample Id	mRNA Expression	Averge
E-OVtissue-1	0.750364	0.893429
	0.946752
	0.983172
E-OVtissue-2	0.504256	0.420573
	0.375116
	0.382347
E-OVtissue-3	0.466977	0.37278
	0.402355
	0.249008
E-OVtissue-4	0.880747	0.973915
	1.00132
	1.03968
M-OVtissue-1	0.598687	0.567276
	0.514232
	0.588908
M-OVtissue-2	0.643373	0.622834
	0.576111
	0.649018
M-OVtissue-3	0.738298	0.725647
	0.613776
	0.824867
M-OVtissue-4	0.35308	0.348697
	0.379148
	0.313862
L-OVtissue-1	0.968255	1.01353
	1.0524
	1.01992
L-OVtissue-2	0.428618	0.382701
	0.350782
	0.368702
L-OVtissue-3	0.581039	0.581761
	0.558863
	0.60538
L-OVtissue-4	0.827415	0.807366
	0.701336
	0.893348
