# Supplementary material for: Targeting EZH2-driven cholesterol metabolic vulnerability through Napabucasin suppresses ovarian cancer metastasis
Source: Cell Death Dis. 2026 Jun 27;17(1):603. doi: 10.1038/s41419-026-08894-9 (PMC13315729; doi:10.1038/s41419-026-08894-9)
Supplement: Supplementary file 14 — Supplementary Table 3 [file 41419_2026_8894_MOESM14_ESM.xlsx]

## Sheet: FIGO-all
Sample Id	FIGO Stage	EZH2: Copy Number Alterations (MSK-IMPACT)			Sample Id	FIGO Stage	EZH2: Copy Number Alterations (MSK-IMPACT)	CNA	Number			Sample Id	FIGO Stage	EZH2: Copy Number Alterations (MSK-IMPACT)	CNA	Number			Sample Id	FIGO Stage	EZH2: Copy Number Alterations (MSK-IMPACT)	CNA	Number
TCGA-04-1331-01	Stage IIIC	Gain		State I	TCGA-04-1335-01	Stage IB	Diploid	Gain	9		State III	TCGA-04-1331-01	Stage IIIC	Gain	Diploid	108		State IV	TCGA-04-1342-01	Stage IV	Gain	Diploid	20
TCGA-04-1332-01	Stage IIIC	Gain			TCGA-04-1360-01	Stage IA	Gain	Diploid	6			TCGA-04-1332-01	Stage IIIC	Gain	Gain	286			TCGA-04-1343-01	Stage IV	Gain	Gain	57
TCGA-04-1335-01	Stage IB	Diploid			TCGA-04-1516-01	Stage IA	Gain	Amplification	1			TCGA-04-1336-01	Stage IIIB	Gain	Amplification	21			TCGA-04-1347-01	Stage IV	Gain	Amplification	4
TCGA-04-1336-01	Stage IIIB	Gain			TCGA-09-1675-01	Stage IC	Diploid					TCGA-04-1337-01	Stage IIIC	Gain	Shallow Deletion	18			TCGA-04-1349-01	Stage IV	Gain	Shallow Deletion	3
TCGA-04-1337-01	Stage IIIC	Gain			TCGA-09-2043-01	Stage IC	Gain					TCGA-04-1338-01	Stage IIIC	Amplification					TCGA-04-1536-01	Stage IV	Amplification
TCGA-04-1338-01	Stage IIIC	Amplification			TCGA-57-1992-01	Stage IC	Diploid					TCGA-04-1346-01	Stage IIIC	Gain					TCGA-04-1638-01	Stage IV	Gain
TCGA-04-1342-01	Stage IV	Gain			TCGA-59-2349-01	Stage IA	Gain					TCGA-04-1348-01	Stage IIIB	Diploid					TCGA-09-1662-01	Stage IV	Diploid
TCGA-04-1343-01	Stage IV	Gain			TCGA-59-A5PD-01	Stage IC	Gain					TCGA-04-1350-01	Stage IIIC	Gain					TCGA-09-1673-01	Stage IV	Amplification
TCGA-04-1346-01	Stage IIIC	Gain			TCGA-61-1722-01	Stage IB	Diploid					TCGA-04-1351-01	Stage IIIC	Gain					TCGA-09-2045-01	Stage IV	Gain
TCGA-04-1347-01	Stage IV	Gain			TCGA-61-1727-01	Stage IC	Diploid					TCGA-04-1353-01	Stage IIIC	Gain					TCGA-13-0714-01	Stage IV	Gain
TCGA-04-1348-01	Stage IIIB	Diploid			TCGA-61-1730-01	Stage IC	Gain					TCGA-04-1357-01	Stage IIIB	Gain					TCGA-13-0724-01	Stage IV	Gain
TCGA-04-1349-01	Stage IV	Gain			TCGA-61-1734-01	Stage IC	Gain					TCGA-04-1361-01	Stage IIIB	Diploid					TCGA-13-0755-01	Stage IV	Diploid
TCGA-04-1350-01	Stage IIIC	Gain			TCGA-61-1903-01	Stage IB	Gain					TCGA-04-1365-01	Stage IIIB	Diploid					TCGA-13-0758-01	Stage IV	Gain
TCGA-04-1351-01	Stage IIIC	Gain			TCGA-61-2018-01	Stage IC	Gain					TCGA-04-1367-01	Stage IIIC	Gain					TCGA-13-0760-01	Stage IV	Diploid
TCGA-04-1353-01	Stage IIIC	Gain			TCGA-61-2087-01	Stage IC	Amplification					TCGA-04-1371-01	Stage IIIC	Gain					TCGA-13-0761-01	Stage IV	Gain
TCGA-04-1356-01	Stage IIC	Gain			TCGA-61-2096-01	Stage IC	Diploid					TCGA-04-1514-01	Stage IIIA	Gain					TCGA-13-0764-01	Stage IV	Gain
TCGA-04-1357-01	Stage IIIB	Gain										TCGA-04-1517-01	Stage IIIC	Gain					TCGA-13-0793-01	Stage IV	Diploid
TCGA-04-1360-01	Stage IA	Gain										TCGA-04-1519-01	Stage IIIC	Diploid					TCGA-13-0889-01	Stage IV	Shallow Deletion
TCGA-04-1361-01	Stage IIIB	Diploid										TCGA-04-1525-01	Stage IIIC	Gain					TCGA-13-0891-01	Stage IV	Gain
TCGA-04-1362-01	Stage IIC	Gain			Sample Id	FIGO Stage	EZH2: Copy Number Alterations (MSK-IMPACT)	CNA	Number			TCGA-04-1530-01	Stage IIIC	Gain					TCGA-13-0903-01	Stage IV	Gain
TCGA-04-1365-01	Stage IIIB	Diploid		State II	TCGA-04-1356-01	Stage IIC	Gain	Diploid	9			TCGA-04-1542-01	Stage IIIB	Gain					TCGA-13-0908-01	Stage IV	Diploid
TCGA-04-1367-01	Stage IIIC	Gain			TCGA-04-1362-01	Stage IIC	Gain	Gain	22			TCGA-04-1646-01	Stage IIIC	Gain					TCGA-13-0911-01	Stage IV	Gain
TCGA-04-1371-01	Stage IIIC	Gain			TCGA-09-0364-01	Stage IIC	Gain	Amplification	2			TCGA-04-1648-01	Stage IIIC	Gain					TCGA-13-0924-01	Stage IV	Gain
TCGA-04-1514-01	Stage IIIA	Gain			TCGA-09-1667-01	Stage IIC	Gain					TCGA-04-1649-01	Stage IIIC	Gain					TCGA-13-1405-01	Stage IV	Diploid
TCGA-04-1516-01	Stage IA	Gain			TCGA-09-2044-01	Stage IIB	Diploid					TCGA-04-1651-01	Stage IIIC	Gain					TCGA-13-1410-01	Stage IV	Gain
TCGA-04-1517-01	Stage IIIC	Gain			TCGA-09-2050-01	Stage IIA	Diploid					TCGA-04-1652-01	Stage IIIC	Gain					TCGA-13-1412-01	Stage IV	Gain
TCGA-04-1519-01	Stage IIIC	Diploid			TCGA-13-1819-02	Stage IIC	Diploid					TCGA-04-1654-01	Stage IIIC	Diploid					TCGA-13-1477-01	Stage IV	Diploid
TCGA-04-1525-01	Stage IIIC	Gain			TCGA-13-1819-01	Stage IIC	Diploid					TCGA-04-1655-01	Stage IIIB	Gain					TCGA-13-1482-01	Stage IV	Diploid
TCGA-04-1530-01	Stage IIIC	Gain			TCGA-20-0991-01	Stage IIB	Gain					TCGA-09-0365-01	Stage IIIC	Gain					TCGA-13-1485-01	Stage IV	Gain
TCGA-04-1536-01	Stage IV	Amplification			TCGA-23-1809-01	Stage IIC	Gain					TCGA-09-0366-01	Stage IIIC	Gain					TCGA-13-1487-01	Stage IV	Gain
TCGA-04-1542-01	Stage IIIB	Gain			TCGA-24-1556-01	Stage IIB	Diploid					TCGA-09-0369-01	Stage IIIC	Diploid					TCGA-13-1488-01	Stage IV	Gain
TCGA-04-1638-01	Stage IV	Gain			TCGA-24-2267-01	Stage IIB	Gain					TCGA-09-1659-01	Stage IIIC	Diploid					TCGA-13-1494-01	Stage IV	Gain
TCGA-04-1646-01	Stage IIIC	Gain			TCGA-24-2281-01	Stage IIA	Gain					TCGA-09-1661-01	Stage IIIC	Gain					TCGA-13-1501-01	Stage IV	Gain
TCGA-04-1648-01	Stage IIIC	Gain			TCGA-29-1707-02	Stage IIC	Gain					TCGA-09-1664-01	Stage IIIC	Diploid					TCGA-13-1509-01	Stage IV	Gain
TCGA-04-1649-01	Stage IIIC	Gain			TCGA-29-1707-01	Stage IIC	Gain					TCGA-09-1665-01	Stage IIIC	Gain					TCGA-13-1511-01	Stage IV	Diploid
TCGA-04-1651-01	Stage IIIC	Gain			TCGA-29-1763-01	Stage IIC	Gain					TCGA-09-1666-01	Stage IIIC	Gain					TCGA-13-2060-01	Stage IV	Gain
TCGA-04-1652-01	Stage IIIC	Gain			TCGA-36-1577-01	Stage IIC	Diploid					TCGA-09-1668-01	Stage IIIC	Gain					TCGA-13-2071-01	Stage IV	Gain
TCGA-04-1654-01	Stage IIIC	Diploid			TCGA-36-1581-01	Stage IIC	Diploid					TCGA-09-1669-01	Stage IIIA	Gain					TCGA-13-A5FU-01	Stage IV	Gain
TCGA-04-1655-01	Stage IIIB	Gain			TCGA-36-2549-01	Stage IIC	Gain					TCGA-09-1670-01	Stage IIIA	Gain					TCGA-20-1687-01	Stage IV	Gain
TCGA-09-0364-01	Stage IIC	Gain			TCGA-36-2552-01	Stage IIC	Gain					TCGA-09-1672-01	Stage IIIC	Gain					TCGA-23-1021-01	Stage IV	Gain
TCGA-09-0365-01	Stage IIIC	Gain			TCGA-3P-A9WA-01	Stage IIB	Gain					TCGA-09-1674-01	Stage IIIC	Gain					TCGA-23-1024-01	Stage IV	Gain
TCGA-09-0366-01	Stage IIIC	Gain			TCGA-5X-AA5U-01	Stage IIC	Gain					TCGA-09-2049-01	Stage IIIC	Amplification					TCGA-23-1031-01	Stage IV	Gain
TCGA-09-0369-01	Stage IIIC	Diploid			TCGA-61-1743-01	Stage IIC	Gain					TCGA-09-2051-01	Stage IIIC	Gain					TCGA-23-1032-01	Stage IV	Gain
TCGA-09-1659-01	Stage IIIC	Diploid			TCGA-61-1910-01	Stage IIC	Gain					TCGA-09-2053-01	Stage IIIC	Gain					TCGA-23-1113-01	Stage IV	Gain
TCGA-09-1661-01	Stage IIIC	Gain			TCGA-61-1911-01	Stage IIA	Gain					TCGA-09-2054-01	Stage IIIC	Gain					TCGA-23-2072-01	Stage IV	Gain
TCGA-09-1662-01	Stage IV	Diploid			TCGA-61-1915-01	Stage IIC	Gain					TCGA-09-2056-01	Stage IIIC	Diploid					TCGA-23-2081-01	Stage IV	Diploid
TCGA-09-1664-01	Stage IIIC	Diploid			TCGA-61-2008-02	Stage IIC	Diploid					TCGA-10-0926-01	Stage IIIC	Gain					TCGA-23-2084-01	Stage IV	Gain
TCGA-09-1665-01	Stage IIIC	Gain			TCGA-61-2008-01	Stage IIC	Diploid					TCGA-10-0927-01	Stage IIIC	Gain					TCGA-24-0979-01	Stage IV	Gain
TCGA-09-1666-01	Stage IIIC	Gain			TCGA-61-2012-01	Stage IIC	Gain					TCGA-10-0928-01	Stage IIIC	Diploid					TCGA-24-1104-01	Stage IV	Amplification
TCGA-09-1667-01	Stage IIC	Gain			TCGA-61-2097-01	Stage IIC	Gain					TCGA-10-0930-01	Stage IIIC	Gain					TCGA-24-1416-01	Stage IV	Gain
TCGA-09-1668-01	Stage IIIC	Gain			TCGA-61-2104-01	Stage IIC	Gain					TCGA-10-0931-01	Stage IIIC	Gain					TCGA-24-1417-01	Stage IV	Gain
TCGA-09-1669-01	Stage IIIA	Gain			TCGA-61-2113-01	Stage IIC	Amplification					TCGA-10-0933-01	Stage IIIC	Diploid					TCGA-24-1847-01	Stage IV	Gain
TCGA-09-1670-01	Stage IIIA	Gain			TCGA-OY-A56Q-01	Stage IIA	Amplification					TCGA-10-0934-01	Stage IIIC	Diploid					TCGA-24-2027-01	Stage IV	Diploid
TCGA-09-1672-01	Stage IIIC	Gain										TCGA-10-0935-01	Stage IIIC	Gain					TCGA-24-2289-01	Stage IV	Shallow Deletion
TCGA-09-1673-01	Stage IV	Amplification										TCGA-10-0936-01	Stage IIIC	Diploid					TCGA-25-1312-01	Stage IV	Gain
TCGA-09-1674-01	Stage IIIC	Gain										TCGA-10-0937-01	Stage IIIC	Diploid					TCGA-25-1313-01	Stage IV	Gain
TCGA-09-1675-01	Stage IC	Diploid										TCGA-10-0938-01	Stage IIIC	Gain					TCGA-25-1314-01	Stage IV	Gain
TCGA-09-2043-01	Stage IC	Gain										TCGA-13-0717-01	Stage IIIC	Gain					TCGA-25-1322-01	Stage IV	Gain
TCGA-09-2044-01	Stage IIB	Diploid										TCGA-13-0720-01	Stage IIIC	Diploid					TCGA-25-1623-01	Stage IV	Gain
TCGA-09-2045-01	Stage IV	Gain										TCGA-13-0723-01	Stage IIIC	Gain					TCGA-25-1632-01	Stage IV	Gain
TCGA-09-2049-01	Stage IIIC	Amplification										TCGA-13-0725-01	Stage IIIC	Diploid					TCGA-25-2392-01	Stage IV	Gain
TCGA-09-2050-01	Stage IIA	Diploid										TCGA-13-0726-01	Stage IIIC	Shallow Deletion					TCGA-25-2397-01	Stage IV	Diploid
TCGA-09-2051-01	Stage IIIC	Gain										TCGA-13-0727-01	Stage IIIC	Gain					TCGA-25-2408-01	Stage IV	Diploid
TCGA-09-2053-01	Stage IIIC	Gain										TCGA-13-0730-01	Stage IIIC	Gain					TCGA-25-2409-01	Stage IV	Gain
TCGA-09-2054-01	Stage IIIC	Gain										TCGA-13-0751-01	Stage IIIC	Gain					TCGA-29-1762-01	Stage IV	Gain
TCGA-09-2056-01	Stage IIIC	Diploid										TCGA-13-0757-01	Stage IIIC	Gain					TCGA-29-1768-01	Stage IV	Diploid
TCGA-10-0926-01	Stage IIIC	Gain										TCGA-13-0762-01	Stage IIIC	Gain					TCGA-30-1714-01	Stage IV	Gain
TCGA-10-0927-01	Stage IIIC	Gain										TCGA-13-0766-01	Stage IIIC	Gain					TCGA-30-1857-01	Stage IV	Gain
TCGA-10-0928-01	Stage IIIC	Diploid										TCGA-13-0768-01	Stage IIIC	Gain					TCGA-30-1862-01	Stage IV	Gain
TCGA-10-0930-01	Stage IIIC	Gain										TCGA-13-0791-02	Stage IIIC	Gain					TCGA-30-1866-01	Stage IV	Gain
TCGA-10-0931-01	Stage IIIC	Gain										TCGA-13-0791-01	Stage IIIC	Gain					TCGA-30-1867-01	Stage IV	Gain
TCGA-10-0933-01	Stage IIIC	Diploid										TCGA-13-0792-01	Stage IIIC	Diploid					TCGA-31-1959-01	Stage IV	Shallow Deletion
TCGA-10-0934-01	Stage IIIC	Diploid										TCGA-13-0794-01	Stage IIIC	Gain					TCGA-36-1578-01	Stage IV	Gain
TCGA-10-0935-01	Stage IIIC	Gain										TCGA-13-0795-01	Stage IIIC	Gain					TCGA-42-2588-01	Stage IV	Diploid
TCGA-10-0936-01	Stage IIIC	Diploid										TCGA-13-0797-01	Stage IIIC	Gain					TCGA-42-2590-01	Stage IV	Gain
TCGA-10-0937-01	Stage IIIC	Diploid										TCGA-13-0799-01	Stage IIIC	Diploid					TCGA-59-2350-01	Stage IV	Diploid
TCGA-10-0938-01	Stage IIIC	Gain										TCGA-13-0800-01	Stage IIIC	Gain					TCGA-59-2355-01	Stage IV	Diploid
TCGA-13-0714-01	Stage IV	Gain										TCGA-13-0801-01	Stage IIIC	Gain					TCGA-61-1721-01	Stage IV	Diploid
TCGA-13-0717-01	Stage IIIC	Gain										TCGA-13-0802-01	Stage IIIC	Gain					TCGA-61-1728-01	Stage IV	Gain
TCGA-13-0720-01	Stage IIIC	Diploid										TCGA-13-0803-01	Stage IIIC	Amplification					TCGA-61-1737-01	Stage IV	Gain
TCGA-13-0723-01	Stage IIIC	Gain										TCGA-13-0804-01	Stage IIIC	Diploid					TCGA-61-1901-01	Stage IV	Amplification
TCGA-13-0724-01	Stage IV	Gain										TCGA-13-0805-01	Stage IIIC	Gain					TCGA-61-1918-01	Stage IV	Gain
TCGA-13-0725-01	Stage IIIC	Diploid										TCGA-13-0807-01	Stage IIIC	Gain					TCGA-61-2111-01	Stage IV	Diploid
TCGA-13-0726-01	Stage IIIC	Shallow Deletion										TCGA-13-0883-01	Stage IIIC	Gain					TCGA-VG-A8LO-01	Stage IV	Diploid
TCGA-13-0727-01	Stage IIIC	Gain										TCGA-13-0884-01	Stage IIIC	Gain
TCGA-13-0730-01	Stage IIIC	Gain										TCGA-13-0885-01	Stage IIIC	Amplification
TCGA-13-0751-01	Stage IIIC	Gain										TCGA-13-0886-01	Stage IIIC	Gain
TCGA-13-0755-01	Stage IV	Diploid										TCGA-13-0887-01	Stage IIIC	Gain
TCGA-13-0757-01	Stage IIIC	Gain										TCGA-13-0888-01	Stage IIIC	Gain
TCGA-13-0758-01	Stage IV	Gain										TCGA-13-0890-01	Stage IIIC	Diploid
TCGA-13-0760-01	Stage IV	Diploid										TCGA-13-0893-01	Stage IIIC	Gain
TCGA-13-0761-01	Stage IV	Gain										TCGA-13-0897-01	Stage IIIC	Diploid
TCGA-13-0762-01	Stage IIIC	Gain										TCGA-13-0899-01	Stage IIIC	Gain
TCGA-13-0764-01	Stage IV	Gain										TCGA-13-0900-01	Stage IIIC	Shallow Deletion
TCGA-13-0766-01	Stage IIIC	Gain										TCGA-13-0904-01	Stage IIIC	Amplification
TCGA-13-0768-01	Stage IIIC	Gain										TCGA-13-0905-01	Stage IIIC	Diploid
TCGA-13-0791-02	Stage IIIC	Gain										TCGA-13-0906-01	Stage IIIC	Diploid
TCGA-13-0791-01	Stage IIIC	Gain										TCGA-13-0910-01	Stage IIIC	Diploid
TCGA-13-0792-01	Stage IIIC	Diploid										TCGA-13-0912-01	Stage IIIC	Diploid
TCGA-13-0793-01	Stage IV	Diploid										TCGA-13-0913-02	Stage IIIC	Diploid
TCGA-13-0794-01	Stage IIIC	Gain										TCGA-13-0913-01	Stage IIIC	Diploid
TCGA-13-0795-01	Stage IIIC	Gain										TCGA-13-0916-01	Stage IIIC	Diploid
TCGA-13-0797-01	Stage IIIC	Gain										TCGA-13-0919-01	Stage IIIC	Diploid
TCGA-13-0799-01	Stage IIIC	Diploid										TCGA-13-0920-01	Stage IIIC	Diploid
TCGA-13-0800-01	Stage IIIC	Gain										TCGA-13-0921-01	Stage IIIC	Gain
TCGA-13-0801-01	Stage IIIC	Gain										TCGA-13-0923-01	Stage IIIC	Gain
TCGA-13-0802-01	Stage IIIC	Gain										TCGA-13-1403-01	Stage IIIC	Diploid
TCGA-13-0803-01	Stage IIIC	Amplification										TCGA-13-1404-01	Stage IIIC	Diploid
TCGA-13-0804-01	Stage IIIC	Diploid										TCGA-13-1407-01	Stage IIIC	Gain
TCGA-13-0805-01	Stage IIIC	Gain										TCGA-13-1408-01	Stage IIIC	Gain
TCGA-13-0807-01	Stage IIIC	Gain										TCGA-13-1409-01	Stage IIIC	Gain
TCGA-13-0883-01	Stage IIIC	Gain										TCGA-13-1411-01	Stage IIIC	Gain
TCGA-13-0884-01	Stage IIIC	Gain										TCGA-13-1481-01	Stage IIIC	Gain
TCGA-13-0885-01	Stage IIIC	Amplification										TCGA-13-1483-01	Stage IIIC	Shallow Deletion
TCGA-13-0886-01	Stage IIIC	Gain										TCGA-13-1484-01	Stage IIIC	Gain
TCGA-13-0887-01	Stage IIIC	Gain										TCGA-13-1489-02	Stage IIIC	Gain
TCGA-13-0888-01	Stage IIIC	Gain										TCGA-13-1489-01	Stage IIIC	Gain
TCGA-13-0889-01	Stage IV	Shallow Deletion										TCGA-13-1491-01	Stage IIIC	Diploid
TCGA-13-0890-01	Stage IIIC	Diploid										TCGA-13-1492-01	Stage IIIC	Gain
TCGA-13-0891-01	Stage IV	Gain										TCGA-13-1495-01	Stage IIIC	Gain
TCGA-13-0893-01	Stage IIIC	Gain										TCGA-13-1496-01	Stage IIIC	Gain
TCGA-13-0897-01	Stage IIIC	Diploid										TCGA-13-1497-01	Stage IIIC	Gain
TCGA-13-0899-01	Stage IIIC	Gain										TCGA-13-1498-01	Stage IIIC	Diploid
TCGA-13-0900-01	Stage IIIC	Shallow Deletion										TCGA-13-1499-01	Stage IIIC	Diploid
TCGA-13-0903-01	Stage IV	Gain										TCGA-13-1500-01	Stage IIIC	Gain
TCGA-13-0904-01	Stage IIIC	Amplification										TCGA-13-1504-01	Stage IIIC	Gain
TCGA-13-0905-01	Stage IIIC	Diploid										TCGA-13-1505-01	Stage IIIC	Gain
TCGA-13-0906-01	Stage IIIC	Diploid										TCGA-13-1506-01	Stage IIIC	Gain
TCGA-13-0908-01	Stage IV	Diploid										TCGA-13-1507-01	Stage IIIC	Gain
TCGA-13-0910-01	Stage IIIC	Diploid										TCGA-13-1510-01	Stage IIIC	Diploid
TCGA-13-0911-01	Stage IV	Gain										TCGA-13-1512-01	Stage IIIC	Diploid
TCGA-13-0912-01	Stage IIIC	Diploid										TCGA-13-1817-02	Stage IIIC	Gain
TCGA-13-0913-02	Stage IIIC	Diploid										TCGA-13-1817-01	Stage IIIC	Diploid
TCGA-13-0913-01	Stage IIIC	Diploid										TCGA-13-2057-01	Stage IIIC	Gain
TCGA-13-0916-01	Stage IIIC	Diploid										TCGA-13-2059-01	Stage IIIC	Amplification
TCGA-13-0919-01	Stage IIIC	Diploid										TCGA-13-2061-01	Stage IIIC	Gain
TCGA-13-0920-01	Stage IIIC	Diploid										TCGA-13-2065-01	Stage IIIC	Gain
TCGA-13-0921-01	Stage IIIC	Gain										TCGA-13-A5FT-01	Stage IIIC	Diploid
TCGA-13-0923-01	Stage IIIC	Gain										TCGA-20-0987-01	Stage IIIC	Diploid
TCGA-13-0924-01	Stage IV	Gain										TCGA-20-0990-01	Stage IIIC	Gain
TCGA-13-1403-01	Stage IIIC	Diploid										TCGA-20-0996-01	Stage IIIC	Diploid
TCGA-13-1404-01	Stage IIIC	Diploid										TCGA-20-1682-01	Stage IIIC	Gain
TCGA-13-1405-01	Stage IV	Diploid										TCGA-20-1683-01	Stage IIIC	Diploid
TCGA-13-1407-01	Stage IIIC	Gain										TCGA-20-1684-01	Stage IIIC	Gain
TCGA-13-1408-01	Stage IIIC	Gain										TCGA-20-1685-01	Stage IIIC	Gain
TCGA-13-1409-01	Stage IIIC	Gain										TCGA-20-1686-01	Stage IIIC	Gain
TCGA-13-1410-01	Stage IV	Gain										TCGA-23-1022-01	Stage IIIC	Gain
TCGA-13-1411-01	Stage IIIC	Gain										TCGA-23-1023-01	Stage IIIC	Diploid
TCGA-13-1412-01	Stage IV	Gain										TCGA-23-1026-01	Stage IIIC	Shallow Deletion
TCGA-13-1477-01	Stage IV	Diploid										TCGA-23-1027-01	Stage IIIC	Diploid
TCGA-13-1481-01	Stage IIIC	Gain										TCGA-23-1028-01	Stage IIIC	Shallow Deletion
TCGA-13-1482-01	Stage IV	Diploid										TCGA-23-1029-01	Stage IIIC	Diploid
TCGA-13-1483-01	Stage IIIC	Shallow Deletion										TCGA-23-1030-01	Stage IIIC	Gain
TCGA-13-1484-01	Stage IIIC	Gain										TCGA-23-1109-01	Stage IIIC	Gain
TCGA-13-1485-01	Stage IV	Gain										TCGA-23-1110-01	Stage IIIC	Gain
TCGA-13-1487-01	Stage IV	Gain										TCGA-23-1111-01	Stage IIIC	Amplification
TCGA-13-1488-01	Stage IV	Gain										TCGA-23-1114-01	Stage IIIC	Gain
TCGA-13-1489-02	Stage IIIC	Gain										TCGA-23-1116-01	Stage IIIC	Gain
TCGA-13-1489-01	Stage IIIC	Gain										TCGA-23-1117-01	Stage IIIC	Gain
TCGA-13-1491-01	Stage IIIC	Diploid										TCGA-23-1118-01	Stage IIIC	Amplification
TCGA-13-1492-01	Stage IIIC	Gain										TCGA-23-1120-01	Stage IIIC	Gain
TCGA-13-1494-01	Stage IV	Gain										TCGA-23-1121-01	Stage IIIC	Gain
TCGA-13-1495-01	Stage IIIC	Gain										TCGA-23-1122-01	Stage IIIC	Gain
TCGA-13-1496-01	Stage IIIC	Gain										TCGA-23-1123-01	Stage IIIC	Gain
TCGA-13-1497-01	Stage IIIC	Gain										TCGA-23-1124-01	Stage IIIC	Gain
TCGA-13-1498-01	Stage IIIC	Diploid										TCGA-23-2077-01	Stage IIIC	Diploid
TCGA-13-1499-01	Stage IIIC	Diploid										TCGA-23-2078-01	Stage IIIC	Gain
TCGA-13-1500-01	Stage IIIC	Gain										TCGA-23-2079-01	Stage IIIC	Gain
TCGA-13-1501-01	Stage IV	Gain										TCGA-23-2641-01	Stage IIIC	Gain
TCGA-13-1504-01	Stage IIIC	Gain										TCGA-23-2643-01	Stage IIIC	Gain
TCGA-13-1505-01	Stage IIIC	Gain										TCGA-23-2645-01	Stage IIIC	Gain
TCGA-13-1506-01	Stage IIIC	Gain										TCGA-24-0966-01	Stage IIIC	Gain
TCGA-13-1507-01	Stage IIIC	Gain										TCGA-24-0968-01	Stage IIIC	Gain
TCGA-13-1509-01	Stage IV	Gain										TCGA-24-0970-01	Stage IIIC	Diploid
TCGA-13-1510-01	Stage IIIC	Diploid										TCGA-24-0980-01	Stage IIIC	Diploid
TCGA-13-1511-01	Stage IV	Diploid										TCGA-24-0982-01	Stage IIIC	Gain
TCGA-13-1512-01	Stage IIIC	Diploid										TCGA-24-1103-01	Stage IIIC	Gain
TCGA-13-1817-02	Stage IIIC	Gain										TCGA-24-1105-01	Stage IIIC	Shallow Deletion
TCGA-13-1817-01	Stage IIIC	Diploid										TCGA-24-1413-01	Stage IIIC	Amplification
TCGA-13-1819-02	Stage IIC	Diploid										TCGA-24-1418-01	Stage IIIC	Gain
TCGA-13-1819-01	Stage IIC	Diploid										TCGA-24-1419-01	Stage IIIC	Diploid
TCGA-13-2057-01	Stage IIIC	Gain										TCGA-24-1422-01	Stage IIIC	Gain
TCGA-13-2059-01	Stage IIIC	Amplification										TCGA-24-1423-01	Stage IIIC	Gain
TCGA-13-2060-01	Stage IV	Gain										TCGA-24-1424-01	Stage IIIC	Gain
TCGA-13-2061-01	Stage IIIC	Gain										TCGA-24-1425-01	Stage IIIC	Gain
TCGA-13-2065-01	Stage IIIC	Gain										TCGA-24-1426-01	Stage IIIC	Shallow Deletion
TCGA-13-2071-01	Stage IV	Gain										TCGA-24-1427-01	Stage IIIC	Gain
TCGA-13-A5FT-01	Stage IIIC	Diploid										TCGA-24-1428-01	Stage IIIC	Diploid
TCGA-13-A5FU-01	Stage IV	Gain										TCGA-24-1430-01	Stage IIIC	Gain
TCGA-20-0987-01	Stage IIIC	Diploid										TCGA-24-1431-01	Stage IIIC	Gain
TCGA-20-0990-01	Stage IIIC	Gain										TCGA-24-1434-01	Stage IIIC	Gain
TCGA-20-0991-01	Stage IIB	Gain										TCGA-24-1435-01	Stage IIIC	Gain
TCGA-20-0996-01	Stage IIIC	Diploid										TCGA-24-1436-01	Stage IIIC	Gain
TCGA-20-1682-01	Stage IIIC	Gain										TCGA-24-1463-01	Stage IIIC	Diploid
TCGA-20-1683-01	Stage IIIC	Diploid										TCGA-24-1464-01	Stage IIIC	Diploid
TCGA-20-1684-01	Stage IIIC	Gain										TCGA-24-1466-01	Stage IIIC	Amplification
TCGA-20-1685-01	Stage IIIC	Gain										TCGA-24-1467-01	Stage IIIC	Gain
TCGA-20-1686-01	Stage IIIC	Gain										TCGA-24-1469-01	Stage IIIC	Diploid
TCGA-20-1687-01	Stage IV	Gain										TCGA-24-1470-01	Stage IIIB	Gain
TCGA-23-1021-01	Stage IV	Gain										TCGA-24-1471-01	Stage IIIC	Gain
TCGA-23-1022-01	Stage IIIC	Gain										TCGA-24-1474-01	Stage IIIC	Gain
TCGA-23-1023-01	Stage IIIC	Diploid										TCGA-24-1544-01	Stage IIIC	Gain
TCGA-23-1024-01	Stage IV	Gain										TCGA-24-1545-01	Stage IIIC	Gain
TCGA-23-1026-01	Stage IIIC	Shallow Deletion										TCGA-24-1546-01	Stage IIIC	Gain
TCGA-23-1027-01	Stage IIIC	Diploid										TCGA-24-1548-01	Stage IIIC	Gain
TCGA-23-1028-01	Stage IIIC	Shallow Deletion										TCGA-24-1549-01	Stage IIIB	Gain
TCGA-23-1029-01	Stage IIIC	Diploid										TCGA-24-1550-01	Stage IIIC	Shallow Deletion
TCGA-23-1030-01	Stage IIIC	Gain										TCGA-24-1551-01	Stage IIIC	Shallow Deletion
TCGA-23-1031-01	Stage IV	Gain										TCGA-24-1552-01	Stage IIIC	Gain
TCGA-23-1032-01	Stage IV	Gain										TCGA-24-1553-01	Stage IIIB	Diploid
TCGA-23-1109-01	Stage IIIC	Gain										TCGA-24-1555-01	Stage IIIC	Gain
TCGA-23-1110-01	Stage IIIC	Gain										TCGA-24-1557-01	Stage IIIC	Gain
TCGA-23-1111-01	Stage IIIC	Amplification										TCGA-24-1558-01	Stage IIIC	Gain
TCGA-23-1113-01	Stage IV	Gain										TCGA-24-1560-01	Stage IIIC	Gain
TCGA-23-1114-01	Stage IIIC	Gain										TCGA-24-1562-01	Stage IIIC	Diploid
TCGA-23-1116-01	Stage IIIC	Gain										TCGA-24-1563-01	Stage IIIC	Diploid
TCGA-23-1117-01	Stage IIIC	Gain										TCGA-24-1564-01	Stage IIIC	Diploid
TCGA-23-1118-01	Stage IIIC	Amplification										TCGA-24-1565-01	Stage IIIC	Diploid
TCGA-23-1120-01	Stage IIIC	Gain										TCGA-24-1567-01	Stage IIIB	Shallow Deletion
TCGA-23-1121-01	Stage IIIC	Gain										TCGA-24-1603-01	Stage IIIB	Gain
TCGA-23-1122-01	Stage IIIC	Gain										TCGA-24-1604-01	Stage IIIC	Gain
TCGA-23-1123-01	Stage IIIC	Gain										TCGA-24-1614-01	Stage IIIC	Gain
TCGA-23-1124-01	Stage IIIC	Gain										TCGA-24-1616-01	Stage IIIC	Amplification
TCGA-23-1809-01	Stage IIC	Gain										TCGA-24-1842-01	Stage IIIC	Gain
TCGA-23-2072-01	Stage IV	Gain										TCGA-24-1843-01	Stage IIIC	Gain
TCGA-23-2077-01	Stage IIIC	Diploid										TCGA-24-1844-01	Stage IIIC	Gain
TCGA-23-2078-01	Stage IIIC	Gain										TCGA-24-1845-01	Stage IIIC	Gain
TCGA-23-2079-01	Stage IIIC	Gain										TCGA-24-1846-01	Stage IIIC	Gain
TCGA-23-2081-01	Stage IV	Diploid										TCGA-24-1849-01	Stage IIIC	Shallow Deletion
TCGA-23-2084-01	Stage IV	Gain										TCGA-24-1850-01	Stage IIIC	Gain
TCGA-23-2641-01	Stage IIIC	Gain										TCGA-24-1852-02	Stage IIIC	Gain
TCGA-23-2643-01	Stage IIIC	Gain										TCGA-24-1852-01	Stage IIIC	Gain
TCGA-23-2645-01	Stage IIIC	Gain										TCGA-24-1920-01	Stage IIIC	Amplification
TCGA-24-0966-01	Stage IIIC	Gain										TCGA-24-1923-01	Stage IIIC	Gain
TCGA-24-0968-01	Stage IIIC	Gain										TCGA-24-1924-01	Stage IIIC	Gain
TCGA-24-0970-01	Stage IIIC	Diploid										TCGA-24-1927-01	Stage IIIC	Diploid
TCGA-24-0979-01	Stage IV	Gain										TCGA-24-1928-01	Stage IIIC	Gain
TCGA-24-0980-01	Stage IIIC	Diploid										TCGA-24-1930-01	Stage IIIC	Gain
TCGA-24-0982-01	Stage IIIC	Gain										TCGA-24-2019-01	Stage IIIC	Gain
TCGA-24-1103-01	Stage IIIC	Gain										TCGA-24-2020-01	Stage IIIC	Amplification
TCGA-24-1104-01	Stage IV	Amplification										TCGA-24-2023-01	Stage IIIA	Gain
TCGA-24-1105-01	Stage IIIC	Shallow Deletion										TCGA-24-2024-01	Stage IIIC	Diploid
TCGA-24-1413-01	Stage IIIC	Amplification										TCGA-24-2026-01	Stage IIIC	Gain
TCGA-24-1416-01	Stage IV	Gain										TCGA-24-2029-01	Stage IIIC	Diploid
TCGA-24-1417-01	Stage IV	Gain										TCGA-24-2030-01	Stage IIIC	Gain
TCGA-24-1418-01	Stage IIIC	Gain										TCGA-24-2033-01	Stage IIIC	Gain
TCGA-24-1419-01	Stage IIIC	Diploid										TCGA-24-2035-01	Stage IIIC	Gain
TCGA-24-1422-01	Stage IIIC	Gain										TCGA-24-2036-01	Stage IIIA	Diploid
TCGA-24-1423-01	Stage IIIC	Gain										TCGA-24-2038-01	Stage IIIA	Gain
TCGA-24-1424-01	Stage IIIC	Gain										TCGA-24-2254-01	Stage IIIC	Shallow Deletion
TCGA-24-1425-01	Stage IIIC	Gain										TCGA-24-2260-01	Stage IIIB	Diploid
TCGA-24-1426-01	Stage IIIC	Shallow Deletion										TCGA-24-2261-01	Stage IIIC	Gain
TCGA-24-1427-01	Stage IIIC	Gain										TCGA-24-2262-01	Stage IIIC	Gain
TCGA-24-1428-01	Stage IIIC	Diploid										TCGA-24-2271-01	Stage IIIC	Diploid
TCGA-24-1430-01	Stage IIIC	Gain										TCGA-24-2280-01	Stage IIIC	Gain
TCGA-24-1431-01	Stage IIIC	Gain										TCGA-24-2288-01	Stage IIIC	Gain
TCGA-24-1434-01	Stage IIIC	Gain										TCGA-24-2290-01	Stage IIIC	Gain
TCGA-24-1435-01	Stage IIIC	Gain										TCGA-24-2295-01	Stage IIIC	Gain
TCGA-24-1436-01	Stage IIIC	Gain										TCGA-24-2298-01	Stage IIIC	Gain
TCGA-24-1463-01	Stage IIIC	Diploid										TCGA-25-1315-01	Stage IIIC	Gain
TCGA-24-1464-01	Stage IIIC	Diploid										TCGA-25-1316-01	Stage IIIC	Gain
TCGA-24-1466-01	Stage IIIC	Amplification										TCGA-25-1317-01	Stage IIIC	Gain
TCGA-24-1467-01	Stage IIIC	Gain										TCGA-25-1318-01	Stage IIIC	Diploid
TCGA-24-1469-01	Stage IIIC	Diploid										TCGA-25-1319-01	Stage IIIC	Gain
TCGA-24-1470-01	Stage IIIB	Gain										TCGA-25-1321-01	Stage IIIC	Gain
TCGA-24-1471-01	Stage IIIC	Gain										TCGA-25-1329-01	Stage IIIC	Gain
TCGA-24-1474-01	Stage IIIC	Gain										TCGA-25-1625-01	Stage IIIC	Diploid
TCGA-24-1544-01	Stage IIIC	Gain										TCGA-25-1626-01	Stage IIIC	Gain
TCGA-24-1545-01	Stage IIIC	Gain										TCGA-25-1627-01	Stage IIIC	Gain
TCGA-24-1546-01	Stage IIIC	Gain										TCGA-25-1628-01	Stage IIIC	Gain
TCGA-24-1548-01	Stage IIIC	Gain										TCGA-25-1630-01	Stage IIIC	Gain
TCGA-24-1549-01	Stage IIIB	Gain										TCGA-25-1631-01	Stage IIIC	Gain
TCGA-24-1550-01	Stage IIIC	Shallow Deletion										TCGA-25-1633-01	Stage IIIC	Diploid
TCGA-24-1551-01	Stage IIIC	Shallow Deletion										TCGA-25-1634-01	Stage IIIC	Gain
TCGA-24-1552-01	Stage IIIC	Gain										TCGA-25-1635-01	Stage IIIC	Gain
TCGA-24-1553-01	Stage IIIB	Diploid										TCGA-25-1870-01	Stage IIIC	Amplification
TCGA-24-1555-01	Stage IIIC	Gain										TCGA-25-1871-01	Stage IIIC	Gain
TCGA-24-1556-01	Stage IIB	Diploid										TCGA-25-1877-01	Stage IIIC	Diploid
TCGA-24-1557-01	Stage IIIC	Gain										TCGA-25-1878-01	Stage IIIC	Gain
TCGA-24-1558-01	Stage IIIC	Gain										TCGA-25-2042-01	Stage IIIC	Diploid
TCGA-24-1560-01	Stage IIIC	Gain										TCGA-25-2391-01	Stage IIIC	Diploid
TCGA-24-1562-01	Stage IIIC	Diploid										TCGA-25-2393-01	Stage IIIC	Diploid
TCGA-24-1563-01	Stage IIIC	Diploid										TCGA-25-2396-01	Stage IIIC	Gain
TCGA-24-1564-01	Stage IIIC	Diploid										TCGA-25-2398-01	Stage IIIC	Amplification
TCGA-24-1565-01	Stage IIIC	Diploid										TCGA-25-2399-01	Stage IIIC	Gain
TCGA-24-1567-01	Stage IIIB	Shallow Deletion										TCGA-25-2400-01	Stage IIIC	Gain
TCGA-24-1603-01	Stage IIIB	Gain										TCGA-25-2401-01	Stage IIIC	Gain
TCGA-24-1604-01	Stage IIIC	Gain										TCGA-25-2404-01	Stage IIIC	Diploid
TCGA-24-1614-01	Stage IIIC	Gain										TCGA-29-1688-01	Stage IIIC	Gain
TCGA-24-1616-01	Stage IIIC	Amplification										TCGA-29-1690-01	Stage IIIC	Diploid
TCGA-24-1842-01	Stage IIIC	Gain										TCGA-29-1691-01	Stage IIIC	Gain
TCGA-24-1843-01	Stage IIIC	Gain										TCGA-29-1692-02	Stage IIIC	Gain
TCGA-24-1844-01	Stage IIIC	Gain										TCGA-29-1692-01	Stage IIIC	Gain
TCGA-24-1845-01	Stage IIIC	Gain										TCGA-29-1693-01	Stage IIIC	Gain
TCGA-24-1846-01	Stage IIIC	Gain										TCGA-29-1694-01	Stage IIIC	Gain
TCGA-24-1847-01	Stage IV	Gain										TCGA-29-1695-01	Stage IIIC	Gain
TCGA-24-1849-01	Stage IIIC	Shallow Deletion										TCGA-29-1696-01	Stage IIIC	Diploid
TCGA-24-1850-01	Stage IIIC	Gain										TCGA-29-1697-01	Stage IIIC	Diploid
TCGA-24-1852-02	Stage IIIC	Gain										TCGA-29-1699-01	Stage IIIC	Gain
TCGA-24-1852-01	Stage IIIC	Gain										TCGA-29-1701-01	Stage IIIC	Gain
TCGA-24-1920-01	Stage IIIC	Amplification										TCGA-29-1702-01	Stage IIIC	Diploid
TCGA-24-1923-01	Stage IIIC	Gain										TCGA-29-1703-01	Stage IIIC	Diploid
TCGA-24-1924-01	Stage IIIC	Gain										TCGA-29-1704-02	Stage IIIC	Gain
TCGA-24-1927-01	Stage IIIC	Diploid										TCGA-29-1704-01	Stage IIIC	Diploid
TCGA-24-1928-01	Stage IIIC	Gain										TCGA-29-1705-02	Stage IIIC	Gain
TCGA-24-1930-01	Stage IIIC	Gain										TCGA-29-1705-01	Stage IIIC	Gain
TCGA-24-2019-01	Stage IIIC	Gain										TCGA-29-1710-02	Stage IIIC	Gain
TCGA-24-2020-01	Stage IIIC	Amplification										TCGA-29-1710-01	Stage IIIC	Gain
TCGA-24-2023-01	Stage IIIA	Gain										TCGA-29-1711-01	Stage IIIC	Gain
TCGA-24-2024-01	Stage IIIC	Diploid										TCGA-29-1761-01	Stage IIIC	Gain
TCGA-24-2026-01	Stage IIIC	Gain										TCGA-29-1764-01	Stage IIIC	Gain
TCGA-24-2027-01	Stage IV	Diploid										TCGA-29-1766-01	Stage IIIC	Gain
TCGA-24-2029-01	Stage IIIC	Diploid										TCGA-29-1769-01	Stage IIIC	Gain
TCGA-24-2030-01	Stage IIIC	Gain										TCGA-29-1770-02	Stage IIIC	Gain
TCGA-24-2033-01	Stage IIIC	Gain										TCGA-29-1770-01	Stage IIIC	Gain
TCGA-24-2035-01	Stage IIIC	Gain										TCGA-29-1771-01	Stage IIIC	Diploid
TCGA-24-2036-01	Stage IIIA	Diploid										TCGA-29-1774-01	Stage IIIC	Gain
TCGA-24-2038-01	Stage IIIA	Gain										TCGA-29-1775-01	Stage IIIC	Gain
TCGA-24-2254-01	Stage IIIC	Shallow Deletion										TCGA-29-1776-01	Stage IIIC	Shallow Deletion
TCGA-24-2260-01	Stage IIIB	Diploid										TCGA-29-1777-01	Stage IIIC	Gain
TCGA-24-2261-01	Stage IIIC	Gain										TCGA-29-1778-01	Stage IIIC	Amplification
TCGA-24-2262-01	Stage IIIC	Gain										TCGA-29-1781-01	Stage IIIC	Gain
TCGA-24-2267-01	Stage IIB	Gain										TCGA-29-1783-01	Stage IIIC	Gain
TCGA-24-2271-01	Stage IIIC	Diploid										TCGA-29-1784-01	Stage IIIC	Gain
TCGA-24-2280-01	Stage IIIC	Gain										TCGA-29-1785-01	Stage IIIC	Gain
TCGA-24-2281-01	Stage IIA	Gain										TCGA-29-2425-01	Stage IIIC	Gain
TCGA-24-2288-01	Stage IIIC	Gain										TCGA-29-2427-01	Stage IIIC	Diploid
TCGA-24-2289-01	Stage IV	Shallow Deletion										TCGA-29-2428-01	Stage IIIC	Gain
TCGA-24-2290-01	Stage IIIC	Gain										TCGA-29-2429-01	Stage IIIC	Gain
TCGA-24-2295-01	Stage IIIC	Gain										TCGA-29-2431-01	Stage IIIC	Diploid
TCGA-24-2298-01	Stage IIIC	Gain										TCGA-29-2432-01	Stage IIIC	Gain
TCGA-25-1312-01	Stage IV	Gain										TCGA-29-2434-01	Stage IIIC	Amplification
TCGA-25-1313-01	Stage IV	Gain										TCGA-29-2436-01	Stage IIIC	Diploid
TCGA-25-1314-01	Stage IV	Gain										TCGA-29-A5NZ-01	Stage IIIC	Gain
TCGA-25-1315-01	Stage IIIC	Gain										TCGA-30-1718-01	Stage IIIC	Gain
TCGA-25-1316-01	Stage IIIC	Gain										TCGA-30-1853-01	Stage IIIC	Gain
TCGA-25-1317-01	Stage IIIC	Gain										TCGA-30-1855-01	Stage IIIC	Shallow Deletion
TCGA-25-1318-01	Stage IIIC	Diploid										TCGA-30-1856-01	Stage IIIC	Diploid
TCGA-25-1319-01	Stage IIIC	Gain										TCGA-30-1860-01	Stage IIIC	Gain
TCGA-25-1321-01	Stage IIIC	Gain										TCGA-30-1861-01	Stage IIIC	Gain
TCGA-25-1322-01	Stage IV	Gain										TCGA-30-1880-01	Stage IIIC	Diploid
TCGA-25-1329-01	Stage IIIC	Gain										TCGA-30-1887-01	Stage IIIC	Gain
TCGA-25-1623-01	Stage IV	Gain										TCGA-30-1891-01	Stage IIIC	Gain
TCGA-25-1625-01	Stage IIIC	Diploid										TCGA-30-1892-01	Stage IIIC	Gain
TCGA-25-1626-01	Stage IIIC	Gain										TCGA-31-1944-01	Stage IIIC	Diploid
TCGA-25-1627-01	Stage IIIC	Gain										TCGA-31-1946-01	Stage IIIC	Diploid
TCGA-25-1628-01	Stage IIIC	Gain										TCGA-31-1950-01	Stage IIIC	Gain
TCGA-25-1630-01	Stage IIIC	Gain										TCGA-31-1951-01	Stage IIIC	Diploid
TCGA-25-1631-01	Stage IIIC	Gain										TCGA-31-1953-01	Stage IIIC	Gain
TCGA-25-1632-01	Stage IV	Gain										TCGA-31-1955-01	Stage IIIC	Gain
TCGA-25-1633-01	Stage IIIC	Diploid										TCGA-31-1956-01	Stage IIIB	Diploid
TCGA-25-1634-01	Stage IIIC	Gain										TCGA-36-1568-01	Stage IIIC	Gain
TCGA-25-1635-01	Stage IIIC	Gain										TCGA-36-1569-01	Stage IIIC	Gain
TCGA-25-1870-01	Stage IIIC	Amplification										TCGA-36-1570-01	Stage IIIC	Diploid
TCGA-25-1871-01	Stage IIIC	Gain										TCGA-36-1571-01	Stage IIIB	Gain
TCGA-25-1877-01	Stage IIIC	Diploid										TCGA-36-1574-01	Stage IIIC	Diploid
TCGA-25-1878-01	Stage IIIC	Gain										TCGA-36-1575-01	Stage IIIB	Gain
TCGA-25-2042-01	Stage IIIC	Diploid										TCGA-36-1576-01	Stage IIIC	Gain
TCGA-25-2391-01	Stage IIIC	Diploid										TCGA-36-1580-01	Stage IIIC	Gain
TCGA-25-2392-01	Stage IV	Gain										TCGA-36-2529-01	Stage IIIC	Gain
TCGA-25-2393-01	Stage IIIC	Diploid										TCGA-36-2530-01	Stage IIIC	Diploid
TCGA-25-2396-01	Stage IIIC	Gain										TCGA-36-2532-01	Stage IIIC	Gain
TCGA-25-2397-01	Stage IV	Diploid										TCGA-36-2533-01	Stage IIIC	Gain
TCGA-25-2398-01	Stage IIIC	Amplification										TCGA-36-2534-01	Stage IIIC	Shallow Deletion
TCGA-25-2399-01	Stage IIIC	Gain										TCGA-36-2537-01	Stage IIIC	Gain
TCGA-25-2400-01	Stage IIIC	Gain										TCGA-36-2538-01	Stage IIIB	Diploid
TCGA-25-2401-01	Stage IIIC	Gain										TCGA-36-2540-01	Stage IIIC	Diploid
TCGA-25-2404-01	Stage IIIC	Diploid										TCGA-36-2542-01	Stage IIIB	Gain
TCGA-25-2408-01	Stage IV	Diploid										TCGA-36-2543-01	Stage IIIC	Gain
TCGA-25-2409-01	Stage IV	Gain										TCGA-36-2544-01	Stage IIIC	Shallow Deletion
TCGA-29-1688-01	Stage IIIC	Gain										TCGA-36-2545-01	Stage IIIA	Gain
TCGA-29-1690-01	Stage IIIC	Diploid										TCGA-36-2547-01	Stage IIIC	Gain
TCGA-29-1691-01	Stage IIIC	Gain										TCGA-36-2548-01	Stage IIIC	Gain
TCGA-29-1692-02	Stage IIIC	Gain										TCGA-42-2582-01	Stage IIIC	Gain
TCGA-29-1692-01	Stage IIIC	Gain										TCGA-42-2587-01	Stage IIIC	Gain
TCGA-29-1693-01	Stage IIIC	Gain										TCGA-42-2589-01	Stage IIIC	Diploid
TCGA-29-1694-01	Stage IIIC	Gain										TCGA-42-2591-01	Stage IIIC	Gain
TCGA-29-1695-01	Stage IIIC	Gain										TCGA-42-2593-01	Stage IIIC	Gain
TCGA-29-1696-01	Stage IIIC	Diploid										TCGA-57-1582-01	Stage IIIC	Gain
TCGA-29-1697-01	Stage IIIC	Diploid										TCGA-57-1583-01	Stage IIIC	Amplification
TCGA-29-1699-01	Stage IIIC	Gain										TCGA-57-1584-01	Stage IIIC	Diploid
TCGA-29-1701-01	Stage IIIC	Gain										TCGA-57-1585-01	Stage IIIC	Gain
TCGA-29-1702-01	Stage IIIC	Diploid										TCGA-57-1586-01	Stage IIIC	Gain
TCGA-29-1703-01	Stage IIIC	Diploid										TCGA-57-1993-01	Stage IIIC	Gain
TCGA-29-1704-02	Stage IIIC	Gain										TCGA-59-2348-01	Stage IIIC	Gain
TCGA-29-1704-01	Stage IIIC	Diploid										TCGA-59-2351-01	Stage IIIC	Gain
TCGA-29-1705-02	Stage IIIC	Gain										TCGA-59-2352-01	Stage IIIC	Gain
TCGA-29-1705-01	Stage IIIC	Gain										TCGA-59-2354-01	Stage IIIC	Shallow Deletion
TCGA-29-1707-02	Stage IIC	Gain										TCGA-59-2363-01	Stage IIIA	Diploid
TCGA-29-1707-01	Stage IIC	Gain										TCGA-59-2372-01	Stage IIIC	Gain
TCGA-29-1710-02	Stage IIIC	Gain										TCGA-61-1724-01	Stage IIIC	Diploid
TCGA-29-1710-01	Stage IIIC	Gain										TCGA-61-1725-01	Stage IIIC	Gain
TCGA-29-1711-01	Stage IIIC	Gain										TCGA-61-1733-01	Stage IIIC	Gain
TCGA-29-1761-01	Stage IIIC	Gain										TCGA-61-1736-01	Stage IIIC	Diploid
TCGA-29-1762-01	Stage IV	Gain										TCGA-61-1738-01	Stage IIIC	Gain
TCGA-29-1763-01	Stage IIC	Gain										TCGA-61-1740-01	Stage IIIC	Diploid
TCGA-29-1764-01	Stage IIIC	Gain										TCGA-61-1741-01	Stage IIIB	Gain
TCGA-29-1766-01	Stage IIIC	Gain										TCGA-61-1895-01	Stage IIIB	Gain
TCGA-29-1768-01	Stage IV	Diploid										TCGA-61-1899-01	Stage IIIC	Gain
TCGA-29-1769-01	Stage IIIC	Gain										TCGA-61-1900-01	Stage IIIB	Gain
TCGA-29-1770-02	Stage IIIC	Gain										TCGA-61-1904-01	Stage IIIC	Gain
TCGA-29-1770-01	Stage IIIC	Gain										TCGA-61-1906-01	Stage IIIC	Gain
TCGA-29-1771-01	Stage IIIC	Diploid										TCGA-61-1907-01	Stage IIIC	Shallow Deletion
TCGA-29-1774-01	Stage IIIC	Gain										TCGA-61-1913-01	Stage IIIB	Gain
TCGA-29-1775-01	Stage IIIC	Gain										TCGA-61-1914-01	Stage IIIC	Amplification
TCGA-29-1776-01	Stage IIIC	Shallow Deletion										TCGA-61-1916-02	Stage IIIC	Gain
TCGA-29-1777-01	Stage IIIC	Gain										TCGA-61-1916-01	Stage IIIC	Diploid
TCGA-29-1778-01	Stage IIIC	Amplification										TCGA-61-1917-01	Stage IIIB	Gain
TCGA-29-1781-01	Stage IIIC	Gain										TCGA-61-1919-01	Stage IIIC	Amplification
TCGA-29-1783-01	Stage IIIC	Gain										TCGA-61-1995-01	Stage IIIC	Gain
TCGA-29-1784-01	Stage IIIC	Gain										TCGA-61-1998-01	Stage IIIC	Diploid
TCGA-29-1785-01	Stage IIIC	Gain										TCGA-61-2000-01	Stage IIIC	Diploid
TCGA-29-2425-01	Stage IIIC	Gain										TCGA-61-2002-01	Stage IIIC	Diploid
TCGA-29-2427-01	Stage IIIC	Diploid										TCGA-61-2003-01	Stage IIIC	Gain
TCGA-29-2428-01	Stage IIIC	Gain										TCGA-61-2009-01	Stage IIIC	Gain
TCGA-29-2429-01	Stage IIIC	Gain										TCGA-61-2016-01	Stage IIIC	Gain
TCGA-29-2431-01	Stage IIIC	Diploid										TCGA-61-2017-01	Stage IIIC	Diploid
TCGA-29-2432-01	Stage IIIC	Gain										TCGA-61-2088-01	Stage IIIC	Gain
TCGA-29-2434-01	Stage IIIC	Amplification										TCGA-61-2092-01	Stage IIIC	Diploid
TCGA-29-2436-01	Stage IIIC	Diploid										TCGA-61-2094-01	Stage IIIC	Gain
TCGA-29-A5NZ-01	Stage IIIC	Gain										TCGA-61-2095-02	Stage IIIC	Diploid
TCGA-30-1714-01	Stage IV	Gain										TCGA-61-2095-01	Stage IIIC	Gain
TCGA-30-1718-01	Stage IIIC	Gain										TCGA-61-2101-01	Stage IIIC	Gain
TCGA-30-1853-01	Stage IIIC	Gain										TCGA-61-2102-01	Stage IIIC	Amplification
TCGA-30-1855-01	Stage IIIC	Shallow Deletion										TCGA-61-2109-01	Stage IIIC	Gain
TCGA-30-1856-01	Stage IIIC	Diploid										TCGA-61-2110-01	Stage IIIC	Gain
TCGA-30-1857-01	Stage IV	Gain										TCGA-61-2610-02	Stage IIIC	Diploid
TCGA-30-1860-01	Stage IIIC	Gain										TCGA-61-2611-02	Stage IIIC	Gain
TCGA-30-1861-01	Stage IIIC	Gain										TCGA-61-2612-01	Stage IIIC	Gain
TCGA-30-1862-01	Stage IV	Gain										TCGA-61-2613-01	Stage IIIC	Diploid
TCGA-30-1866-01	Stage IV	Gain										TCGA-61-2614-01	Stage IIIC	Gain
TCGA-30-1867-01	Stage IV	Gain										TCGA-OY-A56P-01	Stage IIIB	Gain
TCGA-30-1880-01	Stage IIIC	Diploid										TCGA-WR-A838-01	Stage IIIC	Gain
TCGA-30-1887-01	Stage IIIC	Gain
TCGA-30-1891-01	Stage IIIC	Gain
TCGA-30-1892-01	Stage IIIC	Gain
TCGA-31-1944-01	Stage IIIC	Diploid
TCGA-31-1946-01	Stage IIIC	Diploid
TCGA-31-1950-01	Stage IIIC	Gain
TCGA-31-1951-01	Stage IIIC	Diploid
TCGA-31-1953-01	Stage IIIC	Gain
TCGA-31-1955-01	Stage IIIC	Gain
TCGA-31-1956-01	Stage IIIB	Diploid
TCGA-31-1959-01	Stage IV	Shallow Deletion
TCGA-36-1568-01	Stage IIIC	Gain
TCGA-36-1569-01	Stage IIIC	Gain
TCGA-36-1570-01	Stage IIIC	Diploid
TCGA-36-1571-01	Stage IIIB	Gain
TCGA-36-1574-01	Stage IIIC	Diploid
TCGA-36-1575-01	Stage IIIB	Gain
TCGA-36-1576-01	Stage IIIC	Gain
TCGA-36-1577-01	Stage IIC	Diploid
TCGA-36-1578-01	Stage IV	Gain
TCGA-36-1580-01	Stage IIIC	Gain
TCGA-36-1581-01	Stage IIC	Diploid
TCGA-36-2529-01	Stage IIIC	Gain
TCGA-36-2530-01	Stage IIIC	Diploid
TCGA-36-2532-01	Stage IIIC	Gain
TCGA-36-2533-01	Stage IIIC	Gain
TCGA-36-2534-01	Stage IIIC	Shallow Deletion
TCGA-36-2537-01	Stage IIIC	Gain
TCGA-36-2538-01	Stage IIIB	Diploid
TCGA-36-2540-01	Stage IIIC	Diploid
TCGA-36-2542-01	Stage IIIB	Gain
TCGA-36-2543-01	Stage IIIC	Gain
TCGA-36-2544-01	Stage IIIC	Shallow Deletion
TCGA-36-2545-01	Stage IIIA	Gain
TCGA-36-2547-01	Stage IIIC	Gain
TCGA-36-2548-01	Stage IIIC	Gain
TCGA-36-2549-01	Stage IIC	Gain
TCGA-36-2552-01	Stage IIC	Gain
TCGA-3P-A9WA-01	Stage IIB	Gain
TCGA-42-2582-01	Stage IIIC	Gain
TCGA-42-2587-01	Stage IIIC	Gain
TCGA-42-2588-01	Stage IV	Diploid
TCGA-42-2589-01	Stage IIIC	Diploid
TCGA-42-2590-01	Stage IV	Gain
TCGA-42-2591-01	Stage IIIC	Gain
TCGA-42-2593-01	Stage IIIC	Gain
TCGA-57-1582-01	Stage IIIC	Gain
TCGA-57-1583-01	Stage IIIC	Amplification
TCGA-57-1584-01	Stage IIIC	Diploid
TCGA-57-1585-01	Stage IIIC	Gain
TCGA-57-1586-01	Stage IIIC	Gain
TCGA-57-1992-01	Stage IC	Diploid
TCGA-57-1993-01	Stage IIIC	Gain
TCGA-59-2348-01	Stage IIIC	Gain
TCGA-59-2349-01	Stage IA	Gain
TCGA-59-2350-01	Stage IV	Diploid
TCGA-59-2351-01	Stage IIIC	Gain
TCGA-59-2352-01	Stage IIIC	Gain
TCGA-59-2354-01	Stage IIIC	Shallow Deletion
TCGA-59-2355-01	Stage IV	Diploid
TCGA-59-2363-01	Stage IIIA	Diploid
TCGA-59-2372-01	Stage IIIC	Gain
TCGA-59-A5PD-01	Stage IC	Gain
TCGA-5X-AA5U-01	Stage IIC	Gain
TCGA-61-1721-01	Stage IV	Diploid
TCGA-61-1722-01	Stage IB	Diploid
TCGA-61-1724-01	Stage IIIC	Diploid
TCGA-61-1725-01	Stage IIIC	Gain
TCGA-61-1727-01	Stage IC	Diploid
TCGA-61-1728-01	Stage IV	Gain
TCGA-61-1730-01	Stage IC	Gain
TCGA-61-1733-01	Stage IIIC	Gain
TCGA-61-1734-01	Stage IC	Gain
TCGA-61-1736-01	Stage IIIC	Diploid
TCGA-61-1737-01	Stage IV	Gain
TCGA-61-1738-01	Stage IIIC	Gain
TCGA-61-1740-01	Stage IIIC	Diploid
TCGA-61-1741-01	Stage IIIB	Gain
TCGA-61-1743-01	Stage IIC	Gain
TCGA-61-1895-01	Stage IIIB	Gain
TCGA-61-1899-01	Stage IIIC	Gain
TCGA-61-1900-01	Stage IIIB	Gain
TCGA-61-1901-01	Stage IV	Amplification
TCGA-61-1903-01	Stage IB	Gain
TCGA-61-1904-01	Stage IIIC	Gain
TCGA-61-1906-01	Stage IIIC	Gain
TCGA-61-1907-01	Stage IIIC	Shallow Deletion
TCGA-61-1910-01	Stage IIC	Gain
TCGA-61-1911-01	Stage IIA	Gain
TCGA-61-1913-01	Stage IIIB	Gain
TCGA-61-1914-01	Stage IIIC	Amplification
TCGA-61-1915-01	Stage IIC	Gain
TCGA-61-1916-02	Stage IIIC	Gain
TCGA-61-1916-01	Stage IIIC	Diploid
TCGA-61-1917-01	Stage IIIB	Gain
TCGA-61-1918-01	Stage IV	Gain
TCGA-61-1919-01	Stage IIIC	Amplification
TCGA-61-1995-01	Stage IIIC	Gain
TCGA-61-1998-01	Stage IIIC	Diploid
TCGA-61-2000-01	Stage IIIC	Diploid
TCGA-61-2002-01	Stage IIIC	Diploid
TCGA-61-2003-01	Stage IIIC	Gain
TCGA-61-2008-02	Stage IIC	Diploid
TCGA-61-2008-01	Stage IIC	Diploid
TCGA-61-2009-01	Stage IIIC	Gain
TCGA-61-2012-01	Stage IIC	Gain
TCGA-61-2016-01	Stage IIIC	Gain
TCGA-61-2017-01	Stage IIIC	Diploid
TCGA-61-2018-01	Stage IC	Gain
TCGA-61-2087-01	Stage IC	Amplification
TCGA-61-2088-01	Stage IIIC	Gain
TCGA-61-2092-01	Stage IIIC	Diploid
TCGA-61-2094-01	Stage IIIC	Gain
TCGA-61-2095-02	Stage IIIC	Diploid
TCGA-61-2095-01	Stage IIIC	Gain
TCGA-61-2096-01	Stage IC	Diploid
TCGA-61-2097-01	Stage IIC	Gain
TCGA-61-2101-01	Stage IIIC	Gain
TCGA-61-2102-01	Stage IIIC	Amplification
TCGA-61-2104-01	Stage IIC	Gain
TCGA-61-2109-01	Stage IIIC	Gain
TCGA-61-2110-01	Stage IIIC	Gain
TCGA-61-2111-01	Stage IV	Diploid
TCGA-61-2113-01	Stage IIC	Amplification
TCGA-61-2610-02	Stage IIIC	Diploid
TCGA-61-2611-02	Stage IIIC	Gain
TCGA-61-2612-01	Stage IIIC	Gain
TCGA-61-2613-01	Stage IIIC	Diploid
TCGA-61-2614-01	Stage IIIC	Gain
TCGA-OY-A56P-01	Stage IIIB	Gain
TCGA-OY-A56Q-01	Stage IIA	Amplification
TCGA-VG-A8LO-01	Stage IV	Diploid
TCGA-WR-A838-01	Stage IIIC	Gain

## Sheet: Cancer types summary
Cancer Study	Label	Alteration Frequency	Alteration Type	Alteration Count
Ovarian Serous Cystadenocarcinoma (TCGA, Firehose Legacy)	TCGA-1	0.00684932	Deep Deletion	4
Ovarian Serous Cystadenocarcinoma (TCGA, Firehose Legacy)	TCGA-1	0.113014	Amplification	66
Ovarian Serous Cystadenocarcinoma (TCGA, PanCancer Atlas)	TCGA-2	0.00342466	Deep Deletion	2
Ovarian Serous Cystadenocarcinoma (TCGA, PanCancer Atlas)	TCGA-2	0.0702055	Amplification	41
Ovarian Serous Cystadenocarcinoma (TCGA, PanCancer Atlas)	TCGA-2	0.00342466	Mutation	2
Ovarian Serous Cystadenocarcinoma (TCGA, Nature 2011)	TCGA-3	0.00204499	Deep Deletion	1
Ovarian Serous Cystadenocarcinoma (TCGA, Nature 2011)	TCGA-3	0.0572597	Amplification	28
High-Grade Serous Ovarian Cancer (TCGA, GDC)	TCGA-4	0.0493827	Amplification	28
High-Grade Serous Ovarian Cancer (TCGA, GDC)	TCGA-4	0.00352734	Mutation	2

## Sheet: BRCA-WT VS BRCA-Mut
Sample Id	BRCA Status	EZH2: mRNA-Seq Expression GeoMx				Sample Id	BRCA Status	TMED10: mRNA-Seq Expression GeoMx
LSP15332_Scan1-001-PanCK-	Mut	-1.2277				LSP15332_Scan1-001-PanCK-	Mut	0.1522
LSP15332_Scan1-001-PanCK+	Mut	1.4789				LSP15332_Scan1-001-PanCK+	Mut	-0.5566
LSP15332_Scan1-002-PanCK-	Mut	-0.1316				LSP15332_Scan1-002-PanCK-	Mut	-0.9239
LSP15332_Scan1-002-PanCK+	Mut	0.2426				LSP15332_Scan1-002-PanCK+	Mut	1.4562
LSP15332_Scan1-003-PanCK-	Mut	-1.2277				LSP15332_Scan1-003-PanCK-	Mut	0.2693
LSP15332_Scan1-003-PanCK+	Mut	0.126				LSP15332_Scan1-003-PanCK+	Mut	0.3439
LSP15332_Scan1-004-PanCK-	Mut	-0.6002				LSP15332_Scan1-004-PanCK-	Mut	-0.1034
LSP15332_Scan1-004-PanCK+	Mut	0.6655				LSP15332_Scan1-004-PanCK+	Mut	1.7237
LSP15332_Scan1-005-PanCK-	Mut	-0.1316				LSP15332_Scan1-005-PanCK-	Mut	0.6816
LSP15332_Scan1-005-PanCK+	Mut	-0.3052				LSP15332_Scan1-005-PanCK+	Mut	2.0213
LSP15332_Scan1-006-PanCK-	Mut	-1.947				LSP15332_Scan1-006-PanCK-	Mut	-0.1866
LSP15332_Scan1-006-PanCK+	Mut	0.3907				LSP15332_Scan1-006-PanCK+	Mut	0.0742
LSP15332_Scan1-007-PanCK-	Mut	-1.947				LSP15332_Scan1-007-PanCK-	Mut	-0.3635
LSP15332_Scan1-007-PanCK+	Mut	0.5541				LSP15332_Scan1-007-PanCK+	Mut	0.5262
LSP15332_Scan1-008-PanCK-	Mut	-0.9509				LSP15332_Scan1-008-PanCK-	Mut	-0.5566
LSP15332_Scan1-008-PanCK+	Mut	-0.4306				LSP15332_Scan1-008-PanCK+	Mut	1.1796
LSP15332_Scan1-009-PanCK-	Mut	0.0649				LSP15332_Scan1-009-PanCK-	Mut	-0.2079
LSP15332_Scan1-009-PanCK+	Mut	-1.4541				LSP15332_Scan1-009-PanCK+	Mut	1.1369
LSP15332_Scan1-010-PanCK-	Mut	0.9413				LSP15332_Scan1-010-PanCK-	Mut	-0.3178
LSP15332_Scan1-010-PanCK+	Mut	0.0272				LSP15332_Scan1-010-PanCK+	Mut	0.8263
LSP15332_Scan1-011-PanCK-	Mut	1.0543				LSP15332_Scan1-011-PanCK-	Mut	0.4855
LSP15332_Scan1-011-PanCK+	Mut	0.126				LSP15332_Scan1-011-PanCK+	Mut	-1.9341
LSP15332_Scan1-012-PanCK-	Mut	-1.6439				LSP15332_Scan1-012-PanCK-	Mut	-1.1347
LSP15332_Scan1-012-PanCK+	Mut	1.2617				LSP15332_Scan1-012-PanCK+	Mut	-0.8259
LSP15332_Scan1-013-PanCK+	Mut	-0.1917				LSP15332_Scan1-013-PanCK+	Mut	-0.1034
LSP15332_Scan1-014-PanCK+	Mut	0.8434				LSP15332_Scan1-014-PanCK+	Mut	-0.2177
LSP15332_Scan1-015-PanCK+	Mut	-0.7869				LSP15332_Scan1-015-PanCK+	Mut	-0.1186
LSP15332_Scan1-016-PanCK+	Mut	0.9413				LSP15332_Scan1-016-PanCK+	Mut	0.4335
LSP15332_Scan1-017-PanCK+	Mut	0.2904				LSP15332_Scan1-017-PanCK+	Mut	0.5434
LSP15332_Scan1-018-PanCK+	Mut	0.466				LSP15332_Scan1-018-PanCK+	Mut	0.2693
LSP15332_Scan1-019-Full-ROI	Mut	0.8078				LSP15332_Scan1-019-Full-ROI	Mut	0.1585
LSP15332_Scan1-020-Full-ROI	Mut	0.2426				LSP15332_Scan1-020-Full-ROI	Mut	0.2693
LSP15332_Scan1-021-PanCK+	Mut	0.6923				LSP15332_Scan1-021-PanCK+	Mut	1.8131
LSP15332_Scan1-022-PanCK+	Mut	-0.0689				LSP15332_Scan1-022-PanCK+	Mut	0.9768
LSP15344_Scan1-001-Full-ROI	Mut	-0.6562				LSP15344_Scan1-001-Full-ROI	Mut	-0.488
LSP15344_Scan1-002-Full-ROI	Mut	-0.6465				LSP15344_Scan1-002-Full-ROI	Mut	-0.7375
LSP15344_Scan1-003-Full-ROI	Mut	-0.0332				LSP15344_Scan1-003-Full-ROI	Mut	-0.9337
LSP15344_Scan1-004-Full-ROI	Mut	1.1609				LSP15344_Scan1-004-Full-ROI	Mut	0.2502
LSP15344_Scan1-005-Full-ROI	Mut	0.7362				LSP15344_Scan1-005-Full-ROI	Mut	0.0494
LSP15344_Scan1-006-Full-ROI	Mut	1.0824				LSP15344_Scan1-006-Full-ROI	Mut	-0.3995
LSP15344_Scan1-007-Full-ROI	Mut	1.6244				LSP15344_Scan1-007-Full-ROI	Mut	0.5741
LSP15344_Scan1-008-PanCK+	Mut	0.2904				LSP15344_Scan1-008-PanCK+	Mut	0.1693
LSP15344_Scan1-009-PanCK+	Mut	-1.0968				LSP15344_Scan1-009-PanCK+	Mut	0.2062
LSP15344_Scan1-010-PanCK+	Mut	0.7362				LSP15344_Scan1-010-PanCK+	Mut	-0.3431
LSP15344_Scan1-011-PanCK+	Mut	-2.3672				LSP15344_Scan1-011-PanCK+	Mut	1.3224
LSP15344_Scan1-012-PanCK+	Mut	-1.0769				LSP15344_Scan1-012-PanCK+	Mut	-1.2424
LSP15344_Scan1-013-PanCK+	Mut	-0.3848				LSP15344_Scan1-013-PanCK+	Mut	0.2693
LSP15344_Scan1-014-PanCK+	Mut	-0.2909				LSP15344_Scan1-014-PanCK+	Mut	1.2783
LSP15344_Scan1-015-PanCK+	Mut	-0.3052				LSP15344_Scan1-015-PanCK+	Mut	0.5262
LSP15344_Scan1-016-PanCK+	Mut	-0.1316				LSP15344_Scan1-016-PanCK+	Mut	0.5082
LSP16154_Scan2-001-PanCK-	Mut	0.5541				LSP16154_Scan2-001-PanCK-	Mut	-1.0057
LSP16154_Scan2-001-PanCK+	Mut	1.4483				LSP16154_Scan2-001-PanCK+	Mut	-1.9341
LSP16154_Scan2-002-PanCK-	Mut	-0.1316				LSP16154_Scan2-002-PanCK-	Mut	-0.9239
LSP16154_Scan2-002-PanCK+	Mut	0.7851				LSP16154_Scan2-002-PanCK+	Mut	-1.6732
LSP16154_Scan2-003-Full-ROI	Mut	0.9413				LSP16154_Scan2-003-Full-ROI	Mut	-1.4967
LSP16154_Scan2-004-Full-ROI	Mut	-0.6002				LSP16154_Scan2-004-Full-ROI	Mut	-0.3944
LSP16154_Scan2-005-Full-ROI	Mut	-1.6439				LSP16154_Scan2-005-Full-ROI	Mut	-0.1034
LSP16154_Scan2-006-Full-ROI	Mut	0.1735				LSP16154_Scan2-006-Full-ROI	Mut	-0.3635
LSP16154_Scan2-007-Full-ROI	Mut	0.0649				LSP16154_Scan2-007-Full-ROI	Mut	-0.3178
LSP16154_Scan2-008-Full-ROI	Mut	-0.6002				LSP16154_Scan2-008-Full-ROI	Mut	-0.5566
LSP16154_Scan2-009-Full-ROI	Mut	0.5541				LSP16154_Scan2-009-Full-ROI	Mut	0.4855
LSP16154_Scan2-010-Full-ROI	Mut	-0.6002				LSP16154_Scan2-010-Full-ROI	Mut	0.861
LSP16154_Scan2-011-Full-ROI	Mut	-1.6439				LSP16154_Scan2-011-Full-ROI	Mut	1.2162
LSP16154_Scan2-012-Full-ROI	Mut	-0.6002				LSP16154_Scan2-012-Full-ROI	Mut	-1.1347
LSP16154_Scan2-013-Full-ROI	Mut	1.2617				LSP16154_Scan2-013-Full-ROI	Mut	-1.9341
LSP17723_Scan1-001-Full-ROI	Mut	1.2617				LSP17723_Scan1-001-Full-ROI	Mut	0.5363
LSP17723_Scan1-002-Full-ROI	Mut	0.4049				LSP17723_Scan1-002-Full-ROI	Mut	1.1043
LSP17723_Scan1-003-Full-ROI	Mut	-1.947				LSP17723_Scan1-003-Full-ROI	Mut	-0.1866
LSP17723_Scan1-004-Full-ROI	Mut	0.7851				LSP17723_Scan1-004-Full-ROI	Mut	-0.2858
LSP17723_Scan1-005-Full-ROI	Mut	-1.2277				LSP17723_Scan1-005-Full-ROI	Mut	-0.5566
LSP17723_Scan1-006-Full-ROI	Mut	-1.2277				LSP17723_Scan1-006-Full-ROI	Mut	0.6816
LSP17723_Scan1-007-Full-ROI	Mut	-0.7274				LSP17723_Scan1-007-Full-ROI	Mut	0.8209
LSP17723_Scan1-008-Full-ROI	Mut	0.126				LSP17723_Scan1-008-Full-ROI	Mut	0.0283
LSP17723_Scan1-009-Full-ROI	Mut	-0.1316				LSP17723_Scan1-009-Full-ROI	Mut	-1.9341
LSP17723_Scan1-010-Full-ROI	Mut	-1.6439				LSP17723_Scan1-010-Full-ROI	Mut	-0.3178
LSP17723_Scan1-011-Full-ROI	Mut	-0.3052				LSP17723_Scan1-011-Full-ROI	Mut	-0.1866
LSP17723_Scan1-012-Full-ROI	Mut	0.5541				LSP17723_Scan1-012-Full-ROI	Mut	-0.4169
LSP17723_Scan1-013-Full-ROI	Mut	0.0649				LSP17723_Scan1-013-Full-ROI	Mut	-0.1377
LSP17723_Scan1-014-Full-ROI	Mut	0.5541				LSP17723_Scan1-014-Full-ROI	Mut	-1.369
LSP17723_Scan1-015-Full-ROI	Mut	-0.3301				LSP17723_Scan1-015-Full-ROI	Mut	0.3001
LSP17723_Scan1-016-Full-ROI	Mut	-0.6002				LSP17723_Scan1-016-Full-ROI	Mut	-1.1347
LSP17723_Scan1-017-Full-ROI	Mut	-0.3848				LSP17723_Scan1-017-Full-ROI	Mut	0.6274
LSP17723_Scan1-018-Full-ROI	Mut	-1.6439				LSP17723_Scan1-018-Full-ROI	Mut	-1.1347
LSP17723_Scan1-019-Full-ROI	Mut	0.1852				LSP17723_Scan1-019-Full-ROI	Mut	0.0283
LSP17723_Scan1-020-Full-ROI	Mut	0.5541				LSP17723_Scan1-020-Full-ROI	Mut	-0.5566
LSP17723_Scan1-021-Full-ROI	Mut	0.3635				LSP17723_Scan1-021-Full-ROI	Mut	-0.4527
LSP17727_Scan1-001-Full-ROI	Mut	-0.3512				LSP17727_Scan1-001-Full-ROI	Mut	1.2234
LSP17727_Scan1-002-Full-ROI	Mut	-1.2968				LSP17727_Scan1-002-Full-ROI	Mut	0.6124
LSP17727_Scan1-004-Full-ROI	Mut	0.7055				LSP17727_Scan1-004-Full-ROI	Mut	1.4983
LSP17727_Scan1-007-Full-ROI	Mut	1.419				LSP17727_Scan1-007-Full-ROI	Mut	-0.5401
LSP17727_Scan1-008-Full-ROI	Mut	1.2617				LSP17727_Scan1-008-Full-ROI	Mut	1.1619
LSP17727_Scan1-009-Full-ROI	Mut	0.8496				LSP17727_Scan1-009-Full-ROI	Mut	0.8967
LSP17727_Scan1-010-Full-ROI	Mut	-0.3974				LSP17727_Scan1-010-Full-ROI	Mut	-0.1416
LSP17727_Scan1-013-Full-ROI	Mut	0.3829				LSP17727_Scan1-013-Full-ROI	Mut	0.1532
LSP17727_Scan1-014-Full-ROI	Mut	2.2253				LSP17727_Scan1-014-Full-ROI	Mut	0.0374
LSP17731_Scan1-001-Full-ROI	Mut	-0.5658				LSP17731_Scan1-001-Full-ROI	Mut	-0.194
LSP17731_Scan1-002-Full-ROI	Mut	0.2637				LSP17731_Scan1-002-Full-ROI	Mut	-0.1291
LSP17731_Scan1-003-Full-ROI	Mut	0.0081				LSP17731_Scan1-003-Full-ROI	Mut	-0.4699
LSP17731_Scan1-004-Full-ROI	Mut	-1.2277				LSP17731_Scan1-004-Full-ROI	Mut	-0.672
LSP17731_Scan1-005-Full-ROI	Mut	0.202				LSP17731_Scan1-005-Full-ROI	Mut	-0.8113
LSP17731_Scan1-006-Full-ROI	Mut	-1.4541				LSP17731_Scan1-006-Full-ROI	Mut	-2.232
LSP17731_Scan1-007-Full-ROI	Mut	0.5541				LSP17731_Scan1-007-Full-ROI	Mut	-1.0751
LSP17731_Scan1-008-Full-ROI	Mut	0.2426				LSP17731_Scan1-008-Full-ROI	Mut	0.2693
LSP17731_Scan1-009-Full-ROI	Mut	-1.5209				LSP17731_Scan1-009-Full-ROI	Mut	0.4478
LSP17731_Scan1-010-Full-ROI	Mut	-0.1074				LSP17731_Scan1-010-Full-ROI	Mut	-1.0959
LSP17731_Scan1-011-Full-ROI	Mut	-2.5207				LSP17731_Scan1-011-Full-ROI	Mut	-0.5566
LSP17731_Scan1-012-Full-ROI	Mut	0.7362				LSP17731_Scan1-012-Full-ROI	Mut	-1.062
LSP17731_Scan1-015-Full-ROI	Mut	0.4468				LSP17731_Scan1-015-Full-ROI	Mut	-0.5261
LSP17731_Scan1-016-Full-ROI	Mut	-0.3052				LSP17731_Scan1-016-Full-ROI	Mut	-0.7692
LSP17731_Scan1-017-Full-ROI	Mut	1.5304				LSP17731_Scan1-017-Full-ROI	Mut	-0.5201
LSP17731_Scan1-018-Full-ROI	Mut	-0.6002				LSP17731_Scan1-018-Full-ROI	Mut	-0.3178
LSP17731_Scan1-019-Full-ROI	Mut	0.0649				LSP17731_Scan1-019-Full-ROI	Mut	0.353
LSP17763_Scan1-001-Full-ROI	Mut	-0.3052				LSP17763_Scan1-001-Full-ROI	Mut	0.128
LSP17763_Scan1-002-Full-ROI	Mut	0.5541				LSP17763_Scan1-002-Full-ROI	Mut	-1.1347
LSP17763_Scan1-003-Full-ROI	Mut	0.0133				LSP17763_Scan1-003-Full-ROI	Mut	0.2062
LSP17763_Scan1-004-Full-ROI	Mut	0.0649				LSP17763_Scan1-004-Full-ROI	Mut	-0.5566
LSP17763_Scan1-005-Full-ROI	Mut	-1.2277				LSP17763_Scan1-005-Full-ROI	Mut	0.0283
LSP17763_Scan1-006-Full-ROI	Mut	0.5541				LSP17763_Scan1-006-Full-ROI	Mut	0.0283
LSP17763_Scan1-007-Full-ROI	Mut	-0.7869				LSP17763_Scan1-007-Full-ROI	Mut	-0.2119
LSP17763_Scan1-008-Full-ROI	Mut	-1.2277				LSP17763_Scan1-008-Full-ROI	Mut	0.2693
LSP17803_Scan1-001-Full-ROI	Mut	-1.6439				LSP17803_Scan1-001-Full-ROI	Mut	0.1821
LSP17803_Scan1-002-Full-ROI	Mut	-0.0168				LSP17803_Scan1-002-Full-ROI	Mut	-1.0417
LSP17803_Scan1-003-Full-ROI	Mut	-0.3512				LSP17803_Scan1-003-Full-ROI	Mut	0.0912
LSP17803_Scan1-004-Full-ROI	Mut	-0.6002				LSP17803_Scan1-004-Full-ROI	Mut	-1.9341
LSP17803_Scan1-005-Full-ROI	Mut	-0.7346				LSP17803_Scan1-005-Full-ROI	Mut	0.5938
LSP17803_Scan1-006-Full-ROI	Mut	-0.6002				LSP17803_Scan1-006-Full-ROI	Mut	0.0599
LSP17803_Scan1-007-Full-ROI	Mut	-1.1241				LSP17803_Scan1-007-Full-ROI	Mut	0.1175
LSP17819_Scan1-001-Full-ROI	Mut	-0.1316				LSP17819_Scan1-001-Full-ROI	Mut	1.6422
LSP17819_Scan1-002-Full-ROI	Mut	-0.6002				LSP17819_Scan1-002-Full-ROI	Mut	-1.1347
LSP17819_Scan1-003-Full-ROI	Mut	0.5541				LSP17819_Scan1-003-Full-ROI	Mut	1.3224
LSP17819_Scan1-004-Full-ROI	Mut	-0.2382				LSP17819_Scan1-004-Full-ROI	Mut	0.7279
LSP17819_Scan1-005-Full-ROI	Mut	-0.0505				LSP17819_Scan1-005-Full-ROI	Mut	0.4649
LSP17819_Scan1-006-Full-ROI	Mut	-0.3512				LSP17819_Scan1-006-Full-ROI	Mut	0.3255
LSP17819_Scan1-007-Full-ROI	Mut	-0.4812				LSP17819_Scan1-007-Full-ROI	Mut	0.0478
LSP17823_Scan1-001-Full-ROI	Mut	-0.6002				LSP17823_Scan1-001-Full-ROI	Mut	-0.5566
LSP17823_Scan1-002-Full-ROI	Mut	0.5541				LSP17823_Scan1-002-Full-ROI	Mut	-1.9341
LSP17823_Scan1-003-Full-ROI	Mut	1.4483				LSP17823_Scan1-003-Full-ROI	Mut	-0.2439
LSP17823_Scan1-004-Full-ROI	Mut	-0.9509				LSP17823_Scan1-004-Full-ROI	Mut	0.1998
LSP17823_Scan1-005-Full-ROI	Mut	-0.7869				LSP17823_Scan1-005-Full-ROI	Mut	0.5529
LSP17823_Scan1-006-Full-ROI	Mut	0.0133				LSP17823_Scan1-006-Full-ROI	Mut	1.2063
LSP17823_Scan1-007-Full-ROI	Mut	-0.0805				LSP17823_Scan1-007-Full-ROI	Mut	0.893
LSP17823_Scan1-008-Full-ROI	Mut	0.5541				LSP17823_Scan1-008-Full-ROI	Mut	-0.1034
LSP17823_Scan1-009-Full-ROI	Mut	-0.9061				LSP17823_Scan1-009-Full-ROI	Mut	-0.0796
LSP17823_Scan1-010-Full-ROI	Mut	-0.6002				LSP17823_Scan1-010-Full-ROI	Mut	-1.9341
LSP17823_Scan1-011-Full-ROI	Mut	-1.6439				LSP17823_Scan1-011-Full-ROI	Mut	-4.4175
LSP17823_Scan1-012-Full-ROI	Mut	-1.0112				LSP17823_Scan1-012-Full-ROI	Mut	-0.4802
LSP17823_Scan1-013-Full-ROI	Mut	0.5541				LSP17823_Scan1-013-Full-ROI	Mut	-3.2383
LSP17851_Scan1-001-Full-ROI	Mut	0.126				LSP17851_Scan1-001-Full-ROI	Mut	-0.672
LSP17851_Scan1-002-Full-ROI	Mut	0.0649				LSP17851_Scan1-002-Full-ROI	Mut	-0.3635
LSP17851_Scan1-003-Full-ROI	Mut	-1.0968				LSP17851_Scan1-003-Full-ROI	Mut	0.9528
LSP17851_Scan1-004-Full-ROI	Mut	-0.1316				LSP17851_Scan1-004-Full-ROI	Mut	0.3439
LSP17851_Scan1-006-Full-ROI	Mut	-0.2382				LSP17851_Scan1-006-Full-ROI	Mut	-0.0039
LSP17851_Scan1-008-Full-ROI	Mut	0.5541				LSP17851_Scan1-008-Full-ROI	Mut	-1.9341
LSP17851_Scan1-009-Full-ROI	Mut	1.7734				LSP17851_Scan1-009-Full-ROI	Mut	-1.9341
LSP17851_Scan1-010-Full-ROI	Mut	0.1997				LSP17851_Scan1-010-Full-ROI	Mut	-0.3178
LSP17851_Scan1-011-Full-ROI	Mut	-0.168				LSP17851_Scan1-011-Full-ROI	Mut	-0.6464
LSP17851_Scan1-012-Full-ROI	Mut	-1.3462				LSP17851_Scan1-012-Full-ROI	Mut	-1.1865
LSP18302_scan1-001-Full-ROI	Mut	0.1735				LSP18302_scan1-001-Full-ROI	Mut	0.4017
LSP18302_scan1-002-Full-ROI	Mut	0.3735				LSP18302_scan1-002-Full-ROI	Mut	-0.7692
LSP18302_scan1-003-Full-ROI	Mut	-0.9509				LSP18302_scan1-003-Full-ROI	Mut	1.0579
LSP18302_scan1-004-Full-ROI	Mut	-0.6002				LSP18302_scan1-004-Full-ROI	Mut	-0.9239
LSP18302_scan1-005-Full-ROI	Mut	0.0133				LSP18302_scan1-005-Full-ROI	Mut	1.3224
LSP18302_scan1-006-Full-ROI	Mut	-1.8062				LSP18302_scan1-006-Full-ROI	Mut	-1.062
LSP18302_scan1-007-Full-ROI	Mut	0.0272				LSP18302_scan1-007-Full-ROI	Mut	1.5074
LSP18302_scan1-008-Full-ROI	Mut	0.4049				LSP18302_scan1-008-Full-ROI	Mut	-0.6426
LSP18302_scan1-009-Full-ROI	Mut	-0.6863				LSP18302_scan1-009-Full-ROI	Mut	0.7207
LSP18302_scan1-010-Full-ROI	Mut	1.1401				LSP18302_scan1-010-Full-ROI	Mut	-0.5566
LSP18302_scan1-011-Full-ROI	Mut	-2.1805				LSP18302_scan1-011-Full-ROI	Mut	0.0283
LSP18302_scan1-012-Full-ROI	Mut	-0.1316				LSP18302_scan1-012-Full-ROI	Mut	0.0283
LSP18302_scan1-013-Full-ROI	Mut	-0.6002				LSP18302_scan1-013-Full-ROI	Mut	-0.5566
LSP18302_scan1-014-Full-ROI	Mut	0.5541				LSP18302_scan1-014-Full-ROI	Mut	-1.9341
LSP18302_scan1-015-Full-ROI	Mut	-0.6002				LSP18302_scan1-015-Full-ROI	Mut	-1.9341
LSP18302_scan1-016-Full-ROI	Mut	-0.6002				LSP18302_scan1-016-Full-ROI	Mut	-3.2383
LSP18302_scan1-017-Full-ROI	Mut	-1.2277				LSP18302_scan1-017-Full-ROI	Mut	-0.9239
LSP18302_scan1-018-Full-ROI	Mut	0.5541				LSP18302_scan1-018-Full-ROI	Mut	-1.1347
LSP18302_scan1-020-Full-ROI	Mut	-0.6002				LSP18302_scan1-020-Full-ROI	Mut	-3.2383
LSP18314_scan1-003-Full-ROI	Mut	1.1756				LSP18314_scan1-003-Full-ROI	Mut	0.7474
LSP18314_scan1-004-Full-ROI	Mut	-0.0805				LSP18314_scan1-004-Full-ROI	Mut	-0.6207
LSP18314_scan1-015-Full-ROI	Mut	-0.0168				LSP18314_scan1-015-Full-ROI	Mut	1.4469
LSP18314_scan1-023-Full-ROI	Mut	0.1512				LSP18314_scan1-023-Full-ROI	Mut	1.2783
LSP18314_scan1-026-Full-ROI	Mut	-0.2382				LSP18314_scan1-026-Full-ROI	Mut	-0.2079
LSP18318_scan1-001-Full-ROI	Mut	-0.7673				LSP18318_scan1-001-Full-ROI	Mut	0.1642
LSP18318_scan1-002-Full-ROI	Mut	0.3398				LSP18318_scan1-002-Full-ROI	Mut	-0.3853
LSP18318_scan1-003-Full-ROI	Mut	-0.8438				LSP18318_scan1-003-Full-ROI	Mut	-0.1229
LSP18318_scan1-004-Full-ROI	Mut	-0.5419				LSP18318_scan1-004-Full-ROI	Mut	-0.4119
LSP18318_scan1-005-Full-ROI	Mut	-1.0203				LSP18318_scan1-005-Full-ROI	Mut	0.6539
LSP18318_scan1-006-Full-ROI	Mut	-0.0365				LSP18318_scan1-006-Full-ROI	Mut	-0.0796
LSP18318_scan1-007-Full-ROI	Mut	-0.3052				LSP18318_scan1-007-Full-ROI	Mut	-0.7692
LSP18318_scan1-008-Full-ROI	Mut	0.1512				LSP18318_scan1-008-Full-ROI	Mut	-1.9341
LSP18318_scan1-009-Full-ROI	Mut	0.5541				LSP18318_scan1-009-Full-ROI	Mut	-1.1347
LSP18318_scan1-010-Full-ROI	Mut	0.5541				LSP18318_scan1-010-Full-ROI	Mut	-0.3178
LSP18318_scan1-011-Full-ROI	Mut	0.2685				LSP18318_scan1-011-Full-ROI	Mut	0.0478
LSP18318_scan1-012-Full-ROI	Mut	0.1074				LSP18318_scan1-012-Full-ROI	Mut	-1.5273
LSP18318_scan1-013-Full-ROI	Mut	-1.2277				LSP18318_scan1-013-Full-ROI	Mut	-0.0586
LSP18318_scan1-014-Full-ROI	Mut	-0.8438				LSP18318_scan1-014-Full-ROI	Mut	-1.441
LSP18318_scan1-015-Full-ROI	Mut	-0.105				LSP18318_scan1-015-Full-ROI	Mut	0.0117
LSP18318_scan1-016-Full-ROI	Mut	-0.3052				LSP18318_scan1-016-Full-ROI	Mut	-0.3635
LSP18318_scan1-017-Full-ROI	Mut	0.1735				LSP18318_scan1-017-Full-ROI	Mut	-0.5566
LSP18318_scan1-018-Full-ROI	Mut	-1.2277				LSP18318_scan1-018-Full-ROI	Mut	-1.9341
LSP18318_scan1-019-Full-ROI	Mut	-0.6002				LSP18318_scan1-019-Full-ROI	Mut	-1.1347
LSP18318_scan1-020-Full-ROI	Mut	-0.6002				LSP18318_scan1-020-Full-ROI	Mut	-0.0039
LSP18318_scan1-021-Full-ROI	Mut	-0.71				LSP18318_scan1-021-Full-ROI	Mut	-0.8451
LSP19407_Scan1-001-Full-ROI	Mut	-0.4306				LSP19407_Scan1-001-Full-ROI	Mut	1.7007
LSP19407_Scan1-002-Full-ROI	Mut	0.3523				LSP19407_Scan1-002-Full-ROI	Mut	0.3439
LSP19407_Scan1-003-Full-ROI	Mut	-1.0968				LSP19407_Scan1-003-Full-ROI	Mut	2.2516
LSP19407_Scan1-004-Full-ROI	Mut	-0.9509				LSP19407_Scan1-004-Full-ROI	Mut	1.9379
LSP19407_Scan1-005-Full-ROI	Mut	-0.4812				LSP19407_Scan1-005-Full-ROI	Mut	1.4612
LSP19407_Scan1-006-Full-ROI	Mut	-0.6002				LSP19407_Scan1-006-Full-ROI	Mut	0.5858
LSP19407_Scan1-007-Full-ROI	Mut	-0.1519				LSP19407_Scan1-007-Full-ROI	Mut	2.4527
LSP19407_Scan1-008-Full-ROI	Mut	-1.6439				LSP19407_Scan1-008-Full-ROI	Mut	1.2162
LSP19407_Scan1-009-Full-ROI	Mut	-1.0968				LSP19407_Scan1-009-Full-ROI	Mut	1.0191
LSP19407_Scan1-010-Full-ROI	Mut	-0.8438				LSP19407_Scan1-010-Full-ROI	Mut	-0.1625
LSP19409_Scan1-001-Full-ROI	Mut	-0.4603				LSP19409_Scan1-001-Full-ROI	Mut	0.5041
LSP19409_Scan1-002-Full-ROI	Mut	-2.1805				LSP19409_Scan1-002-Full-ROI	Mut	-0.3944
LSP19409_Scan1-003-Full-ROI	Mut	0.5541				LSP19409_Scan1-003-Full-ROI	Mut	1.3224
LSP19409_Scan1-004-Full-ROI	Mut	0.9413				LSP19409_Scan1-004-Full-ROI	Mut	-1.4967
LSP19409_Scan1-005-Full-ROI	Mut	-0.6002				LSP19409_Scan1-005-Full-ROI	Mut	1.7007
LSP19409_Scan1-007-Full-ROI	Mut	-2.1805				LSP19409_Scan1-007-Full-ROI	Mut	0.7732
LSP19409_Scan1-008-Full-ROI	Mut	-1.0968				LSP19409_Scan1-008-Full-ROI	Mut	0.9074
LSP19409_Scan1-009-Full-ROI	Mut	-2.1805				LSP19409_Scan1-009-Full-ROI	Mut	0.1522
LSP19409_Scan1-010-Full-ROI	Mut	-1.947				LSP19409_Scan1-010-Full-ROI	Mut	-0.5566
LSP19409_Scan1-011-Full-ROI	Mut	-1.6439				LSP19409_Scan1-011-Full-ROI	Mut	-0.8259
LSP19409_Scan1-012-Full-ROI	Mut	-0.9509				LSP19409_Scan1-012-Full-ROI	Mut	0.4017
LSP19409_Scan1-013-Full-ROI	Mut	0.1735				LSP19409_Scan1-013-Full-ROI	Mut	-1.5772
LSP19411_Scan1-003-Full-ROI	Mut	-1.142				LSP19411_Scan1-003-Full-ROI	Mut	0.815
LSP19411_Scan1-005-Full-ROI	Mut	-2.0312				LSP19411_Scan1-005-Full-ROI	Mut	1.0754
LSP19411_Scan1-006-Full-ROI	Mut	-0.9061				LSP19411_Scan1-006-Full-ROI	Mut	1.0356
LSP19411_Scan1-007-Full-ROI	Mut	0.0649				LSP19411_Scan1-007-Full-ROI	Mut	-0.1034
LSP19411_Scan1-008-Full-ROI	Mut	-0.8877				LSP19411_Scan1-008-Full-ROI	Mut	0.9245
LSP19411_Scan1-009-Full-ROI	Mut	-0.7734				LSP19411_Scan1-009-Full-ROI	Mut	0.4061
LSP19411_Scan1-010-Full-ROI	Mut	-1.1941				LSP19411_Scan1-010-Full-ROI	Mut	0.8492
LSP19411_Scan1-011-Full-ROI	Mut	-1.3832				LSP19411_Scan1-011-Full-ROI	Mut	1.0421
LSP19411_Scan1-012-Full-ROI	Mut	-0.9509				LSP19411_Scan1-012-Full-ROI	Mut	0.4958
LSP19411_Scan1-013-Full-ROI	Mut	0.5541				LSP19411_Scan1-013-Full-ROI	Mut	0.861
LSP19411_Scan1-014-Full-ROI	Mut	-0.4812				LSP19411_Scan1-014-Full-ROI	Mut	0.6083
LSP19411_Scan1-015-Full-ROI	Mut	-0.6002				LSP19411_Scan1-015-Full-ROI	Mut	-1.9341
LSP19411_Scan1-016-Full-ROI	Mut	-1.1917				LSP19411_Scan1-016-Full-ROI	Mut	1.3123
LSP19411_Scan1-017-Full-ROI	Mut	-1.2277				LSP19411_Scan1-017-Full-ROI	Mut	1.5074
LSP19411_Scan1-018-Full-ROI	Mut	-2.4475				LSP19411_Scan1-018-Full-ROI	Mut	0.6054
LSP19411_Scan1-019-Full-ROI	Mut	-1.0876				LSP19411_Scan1-019-Full-ROI	Mut	0.4603
LSP19411_Scan1-020-Full-ROI	Mut	-0.3052				LSP19411_Scan1-020-Full-ROI	Mut	0.6816
LSP19411_Scan1-021-Full-ROI	Mut	-0.5085				LSP19411_Scan1-021-Full-ROI	Mut	1.0075
LSP19411_Scan1-022-Full-ROI	Mut	-1.3234				LSP19411_Scan1-022-Full-ROI	Mut	0.3936
LSP19411_Scan1-023-Full-ROI	Mut	-0.7673				LSP19411_Scan1-023-Full-ROI	Mut	0.5711
LSP19411_Scan1-024-Full-ROI	Mut	-0.4603				LSP19411_Scan1-024-Full-ROI	Mut	0.3305
LSP19411_Scan1-025-Full-ROI	Mut	-0.3301				LSP19411_Scan1-025-Full-ROI	Mut	0.7154
LSP15328_Scan1-001-PanCK+	WT	-0.2636				LSP15328_Scan1-001-PanCK+	WT	1.9515
LSP15328_Scan1-002-PanCK+	WT	0.3523				LSP15328_Scan1-002-PanCK+	WT	1.2759
LSP15328_Scan1-003-PanCK+	WT	0.1735				LSP15328_Scan1-003-PanCK+	WT	0.128
LSP15328_Scan1-004-PanCK+	WT	-0.6002				LSP15328_Scan1-004-PanCK+	WT	0.2693
LSP15328_Scan1-005-PanCK+	WT	-0.7869				LSP15328_Scan1-005-PanCK+	WT	0.4855
LSP15328_Scan1-006-PanCK+	WT	0.1735				LSP15328_Scan1-006-PanCK+	WT	0.4017
LSP15328_Scan1-007-PanCK+	WT	-1.2277				LSP15328_Scan1-007-PanCK+	WT	0.0283
LSP15328_Scan1-008-PanCK+	WT	-1.8062				LSP15328_Scan1-008-PanCK+	WT	-0.2439
LSP15328_Scan1-009-PanCK+	WT	-2.1805				LSP15328_Scan1-009-PanCK+	WT	1.7577
LSP15328_Scan1-010-PanCK+	WT	0.5541				LSP15328_Scan1-010-PanCK+	WT	-0.1034
LSP15328_Scan1-011-PanCK+	WT	1.2617				LSP15328_Scan1-011-PanCK+	WT	-1.1347
LSP15328_Scan1-012-PanCK+	WT	-1.2277				LSP15328_Scan1-012-PanCK+	WT	1.0263
LSP15336_Scan1-001-PanCK+	WT	0.8017				LSP15336_Scan1-001-PanCK+	WT	0.0478
LSP15336_Scan1-002-PanCK+	WT	-1.2277				LSP15336_Scan1-002-PanCK+	WT	-0.2439
LSP15336_Scan1-003-PanCK+	WT	-0.2636				LSP15336_Scan1-003-PanCK+	WT	-0.0723
LSP15336_Scan1-004-PanCK+	WT	0.6587				LSP15336_Scan1-004-PanCK+	WT	-1.0935
LSP15336_Scan1-005-PanCK+	WT	0.2278				LSP15336_Scan1-005-PanCK+	WT	-0.6464
LSP15336_Scan1-006-PanCK+	WT	0.4867				LSP15336_Scan1-006-PanCK+	WT	-1.0348
LSP15336_Scan1-007-PanCK+	WT	-0.0365				LSP15336_Scan1-007-PanCK+	WT	-0.5566
LSP15336_Scan1-008-PanCK+	WT	1.326				LSP15336_Scan1-008-PanCK+	WT	-1.6327
LSP15336_Scan1-009-PanCK+	WT	0.8785				LSP15336_Scan1-009-PanCK+	WT	-1.2555
LSP15336_Scan1-010-PanCK+	WT	0.5541				LSP15336_Scan1-010-PanCK+	WT	-2.5791
LSP15336_Scan1-011-PanCK+	WT	0.6923				LSP15336_Scan1-011-PanCK+	WT	-1.2486
LSP15336_Scan1-012-PanCK+	WT	1.2159				LSP15336_Scan1-012-PanCK+	WT	-1.0185
LSP15336_Scan1-013-PanCK+	WT	1.1951				LSP15336_Scan1-013-PanCK+	WT	-0.5121
LSP15336_Scan1-014-PanCK+	WT	-2.3672				LSP15336_Scan1-014-PanCK+	WT	-0.8673
LSP15336_Scan1-015-PanCK+	WT	-0.1316				LSP15336_Scan1-015-PanCK+	WT	-0.9239
LSP15336_Scan1-016-PanCK+	WT	-1.4541				LSP15336_Scan1-016-PanCK+	WT	-0.4169
LSP15340_Scan1-001-PanCK-	WT	0.1074				LSP15340_Scan1-001-PanCK-	WT	-0.1997
LSP15340_Scan1-001-PanCK+	WT	1.0099				LSP15340_Scan1-001-PanCK+	WT	1.0735
LSP15340_Scan1-002-PanCK-	WT	-0.2539				LSP15340_Scan1-002-PanCK-	WT	-0.5566
LSP15340_Scan1-002-PanCK+	WT	0.7577				LSP15340_Scan1-002-PanCK+	WT	1.0657
LSP15340_Scan1-003-PanCK-	WT	-0.3635				LSP15340_Scan1-003-PanCK-	WT	-0.306
LSP15340_Scan1-003-PanCK+	WT	1.5852				LSP15340_Scan1-003-PanCK+	WT	0.7982
LSP15340_Scan1-004-Full-ROI	WT	0.0649				LSP15340_Scan1-004-Full-ROI	WT	0.456
LSP15340_Scan1-005-PanCK+	WT	0.5541				LSP15340_Scan1-005-PanCK+	WT	-0.5566
LSP15340_Scan1-006-PanCK+	WT	-1.2277				LSP15340_Scan1-006-PanCK+	WT	0.192
LSP15340_Scan1-007-Full-ROI	WT	1.248				LSP15340_Scan1-007-Full-ROI	WT	-0.5802
LSP15340_Scan1-008-Full-ROI	WT	1.3339				LSP15340_Scan1-008-Full-ROI	WT	-1.1072
LSP15340_Scan1-009-Full-ROI	WT	1.2245				LSP15340_Scan1-009-Full-ROI	WT	-0.6536
LSP15340_Scan1-010-PanCK-	WT	-0.2816				LSP15340_Scan1-010-PanCK-	WT	0.3849
LSP15340_Scan1-010-PanCK+	WT	0.828				LSP15340_Scan1-010-PanCK+	WT	-0.39
LSP15340_Scan1-011-Full-ROI	WT	0.0941				LSP15340_Scan1-011-Full-ROI	WT	-0.2593
LSP15340_Scan1-012-Full-ROI	WT	0.9906				LSP15340_Scan1-012-Full-ROI	WT	-0.0085
LSP15340_Scan1-013-PanCK+	WT	1.0414				LSP15340_Scan1-013-PanCK+	WT	-0.679
LSP15340_Scan1-014-PanCK+	WT	-0.0805				LSP15340_Scan1-014-PanCK+	WT	-0.1034
LSP15340_Scan1-015-PanCK+	WT	1.2426				LSP15340_Scan1-015-PanCK+	WT	-0.4609
LSP15340_Scan1-016-PanCK+	WT	2.5704				LSP15340_Scan1-016-PanCK+	WT	0.1117
LSP15340_Scan1-017-PanCK+	WT	-2.5877				LSP15340_Scan1-017-PanCK+	WT	0.0132
LSP15340_Scan1-021-Full-ROI	WT	-2.5207				LSP15340_Scan1-021-Full-ROI	WT	-0.1034
LSP15340_Scan1-022-Full-ROI	WT	-1.05				LSP15340_Scan1-022-Full-ROI	WT	0.2261
LSP15348_Scan1-001-PanCK-	WT	0.8821				LSP15348_Scan1-001-PanCK-	WT	0.4855
LSP15348_Scan1-001-PanCK+	WT	1.6555				LSP15348_Scan1-001-PanCK+	WT	2.7338
LSP15348_Scan1-002-PanCK-	WT	0.8295				LSP15348_Scan1-002-PanCK-	WT	0.1481
LSP15348_Scan1-002-PanCK+	WT	0.357				LSP15348_Scan1-002-PanCK+	WT	1.7306
LSP15348_Scan1-003-PanCK-	WT	0.2904				LSP15348_Scan1-003-PanCK-	WT	0.2199
LSP15348_Scan1-003-PanCK+	WT	1.705				LSP15348_Scan1-003-PanCK+	WT	2.7015
LSP15348_Scan1-004-PanCK-	WT	0.3176				LSP15348_Scan1-004-PanCK-	WT	0.7235
LSP15348_Scan1-004-PanCK+	WT	0.6362				LSP15348_Scan1-004-PanCK+	WT	2.8984
LSP15348_Scan1-005-PanCK-	WT	0.3867				LSP15348_Scan1-005-PanCK-	WT	0.5514
LSP15348_Scan1-005-PanCK+	WT	1.3871				LSP15348_Scan1-005-PanCK+	WT	2.7438
LSP15348_Scan1-006-PanCK-	WT	0.4958				LSP15348_Scan1-006-PanCK-	WT	0.5858
LSP15348_Scan1-006-PanCK+	WT	1.5246				LSP15348_Scan1-006-PanCK+	WT	2.9302
LSP15348_Scan1-007-PanCK-	WT	0.5541				LSP15348_Scan1-007-PanCK-	WT	0.6816
LSP15348_Scan1-007-PanCK+	WT	0.4433				LSP15348_Scan1-007-PanCK+	WT	1.5782
LSP15348_Scan1-008-Full-ROI	WT	0.1997				LSP15348_Scan1-008-Full-ROI	WT	-0.375
LSP15348_Scan1-009-PanCK-	WT	1.4704				LSP15348_Scan1-009-PanCK-	WT	-0.7552
LSP15348_Scan1-009-PanCK+	WT	-0.3848				LSP15348_Scan1-009-PanCK+	WT	-0.5808
LSP15348_Scan1-010-Full-ROI	WT	-0.5575				LSP15348_Scan1-010-Full-ROI	WT	-0.4242
LSP15348_Scan1-011-PanCK-	WT	0.481				LSP15348_Scan1-011-PanCK-	WT	0.1522
LSP15348_Scan1-011-PanCK+	WT	0.2561				LSP15348_Scan1-011-PanCK+	WT	1.3471
LSP15356_Scan1-001-PanCK+	WT	0.5541				LSP15356_Scan1-001-PanCK+	WT	0.2605
LSP15356_Scan1-002-PanCK+	WT	0.4468				LSP15356_Scan1-002-PanCK+	WT	-0.5111
LSP15356_Scan1-003-PanCK+	WT	-0.3455				LSP15356_Scan1-003-PanCK+	WT	-0.1742
LSP15356_Scan1-004-Full-ROI	WT	0.422				LSP15356_Scan1-004-Full-ROI	WT	0.9082
LSP15356_Scan1-005-PanCK+	WT	-0.0323				LSP15356_Scan1-005-PanCK+	WT	0.5262
LSP15356_Scan1-006-Full-ROI	WT	0.153				LSP15356_Scan1-006-Full-ROI	WT	0.6512
LSP15356_Scan1-007-Full-ROI	WT	0.2821				LSP15356_Scan1-007-Full-ROI	WT	0.2236
LSP15356_Scan1-008-Full-ROI	WT	-0.1157				LSP15356_Scan1-008-Full-ROI	WT	-0.2834
LSP15356_Scan1-009-Full-ROI	WT	-0.4375				LSP15356_Scan1-009-Full-ROI	WT	0.8828
LSP15356_Scan1-010-Full-ROI	WT	0.4977				LSP15356_Scan1-010-Full-ROI	WT	0.3129
LSP15356_Scan1-011-PanCK+	WT	-0.181				LSP15356_Scan1-011-PanCK+	WT	-0.5566
LSP15360_Scan1-001-Full-ROI	WT	2.2805				LSP15360_Scan1-001-Full-ROI	WT	-0.6528
LSP15360_Scan1-002-Full-ROI	WT	0.4357				LSP15360_Scan1-002-Full-ROI	WT	-0.8068
LSP15360_Scan1-003-Full-ROI	WT	1.8449				LSP15360_Scan1-003-Full-ROI	WT	-0.0658
LSP15360_Scan1-004-Full-ROI	WT	1.8393				LSP15360_Scan1-004-Full-ROI	WT	-0.0431
LSP15360_Scan1-005-Full-ROI	WT	1.9624				LSP15360_Scan1-005-Full-ROI	WT	-0.3431
LSP15360_Scan1-006-Full-ROI	WT	2.1009				LSP15360_Scan1-006-Full-ROI	WT	-0.3302
LSP15360_Scan1-007-Full-ROI	WT	0.5541				LSP15360_Scan1-007-Full-ROI	WT	1.582
LSP15360_Scan1-008-Full-ROI	WT	0.4612				LSP15360_Scan1-008-Full-ROI	WT	-0.125
LSP15360_Scan1-009-Full-ROI	WT	0.4468				LSP15360_Scan1-009-Full-ROI	WT	-0.0911
LSP15360_Scan1-010-Full-ROI	WT	-0.5494				LSP15360_Scan1-010-Full-ROI	WT	-0.0903
LSP15360_Scan1-011-Full-ROI	WT	2.031				LSP15360_Scan1-011-Full-ROI	WT	-0.4002
LSP15360_Scan1-012-Full-ROI	WT	2.3141				LSP15360_Scan1-012-Full-ROI	WT	-0.0792
LSP15360_Scan1-013-Full-ROI	WT	1.8072				LSP15360_Scan1-013-Full-ROI	WT	-0.2943
LSP15360_Scan1-014-Full-ROI	WT	-0.9787				LSP15360_Scan1-014-Full-ROI	WT	0.3412
LSP15360_Scan1-015-Full-ROI	WT	2.1657				LSP15360_Scan1-015-Full-ROI	WT	-1.3569
LSP15360_Scan1-016-Full-ROI	WT	0.6146				LSP15360_Scan1-016-Full-ROI	WT	-1.3868
LSP15360_Scan1-017-Full-ROI	WT	1.0746				LSP15360_Scan1-017-Full-ROI	WT	-0.2711
LSP15360_Scan1-018-Full-ROI	WT	1.9096				LSP15360_Scan1-018-Full-ROI	WT	-0.2593
LSP15360_Scan1-019-Full-ROI	WT	-0.0035				LSP15360_Scan1-019-Full-ROI	WT	-0.6602
LSP15360_Scan1-020-Full-ROI	WT	0.3647				LSP15360_Scan1-020-Full-ROI	WT	-0.3231
LSP15360_Scan1-021-Full-ROI	WT	1.884				LSP15360_Scan1-021-Full-ROI	WT	-0.1408
LSP15360_Scan1-022-Full-ROI	WT	1.8561				LSP15360_Scan1-022-Full-ROI	WT	0.1303
LSP15360_Scan1-024-Full-ROI	WT	0.0649				LSP15360_Scan1-024-Full-ROI	WT	-0.6869
LSP15360_Scan1-025-Full-ROI	WT	0.5541				LSP15360_Scan1-025-Full-ROI	WT	-1.6327
LSP15360_Scan1-026-Full-ROI	WT	0.7187				LSP15360_Scan1-026-Full-ROI	WT	-1.2023
LSP15360_Scan1-027-Full-ROI	WT	2.1428				LSP15360_Scan1-027-Full-ROI	WT	-0.1573
LSP15360_Scan1-028-Full-ROI	WT	1.9826				LSP15360_Scan1-028-Full-ROI	WT	-0.2439
LSP15360_Scan1-029-Full-ROI	WT	-0.6002				LSP15360_Scan1-029-Full-ROI	WT	0.2502
LSP16139_Scan2-001-Full-ROI	WT	-1.2277				LSP16139_Scan2-001-Full-ROI	WT	-2.2861
LSP16139_Scan2-002-Full-ROI	WT	-0.9509				LSP16139_Scan2-002-Full-ROI	WT	-1.2721
LSP16139_Scan2-003-Full-ROI	WT	0.8209				LSP16139_Scan2-003-Full-ROI	WT	-0.9239
LSP16139_Scan2-004-Full-ROI	WT	0.5541				LSP16139_Scan2-004-Full-ROI	WT	-1.369
LSP16139_Scan2-005-Full-ROI	WT	0.1735				LSP16139_Scan2-005-Full-ROI	WT	-0.5566
LSP16139_Scan2-006-Full-ROI	WT	0.87				LSP16139_Scan2-006-Full-ROI	WT	-1.0057
LSP16139_Scan2-007-Full-ROI	WT	-1.4541				LSP16139_Scan2-007-Full-ROI	WT	0.7082
LSP16139_Scan2-008-Full-ROI	WT	1.7281				LSP16139_Scan2-008-Full-ROI	WT	-0.3635
LSP16139_Scan2-009-Full-ROI	WT	1.222				LSP16139_Scan2-009-Full-ROI	WT	0.4855
LSP16139_Scan2-010-Full-ROI	WT	-0.1316				LSP16139_Scan2-010-Full-ROI	WT	0.6183
LSP16139_Scan2-011-Full-ROI	WT	-1.2277				LSP16139_Scan2-011-Full-ROI	WT	-2.7088
LSP16139_Scan2-012-Full-ROI	WT	-0.1316				LSP16139_Scan2-012-Full-ROI	WT	-0.5566
LSP16139_Scan2-013-Full-ROI	WT	1.2785				LSP16139_Scan2-013-Full-ROI	WT	-0.211
LSP16139_Scan2-014-Full-ROI	WT	1.3284				LSP16139_Scan2-014-Full-ROI	WT	-0.0416
LSP16139_Scan2-015-Full-ROI	WT	-0.1535				LSP16139_Scan2-015-Full-ROI	WT	-0.1911
LSP16139_Scan2-016-Full-ROI	WT	-0.1964				LSP16139_Scan2-016-Full-ROI	WT	-0.7464
LSP16139_Scan2-017-Full-ROI	WT	1.0424				LSP16139_Scan2-017-Full-ROI	WT	0.0144
LSP16139_Scan2-018-Full-ROI	WT	-0.4603				LSP16139_Scan2-018-Full-ROI	WT	-0.6992
LSP16139_Scan2-019-Full-ROI	WT	-0.8953				LSP16139_Scan2-019-Full-ROI	WT	-1.7525
LSP16139_Scan2-020-Full-ROI	WT	0.6887				LSP16139_Scan2-020-Full-ROI	WT	-0.7571
LSP16139_Scan2-021-Full-ROI	WT	-0.3692				LSP16139_Scan2-021-Full-ROI	WT	-0.6358
LSP16139_Scan2-022-Full-ROI	WT	0.3825				LSP16139_Scan2-022-Full-ROI	WT	-0.5326
LSP16139_Scan2-023-Full-ROI	WT	0.7705				LSP16139_Scan2-023-Full-ROI	WT	-1.0908
LSP16139_Scan2-024-Full-ROI	WT	0.4357				LSP16139_Scan2-024-Full-ROI	WT	-1.0057
LSP16139_Scan2-025-Full-ROI	WT	-0.2382				LSP16139_Scan2-025-Full-ROI	WT	0.2693
LSP16139_Scan2-026-Full-ROI	WT	1.9443				LSP16139_Scan2-026-Full-ROI	WT	0.2693
LSP16139_Scan2-027-Full-ROI	WT	0.9728				LSP16139_Scan2-027-Full-ROI	WT	0.6124
LSP16142_Scan2-001-Full-ROI	WT	0.73				LSP16142_Scan2-001-Full-ROI	WT	-0.2233
LSP16142_Scan2-002-Full-ROI	WT	-1.4541				LSP16142_Scan2-002-Full-ROI	WT	0.1693
LSP16142_Scan2-003-Full-ROI	WT	-0.3848				LSP16142_Scan2-003-Full-ROI	WT	1.3224
LSP16142_Scan2-004-Full-ROI	WT	0.5541				LSP16142_Scan2-004-Full-ROI	WT	-0.6551
LSP16142_Scan2-005-Full-ROI	WT	-0.3301				LSP16142_Scan2-005-Full-ROI	WT	1.5931
LSP16142_Scan2-006-Full-ROI	WT	0.0649				LSP16142_Scan2-006-Full-ROI	WT	-0.9746
LSP16142_Scan2-007-Full-ROI	WT	-1.2277				LSP16142_Scan2-007-Full-ROI	WT	0.0283
LSP16142_Scan2-008-Full-ROI	WT	-1.947				LSP16142_Scan2-008-Full-ROI	WT	-0.7692
LSP16142_Scan2-009-Full-ROI	WT	0.0133				LSP16142_Scan2-009-Full-ROI	WT	-1.7644
LSP16142_Scan2-010-Full-ROI	WT	-0.6002				LSP16142_Scan2-010-Full-ROI	WT	0.6581
LSP16142_Scan2-011-Full-ROI	WT	0.2685				LSP16142_Scan2-011-Full-ROI	WT	0.861
LSP16142_Scan2-012-Full-ROI	WT	0.1735				LSP16142_Scan2-012-Full-ROI	WT	1.2379
LSP16142_Scan2-013-Full-ROI	WT	-0.6002				LSP16142_Scan2-013-Full-ROI	WT	1.4236
LSP16142_Scan2-014-Full-ROI	WT	-1.947				LSP16142_Scan2-014-Full-ROI	WT	0.861
LSP16142_Scan2-015-Full-ROI	WT	-0.3848				LSP16142_Scan2-015-Full-ROI	WT	0.7082
LSP16142_Scan2-016-Full-ROI	WT	-0.8877				LSP16142_Scan2-016-Full-ROI	WT	0.6816
LSP16142_Scan2-018-Full-ROI	WT	-1.4541				LSP16142_Scan2-018-Full-ROI	WT	-0.5566
LSP16145_Scan1-001-Full-ROI	WT	-1.6439				LSP16145_Scan1-001-Full-ROI	WT	-0.1034
LSP16145_Scan1-002-Full-ROI	WT	-0.6002				LSP16145_Scan1-002-Full-ROI	WT	0.3365
LSP16145_Scan1-003-Full-ROI	WT	-0.2382				LSP16145_Scan1-003-Full-ROI	WT	0.5111
LSP16145_Scan1-004-Full-ROI	WT	0.3523				LSP16145_Scan1-004-Full-ROI	WT	0.0704
LSP16145_Scan1-005-Full-ROI	WT	-0.2495				LSP16145_Scan1-005-Full-ROI	WT	0.3159
LSP16145_Scan1-006-Full-ROI	WT	-0.0168				LSP16145_Scan1-006-Full-ROI	WT	0.6274
LSP16145_Scan1-011-Full-ROI	WT	1.7137				LSP16145_Scan1-011-Full-ROI	WT	0.2034
LSP16145_Scan1-013-Full-ROI	WT	0.5541				LSP16145_Scan1-013-Full-ROI	WT	-0.1408
LSP16145_Scan1-014-Full-ROI	WT	1.8119				LSP16145_Scan1-014-Full-ROI	WT	0.0831
LSP16145_Scan1-015-Full-ROI	WT	1.0203				LSP16145_Scan1-015-Full-ROI	WT	0.6083
LSP16145_Scan1-020-Full-ROI	WT	1.0099				LSP16145_Scan1-020-Full-ROI	WT	0.5262
LSP16145_Scan1-021-Full-ROI	WT	-0.181				LSP16145_Scan1-021-Full-ROI	WT	0.3482
LSP16145_Scan1-022-Full-ROI	WT	-1.6439				LSP16145_Scan1-022-Full-ROI	WT	-1.4967
LSP16145_Scan1-023-Full-ROI	WT	0.8209				LSP16145_Scan1-023-Full-ROI	WT	0.4335
LSP16145_Scan1-024-Full-ROI	WT	0.9481				LSP16145_Scan1-024-Full-ROI	WT	0.7252
LSP16145_Scan1-025-Full-ROI	WT	1.1401				LSP16145_Scan1-025-Full-ROI	WT	0.4017
LSP16145_Scan1-026-Full-ROI	WT	0.7577				LSP16145_Scan1-026-Full-ROI	WT	0.5488
LSP16148_Scan1-001-Full-ROI	WT	1.5351				LSP16148_Scan1-001-Full-ROI	WT	-1.4967
LSP16148_Scan1-002-Full-ROI	WT	0.2904				LSP16148_Scan1-002-Full-ROI	WT	0.5434
LSP16148_Scan1-003-Full-ROI	WT	1.4034				LSP16148_Scan1-003-Full-ROI	WT	0.2693
LSP16148_Scan1-004-Full-ROI	WT	0.4049				LSP16148_Scan1-004-Full-ROI	WT	-0.0147
LSP16148_Scan1-005-Full-ROI	WT	1.4669				LSP16148_Scan1-005-Full-ROI	WT	-0.4527
LSP16148_Scan1-006-Full-ROI	WT	0.8951				LSP16148_Scan1-006-Full-ROI	WT	-0.308
LSP16148_Scan1-007-Full-ROI	WT	0.1897				LSP16148_Scan1-007-Full-ROI	WT	0.7801
LSP16148_Scan1-008-Full-ROI	WT	0.9413				LSP16148_Scan1-008-Full-ROI	WT	-0.2622
LSP16148_Scan1-009-Full-ROI	WT	1.7734				LSP16148_Scan1-009-Full-ROI	WT	-0.2439
LSP16151_Scan1-001-Full-ROI	WT	0.6923				LSP16151_Scan1-001-Full-ROI	WT	0.3255
LSP16151_Scan1-002-Full-ROI	WT	1.222				LSP16151_Scan1-002-Full-ROI	WT	-0.3028
LSP16151_Scan1-003-Full-ROI	WT	1.0543				LSP16151_Scan1-003-Full-ROI	WT	-0.9239
LSP16151_Scan1-004-Full-ROI	WT	-1.0968				LSP16151_Scan1-004-Full-ROI	WT	0.5041
LSP16151_Scan1-005-Full-ROI	WT	0.6527				LSP16151_Scan1-005-Full-ROI	WT	-0.1275
LSP16151_Scan1-006-Full-ROI	WT	-2.1805				LSP16151_Scan1-006-Full-ROI	WT	1.1796
LSP16151_Scan1-007-Full-ROI	WT	0.5541				LSP16151_Scan1-007-Full-ROI	WT	0.861
LSP16151_Scan1-008-Full-ROI	WT	1.0543				LSP16151_Scan1-008-Full-ROI	WT	0.4159
LSP16157_Scan1-001-Full-ROI	WT	0.6732				LSP16157_Scan1-001-Full-ROI	WT	0.9687
LSP16157_Scan1-002-Full-ROI	WT	-1.2277				LSP16157_Scan1-002-Full-ROI	WT	-1.369
LSP16157_Scan1-003-Full-ROI	WT	0.5541				LSP16157_Scan1-003-Full-ROI	WT	1.1522
LSP16157_Scan1-004-Full-ROI	WT	0.87				LSP16157_Scan1-004-Full-ROI	WT	-2.3641
LSP16157_Scan1-005-Full-ROI	WT	0.5541				LSP16157_Scan1-005-Full-ROI	WT	-0.2439
LSP16157_Scan1-006-Full-ROI	WT	-0.2382				LSP16157_Scan1-006-Full-ROI	WT	1.5667
LSP16157_Scan1-007-Full-ROI	WT	-0.1316				LSP16157_Scan1-007-Full-ROI	WT	-0.2439
LSP16157_Scan1-008-Full-ROI	WT	-1.947				LSP16157_Scan1-008-Full-ROI	WT	1.7007
LSP16157_Scan1-009-Full-ROI	WT	1.2617				LSP16157_Scan1-009-Full-ROI	WT	-1.9341
LSP16157_Scan1-010-Full-ROI	WT	-0.3848				LSP16157_Scan1-010-Full-ROI	WT	0.7082
LSP16157_Scan1-011-Full-ROI	WT	0.0272				LSP16157_Scan1-011-Full-ROI	WT	0.7187
LSP16157_Scan1-013-Full-ROI	WT	-0.8438				LSP16157_Scan1-013-Full-ROI	WT	0.861
LSP16157_Scan1-014-Full-ROI	WT	-1.2277				LSP16157_Scan1-014-Full-ROI	WT	-0.9239
LSP16157_Scan1-015-Full-ROI	WT	-0.1316				LSP16157_Scan1-015-Full-ROI	WT	1.1796
LSP16157_Scan1-016-Full-ROI	WT	-0.3512				LSP16157_Scan1-016-Full-ROI	WT	1.6123
LSP16157_Scan1-017-Full-ROI	WT	1.0543				LSP16157_Scan1-017-Full-ROI	WT	-0.2439
LSP16157_Scan1-018-Full-ROI	WT	1.0203				LSP16157_Scan1-018-Full-ROI	WT	0.9003
LSP16157_Scan1-019-Full-ROI	WT	-0.6002				LSP16157_Scan1-019-Full-ROI	WT	-3.2383
LSP16157_Scan1-020-Full-ROI	WT	-1.4541				LSP16157_Scan1-020-Full-ROI	WT	1.0035
LSP16157_Scan1-021-Full-ROI	WT	1.2617				LSP16157_Scan1-021-Full-ROI	WT	1.8898
LSP16157_Scan1-022-Full-ROI	WT	0.5541				LSP16157_Scan1-022-Full-ROI	WT	-0.5566
LSP16157_Scan1-023-Full-ROI	WT	0.1735				LSP16157_Scan1-023-Full-ROI	WT	0.912
LSP16157_Scan1-024-Full-ROI	WT	1.7734				LSP16157_Scan1-024-Full-ROI	WT	-0.5566
LSP16157_Scan1-025-Full-ROI	WT	0.9413				LSP16157_Scan1-025-Full-ROI	WT	1.0163
LSP16157_Scan1-026-Full-ROI	WT	-0.3052				LSP16157_Scan1-026-Full-ROI	WT	1.3224
LSP16157_Scan1-027-Full-ROI	WT	1.2871				LSP16157_Scan1-027-Full-ROI	WT	1.6704
LSP16157_Scan1-028-Full-ROI	WT	0.1735				LSP16157_Scan1-028-Full-ROI	WT	-0.3635
LSP16157_Scan1-029-Full-ROI	WT	0.8561				LSP16157_Scan1-029-Full-ROI	WT	1.4562
LSP16157_Scan1-030-Full-ROI	WT	1.7734				LSP16157_Scan1-030-Full-ROI	WT	-1.4967
LSP16157_Scan1-031-Full-ROI	WT	-0.0168				LSP16157_Scan1-031-Full-ROI	WT	1.0712
LSP16157_Scan1-032-Full-ROI	WT	1.2617				LSP16157_Scan1-032-Full-ROI	WT	-0.8259
LSP16157_Scan1-033-Full-ROI	WT	0.8951				LSP16157_Scan1-033-Full-ROI	WT	1.7007
LSP16157_Scan1-034-Full-ROI	WT	0.7187				LSP16157_Scan1-034-Full-ROI	WT	1.3016
LSP16157_Scan1-035-Full-ROI	WT	-0.1316				LSP16157_Scan1-035-Full-ROI	WT	-1.369
LSP16160_Scan2-001-Full-ROI	WT	1.2617				LSP16160_Scan2-001-Full-ROI	WT	-0.1446
LSP16160_Scan2-002-Full-ROI	WT	1.665				LSP16160_Scan2-002-Full-ROI	WT	-0.3853
LSP16160_Scan2-003-Full-ROI	WT	1.7461				LSP16160_Scan2-003-Full-ROI	WT	-0.3523
LSP16160_Scan2-004-Full-ROI	WT	-0.1945				LSP16160_Scan2-004-Full-ROI	WT	0.1105
LSP16160_Scan2-005-Full-ROI	WT	0.7752				LSP16160_Scan2-005-Full-ROI	WT	-0.5111
LSP16160_Scan2-006-Full-ROI	WT	1.1401				LSP16160_Scan2-006-Full-ROI	WT	-0.2993
LSP16160_Scan2-007-PanCK-	WT	1.1401				LSP16160_Scan2-007-PanCK-	WT	-0.0234
LSP16160_Scan2-007-PanCK+	WT	-0.1316				LSP16160_Scan2-007-PanCK+	WT	-0.3944
LSP16160_Scan2-008-PanCK-	WT	0.0017				LSP16160_Scan2-008-PanCK-	WT	0.0283
LSP16160_Scan2-008-PanCK+	WT	0.902				LSP16160_Scan2-008-PanCK+	WT	0.192
LSP16160_Scan2-009-Full-ROI	WT	2.1009				LSP16160_Scan2-009-Full-ROI	WT	-0.0764
LSP16160_Scan2-010-Full-ROI	WT	-0.1316				LSP16160_Scan2-010-Full-ROI	WT	-0.2439
LSP16160_Scan2-011-Full-ROI	WT	1.1401				LSP16160_Scan2-011-Full-ROI	WT	0.2693
LSP16160_Scan2-012-Full-ROI	WT	1.8225				LSP16160_Scan2-012-Full-ROI	WT	-1.369
LSP16160_Scan2-013-Full-ROI	WT	0.0133				LSP16160_Scan2-013-Full-ROI	WT	0.2693
LSP16160_Scan2-014-Full-ROI	WT	0.0649				LSP16160_Scan2-014-Full-ROI	WT	0.0912
LSP16160_Scan2-015-Full-ROI	WT	-0.5256				LSP16160_Scan2-015-Full-ROI	WT	0.4855
LSP16160_Scan2-016-Full-ROI	WT	1.3339				LSP16160_Scan2-016-Full-ROI	WT	-0.4943
LSP16160_Scan2-017-Full-ROI	WT	1.9443				LSP16160_Scan2-017-Full-ROI	WT	-0.714
LSP16160_Scan2-018-Full-ROI	WT	1.5512				LSP16160_Scan2-018-Full-ROI	WT	-0.3911
LSP16160_Scan2-019-Full-ROI	WT	-0.6002				LSP16160_Scan2-019-Full-ROI	WT	-0.7322
LSP16160_Scan2-020-Full-ROI	WT	4.0171				LSP16160_Scan2-020-Full-ROI	WT	0.2693
LSP16160_Scan2-021-Full-ROI	WT	-1.4541				LSP16160_Scan2-021-Full-ROI	WT	-0.4169
LSP16160_Scan2-022-Full-ROI	WT	0.7362				LSP16160_Scan2-022-Full-ROI	WT	0.6816
LSP16160_Scan2-023-Full-ROI	WT	-0.7515				LSP16160_Scan2-023-Full-ROI	WT	0.8136
LSP16160_Scan2-024-Full-ROI	WT	0.8434				LSP16160_Scan2-024-Full-ROI	WT	-1.1961
LSP18306_scan1-001-Full-ROI	WT	0.126				LSP18306_scan1-001-Full-ROI	WT	2.2208
LSP18306_scan1-002-Full-ROI	WT	-0.1316				LSP18306_scan1-002-Full-ROI	WT	1.9198
LSP18306_scan1-003-Full-ROI	WT	0.1962				LSP18306_scan1-003-Full-ROI	WT	0.916
LSP18306_scan1-004-Full-ROI	WT	0.2115				LSP18306_scan1-004-Full-ROI	WT	1.2844
LSP18306_scan1-005-Full-ROI	WT	-1.0259				LSP18306_scan1-005-Full-ROI	WT	1.3421
LSP18306_scan1-006-Full-ROI	WT	-2.1805				LSP18306_scan1-006-Full-ROI	WT	0.6816
LSP18306_scan1-007-Full-ROI	WT	-1.8062				LSP18306_scan1-007-Full-ROI	WT	1.368
LSP18306_scan1-008-Full-ROI	WT	-0.1991				LSP18306_scan1-008-Full-ROI	WT	0.8815
LSP18306_scan1-009-Full-ROI	WT	-0.1316				LSP18306_scan1-009-Full-ROI	WT	-0.2439
LSP18310_scan1-001-Full-ROI	WT	0.2426				LSP18310_scan1-001-Full-ROI	WT	0.4855
LSP18310_scan1-002-Full-ROI	WT	0.8209				LSP18310_scan1-002-Full-ROI	WT	-1.369
LSP18310_scan1-003-Full-ROI	WT	0.1897				LSP18310_scan1-003-Full-ROI	WT	0.1054
LSP18310_scan1-004-Full-ROI	WT	-0.9509				LSP18310_scan1-004-Full-ROI	WT	-2.905
LSP18310_scan1-005-Full-ROI	WT	-0.226				LSP18310_scan1-005-Full-ROI	WT	0.4159
LSP18310_scan1-006-Full-ROI	WT	-0.6002				LSP18310_scan1-006-Full-ROI	WT	-1.4967
LSP18310_scan1-007-Full-ROI	WT	0.87				LSP18310_scan1-007-Full-ROI	WT	0.0537
LSP18310_scan1-008-Full-ROI	WT	-0.4749				LSP18310_scan1-008-Full-ROI	WT	0.2693
LSP18310_scan1-009-Full-ROI	WT	-1.2277				LSP18310_scan1-009-Full-ROI	WT	-0.2439
LSP18310_scan1-010-Full-ROI	WT	-0.3411				LSP18310_scan1-010-Full-ROI	WT	0.6364
LSP18310_scan1-011-Full-ROI	WT	0.87				LSP18310_scan1-011-Full-ROI	WT	-0.1866
LSP18310_scan1-012-Full-ROI	WT	0.12				LSP18310_scan1-012-Full-ROI	WT	-0.2294
LSP18310_scan1-013-Full-ROI	WT	-0.8877				LSP18310_scan1-013-Full-ROI	WT	-0.6426
LSP18310_scan1-014-Full-ROI	WT	0.3523				LSP18310_scan1-014-Full-ROI	WT	0.1117
LSP18310_scan1-015-Full-ROI	WT	-0.6002				LSP18310_scan1-015-Full-ROI	WT	-1.9341
LSP18310_scan1-016-Full-ROI	WT	-0.6002				LSP18310_scan1-016-Full-ROI	WT	0.0283
LSP18310_scan1-017-Full-ROI	WT	-1.6439				LSP18310_scan1-017-Full-ROI	WT	-0.3178
LSP18310_scan1-018-Full-ROI	WT	-0.0689				LSP18310_scan1-018-Full-ROI	WT	0.6526
LSP18310_scan1-019-Full-ROI	WT	-0.1316				LSP18310_scan1-019-Full-ROI	WT	-0.5566
LSP19413_Scan1-001-Full-ROI	WT	1.6501				LSP19413_Scan1-001-Full-ROI	WT	0.7552
LSP19413_Scan1-002-Full-ROI	WT	0.3255				LSP19413_Scan1-002-Full-ROI	WT	1.1043
LSP19413_Scan1-003-Full-ROI	WT	1.2617				LSP19413_Scan1-003-Full-ROI	WT	0.3365
LSP19413_Scan1-004-Full-ROI	WT	-0.6002				LSP19413_Scan1-004-Full-ROI	WT	0.861
LSP19413_Scan1-005-Full-ROI	WT	0.0649				LSP19413_Scan1-005-Full-ROI	WT	-0.5566
LSP19413_Scan1-006-Full-ROI	WT	0.0352				LSP19413_Scan1-006-Full-ROI	WT	1.9088
LSP19413_Scan1-007-Full-ROI	WT	-0.8438				LSP19413_Scan1-007-Full-ROI	WT	0.2693
LSP19413_Scan1-008-Full-ROI	WT	-1.3685				LSP19413_Scan1-008-Full-ROI	WT	1.2457
LSP19413_Scan1-009-Full-ROI	WT	-1.2277				LSP19413_Scan1-009-Full-ROI	WT	0.5858
LSP19413_Scan1-010-Full-ROI	WT	-0.9509				LSP19413_Scan1-010-Full-ROI	WT	-0.5566
LSP19413_Scan1-011-Full-ROI	WT	0.0649				LSP19413_Scan1-011-Full-ROI	WT	0.861
LSP19413_Scan1-012-Full-ROI	WT	-0.6002				LSP19413_Scan1-012-Full-ROI	WT	-0.3178
LSP19413_Scan1-013-Full-ROI	WT	-1.0014				LSP19413_Scan1-013-Full-ROI	WT	1.3752
LSP19413_Scan1-014-Full-ROI	WT	0.7851				LSP19413_Scan1-014-Full-ROI	WT	0.456
LSP19417_Scan1-001-Full-ROI	WT	-0.6002				LSP19417_Scan1-001-Full-ROI	WT	1.1043
LSP19417_Scan1-002-Full-ROI	WT	0.5541				LSP19417_Scan1-002-Full-ROI	WT	-0.9239
LSP19417_Scan1-003-Full-ROI	WT	-0.1316				LSP19417_Scan1-003-Full-ROI	WT	0.4855
LSP19417_Scan1-004-Full-ROI	WT	-0.4812				LSP19417_Scan1-004-Full-ROI	WT	1.7272
LSP19417_Scan1-005-Full-ROI	WT	0.9413				LSP19417_Scan1-005-Full-ROI	WT	1.6123
LSP19417_Scan1-006-Full-ROI	WT	0.9092				LSP19417_Scan1-006-Full-ROI	WT	1.3598
LSP19417_Scan1-007-Full-ROI	WT	0.5541				LSP19417_Scan1-007-Full-ROI	WT	0.9334
LSP19417_Scan1-008-Full-ROI	WT	-0.3052				LSP19417_Scan1-008-Full-ROI	WT	-2.3641
LSP19417_Scan1-009-Full-ROI	WT	-0.1316				LSP19417_Scan1-009-Full-ROI	WT	0.4855
LSP19417_Scan1-010-Full-ROI	WT	-0.181				LSP19417_Scan1-010-Full-ROI	WT	0.9208
LSP19417_Scan1-011-Full-ROI	WT	-1.4121				LSP19417_Scan1-011-Full-ROI	WT	1.3224
LSP19417_Scan1-012-Full-ROI	WT	0.5541				LSP19417_Scan1-012-Full-ROI	WT	0.4855
LSP19417_Scan1-013-Full-ROI	WT	-1.5209				LSP19417_Scan1-013-Full-ROI	WT	1.4562
LSP19421_Scan1-001-Full-ROI	WT	-0.3052				LSP19421_Scan1-001-Full-ROI	WT	-0.5566
LSP19421_Scan1-002-Full-ROI	WT	0.0272				LSP19421_Scan1-002-Full-ROI	WT	-0.0764
LSP19421_Scan1-003-Full-ROI	WT	-0.0505				LSP19421_Scan1-003-Full-ROI	WT	-0.4578
LSP19421_Scan1-004-Full-ROI	WT	-0.2636				LSP19421_Scan1-004-Full-ROI	WT	-0.0114
LSP19421_Scan1-005-Full-ROI	WT	-1.947				LSP19421_Scan1-005-Full-ROI	WT	-1.0057
LSP19421_Scan1-006-Full-ROI	WT	0.1074				LSP19421_Scan1-006-Full-ROI	WT	0.4213
LSP19421_Scan1-007-Full-ROI	WT	-1.2277				LSP19421_Scan1-007-Full-ROI	WT	-0.4471
LSP19421_Scan1-008-Full-ROI	WT	0.3687				LSP19421_Scan1-008-Full-ROI	WT	-0.0315
LSP19421_Scan1-009-Full-ROI	WT	0.2426				LSP19421_Scan1-009-Full-ROI	WT	-0.1034
LSP19421_Scan1-010-Full-ROI	WT	-0.2085				LSP19421_Scan1-010-Full-ROI	WT	-0.2177
LSP19421_Scan1-011-Full-ROI	WT	-0.2539				LSP19421_Scan1-011-Full-ROI	WT	0.6274
LSP19421_Scan1-012-Full-ROI	WT	-0.4418				LSP19421_Scan1-012-Full-ROI	WT	0.5552
LSP19421_Scan1-013-Full-ROI	WT	0.2904				LSP19421_Scan1-013-Full-ROI	WT	0.6274
LSP19421_Scan1-014-Full-ROI	WT	-1.2277				LSP19421_Scan1-014-Full-ROI	WT	-0.8259
LSP19421_Scan1-015-Full-ROI	WT	-1.1546				LSP19421_Scan1-015-Full-ROI	WT	0.3365
LSP19421_Scan1-016-Full-ROI	WT	-0.6002				LSP19421_Scan1-016-Full-ROI	WT	-1.3079
LSP19421_Scan1-017-Full-ROI	WT	-0.3848				LSP19421_Scan1-017-Full-ROI	WT	0.5434
LSP19421_Scan1-019-Full-ROI	WT	-0.6002				LSP19421_Scan1-019-Full-ROI	WT	-0.3178

## Sheet: HGSOC (Stage)
Sample Id	Stage (HGSOC)	EZH2: mRNA-Seq Expression GeoMx				Sample Id	Stage (HGSOC)	TMED10: mRNA-Seq Expression GeoMx
LSP19417_Scan1-001-Full-ROI	1A	-0.6002				LSP19417_Scan1-001-Full-ROI	1A	1.1043
LSP19417_Scan1-002-Full-ROI	1A	0.5541				LSP19417_Scan1-002-Full-ROI	1A	-0.9239
LSP19417_Scan1-003-Full-ROI	1A	-0.1316				LSP19417_Scan1-003-Full-ROI	1A	0.4855
LSP19417_Scan1-004-Full-ROI	1A	-0.4812				LSP19417_Scan1-004-Full-ROI	1A	1.7272
LSP19417_Scan1-005-Full-ROI	1A	0.9413				LSP19417_Scan1-005-Full-ROI	1A	1.6123
LSP19417_Scan1-006-Full-ROI	1A	0.9092				LSP19417_Scan1-006-Full-ROI	1A	1.3598
LSP19417_Scan1-007-Full-ROI	1A	0.5541				LSP19417_Scan1-007-Full-ROI	1A	0.9334
LSP19417_Scan1-008-Full-ROI	1A	-0.3052				LSP19417_Scan1-008-Full-ROI	1A	-2.3641
LSP19417_Scan1-009-Full-ROI	1A	-0.1316				LSP19417_Scan1-009-Full-ROI	1A	0.4855
LSP19417_Scan1-010-Full-ROI	1A	-0.181				LSP19417_Scan1-010-Full-ROI	1A	0.9208
LSP19417_Scan1-011-Full-ROI	1A	-1.4121				LSP19417_Scan1-011-Full-ROI	1A	1.3224
LSP19417_Scan1-012-Full-ROI	1A	0.5541				LSP19417_Scan1-012-Full-ROI	1A	0.4855
LSP19417_Scan1-013-Full-ROI	1A	-1.5209				LSP19417_Scan1-013-Full-ROI	1A	1.4562
LSP15332_Scan1-001-PanCK-	IC	-1.2277				LSP15332_Scan1-001-PanCK-	IC	0.1522
LSP15332_Scan1-001-PanCK+	IC	1.4789				LSP15332_Scan1-001-PanCK+	IC	-0.5566
LSP15332_Scan1-002-PanCK-	IC	-0.1316				LSP15332_Scan1-002-PanCK-	IC	-0.9239
LSP15332_Scan1-002-PanCK+	IC	0.2426				LSP15332_Scan1-002-PanCK+	IC	1.4562
LSP15332_Scan1-003-PanCK-	IC	-1.2277				LSP15332_Scan1-003-PanCK-	IC	0.2693
LSP15332_Scan1-003-PanCK+	IC	0.126				LSP15332_Scan1-003-PanCK+	IC	0.3439
LSP15332_Scan1-004-PanCK-	IC	-0.6002				LSP15332_Scan1-004-PanCK-	IC	-0.1034
LSP15332_Scan1-004-PanCK+	IC	0.6655				LSP15332_Scan1-004-PanCK+	IC	1.7237
LSP15332_Scan1-005-PanCK-	IC	-0.1316				LSP15332_Scan1-005-PanCK-	IC	0.6816
LSP15332_Scan1-005-PanCK+	IC	-0.3052				LSP15332_Scan1-005-PanCK+	IC	2.0213
LSP15332_Scan1-006-PanCK-	IC	-1.947				LSP15332_Scan1-006-PanCK-	IC	-0.1866
LSP15332_Scan1-006-PanCK+	IC	0.3907				LSP15332_Scan1-006-PanCK+	IC	0.0742
LSP15332_Scan1-007-PanCK-	IC	-1.947				LSP15332_Scan1-007-PanCK-	IC	-0.3635
LSP15332_Scan1-007-PanCK+	IC	0.5541				LSP15332_Scan1-007-PanCK+	IC	0.5262
LSP15332_Scan1-008-PanCK-	IC	-0.9509				LSP15332_Scan1-008-PanCK-	IC	-0.5566
LSP15332_Scan1-008-PanCK+	IC	-0.4306				LSP15332_Scan1-008-PanCK+	IC	1.1796
LSP15332_Scan1-009-PanCK-	IC	0.0649				LSP15332_Scan1-009-PanCK-	IC	-0.2079
LSP15332_Scan1-009-PanCK+	IC	-1.4541				LSP15332_Scan1-009-PanCK+	IC	1.1369
LSP15332_Scan1-010-PanCK-	IC	0.9413				LSP15332_Scan1-010-PanCK-	IC	-0.3178
LSP15332_Scan1-010-PanCK+	IC	0.0272				LSP15332_Scan1-010-PanCK+	IC	0.8263
LSP15332_Scan1-011-PanCK-	IC	1.0543				LSP15332_Scan1-011-PanCK-	IC	0.4855
LSP15332_Scan1-011-PanCK+	IC	0.126				LSP15332_Scan1-011-PanCK+	IC	-1.9341
LSP15332_Scan1-012-PanCK-	IC	-1.6439				LSP15332_Scan1-012-PanCK-	IC	-1.1347
LSP15332_Scan1-012-PanCK+	IC	1.2617				LSP15332_Scan1-012-PanCK+	IC	-0.8259
LSP15332_Scan1-013-PanCK+	IC	-0.1917				LSP15332_Scan1-013-PanCK+	IC	-0.1034
LSP15332_Scan1-014-PanCK+	IC	0.8434				LSP15332_Scan1-014-PanCK+	IC	-0.2177
LSP15332_Scan1-015-PanCK+	IC	-0.7869				LSP15332_Scan1-015-PanCK+	IC	-0.1186
LSP15332_Scan1-016-PanCK+	IC	0.9413				LSP15332_Scan1-016-PanCK+	IC	0.4335
LSP15332_Scan1-017-PanCK+	IC	0.2904				LSP15332_Scan1-017-PanCK+	IC	0.5434
LSP15332_Scan1-018-PanCK+	IC	0.466				LSP15332_Scan1-018-PanCK+	IC	0.2693
LSP15332_Scan1-019-Full-ROI	IC	0.8078				LSP15332_Scan1-019-Full-ROI	IC	0.1585
LSP15332_Scan1-020-Full-ROI	IC	0.2426				LSP15332_Scan1-020-Full-ROI	IC	0.2693
LSP15332_Scan1-021-PanCK+	IC	0.6923				LSP15332_Scan1-021-PanCK+	IC	1.8131
LSP15332_Scan1-022-PanCK+	IC	-0.0689				LSP15332_Scan1-022-PanCK+	IC	0.9768
LSP15344_Scan1-001-Full-ROI	IC	-0.6562				LSP15344_Scan1-001-Full-ROI	IC	-0.488
LSP15344_Scan1-002-Full-ROI	IC	-0.6465				LSP15344_Scan1-002-Full-ROI	IC	-0.7375
LSP15344_Scan1-003-Full-ROI	IC	-0.0332				LSP15344_Scan1-003-Full-ROI	IC	-0.9337
LSP15344_Scan1-004-Full-ROI	IC	1.1609				LSP15344_Scan1-004-Full-ROI	IC	0.2502
LSP15344_Scan1-005-Full-ROI	IC	0.7362				LSP15344_Scan1-005-Full-ROI	IC	0.0494
LSP15344_Scan1-006-Full-ROI	IC	1.0824				LSP15344_Scan1-006-Full-ROI	IC	-0.3995
LSP15344_Scan1-007-Full-ROI	IC	1.6244				LSP15344_Scan1-007-Full-ROI	IC	0.5741
LSP15344_Scan1-008-PanCK+	IC	0.2904				LSP15344_Scan1-008-PanCK+	IC	0.1693
LSP15344_Scan1-009-PanCK+	IC	-1.0968				LSP15344_Scan1-009-PanCK+	IC	0.2062
LSP15344_Scan1-010-PanCK+	IC	0.7362				LSP15344_Scan1-010-PanCK+	IC	-0.3431
LSP15344_Scan1-011-PanCK+	IC	-2.3672				LSP15344_Scan1-011-PanCK+	IC	1.3224
LSP15344_Scan1-012-PanCK+	IC	-1.0769				LSP15344_Scan1-012-PanCK+	IC	-1.2424
LSP15344_Scan1-013-PanCK+	IC	-0.3848				LSP15344_Scan1-013-PanCK+	IC	0.2693
LSP15344_Scan1-014-PanCK+	IC	-0.2909				LSP15344_Scan1-014-PanCK+	IC	1.2783
LSP15344_Scan1-015-PanCK+	IC	-0.3052				LSP15344_Scan1-015-PanCK+	IC	0.5262
LSP15344_Scan1-016-PanCK+	IC	-0.1316				LSP15344_Scan1-016-PanCK+	IC	0.5082
LSP17723_Scan1-001-Full-ROI	IC	1.2617				LSP17723_Scan1-001-Full-ROI	IC	0.5363
LSP17723_Scan1-002-Full-ROI	IC	0.4049				LSP17723_Scan1-002-Full-ROI	IC	1.1043
LSP17723_Scan1-003-Full-ROI	IC	-1.947				LSP17723_Scan1-003-Full-ROI	IC	-0.1866
LSP17723_Scan1-004-Full-ROI	IC	0.7851				LSP17723_Scan1-004-Full-ROI	IC	-0.2858
LSP17723_Scan1-005-Full-ROI	IC	-1.2277				LSP17723_Scan1-005-Full-ROI	IC	-0.5566
LSP17723_Scan1-006-Full-ROI	IC	-1.2277				LSP17723_Scan1-006-Full-ROI	IC	0.6816
LSP17723_Scan1-007-Full-ROI	IC	-0.7274				LSP17723_Scan1-007-Full-ROI	IC	0.8209
LSP17723_Scan1-008-Full-ROI	IC	0.126				LSP17723_Scan1-008-Full-ROI	IC	0.0283
LSP17723_Scan1-009-Full-ROI	IC	-0.1316				LSP17723_Scan1-009-Full-ROI	IC	-1.9341
LSP17723_Scan1-010-Full-ROI	IC	-1.6439				LSP17723_Scan1-010-Full-ROI	IC	-0.3178
LSP17723_Scan1-011-Full-ROI	IC	-0.3052				LSP17723_Scan1-011-Full-ROI	IC	-0.1866
LSP17723_Scan1-012-Full-ROI	IC	0.5541				LSP17723_Scan1-012-Full-ROI	IC	-0.4169
LSP17723_Scan1-013-Full-ROI	IC	0.0649				LSP17723_Scan1-013-Full-ROI	IC	-0.1377
LSP17723_Scan1-014-Full-ROI	IC	0.5541				LSP17723_Scan1-014-Full-ROI	IC	-1.369
LSP17723_Scan1-015-Full-ROI	IC	-0.3301				LSP17723_Scan1-015-Full-ROI	IC	0.3001
LSP17723_Scan1-016-Full-ROI	IC	-0.6002				LSP17723_Scan1-016-Full-ROI	IC	-1.1347
LSP17723_Scan1-017-Full-ROI	IC	-0.3848				LSP17723_Scan1-017-Full-ROI	IC	0.6274
LSP17723_Scan1-018-Full-ROI	IC	-1.6439				LSP17723_Scan1-018-Full-ROI	IC	-1.1347
LSP17723_Scan1-019-Full-ROI	IC	0.1852				LSP17723_Scan1-019-Full-ROI	IC	0.0283
LSP17723_Scan1-020-Full-ROI	IC	0.5541				LSP17723_Scan1-020-Full-ROI	IC	-0.5566
LSP17723_Scan1-021-Full-ROI	IC	0.3635				LSP17723_Scan1-021-Full-ROI	IC	-0.4527
LSP15328_Scan1-001-PanCK+	IIA	-0.2636				LSP15328_Scan1-001-PanCK+	IIA	1.9515
LSP15328_Scan1-002-PanCK+	IIA	0.3523				LSP15328_Scan1-002-PanCK+	IIA	1.2759
LSP15328_Scan1-003-PanCK+	IIA	0.1735				LSP15328_Scan1-003-PanCK+	IIA	0.128
LSP15328_Scan1-004-PanCK+	IIA	-0.6002				LSP15328_Scan1-004-PanCK+	IIA	0.2693
LSP15328_Scan1-005-PanCK+	IIA	-0.7869				LSP15328_Scan1-005-PanCK+	IIA	0.4855
LSP15328_Scan1-006-PanCK+	IIA	0.1735				LSP15328_Scan1-006-PanCK+	IIA	0.4017
LSP15328_Scan1-007-PanCK+	IIA	-1.2277				LSP15328_Scan1-007-PanCK+	IIA	0.0283
LSP15328_Scan1-008-PanCK+	IIA	-1.8062				LSP15328_Scan1-008-PanCK+	IIA	-0.2439
LSP15328_Scan1-009-PanCK+	IIA	-2.1805				LSP15328_Scan1-009-PanCK+	IIA	1.7577
LSP15328_Scan1-010-PanCK+	IIA	0.5541				LSP15328_Scan1-010-PanCK+	IIA	-0.1034
LSP15328_Scan1-011-PanCK+	IIA	1.2617				LSP15328_Scan1-011-PanCK+	IIA	-1.1347
LSP15328_Scan1-012-PanCK+	IIA	-1.2277				LSP15328_Scan1-012-PanCK+	IIA	1.0263
LSP15336_Scan1-001-PanCK+	III	0.8017				LSP15336_Scan1-001-PanCK+	III	0.0478
LSP15336_Scan1-002-PanCK+	III	-1.2277				LSP15336_Scan1-002-PanCK+	III	-0.2439
LSP15336_Scan1-003-PanCK+	III	-0.2636				LSP15336_Scan1-003-PanCK+	III	-0.0723
LSP15336_Scan1-004-PanCK+	III	0.6587				LSP15336_Scan1-004-PanCK+	III	-1.0935
LSP15336_Scan1-005-PanCK+	III	0.2278				LSP15336_Scan1-005-PanCK+	III	-0.6464
LSP15336_Scan1-006-PanCK+	III	0.4867				LSP15336_Scan1-006-PanCK+	III	-1.0348
LSP15336_Scan1-007-PanCK+	III	-0.0365				LSP15336_Scan1-007-PanCK+	III	-0.5566
LSP15336_Scan1-008-PanCK+	III	1.326				LSP15336_Scan1-008-PanCK+	III	-1.6327
LSP15336_Scan1-009-PanCK+	III	0.8785				LSP15336_Scan1-009-PanCK+	III	-1.2555
LSP15336_Scan1-010-PanCK+	III	0.5541				LSP15336_Scan1-010-PanCK+	III	-2.5791
LSP15336_Scan1-011-PanCK+	III	0.6923				LSP15336_Scan1-011-PanCK+	III	-1.2486
LSP15336_Scan1-012-PanCK+	III	1.2159				LSP15336_Scan1-012-PanCK+	III	-1.0185
LSP15336_Scan1-013-PanCK+	III	1.1951				LSP15336_Scan1-013-PanCK+	III	-0.5121
LSP15336_Scan1-014-PanCK+	III	-2.3672				LSP15336_Scan1-014-PanCK+	III	-0.8673
LSP15336_Scan1-015-PanCK+	III	-0.1316				LSP15336_Scan1-015-PanCK+	III	-0.9239
LSP15336_Scan1-016-PanCK+	III	-1.4541				LSP15336_Scan1-016-PanCK+	III	-0.4169
LSP17727_Scan1-001-Full-ROI	IIIA	-0.3512				LSP17727_Scan1-001-Full-ROI	IIIA	1.2234
LSP17727_Scan1-002-Full-ROI	IIIA	-1.2968				LSP17727_Scan1-002-Full-ROI	IIIA	0.6124
LSP17727_Scan1-004-Full-ROI	IIIA	0.7055				LSP17727_Scan1-004-Full-ROI	IIIA	1.4983
LSP17727_Scan1-007-Full-ROI	IIIA	1.419				LSP17727_Scan1-007-Full-ROI	IIIA	-0.5401
LSP17727_Scan1-008-Full-ROI	IIIA	1.2617				LSP17727_Scan1-008-Full-ROI	IIIA	1.1619
LSP17727_Scan1-009-Full-ROI	IIIA	0.8496				LSP17727_Scan1-009-Full-ROI	IIIA	0.8967
LSP17727_Scan1-010-Full-ROI	IIIA	-0.3974				LSP17727_Scan1-010-Full-ROI	IIIA	-0.1416
LSP17727_Scan1-013-Full-ROI	IIIA	0.3829				LSP17727_Scan1-013-Full-ROI	IIIA	0.1532
LSP17727_Scan1-014-Full-ROI	IIIA	2.2253				LSP17727_Scan1-014-Full-ROI	IIIA	0.0374
LSP15348_Scan1-001-PanCK-	IIIB	0.8821				LSP15348_Scan1-001-PanCK-	IIIB	0.4855
LSP15348_Scan1-001-PanCK+	IIIB	1.6555				LSP15348_Scan1-001-PanCK+	IIIB	2.7338
LSP15348_Scan1-002-PanCK-	IIIB	0.8295				LSP15348_Scan1-002-PanCK-	IIIB	0.1481
LSP15348_Scan1-002-PanCK+	IIIB	0.357				LSP15348_Scan1-002-PanCK+	IIIB	1.7306
LSP15348_Scan1-003-PanCK-	IIIB	0.2904				LSP15348_Scan1-003-PanCK-	IIIB	0.2199
LSP15348_Scan1-003-PanCK+	IIIB	1.705				LSP15348_Scan1-003-PanCK+	IIIB	2.7015
LSP15348_Scan1-004-PanCK-	IIIB	0.3176				LSP15348_Scan1-004-PanCK-	IIIB	0.7235
LSP15348_Scan1-004-PanCK+	IIIB	0.6362				LSP15348_Scan1-004-PanCK+	IIIB	2.8984
LSP15348_Scan1-005-PanCK-	IIIB	0.3867				LSP15348_Scan1-005-PanCK-	IIIB	0.5514
LSP15348_Scan1-005-PanCK+	IIIB	1.3871				LSP15348_Scan1-005-PanCK+	IIIB	2.7438
LSP15348_Scan1-006-PanCK-	IIIB	0.4958				LSP15348_Scan1-006-PanCK-	IIIB	0.5858
LSP15348_Scan1-006-PanCK+	IIIB	1.5246				LSP15348_Scan1-006-PanCK+	IIIB	2.9302
LSP15348_Scan1-007-PanCK-	IIIB	0.5541				LSP15348_Scan1-007-PanCK-	IIIB	0.6816
LSP15348_Scan1-007-PanCK+	IIIB	0.4433				LSP15348_Scan1-007-PanCK+	IIIB	1.5782
LSP15348_Scan1-008-Full-ROI	IIIB	0.1997				LSP15348_Scan1-008-Full-ROI	IIIB	-0.375
LSP15348_Scan1-009-PanCK-	IIIB	1.4704				LSP15348_Scan1-009-PanCK-	IIIB	-0.7552
LSP15348_Scan1-009-PanCK+	IIIB	-0.3848				LSP15348_Scan1-009-PanCK+	IIIB	-0.5808
LSP15348_Scan1-010-Full-ROI	IIIB	-0.5575				LSP15348_Scan1-010-Full-ROI	IIIB	-0.4242
LSP15348_Scan1-011-PanCK-	IIIB	0.481				LSP15348_Scan1-011-PanCK-	IIIB	0.1522
LSP15348_Scan1-011-PanCK+	IIIB	0.2561				LSP15348_Scan1-011-PanCK+	IIIB	1.3471
LSP16154_Scan2-001-PanCK-	IIIB	0.5541				LSP16154_Scan2-001-PanCK-	IIIB	-1.0057
LSP16154_Scan2-001-PanCK+	IIIB	1.4483				LSP16154_Scan2-001-PanCK+	IIIB	-1.9341
LSP16154_Scan2-002-PanCK-	IIIB	-0.1316				LSP16154_Scan2-002-PanCK-	IIIB	-0.9239
LSP16154_Scan2-002-PanCK+	IIIB	0.7851				LSP16154_Scan2-002-PanCK+	IIIB	-1.6732
LSP16154_Scan2-003-Full-ROI	IIIB	0.9413				LSP16154_Scan2-003-Full-ROI	IIIB	-1.4967
LSP16154_Scan2-004-Full-ROI	IIIB	-0.6002				LSP16154_Scan2-004-Full-ROI	IIIB	-0.3944
LSP16154_Scan2-005-Full-ROI	IIIB	-1.6439				LSP16154_Scan2-005-Full-ROI	IIIB	-0.1034
LSP16154_Scan2-006-Full-ROI	IIIB	0.1735				LSP16154_Scan2-006-Full-ROI	IIIB	-0.3635
LSP16154_Scan2-007-Full-ROI	IIIB	0.0649				LSP16154_Scan2-007-Full-ROI	IIIB	-0.3178
LSP16154_Scan2-008-Full-ROI	IIIB	-0.6002				LSP16154_Scan2-008-Full-ROI	IIIB	-0.5566
LSP16154_Scan2-009-Full-ROI	IIIB	0.5541				LSP16154_Scan2-009-Full-ROI	IIIB	0.4855
LSP16154_Scan2-010-Full-ROI	IIIB	-0.6002				LSP16154_Scan2-010-Full-ROI	IIIB	0.861
LSP16154_Scan2-011-Full-ROI	IIIB	-1.6439				LSP16154_Scan2-011-Full-ROI	IIIB	1.2162
LSP16154_Scan2-012-Full-ROI	IIIB	-0.6002				LSP16154_Scan2-012-Full-ROI	IIIB	-1.1347
LSP16154_Scan2-013-Full-ROI	IIIB	1.2617				LSP16154_Scan2-013-Full-ROI	IIIB	-1.9341
LSP15340_Scan1-001-PanCK-	IIIC	0.1074				LSP15340_Scan1-001-PanCK-	IIIC	-0.1997
LSP15340_Scan1-001-PanCK+	IIIC	1.0099				LSP15340_Scan1-001-PanCK+	IIIC	1.0735
LSP15340_Scan1-002-PanCK-	IIIC	-0.2539				LSP15340_Scan1-002-PanCK-	IIIC	-0.5566
LSP15340_Scan1-002-PanCK+	IIIC	0.7577				LSP15340_Scan1-002-PanCK+	IIIC	1.0657
LSP15340_Scan1-003-PanCK-	IIIC	-0.3635				LSP15340_Scan1-003-PanCK-	IIIC	-0.306
LSP15340_Scan1-003-PanCK+	IIIC	1.5852				LSP15340_Scan1-003-PanCK+	IIIC	0.7982
LSP15340_Scan1-004-Full-ROI	IIIC	0.0649				LSP15340_Scan1-004-Full-ROI	IIIC	0.456
LSP15340_Scan1-005-PanCK+	IIIC	0.5541				LSP15340_Scan1-005-PanCK+	IIIC	-0.5566
LSP15340_Scan1-006-PanCK+	IIIC	-1.2277				LSP15340_Scan1-006-PanCK+	IIIC	0.192
LSP15340_Scan1-007-Full-ROI	IIIC	1.248				LSP15340_Scan1-007-Full-ROI	IIIC	-0.5802
LSP15340_Scan1-008-Full-ROI	IIIC	1.3339				LSP15340_Scan1-008-Full-ROI	IIIC	-1.1072
LSP15340_Scan1-009-Full-ROI	IIIC	1.2245				LSP15340_Scan1-009-Full-ROI	IIIC	-0.6536
LSP15340_Scan1-010-PanCK-	IIIC	-0.2816				LSP15340_Scan1-010-PanCK-	IIIC	0.3849
LSP15340_Scan1-010-PanCK+	IIIC	0.828				LSP15340_Scan1-010-PanCK+	IIIC	-0.39
LSP15340_Scan1-011-Full-ROI	IIIC	0.0941				LSP15340_Scan1-011-Full-ROI	IIIC	-0.2593
LSP15340_Scan1-012-Full-ROI	IIIC	0.9906				LSP15340_Scan1-012-Full-ROI	IIIC	-0.0085
LSP15340_Scan1-013-PanCK+	IIIC	1.0414				LSP15340_Scan1-013-PanCK+	IIIC	-0.679
LSP15340_Scan1-014-PanCK+	IIIC	-0.0805				LSP15340_Scan1-014-PanCK+	IIIC	-0.1034
LSP15340_Scan1-015-PanCK+	IIIC	1.2426				LSP15340_Scan1-015-PanCK+	IIIC	-0.4609
LSP15340_Scan1-016-PanCK+	IIIC	2.5704				LSP15340_Scan1-016-PanCK+	IIIC	0.1117
LSP15340_Scan1-017-PanCK+	IIIC	-2.5877				LSP15340_Scan1-017-PanCK+	IIIC	0.0132
LSP15340_Scan1-021-Full-ROI	IIIC	-2.5207				LSP15340_Scan1-021-Full-ROI	IIIC	-0.1034
LSP15340_Scan1-022-Full-ROI	IIIC	-1.05				LSP15340_Scan1-022-Full-ROI	IIIC	0.2261
LSP15356_Scan1-001-PanCK+	IIIC	0.5541				LSP15356_Scan1-001-PanCK+	IIIC	0.2605
LSP15356_Scan1-002-PanCK+	IIIC	0.4468				LSP15356_Scan1-002-PanCK+	IIIC	-0.5111
LSP15356_Scan1-003-PanCK+	IIIC	-0.3455				LSP15356_Scan1-003-PanCK+	IIIC	-0.1742
LSP15356_Scan1-004-Full-ROI	IIIC	0.422				LSP15356_Scan1-004-Full-ROI	IIIC	0.9082
LSP15356_Scan1-005-PanCK+	IIIC	-0.0323				LSP15356_Scan1-005-PanCK+	IIIC	0.5262
LSP15356_Scan1-006-Full-ROI	IIIC	0.153				LSP15356_Scan1-006-Full-ROI	IIIC	0.6512
LSP15356_Scan1-007-Full-ROI	IIIC	0.2821				LSP15356_Scan1-007-Full-ROI	IIIC	0.2236
LSP15356_Scan1-008-Full-ROI	IIIC	-0.1157				LSP15356_Scan1-008-Full-ROI	IIIC	-0.2834
LSP15356_Scan1-009-Full-ROI	IIIC	-0.4375				LSP15356_Scan1-009-Full-ROI	IIIC	0.8828
LSP15356_Scan1-010-Full-ROI	IIIC	0.4977				LSP15356_Scan1-010-Full-ROI	IIIC	0.3129
LSP15356_Scan1-011-PanCK+	IIIC	-0.181				LSP15356_Scan1-011-PanCK+	IIIC	-0.5566
LSP15360_Scan1-001-Full-ROI	IIIC	2.2805				LSP15360_Scan1-001-Full-ROI	IIIC	-0.6528
LSP15360_Scan1-002-Full-ROI	IIIC	0.4357				LSP15360_Scan1-002-Full-ROI	IIIC	-0.8068
LSP15360_Scan1-003-Full-ROI	IIIC	1.8449				LSP15360_Scan1-003-Full-ROI	IIIC	-0.0658
LSP15360_Scan1-004-Full-ROI	IIIC	1.8393				LSP15360_Scan1-004-Full-ROI	IIIC	-0.0431
LSP15360_Scan1-005-Full-ROI	IIIC	1.9624				LSP15360_Scan1-005-Full-ROI	IIIC	-0.3431
LSP15360_Scan1-006-Full-ROI	IIIC	2.1009				LSP15360_Scan1-006-Full-ROI	IIIC	-0.3302
LSP15360_Scan1-007-Full-ROI	IIIC	0.5541				LSP15360_Scan1-007-Full-ROI	IIIC	1.582
LSP15360_Scan1-008-Full-ROI	IIIC	0.4612				LSP15360_Scan1-008-Full-ROI	IIIC	-0.125
LSP15360_Scan1-009-Full-ROI	IIIC	0.4468				LSP15360_Scan1-009-Full-ROI	IIIC	-0.0911
LSP15360_Scan1-010-Full-ROI	IIIC	-0.5494				LSP15360_Scan1-010-Full-ROI	IIIC	-0.0903
LSP15360_Scan1-011-Full-ROI	IIIC	2.031				LSP15360_Scan1-011-Full-ROI	IIIC	-0.4002
LSP15360_Scan1-012-Full-ROI	IIIC	2.3141				LSP15360_Scan1-012-Full-ROI	IIIC	-0.0792
LSP15360_Scan1-013-Full-ROI	IIIC	1.8072				LSP15360_Scan1-013-Full-ROI	IIIC	-0.2943
LSP15360_Scan1-014-Full-ROI	IIIC	-0.9787				LSP15360_Scan1-014-Full-ROI	IIIC	0.3412
LSP15360_Scan1-015-Full-ROI	IIIC	2.1657				LSP15360_Scan1-015-Full-ROI	IIIC	-1.3569
LSP15360_Scan1-016-Full-ROI	IIIC	0.6146				LSP15360_Scan1-016-Full-ROI	IIIC	-1.3868
LSP15360_Scan1-017-Full-ROI	IIIC	1.0746				LSP15360_Scan1-017-Full-ROI	IIIC	-0.2711
LSP15360_Scan1-018-Full-ROI	IIIC	1.9096				LSP15360_Scan1-018-Full-ROI	IIIC	-0.2593
LSP15360_Scan1-019-Full-ROI	IIIC	-0.0035				LSP15360_Scan1-019-Full-ROI	IIIC	-0.6602
LSP15360_Scan1-020-Full-ROI	IIIC	0.3647				LSP15360_Scan1-020-Full-ROI	IIIC	-0.3231
LSP15360_Scan1-021-Full-ROI	IIIC	1.884				LSP15360_Scan1-021-Full-ROI	IIIC	-0.1408
LSP15360_Scan1-022-Full-ROI	IIIC	1.8561				LSP15360_Scan1-022-Full-ROI	IIIC	0.1303
LSP15360_Scan1-024-Full-ROI	IIIC	0.0649				LSP15360_Scan1-024-Full-ROI	IIIC	-0.6869
LSP15360_Scan1-025-Full-ROI	IIIC	0.5541				LSP15360_Scan1-025-Full-ROI	IIIC	-1.6327
LSP15360_Scan1-026-Full-ROI	IIIC	0.7187				LSP15360_Scan1-026-Full-ROI	IIIC	-1.2023
LSP15360_Scan1-027-Full-ROI	IIIC	2.1428				LSP15360_Scan1-027-Full-ROI	IIIC	-0.1573
LSP15360_Scan1-028-Full-ROI	IIIC	1.9826				LSP15360_Scan1-028-Full-ROI	IIIC	-0.2439
LSP15360_Scan1-029-Full-ROI	IIIC	-0.6002				LSP15360_Scan1-029-Full-ROI	IIIC	0.2502
LSP16139_Scan2-001-Full-ROI	IIIC	-1.2277				LSP16139_Scan2-001-Full-ROI	IIIC	-2.2861
LSP16139_Scan2-002-Full-ROI	IIIC	-0.9509				LSP16139_Scan2-002-Full-ROI	IIIC	-1.2721
LSP16139_Scan2-003-Full-ROI	IIIC	0.8209				LSP16139_Scan2-003-Full-ROI	IIIC	-0.9239
LSP16139_Scan2-004-Full-ROI	IIIC	0.5541				LSP16139_Scan2-004-Full-ROI	IIIC	-1.369
LSP16139_Scan2-005-Full-ROI	IIIC	0.1735				LSP16139_Scan2-005-Full-ROI	IIIC	-0.5566
LSP16139_Scan2-006-Full-ROI	IIIC	0.87				LSP16139_Scan2-006-Full-ROI	IIIC	-1.0057
LSP16139_Scan2-007-Full-ROI	IIIC	-1.4541				LSP16139_Scan2-007-Full-ROI	IIIC	0.7082
LSP16139_Scan2-008-Full-ROI	IIIC	1.7281				LSP16139_Scan2-008-Full-ROI	IIIC	-0.3635
LSP16139_Scan2-009-Full-ROI	IIIC	1.222				LSP16139_Scan2-009-Full-ROI	IIIC	0.4855
LSP16139_Scan2-010-Full-ROI	IIIC	-0.1316				LSP16139_Scan2-010-Full-ROI	IIIC	0.6183
LSP16139_Scan2-011-Full-ROI	IIIC	-1.2277				LSP16139_Scan2-011-Full-ROI	IIIC	-2.7088
LSP16139_Scan2-012-Full-ROI	IIIC	-0.1316				LSP16139_Scan2-012-Full-ROI	IIIC	-0.5566
LSP16139_Scan2-013-Full-ROI	IIIC	1.2785				LSP16139_Scan2-013-Full-ROI	IIIC	-0.211
LSP16139_Scan2-014-Full-ROI	IIIC	1.3284				LSP16139_Scan2-014-Full-ROI	IIIC	-0.0416
LSP16139_Scan2-015-Full-ROI	IIIC	-0.1535				LSP16139_Scan2-015-Full-ROI	IIIC	-0.1911
LSP16139_Scan2-016-Full-ROI	IIIC	-0.1964				LSP16139_Scan2-016-Full-ROI	IIIC	-0.7464
LSP16139_Scan2-017-Full-ROI	IIIC	1.0424				LSP16139_Scan2-017-Full-ROI	IIIC	0.0144
LSP16139_Scan2-018-Full-ROI	IIIC	-0.4603				LSP16139_Scan2-018-Full-ROI	IIIC	-0.6992
LSP16139_Scan2-019-Full-ROI	IIIC	-0.8953				LSP16139_Scan2-019-Full-ROI	IIIC	-1.7525
LSP16139_Scan2-020-Full-ROI	IIIC	0.6887				LSP16139_Scan2-020-Full-ROI	IIIC	-0.7571
LSP16139_Scan2-021-Full-ROI	IIIC	-0.3692				LSP16139_Scan2-021-Full-ROI	IIIC	-0.6358
LSP16139_Scan2-022-Full-ROI	IIIC	0.3825				LSP16139_Scan2-022-Full-ROI	IIIC	-0.5326
LSP16139_Scan2-023-Full-ROI	IIIC	0.7705				LSP16139_Scan2-023-Full-ROI	IIIC	-1.0908
LSP16139_Scan2-024-Full-ROI	IIIC	0.4357				LSP16139_Scan2-024-Full-ROI	IIIC	-1.0057
LSP16139_Scan2-025-Full-ROI	IIIC	-0.2382				LSP16139_Scan2-025-Full-ROI	IIIC	0.2693
LSP16139_Scan2-026-Full-ROI	IIIC	1.9443				LSP16139_Scan2-026-Full-ROI	IIIC	0.2693
LSP16139_Scan2-027-Full-ROI	IIIC	0.9728				LSP16139_Scan2-027-Full-ROI	IIIC	0.6124
LSP16142_Scan2-001-Full-ROI	IIIC	0.73				LSP16142_Scan2-001-Full-ROI	IIIC	-0.2233
LSP16142_Scan2-002-Full-ROI	IIIC	-1.4541				LSP16142_Scan2-002-Full-ROI	IIIC	0.1693
LSP16142_Scan2-003-Full-ROI	IIIC	-0.3848				LSP16142_Scan2-003-Full-ROI	IIIC	1.3224
LSP16142_Scan2-004-Full-ROI	IIIC	0.5541				LSP16142_Scan2-004-Full-ROI	IIIC	-0.6551
LSP16142_Scan2-005-Full-ROI	IIIC	-0.3301				LSP16142_Scan2-005-Full-ROI	IIIC	1.5931
LSP16142_Scan2-006-Full-ROI	IIIC	0.0649				LSP16142_Scan2-006-Full-ROI	IIIC	-0.9746
LSP16142_Scan2-007-Full-ROI	IIIC	-1.2277				LSP16142_Scan2-007-Full-ROI	IIIC	0.0283
LSP16142_Scan2-008-Full-ROI	IIIC	-1.947				LSP16142_Scan2-008-Full-ROI	IIIC	-0.7692
LSP16142_Scan2-009-Full-ROI	IIIC	0.0133				LSP16142_Scan2-009-Full-ROI	IIIC	-1.7644
LSP16142_Scan2-010-Full-ROI	IIIC	-0.6002				LSP16142_Scan2-010-Full-ROI	IIIC	0.6581
LSP16142_Scan2-011-Full-ROI	IIIC	0.2685				LSP16142_Scan2-011-Full-ROI	IIIC	0.861
LSP16142_Scan2-012-Full-ROI	IIIC	0.1735				LSP16142_Scan2-012-Full-ROI	IIIC	1.2379
LSP16142_Scan2-013-Full-ROI	IIIC	-0.6002				LSP16142_Scan2-013-Full-ROI	IIIC	1.4236
LSP16142_Scan2-014-Full-ROI	IIIC	-1.947				LSP16142_Scan2-014-Full-ROI	IIIC	0.861
LSP16142_Scan2-015-Full-ROI	IIIC	-0.3848				LSP16142_Scan2-015-Full-ROI	IIIC	0.7082
LSP16142_Scan2-016-Full-ROI	IIIC	-0.8877				LSP16142_Scan2-016-Full-ROI	IIIC	0.6816
LSP16142_Scan2-018-Full-ROI	IIIC	-1.4541				LSP16142_Scan2-018-Full-ROI	IIIC	-0.5566
LSP16145_Scan1-001-Full-ROI	IIIC	-1.6439				LSP16145_Scan1-001-Full-ROI	IIIC	-0.1034
LSP16145_Scan1-002-Full-ROI	IIIC	-0.6002				LSP16145_Scan1-002-Full-ROI	IIIC	0.3365
LSP16145_Scan1-003-Full-ROI	IIIC	-0.2382				LSP16145_Scan1-003-Full-ROI	IIIC	0.5111
LSP16145_Scan1-004-Full-ROI	IIIC	0.3523				LSP16145_Scan1-004-Full-ROI	IIIC	0.0704
LSP16145_Scan1-005-Full-ROI	IIIC	-0.2495				LSP16145_Scan1-005-Full-ROI	IIIC	0.3159
LSP16145_Scan1-006-Full-ROI	IIIC	-0.0168				LSP16145_Scan1-006-Full-ROI	IIIC	0.6274
LSP16145_Scan1-011-Full-ROI	IIIC	1.7137				LSP16145_Scan1-011-Full-ROI	IIIC	0.2034
LSP16145_Scan1-013-Full-ROI	IIIC	0.5541				LSP16145_Scan1-013-Full-ROI	IIIC	-0.1408
LSP16145_Scan1-014-Full-ROI	IIIC	1.8119				LSP16145_Scan1-014-Full-ROI	IIIC	0.0831
LSP16145_Scan1-015-Full-ROI	IIIC	1.0203				LSP16145_Scan1-015-Full-ROI	IIIC	0.6083
LSP16145_Scan1-020-Full-ROI	IIIC	1.0099				LSP16145_Scan1-020-Full-ROI	IIIC	0.5262
LSP16145_Scan1-021-Full-ROI	IIIC	-0.181				LSP16145_Scan1-021-Full-ROI	IIIC	0.3482
LSP16145_Scan1-022-Full-ROI	IIIC	-1.6439				LSP16145_Scan1-022-Full-ROI	IIIC	-1.4967
LSP16145_Scan1-023-Full-ROI	IIIC	0.8209				LSP16145_Scan1-023-Full-ROI	IIIC	0.4335
LSP16145_Scan1-024-Full-ROI	IIIC	0.9481				LSP16145_Scan1-024-Full-ROI	IIIC	0.7252
LSP16145_Scan1-025-Full-ROI	IIIC	1.1401				LSP16145_Scan1-025-Full-ROI	IIIC	0.4017
LSP16145_Scan1-026-Full-ROI	IIIC	0.7577				LSP16145_Scan1-026-Full-ROI	IIIC	0.5488
LSP16148_Scan1-001-Full-ROI	IIIC	1.5351				LSP16148_Scan1-001-Full-ROI	IIIC	-1.4967
LSP16148_Scan1-002-Full-ROI	IIIC	0.2904				LSP16148_Scan1-002-Full-ROI	IIIC	0.5434
LSP16148_Scan1-003-Full-ROI	IIIC	1.4034				LSP16148_Scan1-003-Full-ROI	IIIC	0.2693
LSP16148_Scan1-004-Full-ROI	IIIC	0.4049				LSP16148_Scan1-004-Full-ROI	IIIC	-0.0147
LSP16148_Scan1-005-Full-ROI	IIIC	1.4669				LSP16148_Scan1-005-Full-ROI	IIIC	-0.4527
LSP16148_Scan1-006-Full-ROI	IIIC	0.8951				LSP16148_Scan1-006-Full-ROI	IIIC	-0.308
LSP16148_Scan1-007-Full-ROI	IIIC	0.1897				LSP16148_Scan1-007-Full-ROI	IIIC	0.7801
LSP16148_Scan1-008-Full-ROI	IIIC	0.9413				LSP16148_Scan1-008-Full-ROI	IIIC	-0.2622
LSP16148_Scan1-009-Full-ROI	IIIC	1.7734				LSP16148_Scan1-009-Full-ROI	IIIC	-0.2439
LSP16151_Scan1-001-Full-ROI	IIIC	0.6923				LSP16151_Scan1-001-Full-ROI	IIIC	0.3255
LSP16151_Scan1-002-Full-ROI	IIIC	1.222				LSP16151_Scan1-002-Full-ROI	IIIC	-0.3028
LSP16151_Scan1-003-Full-ROI	IIIC	1.0543				LSP16151_Scan1-003-Full-ROI	IIIC	-0.9239
LSP16151_Scan1-004-Full-ROI	IIIC	-1.0968				LSP16151_Scan1-004-Full-ROI	IIIC	0.5041
LSP16151_Scan1-005-Full-ROI	IIIC	0.6527				LSP16151_Scan1-005-Full-ROI	IIIC	-0.1275
LSP16151_Scan1-006-Full-ROI	IIIC	-2.1805				LSP16151_Scan1-006-Full-ROI	IIIC	1.1796
LSP16151_Scan1-007-Full-ROI	IIIC	0.5541				LSP16151_Scan1-007-Full-ROI	IIIC	0.861
LSP16151_Scan1-008-Full-ROI	IIIC	1.0543				LSP16151_Scan1-008-Full-ROI	IIIC	0.4159
LSP16157_Scan1-001-Full-ROI	IIIC	0.6732				LSP16157_Scan1-001-Full-ROI	IIIC	0.9687
LSP16157_Scan1-002-Full-ROI	IIIC	-1.2277				LSP16157_Scan1-002-Full-ROI	IIIC	-1.369
LSP16157_Scan1-003-Full-ROI	IIIC	0.5541				LSP16157_Scan1-003-Full-ROI	IIIC	1.1522
LSP16157_Scan1-004-Full-ROI	IIIC	0.87				LSP16157_Scan1-004-Full-ROI	IIIC	-2.3641
LSP16157_Scan1-005-Full-ROI	IIIC	0.5541				LSP16157_Scan1-005-Full-ROI	IIIC	-0.2439
LSP16157_Scan1-006-Full-ROI	IIIC	-0.2382				LSP16157_Scan1-006-Full-ROI	IIIC	1.5667
LSP16157_Scan1-007-Full-ROI	IIIC	-0.1316				LSP16157_Scan1-007-Full-ROI	IIIC	-0.2439
LSP16157_Scan1-008-Full-ROI	IIIC	-1.947				LSP16157_Scan1-008-Full-ROI	IIIC	1.7007
LSP16157_Scan1-009-Full-ROI	IIIC	1.2617				LSP16157_Scan1-009-Full-ROI	IIIC	-1.9341
LSP16157_Scan1-010-Full-ROI	IIIC	-0.3848				LSP16157_Scan1-010-Full-ROI	IIIC	0.7082
LSP16157_Scan1-011-Full-ROI	IIIC	0.0272				LSP16157_Scan1-011-Full-ROI	IIIC	0.7187
LSP16157_Scan1-013-Full-ROI	IIIC	-0.8438				LSP16157_Scan1-013-Full-ROI	IIIC	0.861
LSP16157_Scan1-014-Full-ROI	IIIC	-1.2277				LSP16157_Scan1-014-Full-ROI	IIIC	-0.9239
LSP16157_Scan1-015-Full-ROI	IIIC	-0.1316				LSP16157_Scan1-015-Full-ROI	IIIC	1.1796
LSP16157_Scan1-016-Full-ROI	IIIC	-0.3512				LSP16157_Scan1-016-Full-ROI	IIIC	1.6123
LSP16157_Scan1-017-Full-ROI	IIIC	1.0543				LSP16157_Scan1-017-Full-ROI	IIIC	-0.2439
LSP16157_Scan1-018-Full-ROI	IIIC	1.0203				LSP16157_Scan1-018-Full-ROI	IIIC	0.9003
LSP16157_Scan1-019-Full-ROI	IIIC	-0.6002				LSP16157_Scan1-019-Full-ROI	IIIC	-3.2383
LSP16157_Scan1-020-Full-ROI	IIIC	-1.4541				LSP16157_Scan1-020-Full-ROI	IIIC	1.0035
LSP16157_Scan1-021-Full-ROI	IIIC	1.2617				LSP16157_Scan1-021-Full-ROI	IIIC	1.8898
LSP16157_Scan1-022-Full-ROI	IIIC	0.5541				LSP16157_Scan1-022-Full-ROI	IIIC	-0.5566
LSP16157_Scan1-023-Full-ROI	IIIC	0.1735				LSP16157_Scan1-023-Full-ROI	IIIC	0.912
LSP16157_Scan1-024-Full-ROI	IIIC	1.7734				LSP16157_Scan1-024-Full-ROI	IIIC	-0.5566
LSP16157_Scan1-025-Full-ROI	IIIC	0.9413				LSP16157_Scan1-025-Full-ROI	IIIC	1.0163
LSP16157_Scan1-026-Full-ROI	IIIC	-0.3052				LSP16157_Scan1-026-Full-ROI	IIIC	1.3224
LSP16157_Scan1-027-Full-ROI	IIIC	1.2871				LSP16157_Scan1-027-Full-ROI	IIIC	1.6704
LSP16157_Scan1-028-Full-ROI	IIIC	0.1735				LSP16157_Scan1-028-Full-ROI	IIIC	-0.3635
LSP16157_Scan1-029-Full-ROI	IIIC	0.8561				LSP16157_Scan1-029-Full-ROI	IIIC	1.4562
LSP16157_Scan1-030-Full-ROI	IIIC	1.7734				LSP16157_Scan1-030-Full-ROI	IIIC	-1.4967
LSP16157_Scan1-031-Full-ROI	IIIC	-0.0168				LSP16157_Scan1-031-Full-ROI	IIIC	1.0712
LSP16157_Scan1-032-Full-ROI	IIIC	1.2617				LSP16157_Scan1-032-Full-ROI	IIIC	-0.8259
LSP16157_Scan1-033-Full-ROI	IIIC	0.8951				LSP16157_Scan1-033-Full-ROI	IIIC	1.7007
LSP16157_Scan1-034-Full-ROI	IIIC	0.7187				LSP16157_Scan1-034-Full-ROI	IIIC	1.3016
LSP16157_Scan1-035-Full-ROI	IIIC	-0.1316				LSP16157_Scan1-035-Full-ROI	IIIC	-1.369
LSP16160_Scan2-001-Full-ROI	IIIC	1.2617				LSP16160_Scan2-001-Full-ROI	IIIC	-0.1446
LSP16160_Scan2-002-Full-ROI	IIIC	1.665				LSP16160_Scan2-002-Full-ROI	IIIC	-0.3853
LSP16160_Scan2-003-Full-ROI	IIIC	1.7461				LSP16160_Scan2-003-Full-ROI	IIIC	-0.3523
LSP16160_Scan2-004-Full-ROI	IIIC	-0.1945				LSP16160_Scan2-004-Full-ROI	IIIC	0.1105
LSP16160_Scan2-005-Full-ROI	IIIC	0.7752				LSP16160_Scan2-005-Full-ROI	IIIC	-0.5111
LSP16160_Scan2-006-Full-ROI	IIIC	1.1401				LSP16160_Scan2-006-Full-ROI	IIIC	-0.2993
LSP16160_Scan2-007-PanCK-	IIIC	1.1401				LSP16160_Scan2-007-PanCK-	IIIC	-0.0234
LSP16160_Scan2-007-PanCK+	IIIC	-0.1316				LSP16160_Scan2-007-PanCK+	IIIC	-0.3944
LSP16160_Scan2-008-PanCK-	IIIC	0.0017				LSP16160_Scan2-008-PanCK-	IIIC	0.0283
LSP16160_Scan2-008-PanCK+	IIIC	0.902				LSP16160_Scan2-008-PanCK+	IIIC	0.192
LSP16160_Scan2-009-Full-ROI	IIIC	2.1009				LSP16160_Scan2-009-Full-ROI	IIIC	-0.0764
LSP16160_Scan2-010-Full-ROI	IIIC	-0.1316				LSP16160_Scan2-010-Full-ROI	IIIC	-0.2439
LSP16160_Scan2-011-Full-ROI	IIIC	1.1401				LSP16160_Scan2-011-Full-ROI	IIIC	0.2693
LSP16160_Scan2-012-Full-ROI	IIIC	1.8225				LSP16160_Scan2-012-Full-ROI	IIIC	-1.369
LSP16160_Scan2-013-Full-ROI	IIIC	0.0133				LSP16160_Scan2-013-Full-ROI	IIIC	0.2693
LSP16160_Scan2-014-Full-ROI	IIIC	0.0649				LSP16160_Scan2-014-Full-ROI	IIIC	0.0912
LSP16160_Scan2-015-Full-ROI	IIIC	-0.5256				LSP16160_Scan2-015-Full-ROI	IIIC	0.4855
LSP16160_Scan2-016-Full-ROI	IIIC	1.3339				LSP16160_Scan2-016-Full-ROI	IIIC	-0.4943
LSP16160_Scan2-017-Full-ROI	IIIC	1.9443				LSP16160_Scan2-017-Full-ROI	IIIC	-0.714
LSP16160_Scan2-018-Full-ROI	IIIC	1.5512				LSP16160_Scan2-018-Full-ROI	IIIC	-0.3911
LSP16160_Scan2-019-Full-ROI	IIIC	-0.6002				LSP16160_Scan2-019-Full-ROI	IIIC	-0.7322
LSP16160_Scan2-020-Full-ROI	IIIC	4.0171				LSP16160_Scan2-020-Full-ROI	IIIC	0.2693
LSP16160_Scan2-021-Full-ROI	IIIC	-1.4541				LSP16160_Scan2-021-Full-ROI	IIIC	-0.4169
LSP16160_Scan2-022-Full-ROI	IIIC	0.7362				LSP16160_Scan2-022-Full-ROI	IIIC	0.6816
LSP16160_Scan2-023-Full-ROI	IIIC	-0.7515				LSP16160_Scan2-023-Full-ROI	IIIC	0.8136
LSP16160_Scan2-024-Full-ROI	IIIC	0.8434				LSP16160_Scan2-024-Full-ROI	IIIC	-1.1961
LSP17731_Scan1-001-Full-ROI	IIIC	-0.5658				LSP17731_Scan1-001-Full-ROI	IIIC	-0.194
LSP17731_Scan1-002-Full-ROI	IIIC	0.2637				LSP17731_Scan1-002-Full-ROI	IIIC	-0.1291
LSP17731_Scan1-003-Full-ROI	IIIC	0.0081				LSP17731_Scan1-003-Full-ROI	IIIC	-0.4699
LSP17731_Scan1-004-Full-ROI	IIIC	-1.2277				LSP17731_Scan1-004-Full-ROI	IIIC	-0.672
LSP17731_Scan1-005-Full-ROI	IIIC	0.202				LSP17731_Scan1-005-Full-ROI	IIIC	-0.8113
LSP17731_Scan1-006-Full-ROI	IIIC	-1.4541				LSP17731_Scan1-006-Full-ROI	IIIC	-2.232
LSP17731_Scan1-007-Full-ROI	IIIC	0.5541				LSP17731_Scan1-007-Full-ROI	IIIC	-1.0751
LSP17731_Scan1-008-Full-ROI	IIIC	0.2426				LSP17731_Scan1-008-Full-ROI	IIIC	0.2693
LSP17731_Scan1-009-Full-ROI	IIIC	-1.5209				LSP17731_Scan1-009-Full-ROI	IIIC	0.4478
LSP17731_Scan1-010-Full-ROI	IIIC	-0.1074				LSP17731_Scan1-010-Full-ROI	IIIC	-1.0959
LSP17731_Scan1-011-Full-ROI	IIIC	-2.5207				LSP17731_Scan1-011-Full-ROI	IIIC	-0.5566
LSP17731_Scan1-012-Full-ROI	IIIC	0.7362				LSP17731_Scan1-012-Full-ROI	IIIC	-1.062
LSP17731_Scan1-015-Full-ROI	IIIC	0.4468				LSP17731_Scan1-015-Full-ROI	IIIC	-0.5261
LSP17731_Scan1-016-Full-ROI	IIIC	-0.3052				LSP17731_Scan1-016-Full-ROI	IIIC	-0.7692
LSP17731_Scan1-017-Full-ROI	IIIC	1.5304				LSP17731_Scan1-017-Full-ROI	IIIC	-0.5201
LSP17731_Scan1-018-Full-ROI	IIIC	-0.6002				LSP17731_Scan1-018-Full-ROI	IIIC	-0.3178
LSP17731_Scan1-019-Full-ROI	IIIC	0.0649				LSP17731_Scan1-019-Full-ROI	IIIC	0.353
LSP17763_Scan1-001-Full-ROI	Incidental	-0.3052				LSP17763_Scan1-001-Full-ROI	Incidental	0.128
LSP17763_Scan1-002-Full-ROI	Incidental	0.5541				LSP17763_Scan1-002-Full-ROI	Incidental	-1.1347
LSP17763_Scan1-003-Full-ROI	Incidental	0.0133				LSP17763_Scan1-003-Full-ROI	Incidental	0.2062
LSP17763_Scan1-004-Full-ROI	Incidental	0.0649				LSP17763_Scan1-004-Full-ROI	Incidental	-0.5566
LSP17763_Scan1-005-Full-ROI	Incidental	-1.2277				LSP17763_Scan1-005-Full-ROI	Incidental	0.0283
LSP17763_Scan1-006-Full-ROI	Incidental	0.5541				LSP17763_Scan1-006-Full-ROI	Incidental	0.0283
LSP17763_Scan1-007-Full-ROI	Incidental	-0.7869				LSP17763_Scan1-007-Full-ROI	Incidental	-0.2119
LSP17763_Scan1-008-Full-ROI	Incidental	-1.2277				LSP17763_Scan1-008-Full-ROI	Incidental	0.2693
LSP17803_Scan1-001-Full-ROI	Incidental	-1.6439				LSP17803_Scan1-001-Full-ROI	Incidental	0.1821
LSP17803_Scan1-002-Full-ROI	Incidental	-0.0168				LSP17803_Scan1-002-Full-ROI	Incidental	-1.0417
LSP17803_Scan1-003-Full-ROI	Incidental	-0.3512				LSP17803_Scan1-003-Full-ROI	Incidental	0.0912
LSP17803_Scan1-004-Full-ROI	Incidental	-0.6002				LSP17803_Scan1-004-Full-ROI	Incidental	-1.9341
LSP17803_Scan1-005-Full-ROI	Incidental	-0.7346				LSP17803_Scan1-005-Full-ROI	Incidental	0.5938
LSP17803_Scan1-006-Full-ROI	Incidental	-0.6002				LSP17803_Scan1-006-Full-ROI	Incidental	0.0599
LSP17803_Scan1-007-Full-ROI	Incidental	-1.1241				LSP17803_Scan1-007-Full-ROI	Incidental	0.1175
LSP17819_Scan1-001-Full-ROI	Incidental	-0.1316				LSP17819_Scan1-001-Full-ROI	Incidental	1.6422
LSP17819_Scan1-002-Full-ROI	Incidental	-0.6002				LSP17819_Scan1-002-Full-ROI	Incidental	-1.1347
LSP17819_Scan1-003-Full-ROI	Incidental	0.5541				LSP17819_Scan1-003-Full-ROI	Incidental	1.3224
LSP17819_Scan1-004-Full-ROI	Incidental	-0.2382				LSP17819_Scan1-004-Full-ROI	Incidental	0.7279
LSP17819_Scan1-005-Full-ROI	Incidental	-0.0505				LSP17819_Scan1-005-Full-ROI	Incidental	0.4649
LSP17819_Scan1-006-Full-ROI	Incidental	-0.3512				LSP17819_Scan1-006-Full-ROI	Incidental	0.3255
LSP17819_Scan1-007-Full-ROI	Incidental	-0.4812				LSP17819_Scan1-007-Full-ROI	Incidental	0.0478
LSP17823_Scan1-001-Full-ROI	Incidental	-0.6002				LSP17823_Scan1-001-Full-ROI	Incidental	-0.5566
LSP17823_Scan1-002-Full-ROI	Incidental	0.5541				LSP17823_Scan1-002-Full-ROI	Incidental	-1.9341
LSP17823_Scan1-003-Full-ROI	Incidental	1.4483				LSP17823_Scan1-003-Full-ROI	Incidental	-0.2439
LSP17823_Scan1-004-Full-ROI	Incidental	-0.9509				LSP17823_Scan1-004-Full-ROI	Incidental	0.1998
LSP17823_Scan1-005-Full-ROI	Incidental	-0.7869				LSP17823_Scan1-005-Full-ROI	Incidental	0.5529
LSP17823_Scan1-006-Full-ROI	Incidental	0.0133				LSP17823_Scan1-006-Full-ROI	Incidental	1.2063
LSP17823_Scan1-007-Full-ROI	Incidental	-0.0805				LSP17823_Scan1-007-Full-ROI	Incidental	0.893
LSP17823_Scan1-008-Full-ROI	Incidental	0.5541				LSP17823_Scan1-008-Full-ROI	Incidental	-0.1034
LSP17823_Scan1-009-Full-ROI	Incidental	-0.9061				LSP17823_Scan1-009-Full-ROI	Incidental	-0.0796
LSP17823_Scan1-010-Full-ROI	Incidental	-0.6002				LSP17823_Scan1-010-Full-ROI	Incidental	-1.9341
LSP17823_Scan1-011-Full-ROI	Incidental	-1.6439				LSP17823_Scan1-011-Full-ROI	Incidental	-4.4175
LSP17823_Scan1-012-Full-ROI	Incidental	-1.0112				LSP17823_Scan1-012-Full-ROI	Incidental	-0.4802
LSP17823_Scan1-013-Full-ROI	Incidental	0.5541				LSP17823_Scan1-013-Full-ROI	Incidental	-3.2383
LSP17851_Scan1-001-Full-ROI	Incidental	0.126				LSP17851_Scan1-001-Full-ROI	Incidental	-0.672
LSP17851_Scan1-002-Full-ROI	Incidental	0.0649				LSP17851_Scan1-002-Full-ROI	Incidental	-0.3635
LSP17851_Scan1-003-Full-ROI	Incidental	-1.0968				LSP17851_Scan1-003-Full-ROI	Incidental	0.9528
LSP17851_Scan1-004-Full-ROI	Incidental	-0.1316				LSP17851_Scan1-004-Full-ROI	Incidental	0.3439
LSP17851_Scan1-006-Full-ROI	Incidental	-0.2382				LSP17851_Scan1-006-Full-ROI	Incidental	-0.0039
LSP17851_Scan1-008-Full-ROI	Incidental	0.5541				LSP17851_Scan1-008-Full-ROI	Incidental	-1.9341
LSP17851_Scan1-009-Full-ROI	Incidental	1.7734				LSP17851_Scan1-009-Full-ROI	Incidental	-1.9341
LSP17851_Scan1-010-Full-ROI	Incidental	0.1997				LSP17851_Scan1-010-Full-ROI	Incidental	-0.3178
LSP17851_Scan1-011-Full-ROI	Incidental	-0.168				LSP17851_Scan1-011-Full-ROI	Incidental	-0.6464
LSP17851_Scan1-012-Full-ROI	Incidental	-1.3462				LSP17851_Scan1-012-Full-ROI	Incidental	-1.1865
LSP18302_scan1-001-Full-ROI	Incidental	0.1735				LSP18302_scan1-001-Full-ROI	Incidental	0.4017
LSP18302_scan1-002-Full-ROI	Incidental	0.3735				LSP18302_scan1-002-Full-ROI	Incidental	-0.7692
LSP18302_scan1-003-Full-ROI	Incidental	-0.9509				LSP18302_scan1-003-Full-ROI	Incidental	1.0579
LSP18302_scan1-004-Full-ROI	Incidental	-0.6002				LSP18302_scan1-004-Full-ROI	Incidental	-0.9239
LSP18302_scan1-005-Full-ROI	Incidental	0.0133				LSP18302_scan1-005-Full-ROI	Incidental	1.3224
LSP18302_scan1-006-Full-ROI	Incidental	-1.8062				LSP18302_scan1-006-Full-ROI	Incidental	-1.062
LSP18302_scan1-007-Full-ROI	Incidental	0.0272				LSP18302_scan1-007-Full-ROI	Incidental	1.5074
LSP18302_scan1-008-Full-ROI	Incidental	0.4049				LSP18302_scan1-008-Full-ROI	Incidental	-0.6426
LSP18302_scan1-009-Full-ROI	Incidental	-0.6863				LSP18302_scan1-009-Full-ROI	Incidental	0.7207
LSP18302_scan1-010-Full-ROI	Incidental	1.1401				LSP18302_scan1-010-Full-ROI	Incidental	-0.5566
LSP18302_scan1-011-Full-ROI	Incidental	-2.1805				LSP18302_scan1-011-Full-ROI	Incidental	0.0283
LSP18302_scan1-012-Full-ROI	Incidental	-0.1316				LSP18302_scan1-012-Full-ROI	Incidental	0.0283
LSP18302_scan1-013-Full-ROI	Incidental	-0.6002				LSP18302_scan1-013-Full-ROI	Incidental	-0.5566
LSP18302_scan1-014-Full-ROI	Incidental	0.5541				LSP18302_scan1-014-Full-ROI	Incidental	-1.9341
LSP18302_scan1-015-Full-ROI	Incidental	-0.6002				LSP18302_scan1-015-Full-ROI	Incidental	-1.9341
LSP18302_scan1-016-Full-ROI	Incidental	-0.6002				LSP18302_scan1-016-Full-ROI	Incidental	-3.2383
LSP18302_scan1-017-Full-ROI	Incidental	-1.2277				LSP18302_scan1-017-Full-ROI	Incidental	-0.9239
LSP18302_scan1-018-Full-ROI	Incidental	0.5541				LSP18302_scan1-018-Full-ROI	Incidental	-1.1347
LSP18302_scan1-020-Full-ROI	Incidental	-0.6002				LSP18302_scan1-020-Full-ROI	Incidental	-3.2383
LSP18306_scan1-001-Full-ROI	Incidental	0.126				LSP18306_scan1-001-Full-ROI	Incidental	2.2208
LSP18306_scan1-002-Full-ROI	Incidental	-0.1316				LSP18306_scan1-002-Full-ROI	Incidental	1.9198
LSP18306_scan1-003-Full-ROI	Incidental	0.1962				LSP18306_scan1-003-Full-ROI	Incidental	0.916
LSP18306_scan1-004-Full-ROI	Incidental	0.2115				LSP18306_scan1-004-Full-ROI	Incidental	1.2844
LSP18306_scan1-005-Full-ROI	Incidental	-1.0259				LSP18306_scan1-005-Full-ROI	Incidental	1.3421
LSP18306_scan1-006-Full-ROI	Incidental	-2.1805				LSP18306_scan1-006-Full-ROI	Incidental	0.6816
LSP18306_scan1-007-Full-ROI	Incidental	-1.8062				LSP18306_scan1-007-Full-ROI	Incidental	1.368
LSP18306_scan1-008-Full-ROI	Incidental	-0.1991				LSP18306_scan1-008-Full-ROI	Incidental	0.8815
LSP18306_scan1-009-Full-ROI	Incidental	-0.1316				LSP18306_scan1-009-Full-ROI	Incidental	-0.2439
LSP18310_scan1-001-Full-ROI	Incidental	0.2426				LSP18310_scan1-001-Full-ROI	Incidental	0.4855
LSP18310_scan1-002-Full-ROI	Incidental	0.8209				LSP18310_scan1-002-Full-ROI	Incidental	-1.369
LSP18310_scan1-003-Full-ROI	Incidental	0.1897				LSP18310_scan1-003-Full-ROI	Incidental	0.1054
LSP18310_scan1-004-Full-ROI	Incidental	-0.9509				LSP18310_scan1-004-Full-ROI	Incidental	-2.905
LSP18310_scan1-005-Full-ROI	Incidental	-0.226				LSP18310_scan1-005-Full-ROI	Incidental	0.4159
LSP18310_scan1-006-Full-ROI	Incidental	-0.6002				LSP18310_scan1-006-Full-ROI	Incidental	-1.4967
LSP18310_scan1-007-Full-ROI	Incidental	0.87				LSP18310_scan1-007-Full-ROI	Incidental	0.0537
LSP18310_scan1-008-Full-ROI	Incidental	-0.4749				LSP18310_scan1-008-Full-ROI	Incidental	0.2693
LSP18310_scan1-009-Full-ROI	Incidental	-1.2277				LSP18310_scan1-009-Full-ROI	Incidental	-0.2439
LSP18310_scan1-010-Full-ROI	Incidental	-0.3411				LSP18310_scan1-010-Full-ROI	Incidental	0.6364
LSP18310_scan1-011-Full-ROI	Incidental	0.87				LSP18310_scan1-011-Full-ROI	Incidental	-0.1866
LSP18310_scan1-012-Full-ROI	Incidental	0.12				LSP18310_scan1-012-Full-ROI	Incidental	-0.2294
LSP18310_scan1-013-Full-ROI	Incidental	-0.8877				LSP18310_scan1-013-Full-ROI	Incidental	-0.6426
LSP18310_scan1-014-Full-ROI	Incidental	0.3523				LSP18310_scan1-014-Full-ROI	Incidental	0.1117
LSP18310_scan1-015-Full-ROI	Incidental	-0.6002				LSP18310_scan1-015-Full-ROI	Incidental	-1.9341
LSP18310_scan1-016-Full-ROI	Incidental	-0.6002				LSP18310_scan1-016-Full-ROI	Incidental	0.0283
LSP18310_scan1-017-Full-ROI	Incidental	-1.6439				LSP18310_scan1-017-Full-ROI	Incidental	-0.3178
LSP18310_scan1-018-Full-ROI	Incidental	-0.0689				LSP18310_scan1-018-Full-ROI	Incidental	0.6526
LSP18310_scan1-019-Full-ROI	Incidental	-0.1316				LSP18310_scan1-019-Full-ROI	Incidental	-0.5566
LSP18314_scan1-003-Full-ROI	Incidental	1.1756				LSP18314_scan1-003-Full-ROI	Incidental	0.7474
LSP18314_scan1-004-Full-ROI	Incidental	-0.0805				LSP18314_scan1-004-Full-ROI	Incidental	-0.6207
LSP18314_scan1-015-Full-ROI	Incidental	-0.0168				LSP18314_scan1-015-Full-ROI	Incidental	1.4469
LSP18314_scan1-023-Full-ROI	Incidental	0.1512				LSP18314_scan1-023-Full-ROI	Incidental	1.2783
LSP18314_scan1-026-Full-ROI	Incidental	-0.2382				LSP18314_scan1-026-Full-ROI	Incidental	-0.2079
LSP18318_scan1-001-Full-ROI	Incidental	-0.7673				LSP18318_scan1-001-Full-ROI	Incidental	0.1642
LSP18318_scan1-002-Full-ROI	Incidental	0.3398				LSP18318_scan1-002-Full-ROI	Incidental	-0.3853
LSP18318_scan1-003-Full-ROI	Incidental	-0.8438				LSP18318_scan1-003-Full-ROI	Incidental	-0.1229
LSP18318_scan1-004-Full-ROI	Incidental	-0.5419				LSP18318_scan1-004-Full-ROI	Incidental	-0.4119
LSP18318_scan1-005-Full-ROI	Incidental	-1.0203				LSP18318_scan1-005-Full-ROI	Incidental	0.6539
LSP18318_scan1-006-Full-ROI	Incidental	-0.0365				LSP18318_scan1-006-Full-ROI	Incidental	-0.0796
LSP18318_scan1-007-Full-ROI	Incidental	-0.3052				LSP18318_scan1-007-Full-ROI	Incidental	-0.7692
LSP18318_scan1-008-Full-ROI	Incidental	0.1512				LSP18318_scan1-008-Full-ROI	Incidental	-1.9341
LSP18318_scan1-009-Full-ROI	Incidental	0.5541				LSP18318_scan1-009-Full-ROI	Incidental	-1.1347
LSP18318_scan1-010-Full-ROI	Incidental	0.5541				LSP18318_scan1-010-Full-ROI	Incidental	-0.3178
LSP18318_scan1-011-Full-ROI	Incidental	0.2685				LSP18318_scan1-011-Full-ROI	Incidental	0.0478
LSP18318_scan1-012-Full-ROI	Incidental	0.1074				LSP18318_scan1-012-Full-ROI	Incidental	-1.5273
LSP18318_scan1-013-Full-ROI	Incidental	-1.2277				LSP18318_scan1-013-Full-ROI	Incidental	-0.0586
LSP18318_scan1-014-Full-ROI	Incidental	-0.8438				LSP18318_scan1-014-Full-ROI	Incidental	-1.441
LSP18318_scan1-015-Full-ROI	Incidental	-0.105				LSP18318_scan1-015-Full-ROI	Incidental	0.0117
LSP18318_scan1-016-Full-ROI	Incidental	-0.3052				LSP18318_scan1-016-Full-ROI	Incidental	-0.3635
LSP18318_scan1-017-Full-ROI	Incidental	0.1735				LSP18318_scan1-017-Full-ROI	Incidental	-0.5566
LSP18318_scan1-018-Full-ROI	Incidental	-1.2277				LSP18318_scan1-018-Full-ROI	Incidental	-1.9341
LSP18318_scan1-019-Full-ROI	Incidental	-0.6002				LSP18318_scan1-019-Full-ROI	Incidental	-1.1347
LSP18318_scan1-020-Full-ROI	Incidental	-0.6002				LSP18318_scan1-020-Full-ROI	Incidental	-0.0039
LSP18318_scan1-021-Full-ROI	Incidental	-0.71				LSP18318_scan1-021-Full-ROI	Incidental	-0.8451
LSP19407_Scan1-001-Full-ROI	Incidental	-0.4306				LSP19407_Scan1-001-Full-ROI	Incidental	1.7007
LSP19407_Scan1-002-Full-ROI	Incidental	0.3523				LSP19407_Scan1-002-Full-ROI	Incidental	0.3439
LSP19407_Scan1-003-Full-ROI	Incidental	-1.0968				LSP19407_Scan1-003-Full-ROI	Incidental	2.2516
LSP19407_Scan1-004-Full-ROI	Incidental	-0.9509				LSP19407_Scan1-004-Full-ROI	Incidental	1.9379
LSP19407_Scan1-005-Full-ROI	Incidental	-0.4812				LSP19407_Scan1-005-Full-ROI	Incidental	1.4612
LSP19407_Scan1-006-Full-ROI	Incidental	-0.6002				LSP19407_Scan1-006-Full-ROI	Incidental	0.5858
LSP19407_Scan1-007-Full-ROI	Incidental	-0.1519				LSP19407_Scan1-007-Full-ROI	Incidental	2.4527
LSP19407_Scan1-008-Full-ROI	Incidental	-1.6439				LSP19407_Scan1-008-Full-ROI	Incidental	1.2162
LSP19407_Scan1-009-Full-ROI	Incidental	-1.0968				LSP19407_Scan1-009-Full-ROI	Incidental	1.0191
LSP19407_Scan1-010-Full-ROI	Incidental	-0.8438				LSP19407_Scan1-010-Full-ROI	Incidental	-0.1625
LSP19409_Scan1-001-Full-ROI	Incidental	-0.4603				LSP19409_Scan1-001-Full-ROI	Incidental	0.5041
LSP19409_Scan1-002-Full-ROI	Incidental	-2.1805				LSP19409_Scan1-002-Full-ROI	Incidental	-0.3944
LSP19409_Scan1-003-Full-ROI	Incidental	0.5541				LSP19409_Scan1-003-Full-ROI	Incidental	1.3224
LSP19409_Scan1-004-Full-ROI	Incidental	0.9413				LSP19409_Scan1-004-Full-ROI	Incidental	-1.4967
LSP19409_Scan1-005-Full-ROI	Incidental	-0.6002				LSP19409_Scan1-005-Full-ROI	Incidental	1.7007
LSP19409_Scan1-007-Full-ROI	Incidental	-2.1805				LSP19409_Scan1-007-Full-ROI	Incidental	0.7732
LSP19409_Scan1-008-Full-ROI	Incidental	-1.0968				LSP19409_Scan1-008-Full-ROI	Incidental	0.9074
LSP19409_Scan1-009-Full-ROI	Incidental	-2.1805				LSP19409_Scan1-009-Full-ROI	Incidental	0.1522
LSP19409_Scan1-010-Full-ROI	Incidental	-1.947				LSP19409_Scan1-010-Full-ROI	Incidental	-0.5566
LSP19409_Scan1-011-Full-ROI	Incidental	-1.6439				LSP19409_Scan1-011-Full-ROI	Incidental	-0.8259
LSP19409_Scan1-012-Full-ROI	Incidental	-0.9509				LSP19409_Scan1-012-Full-ROI	Incidental	0.4017
LSP19409_Scan1-013-Full-ROI	Incidental	0.1735				LSP19409_Scan1-013-Full-ROI	Incidental	-1.5772
LSP19411_Scan1-003-Full-ROI	Incidental	-1.142				LSP19411_Scan1-003-Full-ROI	Incidental	0.815
LSP19411_Scan1-005-Full-ROI	Incidental	-2.0312				LSP19411_Scan1-005-Full-ROI	Incidental	1.0754
LSP19411_Scan1-006-Full-ROI	Incidental	-0.9061				LSP19411_Scan1-006-Full-ROI	Incidental	1.0356
LSP19411_Scan1-007-Full-ROI	Incidental	0.0649				LSP19411_Scan1-007-Full-ROI	Incidental	-0.1034
LSP19411_Scan1-008-Full-ROI	Incidental	-0.8877				LSP19411_Scan1-008-Full-ROI	Incidental	0.9245
LSP19411_Scan1-009-Full-ROI	Incidental	-0.7734				LSP19411_Scan1-009-Full-ROI	Incidental	0.4061
LSP19411_Scan1-010-Full-ROI	Incidental	-1.1941				LSP19411_Scan1-010-Full-ROI	Incidental	0.8492
LSP19411_Scan1-011-Full-ROI	Incidental	-1.3832				LSP19411_Scan1-011-Full-ROI	Incidental	1.0421
LSP19411_Scan1-012-Full-ROI	Incidental	-0.9509				LSP19411_Scan1-012-Full-ROI	Incidental	0.4958
LSP19411_Scan1-013-Full-ROI	Incidental	0.5541				LSP19411_Scan1-013-Full-ROI	Incidental	0.861
LSP19411_Scan1-014-Full-ROI	Incidental	-0.4812				LSP19411_Scan1-014-Full-ROI	Incidental	0.6083
LSP19411_Scan1-015-Full-ROI	Incidental	-0.6002				LSP19411_Scan1-015-Full-ROI	Incidental	-1.9341
LSP19411_Scan1-016-Full-ROI	Incidental	-1.1917				LSP19411_Scan1-016-Full-ROI	Incidental	1.3123
LSP19411_Scan1-017-Full-ROI	Incidental	-1.2277				LSP19411_Scan1-017-Full-ROI	Incidental	1.5074
LSP19411_Scan1-018-Full-ROI	Incidental	-2.4475				LSP19411_Scan1-018-Full-ROI	Incidental	0.6054
LSP19411_Scan1-019-Full-ROI	Incidental	-1.0876				LSP19411_Scan1-019-Full-ROI	Incidental	0.4603
LSP19411_Scan1-020-Full-ROI	Incidental	-0.3052				LSP19411_Scan1-020-Full-ROI	Incidental	0.6816
LSP19411_Scan1-021-Full-ROI	Incidental	-0.5085				LSP19411_Scan1-021-Full-ROI	Incidental	1.0075
LSP19411_Scan1-022-Full-ROI	Incidental	-1.3234				LSP19411_Scan1-022-Full-ROI	Incidental	0.3936
LSP19411_Scan1-023-Full-ROI	Incidental	-0.7673				LSP19411_Scan1-023-Full-ROI	Incidental	0.5711
LSP19411_Scan1-024-Full-ROI	Incidental	-0.4603				LSP19411_Scan1-024-Full-ROI	Incidental	0.3305
LSP19411_Scan1-025-Full-ROI	Incidental	-0.3301				LSP19411_Scan1-025-Full-ROI	Incidental	0.7154
LSP19413_Scan1-001-Full-ROI	Incidental	1.6501				LSP19413_Scan1-001-Full-ROI	Incidental	0.7552
LSP19413_Scan1-002-Full-ROI	Incidental	0.3255				LSP19413_Scan1-002-Full-ROI	Incidental	1.1043
LSP19413_Scan1-003-Full-ROI	Incidental	1.2617				LSP19413_Scan1-003-Full-ROI	Incidental	0.3365
LSP19413_Scan1-004-Full-ROI	Incidental	-0.6002				LSP19413_Scan1-004-Full-ROI	Incidental	0.861
LSP19413_Scan1-005-Full-ROI	Incidental	0.0649				LSP19413_Scan1-005-Full-ROI	Incidental	-0.5566
LSP19413_Scan1-006-Full-ROI	Incidental	0.0352				LSP19413_Scan1-006-Full-ROI	Incidental	1.9088
LSP19413_Scan1-007-Full-ROI	Incidental	-0.8438				LSP19413_Scan1-007-Full-ROI	Incidental	0.2693
LSP19413_Scan1-008-Full-ROI	Incidental	-1.3685				LSP19413_Scan1-008-Full-ROI	Incidental	1.2457
LSP19413_Scan1-009-Full-ROI	Incidental	-1.2277				LSP19413_Scan1-009-Full-ROI	Incidental	0.5858
LSP19413_Scan1-010-Full-ROI	Incidental	-0.9509				LSP19413_Scan1-010-Full-ROI	Incidental	-0.5566
LSP19413_Scan1-011-Full-ROI	Incidental	0.0649				LSP19413_Scan1-011-Full-ROI	Incidental	0.861
LSP19413_Scan1-012-Full-ROI	Incidental	-0.6002				LSP19413_Scan1-012-Full-ROI	Incidental	-0.3178
LSP19413_Scan1-013-Full-ROI	Incidental	-1.0014				LSP19413_Scan1-013-Full-ROI	Incidental	1.3752
LSP19413_Scan1-014-Full-ROI	Incidental	0.7851				LSP19413_Scan1-014-Full-ROI	Incidental	0.456
LSP19421_Scan1-001-Full-ROI	Incidental	-0.3052				LSP19421_Scan1-001-Full-ROI	Incidental	-0.5566
LSP19421_Scan1-002-Full-ROI	Incidental	0.0272				LSP19421_Scan1-002-Full-ROI	Incidental	-0.0764
LSP19421_Scan1-003-Full-ROI	Incidental	-0.0505				LSP19421_Scan1-003-Full-ROI	Incidental	-0.4578
LSP19421_Scan1-004-Full-ROI	Incidental	-0.2636				LSP19421_Scan1-004-Full-ROI	Incidental	-0.0114
LSP19421_Scan1-005-Full-ROI	Incidental	-1.947				LSP19421_Scan1-005-Full-ROI	Incidental	-1.0057
LSP19421_Scan1-006-Full-ROI	Incidental	0.1074				LSP19421_Scan1-006-Full-ROI	Incidental	0.4213
LSP19421_Scan1-007-Full-ROI	Incidental	-1.2277				LSP19421_Scan1-007-Full-ROI	Incidental	-0.4471
LSP19421_Scan1-008-Full-ROI	Incidental	0.3687				LSP19421_Scan1-008-Full-ROI	Incidental	-0.0315
LSP19421_Scan1-009-Full-ROI	Incidental	0.2426				LSP19421_Scan1-009-Full-ROI	Incidental	-0.1034
LSP19421_Scan1-010-Full-ROI	Incidental	-0.2085				LSP19421_Scan1-010-Full-ROI	Incidental	-0.2177
LSP19421_Scan1-011-Full-ROI	Incidental	-0.2539				LSP19421_Scan1-011-Full-ROI	Incidental	0.6274
LSP19421_Scan1-012-Full-ROI	Incidental	-0.4418				LSP19421_Scan1-012-Full-ROI	Incidental	0.5552
LSP19421_Scan1-013-Full-ROI	Incidental	0.2904				LSP19421_Scan1-013-Full-ROI	Incidental	0.6274
LSP19421_Scan1-014-Full-ROI	Incidental	-1.2277				LSP19421_Scan1-014-Full-ROI	Incidental	-0.8259
LSP19421_Scan1-015-Full-ROI	Incidental	-1.1546				LSP19421_Scan1-015-Full-ROI	Incidental	0.3365
LSP19421_Scan1-016-Full-ROI	Incidental	-0.6002				LSP19421_Scan1-016-Full-ROI	Incidental	-1.3079
LSP19421_Scan1-017-Full-ROI	Incidental	-0.3848				LSP19421_Scan1-017-Full-ROI	Incidental	0.5434
LSP19421_Scan1-019-Full-ROI	Incidental	-0.6002				LSP19421_Scan1-019-Full-ROI	Incidental	-0.3178

## Sheet: FT vs STIC vs Cancer 
Sample Id	Lesions Types	EZH2: mRNA-Seq Expression GeoMx				Sample Id	Lesions	TMED10: mRNA-Seq Expression GeoMx
LSP15328_Scan1-004-PanCK+	Cancer (Floating)	-0.6002				LSP18302_scan1-001-Full-ROI	Incidental STIC	0.4017
LSP15328_Scan1-005-PanCK+	Cancer (Floating)	-0.7869				LSP18302_scan1-002-Full-ROI	Incidental STIC	-0.7692
LSP15328_Scan1-012-PanCK+	Cancer (Floating)	-1.2277				LSP18302_scan1-003-Full-ROI	Incidental STIC	1.0579
LSP15332_Scan1-021-PanCK+	Cancer (Floating)	0.6923				LSP18302_scan1-004-Full-ROI	Incidental STIC	-0.9239
LSP15336_Scan1-008-PanCK+	Cancer (Floating)	1.326				LSP18302_scan1-005-Full-ROI	Incidental STIC	1.3224
LSP15336_Scan1-009-PanCK+	Cancer (Floating)	0.8785				LSP18302_scan1-006-Full-ROI	Incidental STIC	-1.062
LSP15336_Scan1-010-PanCK+	Cancer (Floating)	0.5541				LSP18302_scan1-007-Full-ROI	Incidental STIC	1.5074
LSP15344_Scan1-007-Full-ROI	Cancer (Floating)	1.6244				LSP18302_scan1-008-Full-ROI	Incidental STIC	-0.6426
LSP15356_Scan1-010-Full-ROI	Cancer (Floating)	0.4977				LSP18302_scan1-009-Full-ROI	Incidental STIC	0.7207
LSP16139_Scan2-007-Full-ROI	Cancer (Floating)	-1.4541				LSP18302_scan1-010-Full-ROI	Incidental STIC	-0.5566
LSP16139_Scan2-008-Full-ROI	Cancer (Floating)	1.7281				LSP18302_scan1-011-Full-ROI	Incidental STIC	0.0283
LSP16139_Scan2-009-Full-ROI	Cancer (Floating)	1.222				LSP18302_scan1-012-Full-ROI	Incidental STIC	0.0283
LSP16139_Scan2-027-Full-ROI	Cancer (Floating)	0.9728				LSP18302_scan1-013-Full-ROI	Incidental STIC	-0.5566
LSP16160_Scan2-015-Full-ROI	Cancer (Floating)	-0.5256				LSP18302_scan1-014-Full-ROI	Incidental STIC	-1.9341
LSP16160_Scan2-018-Full-ROI	Cancer (Floating)	1.5512				LSP18302_scan1-015-Full-ROI	Incidental STIC	-1.9341
LSP15332_Scan1-022-PanCK+	FT.C	-0.0689				LSP18302_scan1-016-Full-ROI	Incidental STIC	-3.2383
LSP15336_Scan1-001-PanCK+	FT.C	0.8017				LSP18302_scan1-017-Full-ROI	Incidental STIC	-0.9239
LSP15336_Scan1-002-PanCK+	FT.C	-1.2277				LSP18302_scan1-018-Full-ROI	Incidental STIC	-1.1347
LSP15336_Scan1-003-PanCK+	FT.C	-0.2636				LSP18302_scan1-020-Full-ROI	Incidental STIC	-3.2383
LSP15340_Scan1-017-PanCK+	FT.C	-2.5877				LSP18306_scan1-001-Full-ROI	Incidental STIC	2.2208
LSP15356_Scan1-011-PanCK+	FT.C	-0.181				LSP18306_scan1-002-Full-ROI	Incidental STIC	1.9198
LSP15360_Scan1-014-Full-ROI	FT.C	-0.9787				LSP18306_scan1-003-Full-ROI	Incidental STIC	0.916
LSP15360_Scan1-029-Full-ROI	FT.C	-0.6002				LSP18306_scan1-004-Full-ROI	Incidental STIC	1.2844
LSP16139_Scan2-001-Full-ROI	FT.C	-1.2277				LSP18306_scan1-005-Full-ROI	Incidental STIC	1.3421
LSP16139_Scan2-002-Full-ROI	FT.C	-0.9509				LSP18306_scan1-006-Full-ROI	Incidental STIC	0.6816
LSP16139_Scan2-003-Full-ROI	FT.C	0.8209				LSP18306_scan1-007-Full-ROI	Incidental STIC	1.368
LSP16145_Scan1-001-Full-ROI	FT.C	-1.6439				LSP18306_scan1-008-Full-ROI	Incidental STIC	0.8815
LSP16145_Scan1-002-Full-ROI	FT.C	-0.6002				LSP18306_scan1-009-Full-ROI	Incidental STIC	-0.2439
LSP16145_Scan1-003-Full-ROI	FT.C	-0.2382				LSP18310_scan1-001-Full-ROI	Incidental STIC	0.4855
LSP16154_Scan2-004-Full-ROI	FT.C	-0.6002				LSP18310_scan1-002-Full-ROI	Incidental STIC	-1.369
LSP16154_Scan2-005-Full-ROI	FT.C	-1.6439				LSP18310_scan1-003-Full-ROI	Incidental STIC	0.1054
LSP16154_Scan2-006-Full-ROI	FT.C	0.1735				LSP18310_scan1-004-Full-ROI	Incidental STIC	-2.905
LSP16154_Scan2-007-Full-ROI	FT.C	0.0649				LSP18310_scan1-005-Full-ROI	Incidental STIC	0.4159
LSP16154_Scan2-008-Full-ROI	FT.C	-0.6002				LSP18310_scan1-006-Full-ROI	Incidental STIC	-1.4967
LSP16154_Scan2-009-Full-ROI	FT.C	0.5541				LSP18310_scan1-007-Full-ROI	Incidental STIC	0.0537
LSP16160_Scan2-019-Full-ROI	FT.C	-0.6002				LSP18310_scan1-008-Full-ROI	Incidental STIC	0.2693
LSP16160_Scan2-020-Full-ROI	FT.C	4.0171				LSP18310_scan1-009-Full-ROI	Incidental STIC	-0.2439
LSP16160_Scan2-021-Full-ROI	FT.C	-1.4541				LSP18310_scan1-010-Full-ROI	Incidental STIC	0.6364
LSP19417_Scan1-013-Full-ROI	FT.C	-1.5209				LSP18310_scan1-011-Full-ROI	Incidental STIC	-0.1866
LSP15328_Scan1-006-PanCK+	Fimbriae.C	0.1735				LSP18310_scan1-012-Full-ROI	Incidental STIC	-0.2294
LSP15328_Scan1-007-PanCK+	Fimbriae.C	-1.2277				LSP18310_scan1-013-Full-ROI	Incidental STIC	-0.6426
LSP15328_Scan1-008-PanCK+	Fimbriae.C	-1.8062				LSP18310_scan1-014-Full-ROI	Incidental STIC	0.1117
LSP15348_Scan1-008-Full-ROI	Fimbriae.C	0.1997				LSP18310_scan1-015-Full-ROI	Incidental STIC	-1.9341
LSP15348_Scan1-010-Full-ROI	Fimbriae.C	-0.5575				LSP18310_scan1-016-Full-ROI	Incidental STIC	0.0283
LSP16139_Scan2-004-Full-ROI	Fimbriae.C	0.5541				LSP18310_scan1-017-Full-ROI	Incidental STIC	-0.3178
LSP16139_Scan2-005-Full-ROI	Fimbriae.C	0.1735				LSP18310_scan1-018-Full-ROI	Incidental STIC	0.6526
LSP16139_Scan2-006-Full-ROI	Fimbriae.C	0.87				LSP18310_scan1-019-Full-ROI	Incidental STIC	-0.5566
LSP16139_Scan2-010-Full-ROI	Fimbriae.C	-0.1316				LSP18314_scan1-003-Full-ROI	Incidental STIC	0.7474
LSP16139_Scan2-011-Full-ROI	Fimbriae.C	-1.2277				LSP18314_scan1-004-Full-ROI	Incidental STIC	-0.6207
LSP16139_Scan2-012-Full-ROI	Fimbriae.C	-0.1316				LSP18314_scan1-015-Full-ROI	Incidental STIC	1.4469
LSP16145_Scan1-004-Full-ROI	Fimbriae.C	0.3523				LSP18314_scan1-023-Full-ROI	Incidental STIC	1.2783
LSP16145_Scan1-005-Full-ROI	Fimbriae.C	-0.2495				LSP18314_scan1-026-Full-ROI	Incidental STIC	-0.2079
LSP16145_Scan1-006-Full-ROI	Fimbriae.C	-0.0168				LSP18318_scan1-001-Full-ROI	Incidental STIC	0.1642
LSP16154_Scan2-010-Full-ROI	Fimbriae.C	-0.6002				LSP18318_scan1-002-Full-ROI	Incidental STIC	-0.3853
LSP16154_Scan2-011-Full-ROI	Fimbriae.C	-1.6439				LSP18318_scan1-003-Full-ROI	Incidental STIC	-0.1229
LSP16154_Scan2-012-Full-ROI	Fimbriae.C	-0.6002				LSP18318_scan1-004-Full-ROI	Incidental STIC	-0.4119
LSP19417_Scan1-010-Full-ROI	Fimbriae.C	-0.181				LSP18318_scan1-005-Full-ROI	Incidental STIC	0.6539
LSP19417_Scan1-011-Full-ROI	Fimbriae.C	-1.4121				LSP18318_scan1-006-Full-ROI	Incidental STIC	-0.0796
LSP19417_Scan1-012-Full-ROI	Fimbriae.C	0.5541				LSP18318_scan1-007-Full-ROI	Incidental STIC	-0.7692
LSP17763_Scan1-001-Full-ROI	Incidental FT	-0.3052				LSP18318_scan1-008-Full-ROI	Incidental STIC	-1.9341
LSP17763_Scan1-002-Full-ROI	Incidental FT	0.5541				LSP18318_scan1-009-Full-ROI	Incidental STIC	-1.1347
LSP17803_Scan1-001-Full-ROI	Incidental FT	-1.6439				LSP18318_scan1-010-Full-ROI	Incidental STIC	-0.3178
LSP17803_Scan1-002-Full-ROI	Incidental FT	-0.0168				LSP18318_scan1-011-Full-ROI	Incidental STIC	0.0478
LSP17803_Scan1-003-Full-ROI	Incidental FT	-0.3512				LSP18318_scan1-012-Full-ROI	Incidental STIC	-1.5273
LSP17803_Scan1-004-Full-ROI	Incidental FT	-0.6002				LSP18318_scan1-013-Full-ROI	Incidental STIC	-0.0586
LSP17819_Scan1-004-Full-ROI	Incidental FT	-0.2382				LSP18318_scan1-014-Full-ROI	Incidental STIC	-1.441
LSP17819_Scan1-005-Full-ROI	Incidental FT	-0.0505				LSP18318_scan1-015-Full-ROI	Incidental STIC	0.0117
LSP17819_Scan1-006-Full-ROI	Incidental FT	-0.3512				LSP18318_scan1-016-Full-ROI	Incidental STIC	-0.3635
LSP17819_Scan1-007-Full-ROI	Incidental FT	-0.4812				LSP18318_scan1-017-Full-ROI	Incidental STIC	-0.5566
LSP17823_Scan1-004-Full-ROI	Incidental FT	-0.9509				LSP18318_scan1-018-Full-ROI	Incidental STIC	-1.9341
LSP17823_Scan1-009-Full-ROI	Incidental FT	-0.9061				LSP18318_scan1-019-Full-ROI	Incidental STIC	-1.1347
LSP17823_Scan1-010-Full-ROI	Incidental FT	-0.6002				LSP18318_scan1-020-Full-ROI	Incidental STIC	-0.0039
LSP17823_Scan1-011-Full-ROI	Incidental FT	-1.6439				LSP18318_scan1-021-Full-ROI	Incidental STIC	-0.8451
LSP17823_Scan1-012-Full-ROI	Incidental FT	-1.0112				LSP19413_Scan1-001-Full-ROI	Incidental STIC	0.7552
LSP17823_Scan1-013-Full-ROI	Incidental FT	0.5541				LSP19413_Scan1-002-Full-ROI	Incidental STIC	1.1043
LSP18302_scan1-013-Full-ROI	Incidental FT	-0.6002				LSP19413_Scan1-003-Full-ROI	Incidental STIC	0.3365
LSP18302_scan1-014-Full-ROI	Incidental FT	0.5541				LSP19413_Scan1-004-Full-ROI	Incidental STIC	0.861
LSP18302_scan1-015-Full-ROI	Incidental FT	-0.6002				LSP19413_Scan1-005-Full-ROI	Incidental STIC	-0.5566
LSP18302_scan1-016-Full-ROI	Incidental FT	-0.6002				LSP19413_Scan1-006-Full-ROI	Incidental STIC	1.9088
LSP18310_scan1-014-Full-ROI	Incidental FT	0.3523				LSP19413_Scan1-007-Full-ROI	Incidental STIC	0.2693
LSP18310_scan1-015-Full-ROI	Incidental FT	-0.6002				LSP19413_Scan1-008-Full-ROI	Incidental STIC	1.2457
LSP18310_scan1-016-Full-ROI	Incidental FT	-0.6002				LSP19413_Scan1-009-Full-ROI	Incidental STIC	0.5858
LSP18310_scan1-017-Full-ROI	Incidental FT	-1.6439				LSP19413_Scan1-010-Full-ROI	Incidental STIC	-0.5566
LSP18310_scan1-018-Full-ROI	Incidental FT	-0.0689				LSP19413_Scan1-011-Full-ROI	Incidental STIC	0.861
LSP18310_scan1-019-Full-ROI	Incidental FT	-0.1316				LSP19413_Scan1-012-Full-ROI	Incidental STIC	-0.3178
LSP18318_scan1-013-Full-ROI	Incidental FT	-1.2277				LSP19413_Scan1-013-Full-ROI	Incidental STIC	1.3752
LSP18318_scan1-014-Full-ROI	Incidental FT	-0.8438				LSP19413_Scan1-014-Full-ROI	Incidental STIC	0.456
LSP18318_scan1-015-Full-ROI	Incidental FT	-0.105				LSP19421_Scan1-001-Full-ROI	Incidental STIC	-0.5566
LSP18318_scan1-016-Full-ROI	Incidental FT	-0.3052				LSP19421_Scan1-002-Full-ROI	Incidental STIC	-0.0764
LSP18318_scan1-017-Full-ROI	Incidental FT	0.1735				LSP19421_Scan1-003-Full-ROI	Incidental STIC	-0.4578
LSP18318_scan1-018-Full-ROI	Incidental FT	-1.2277				LSP19421_Scan1-004-Full-ROI	Incidental STIC	-0.0114
LSP18318_scan1-019-Full-ROI	Incidental FT	-0.6002				LSP19421_Scan1-005-Full-ROI	Incidental STIC	-1.0057
LSP18318_scan1-020-Full-ROI	Incidental FT	-0.6002				LSP19421_Scan1-006-Full-ROI	Incidental STIC	0.4213
LSP18318_scan1-021-Full-ROI	Incidental FT	-0.71				LSP19421_Scan1-007-Full-ROI	Incidental STIC	-0.4471
LSP19407_Scan1-003-Full-ROI	Incidental FT	-1.0968				LSP19421_Scan1-008-Full-ROI	Incidental STIC	-0.0315
LSP19407_Scan1-005-Full-ROI	Incidental FT	-0.4812				LSP19421_Scan1-009-Full-ROI	Incidental STIC	-0.1034
LSP19407_Scan1-006-Full-ROI	Incidental FT	-0.6002				LSP19421_Scan1-010-Full-ROI	Incidental STIC	-0.2177
LSP19407_Scan1-007-Full-ROI	Incidental FT	-0.1519				LSP19421_Scan1-011-Full-ROI	Incidental STIC	0.6274
LSP19407_Scan1-008-Full-ROI	Incidental FT	-1.6439				LSP19421_Scan1-012-Full-ROI	Incidental STIC	0.5552
LSP19409_Scan1-010-Full-ROI	Incidental FT	-1.947				LSP19421_Scan1-013-Full-ROI	Incidental STIC	0.6274
LSP19409_Scan1-011-Full-ROI	Incidental FT	-1.6439				LSP19421_Scan1-014-Full-ROI	Incidental STIC	-0.8259
LSP19409_Scan1-012-Full-ROI	Incidental FT	-0.9509				LSP19421_Scan1-015-Full-ROI	Incidental STIC	0.3365
LSP19409_Scan1-013-Full-ROI	Incidental FT	0.1735				LSP19421_Scan1-016-Full-ROI	Incidental STIC	-1.3079
LSP19413_Scan1-006-Full-ROI	Incidental FT	0.0352				LSP19421_Scan1-017-Full-ROI	Incidental STIC	0.5434
LSP19413_Scan1-007-Full-ROI	Incidental FT	-0.8438				LSP19421_Scan1-019-Full-ROI	Incidental STIC	-0.3178
LSP19413_Scan1-013-Full-ROI	Incidental FT	-1.0014				LSP17763_Scan1-001-Full-ROI	Incidental p53 signature	0.128
LSP19413_Scan1-014-Full-ROI	Incidental FT	0.7851				LSP17763_Scan1-002-Full-ROI	Incidental p53 signature	-1.1347
LSP19421_Scan1-017-Full-ROI	Incidental FT	-0.3848				LSP17763_Scan1-003-Full-ROI	Incidental p53 signature	0.2062
LSP19421_Scan1-019-Full-ROI	Incidental FT	-0.6002				LSP17763_Scan1-004-Full-ROI	Incidental p53 signature	-0.5566
LSP18302_scan1-017-Full-ROI	Incidental Fimbriae	-1.2277				LSP17763_Scan1-005-Full-ROI	Incidental p53 signature	0.0283
LSP18302_scan1-018-Full-ROI	Incidental Fimbriae	0.5541				LSP17763_Scan1-006-Full-ROI	Incidental p53 signature	0.0283
LSP18302_scan1-020-Full-ROI	Incidental Fimbriae	-0.6002				LSP17763_Scan1-007-Full-ROI	Incidental p53 signature	-0.2119
LSP18306_scan1-005-Full-ROI	Incidental Fimbriae	-1.0259				LSP17763_Scan1-008-Full-ROI	Incidental p53 signature	0.2693
LSP18306_scan1-006-Full-ROI	Incidental Fimbriae	-2.1805				LSP17803_Scan1-001-Full-ROI	Incidental p53 signature	0.1821
LSP18306_scan1-007-Full-ROI	Incidental Fimbriae	-1.8062				LSP17803_Scan1-002-Full-ROI	Incidental p53 signature	-1.0417
LSP18306_scan1-008-Full-ROI	Incidental Fimbriae	-0.1991				LSP17803_Scan1-003-Full-ROI	Incidental p53 signature	0.0912
LSP18306_scan1-009-Full-ROI	Incidental Fimbriae	-0.1316				LSP17803_Scan1-004-Full-ROI	Incidental p53 signature	-1.9341
LSP18310_scan1-010-Full-ROI	Incidental Fimbriae	-0.3411				LSP17803_Scan1-005-Full-ROI	Incidental p53 signature	0.5938
LSP18310_scan1-011-Full-ROI	Incidental Fimbriae	0.87				LSP17803_Scan1-006-Full-ROI	Incidental p53 signature	0.0599
LSP18310_scan1-012-Full-ROI	Incidental Fimbriae	0.12				LSP17803_Scan1-007-Full-ROI	Incidental p53 signature	0.1175
LSP18310_scan1-013-Full-ROI	Incidental Fimbriae	-0.8877				LSP17819_Scan1-001-Full-ROI	Incidental p53 signature	1.6422
LSP18314_scan1-015-Full-ROI	Incidental Fimbriae	-0.0168				LSP17819_Scan1-002-Full-ROI	Incidental p53 signature	-1.1347
LSP18314_scan1-023-Full-ROI	Incidental Fimbriae	0.1512				LSP17819_Scan1-003-Full-ROI	Incidental p53 signature	1.3224
LSP18318_scan1-001-Full-ROI	Incidental Fimbriae	-0.7673				LSP17819_Scan1-004-Full-ROI	Incidental p53 signature	0.7279
LSP18318_scan1-002-Full-ROI	Incidental Fimbriae	0.3398				LSP17819_Scan1-005-Full-ROI	Incidental p53 signature	0.4649
LSP18318_scan1-003-Full-ROI	Incidental Fimbriae	-0.8438				LSP17819_Scan1-006-Full-ROI	Incidental p53 signature	0.3255
LSP18318_scan1-004-Full-ROI	Incidental Fimbriae	-0.5419				LSP17819_Scan1-007-Full-ROI	Incidental p53 signature	0.0478
LSP18318_scan1-005-Full-ROI	Incidental Fimbriae	-1.0203				LSP17823_Scan1-001-Full-ROI	Incidental p53 signature	-0.5566
LSP18318_scan1-006-Full-ROI	Incidental Fimbriae	-0.0365				LSP17823_Scan1-002-Full-ROI	Incidental p53 signature	-1.9341
LSP18318_scan1-007-Full-ROI	Incidental Fimbriae	-0.3052				LSP17823_Scan1-003-Full-ROI	Incidental p53 signature	-0.2439
LSP18318_scan1-008-Full-ROI	Incidental Fimbriae	0.1512				LSP17823_Scan1-004-Full-ROI	Incidental p53 signature	0.1998
LSP18318_scan1-009-Full-ROI	Incidental Fimbriae	0.5541				LSP17823_Scan1-005-Full-ROI	Incidental p53 signature	0.5529
LSP18318_scan1-010-Full-ROI	Incidental Fimbriae	0.5541				LSP17823_Scan1-006-Full-ROI	Incidental p53 signature	1.2063
LSP18318_scan1-011-Full-ROI	Incidental Fimbriae	0.2685				LSP17823_Scan1-007-Full-ROI	Incidental p53 signature	0.893
LSP18318_scan1-012-Full-ROI	Incidental Fimbriae	0.1074				LSP17823_Scan1-008-Full-ROI	Incidental p53 signature	-0.1034
LSP19411_Scan1-011-Full-ROI	Incidental Fimbriae	-1.3832				LSP17823_Scan1-009-Full-ROI	Incidental p53 signature	-0.0796
LSP19411_Scan1-012-Full-ROI	Incidental Fimbriae	-0.9509				LSP17823_Scan1-010-Full-ROI	Incidental p53 signature	-1.9341
LSP19411_Scan1-013-Full-ROI	Incidental Fimbriae	0.5541				LSP17823_Scan1-011-Full-ROI	Incidental p53 signature	-4.4175
LSP19411_Scan1-014-Full-ROI	Incidental Fimbriae	-0.4812				LSP17823_Scan1-012-Full-ROI	Incidental p53 signature	-0.4802
LSP19411_Scan1-015-Full-ROI	Incidental Fimbriae	-0.6002				LSP17823_Scan1-013-Full-ROI	Incidental p53 signature	-3.2383
LSP19411_Scan1-019-Full-ROI	Incidental Fimbriae	-1.0876				LSP17851_Scan1-001-Full-ROI	Incidental p53 signature	-0.672
LSP19411_Scan1-020-Full-ROI	Incidental Fimbriae	-0.3052				LSP17851_Scan1-002-Full-ROI	Incidental p53 signature	-0.3635
LSP19411_Scan1-021-Full-ROI	Incidental Fimbriae	-0.5085				LSP17851_Scan1-003-Full-ROI	Incidental p53 signature	0.9528
LSP19411_Scan1-022-Full-ROI	Incidental Fimbriae	-1.3234				LSP17851_Scan1-004-Full-ROI	Incidental p53 signature	0.3439
LSP19411_Scan1-023-Full-ROI	Incidental Fimbriae	-0.7673				LSP17851_Scan1-006-Full-ROI	Incidental p53 signature	-0.0039
LSP19411_Scan1-024-Full-ROI	Incidental Fimbriae	-0.4603				LSP17851_Scan1-008-Full-ROI	Incidental p53 signature	-1.9341
LSP19411_Scan1-025-Full-ROI	Incidental Fimbriae	-0.3301				LSP17851_Scan1-009-Full-ROI	Incidental p53 signature	-1.9341
LSP19413_Scan1-008-Full-ROI	Incidental Fimbriae	-1.3685				LSP17851_Scan1-010-Full-ROI	Incidental p53 signature	-0.3178
LSP19413_Scan1-009-Full-ROI	Incidental Fimbriae	-1.2277				LSP17851_Scan1-011-Full-ROI	Incidental p53 signature	-0.6464
LSP19413_Scan1-010-Full-ROI	Incidental Fimbriae	-0.9509				LSP17851_Scan1-012-Full-ROI	Incidental p53 signature	-1.1865
LSP19413_Scan1-011-Full-ROI	Incidental Fimbriae	0.0649				LSP19407_Scan1-001-Full-ROI	Incidental p53 signature	1.7007
LSP19413_Scan1-012-Full-ROI	Incidental Fimbriae	-0.6002				LSP19407_Scan1-002-Full-ROI	Incidental p53 signature	0.3439
LSP19421_Scan1-015-Full-ROI	Incidental Fimbriae	-1.1546				LSP19407_Scan1-003-Full-ROI	Incidental p53 signature	2.2516
LSP19421_Scan1-016-Full-ROI	Incidental Fimbriae	-0.6002				LSP19407_Scan1-004-Full-ROI	Incidental p53 signature	1.9379
LSP18302_scan1-001-Full-ROI	Incidental STIC	0.1735				LSP19407_Scan1-005-Full-ROI	Incidental p53 signature	1.4612
LSP18302_scan1-002-Full-ROI	Incidental STIC	0.3735				LSP19407_Scan1-006-Full-ROI	Incidental p53 signature	0.5858
LSP18302_scan1-003-Full-ROI	Incidental STIC	-0.9509				LSP19407_Scan1-007-Full-ROI	Incidental p53 signature	2.4527
LSP18302_scan1-004-Full-ROI	Incidental STIC	-0.6002				LSP19407_Scan1-008-Full-ROI	Incidental p53 signature	1.2162
LSP18302_scan1-005-Full-ROI	Incidental STIC	0.0133				LSP19407_Scan1-009-Full-ROI	Incidental p53 signature	1.0191
LSP18302_scan1-006-Full-ROI	Incidental STIC	-1.8062				LSP19407_Scan1-010-Full-ROI	Incidental p53 signature	-0.1625
LSP18302_scan1-007-Full-ROI	Incidental STIC	0.0272				LSP19409_Scan1-001-Full-ROI	Incidental p53 signature	0.5041
LSP18302_scan1-008-Full-ROI	Incidental STIC	0.4049				LSP19409_Scan1-002-Full-ROI	Incidental p53 signature	-0.3944
LSP18302_scan1-009-Full-ROI	Incidental STIC	-0.6863				LSP19409_Scan1-003-Full-ROI	Incidental p53 signature	1.3224
LSP18302_scan1-010-Full-ROI	Incidental STIC	1.1401				LSP19409_Scan1-004-Full-ROI	Incidental p53 signature	-1.4967
LSP18302_scan1-011-Full-ROI	Incidental STIC	-2.1805				LSP19409_Scan1-005-Full-ROI	Incidental p53 signature	1.7007
LSP18302_scan1-012-Full-ROI	Incidental STIC	-0.1316				LSP19409_Scan1-007-Full-ROI	Incidental p53 signature	0.7732
LSP18306_scan1-001-Full-ROI	Incidental STIC	0.126				LSP19409_Scan1-008-Full-ROI	Incidental p53 signature	0.9074
LSP18306_scan1-002-Full-ROI	Incidental STIC	-0.1316				LSP19409_Scan1-009-Full-ROI	Incidental p53 signature	0.1522
LSP18306_scan1-003-Full-ROI	Incidental STIC	0.1962				LSP19409_Scan1-010-Full-ROI	Incidental p53 signature	-0.5566
LSP18306_scan1-004-Full-ROI	Incidental STIC	0.2115				LSP19409_Scan1-011-Full-ROI	Incidental p53 signature	-0.8259
LSP18310_scan1-001-Full-ROI	Incidental STIC	0.2426				LSP19409_Scan1-012-Full-ROI	Incidental p53 signature	0.4017
LSP18310_scan1-002-Full-ROI	Incidental STIC	0.8209				LSP19409_Scan1-013-Full-ROI	Incidental p53 signature	-1.5772
LSP18310_scan1-003-Full-ROI	Incidental STIC	0.1897				LSP19411_Scan1-003-Full-ROI	Incidental p53 signature	0.815
LSP18310_scan1-004-Full-ROI	Incidental STIC	-0.9509				LSP19411_Scan1-005-Full-ROI	Incidental p53 signature	1.0754
LSP18310_scan1-005-Full-ROI	Incidental STIC	-0.226				LSP19411_Scan1-006-Full-ROI	Incidental p53 signature	1.0356
LSP18310_scan1-006-Full-ROI	Incidental STIC	-0.6002				LSP19411_Scan1-007-Full-ROI	Incidental p53 signature	-0.1034
LSP18310_scan1-007-Full-ROI	Incidental STIC	0.87				LSP19411_Scan1-008-Full-ROI	Incidental p53 signature	0.9245
LSP18310_scan1-008-Full-ROI	Incidental STIC	-0.4749				LSP19411_Scan1-009-Full-ROI	Incidental p53 signature	0.4061
LSP18310_scan1-009-Full-ROI	Incidental STIC	-1.2277				LSP19411_Scan1-010-Full-ROI	Incidental p53 signature	0.8492
LSP18314_scan1-003-Full-ROI	Incidental STIC	1.1756				LSP19411_Scan1-011-Full-ROI	Incidental p53 signature	1.0421
LSP18314_scan1-004-Full-ROI	Incidental STIC	-0.0805				LSP19411_Scan1-012-Full-ROI	Incidental p53 signature	0.4958
LSP18314_scan1-026-Full-ROI	Incidental STIC	-0.2382				LSP19411_Scan1-013-Full-ROI	Incidental p53 signature	0.861
LSP19413_Scan1-001-Full-ROI	Incidental STIC	1.6501				LSP19411_Scan1-014-Full-ROI	Incidental p53 signature	0.6083
LSP19413_Scan1-002-Full-ROI	Incidental STIC	0.3255				LSP19411_Scan1-015-Full-ROI	Incidental p53 signature	-1.9341
LSP19413_Scan1-003-Full-ROI	Incidental STIC	1.2617				LSP19411_Scan1-016-Full-ROI	Incidental p53 signature	1.3123
LSP19413_Scan1-004-Full-ROI	Incidental STIC	-0.6002				LSP19411_Scan1-017-Full-ROI	Incidental p53 signature	1.5074
LSP19413_Scan1-005-Full-ROI	Incidental STIC	0.0649				LSP19411_Scan1-018-Full-ROI	Incidental p53 signature	0.6054
LSP19421_Scan1-001-Full-ROI	Incidental STIC	-0.3052				LSP19411_Scan1-019-Full-ROI	Incidental p53 signature	0.4603
LSP19421_Scan1-002-Full-ROI	Incidental STIC	0.0272				LSP19411_Scan1-020-Full-ROI	Incidental p53 signature	0.6816
LSP19421_Scan1-003-Full-ROI	Incidental STIC	-0.0505				LSP19411_Scan1-021-Full-ROI	Incidental p53 signature	1.0075
LSP19421_Scan1-004-Full-ROI	Incidental STIC	-0.2636				LSP19411_Scan1-022-Full-ROI	Incidental p53 signature	0.3936
LSP19421_Scan1-005-Full-ROI	Incidental STIC	-1.947				LSP19411_Scan1-023-Full-ROI	Incidental p53 signature	0.5711
LSP19421_Scan1-006-Full-ROI	Incidental STIC	0.1074				LSP19411_Scan1-024-Full-ROI	Incidental p53 signature	0.3305
LSP19421_Scan1-007-Full-ROI	Incidental STIC	-1.2277				LSP19411_Scan1-025-Full-ROI	Incidental p53 signature	0.7154
LSP19421_Scan1-008-Full-ROI	Incidental STIC	0.3687				LSP15328_Scan1-001-PanCK+	STIC, INV Ca	1.9515
LSP19421_Scan1-009-Full-ROI	Incidental STIC	0.2426				LSP15328_Scan1-002-PanCK+	STIC, INV Ca	1.2759
LSP19421_Scan1-010-Full-ROI	Incidental STIC	-0.2085				LSP15328_Scan1-003-PanCK+	STIC, INV Ca	0.128
LSP19421_Scan1-011-Full-ROI	Incidental STIC	-0.2539				LSP15328_Scan1-004-PanCK+	STIC, INV Ca	0.2693
LSP19421_Scan1-012-Full-ROI	Incidental STIC	-0.4418				LSP15328_Scan1-005-PanCK+	STIC, INV Ca	0.4855
LSP19421_Scan1-013-Full-ROI	Incidental STIC	0.2904				LSP15328_Scan1-006-PanCK+	STIC, INV Ca	0.4017
LSP19421_Scan1-014-Full-ROI	Incidental STIC	-1.2277				LSP15328_Scan1-007-PanCK+	STIC, INV Ca	0.0283
LSP17763_Scan1-003-Full-ROI	Incidental p53sig	0.0133				LSP15328_Scan1-008-PanCK+	STIC, INV Ca	-0.2439
LSP17763_Scan1-004-Full-ROI	Incidental p53sig	0.0649				LSP15328_Scan1-009-PanCK+	STIC, INV Ca	1.7577
LSP17763_Scan1-005-Full-ROI	Incidental p53sig	-1.2277				LSP15328_Scan1-010-PanCK+	STIC, INV Ca	-0.1034
LSP17763_Scan1-006-Full-ROI	Incidental p53sig	0.5541				LSP15328_Scan1-011-PanCK+	STIC, INV Ca	-1.1347
LSP17763_Scan1-007-Full-ROI	Incidental p53sig	-0.7869				LSP15328_Scan1-012-PanCK+	STIC, INV Ca	1.0263
LSP17763_Scan1-008-Full-ROI	Incidental p53sig	-1.2277				LSP15332_Scan1-001-PanCK-	STIC, INV Ca	0.1522
LSP17803_Scan1-005-Full-ROI	Incidental p53sig	-0.7346				LSP15332_Scan1-001-PanCK+	STIC, INV Ca	-0.5566
LSP17803_Scan1-006-Full-ROI	Incidental p53sig	-0.6002				LSP15332_Scan1-002-PanCK-	STIC, INV Ca	-0.9239
LSP17803_Scan1-007-Full-ROI	Incidental p53sig	-1.1241				LSP15332_Scan1-002-PanCK+	STIC, INV Ca	1.4562
LSP17819_Scan1-001-Full-ROI	Incidental p53sig	-0.1316				LSP15332_Scan1-003-PanCK-	STIC, INV Ca	0.2693
LSP17819_Scan1-002-Full-ROI	Incidental p53sig	-0.6002				LSP15332_Scan1-003-PanCK+	STIC, INV Ca	0.3439
LSP17819_Scan1-003-Full-ROI	Incidental p53sig	0.5541				LSP15332_Scan1-004-PanCK-	STIC, INV Ca	-0.1034
LSP17823_Scan1-001-Full-ROI	Incidental p53sig	-0.6002				LSP15332_Scan1-004-PanCK+	STIC, INV Ca	1.7237
LSP17823_Scan1-002-Full-ROI	Incidental p53sig	0.5541				LSP15332_Scan1-005-PanCK-	STIC, INV Ca	0.6816
LSP17823_Scan1-003-Full-ROI	Incidental p53sig	1.4483				LSP15332_Scan1-005-PanCK+	STIC, INV Ca	2.0213
LSP17823_Scan1-005-Full-ROI	Incidental p53sig	-0.7869				LSP15332_Scan1-006-PanCK-	STIC, INV Ca	-0.1866
LSP17823_Scan1-006-Full-ROI	Incidental p53sig	0.0133				LSP15332_Scan1-006-PanCK+	STIC, INV Ca	0.0742
LSP17823_Scan1-007-Full-ROI	Incidental p53sig	-0.0805				LSP15332_Scan1-007-PanCK-	STIC, INV Ca	-0.3635
LSP17823_Scan1-008-Full-ROI	Incidental p53sig	0.5541				LSP15332_Scan1-007-PanCK+	STIC, INV Ca	0.5262
LSP17851_Scan1-001-Full-ROI	Incidental p53sig	0.126				LSP15332_Scan1-008-PanCK-	STIC, INV Ca	-0.5566
LSP17851_Scan1-002-Full-ROI	Incidental p53sig	0.0649				LSP15332_Scan1-008-PanCK+	STIC, INV Ca	1.1796
LSP17851_Scan1-003-Full-ROI	Incidental p53sig	-1.0968				LSP15332_Scan1-009-PanCK-	STIC, INV Ca	-0.2079
LSP17851_Scan1-004-Full-ROI	Incidental p53sig	-0.1316				LSP15332_Scan1-009-PanCK+	STIC, INV Ca	1.1369
LSP17851_Scan1-006-Full-ROI	Incidental p53sig	-0.2382				LSP15332_Scan1-010-PanCK-	STIC, INV Ca	-0.3178
LSP17851_Scan1-008-Full-ROI	Incidental p53sig	0.5541				LSP15332_Scan1-010-PanCK+	STIC, INV Ca	0.8263
LSP17851_Scan1-009-Full-ROI	Incidental p53sig	1.7734				LSP15332_Scan1-011-PanCK-	STIC, INV Ca	0.4855
LSP17851_Scan1-010-Full-ROI	Incidental p53sig	0.1997				LSP15332_Scan1-011-PanCK+	STIC, INV Ca	-1.9341
LSP17851_Scan1-011-Full-ROI	Incidental p53sig	-0.168				LSP15332_Scan1-012-PanCK-	STIC, INV Ca	-1.1347
LSP17851_Scan1-012-Full-ROI	Incidental p53sig	-1.3462				LSP15332_Scan1-012-PanCK+	STIC, INV Ca	-0.8259
LSP19407_Scan1-001-Full-ROI	Incidental p53sig	-0.4306				LSP15332_Scan1-013-PanCK+	STIC, INV Ca	-0.1034
LSP19407_Scan1-002-Full-ROI	Incidental p53sig	0.3523				LSP15332_Scan1-014-PanCK+	STIC, INV Ca	-0.2177
LSP19407_Scan1-004-Full-ROI	Incidental p53sig	-0.9509				LSP15332_Scan1-015-PanCK+	STIC, INV Ca	-0.1186
LSP19407_Scan1-009-Full-ROI	Incidental p53sig	-1.0968				LSP15332_Scan1-016-PanCK+	STIC, INV Ca	0.4335
LSP19407_Scan1-010-Full-ROI	Incidental p53sig	-0.8438				LSP15332_Scan1-017-PanCK+	STIC, INV Ca	0.5434
LSP19409_Scan1-001-Full-ROI	Incidental p53sig	-0.4603				LSP15332_Scan1-018-PanCK+	STIC, INV Ca	0.2693
LSP19409_Scan1-002-Full-ROI	Incidental p53sig	-2.1805				LSP15332_Scan1-019-Full-ROI	STIC, INV Ca	0.1585
LSP19409_Scan1-003-Full-ROI	Incidental p53sig	0.5541				LSP15332_Scan1-020-Full-ROI	STIC, INV Ca	0.2693
LSP19409_Scan1-004-Full-ROI	Incidental p53sig	0.9413				LSP15332_Scan1-021-PanCK+	STIC, INV Ca	1.8131
LSP19409_Scan1-005-Full-ROI	Incidental p53sig	-0.6002				LSP15332_Scan1-022-PanCK+	STIC, INV Ca	0.9768
LSP19409_Scan1-007-Full-ROI	Incidental p53sig	-2.1805				LSP15336_Scan1-001-PanCK+	STIC, INV Ca	0.0478
LSP19409_Scan1-008-Full-ROI	Incidental p53sig	-1.0968				LSP15336_Scan1-002-PanCK+	STIC, INV Ca	-0.2439
LSP19409_Scan1-009-Full-ROI	Incidental p53sig	-2.1805				LSP15336_Scan1-003-PanCK+	STIC, INV Ca	-0.0723
LSP19411_Scan1-003-Full-ROI	Incidental p53sig	-1.142				LSP15336_Scan1-004-PanCK+	STIC, INV Ca	-1.0935
LSP19411_Scan1-005-Full-ROI	Incidental p53sig	-2.0312				LSP15336_Scan1-005-PanCK+	STIC, INV Ca	-0.6464
LSP19411_Scan1-006-Full-ROI	Incidental p53sig	-0.9061				LSP15336_Scan1-006-PanCK+	STIC, INV Ca	-1.0348
LSP19411_Scan1-007-Full-ROI	Incidental p53sig	0.0649				LSP15336_Scan1-007-PanCK+	STIC, INV Ca	-0.5566
LSP19411_Scan1-008-Full-ROI	Incidental p53sig	-0.8877				LSP15336_Scan1-008-PanCK+	STIC, INV Ca	-1.6327
LSP19411_Scan1-009-Full-ROI	Incidental p53sig	-0.7734				LSP15336_Scan1-009-PanCK+	STIC, INV Ca	-1.2555
LSP19411_Scan1-010-Full-ROI	Incidental p53sig	-1.1941				LSP15336_Scan1-010-PanCK+	STIC, INV Ca	-2.5791
LSP19411_Scan1-016-Full-ROI	Incidental p53sig	-1.1917				LSP15336_Scan1-011-PanCK+	STIC, INV Ca	-1.2486
LSP19411_Scan1-017-Full-ROI	Incidental p53sig	-1.2277				LSP15336_Scan1-012-PanCK+	STIC, INV Ca	-1.0185
LSP19411_Scan1-018-Full-ROI	Incidental p53sig	-2.4475				LSP15336_Scan1-013-PanCK+	STIC, INV Ca	-0.5121
LSP15328_Scan1-009-PanCK+	Inv Cancer	-2.1805				LSP15336_Scan1-014-PanCK+	STIC, INV Ca	-0.8673
LSP15328_Scan1-010-PanCK+	Inv Cancer	0.5541				LSP15336_Scan1-015-PanCK+	STIC, INV Ca	-0.9239
LSP15328_Scan1-011-PanCK+	Inv Cancer	1.2617				LSP15336_Scan1-016-PanCK+	STIC, INV Ca	-0.4169
LSP15332_Scan1-010-PanCK-	Inv Cancer	0.9413				LSP15340_Scan1-001-PanCK-	STIC, INV Ca	-0.1997
LSP15332_Scan1-010-PanCK+	Inv Cancer	0.0272				LSP15340_Scan1-001-PanCK+	STIC, INV Ca	1.0735
LSP15332_Scan1-011-PanCK-	Inv Cancer	1.0543				LSP15340_Scan1-002-PanCK-	STIC, INV Ca	-0.5566
LSP15332_Scan1-011-PanCK+	Inv Cancer	0.126				LSP15340_Scan1-002-PanCK+	STIC, INV Ca	1.0657
LSP15332_Scan1-012-PanCK-	Inv Cancer	-1.6439				LSP15340_Scan1-003-PanCK-	STIC, INV Ca	-0.306
LSP15332_Scan1-012-PanCK+	Inv Cancer	1.2617				LSP15340_Scan1-003-PanCK+	STIC, INV Ca	0.7982
LSP15332_Scan1-018-PanCK+	Inv Cancer	0.466				LSP15340_Scan1-004-Full-ROI	STIC, INV Ca	0.456
LSP15332_Scan1-019-Full-ROI	Inv Cancer	0.8078				LSP15340_Scan1-005-PanCK+	STIC, INV Ca	-0.5566
LSP15332_Scan1-020-Full-ROI	Inv Cancer	0.2426				LSP15340_Scan1-006-PanCK+	STIC, INV Ca	0.192
LSP15336_Scan1-011-PanCK+	Inv Cancer	0.6923				LSP15340_Scan1-007-Full-ROI	STIC, INV Ca	-0.5802
LSP15336_Scan1-012-PanCK+	Inv Cancer	1.2159				LSP15340_Scan1-008-Full-ROI	STIC, INV Ca	-1.1072
LSP15336_Scan1-013-PanCK+	Inv Cancer	1.1951				LSP15340_Scan1-009-Full-ROI	STIC, INV Ca	-0.6536
LSP15340_Scan1-004-Full-ROI	Inv Cancer	0.0649				LSP15340_Scan1-010-PanCK-	STIC, INV Ca	0.3849
LSP15340_Scan1-005-PanCK+	Inv Cancer	0.5541				LSP15340_Scan1-010-PanCK+	STIC, INV Ca	-0.39
LSP15340_Scan1-006-PanCK+	Inv Cancer	-1.2277				LSP15340_Scan1-011-Full-ROI	STIC, INV Ca	-0.2593
LSP15340_Scan1-007-Full-ROI	Inv Cancer	1.248				LSP15340_Scan1-012-Full-ROI	STIC, INV Ca	-0.0085
LSP15340_Scan1-008-Full-ROI	Inv Cancer	1.3339				LSP15340_Scan1-013-PanCK+	STIC, INV Ca	-0.679
LSP15340_Scan1-009-Full-ROI	Inv Cancer	1.2245				LSP15340_Scan1-014-PanCK+	STIC, INV Ca	-0.1034
LSP15340_Scan1-010-PanCK-	Inv Cancer	-0.2816				LSP15340_Scan1-015-PanCK+	STIC, INV Ca	-0.4609
LSP15340_Scan1-010-PanCK+	Inv Cancer	0.828				LSP15340_Scan1-016-PanCK+	STIC, INV Ca	0.1117
LSP15340_Scan1-011-Full-ROI	Inv Cancer	0.0941				LSP15340_Scan1-017-PanCK+	STIC, INV Ca	0.0132
LSP15340_Scan1-012-Full-ROI	Inv Cancer	0.9906				LSP15340_Scan1-021-Full-ROI	STIC, INV Ca	-0.1034
LSP15340_Scan1-021-Full-ROI	Inv Cancer	-2.5207				LSP15340_Scan1-022-Full-ROI	STIC, INV Ca	0.2261
LSP15340_Scan1-022-Full-ROI	Inv Cancer	-1.05				LSP15344_Scan1-001-Full-ROI	STIC, INV Ca	-0.488
LSP15344_Scan1-001-Full-ROI	Inv Cancer	-0.6562				LSP15344_Scan1-002-Full-ROI	STIC, INV Ca	-0.7375
LSP15344_Scan1-002-Full-ROI	Inv Cancer	-0.6465				LSP15344_Scan1-003-Full-ROI	STIC, INV Ca	-0.9337
LSP15344_Scan1-003-Full-ROI	Inv Cancer	-0.0332				LSP15344_Scan1-004-Full-ROI	STIC, INV Ca	0.2502
LSP15344_Scan1-004-Full-ROI	Inv Cancer	1.1609				LSP15344_Scan1-005-Full-ROI	STIC, INV Ca	0.0494
LSP15344_Scan1-005-Full-ROI	Inv Cancer	0.7362				LSP15344_Scan1-006-Full-ROI	STIC, INV Ca	-0.3995
LSP15344_Scan1-006-Full-ROI	Inv Cancer	1.0824				LSP15344_Scan1-007-Full-ROI	STIC, INV Ca	0.5741
LSP15348_Scan1-001-PanCK-	Inv Cancer	0.8821				LSP15344_Scan1-008-PanCK+	STIC, INV Ca	0.1693
LSP15348_Scan1-001-PanCK+	Inv Cancer	1.6555				LSP15344_Scan1-009-PanCK+	STIC, INV Ca	0.2062
LSP15348_Scan1-002-PanCK-	Inv Cancer	0.8295				LSP15344_Scan1-010-PanCK+	STIC, INV Ca	-0.3431
LSP15348_Scan1-002-PanCK+	Inv Cancer	0.357				LSP15344_Scan1-011-PanCK+	STIC, INV Ca	1.3224
LSP15348_Scan1-003-PanCK-	Inv Cancer	0.2904				LSP15344_Scan1-012-PanCK+	STIC, INV Ca	-1.2424
LSP15348_Scan1-003-PanCK+	Inv Cancer	1.705				LSP15344_Scan1-013-PanCK+	STIC, INV Ca	0.2693
LSP15348_Scan1-004-PanCK-	Inv Cancer	0.3176				LSP15344_Scan1-014-PanCK+	STIC, INV Ca	1.2783
LSP15348_Scan1-004-PanCK+	Inv Cancer	0.6362				LSP15344_Scan1-015-PanCK+	STIC, INV Ca	0.5262
LSP15348_Scan1-005-PanCK-	Inv Cancer	0.3867				LSP15344_Scan1-016-PanCK+	STIC, INV Ca	0.5082
LSP15348_Scan1-005-PanCK+	Inv Cancer	1.3871				LSP15348_Scan1-001-PanCK-	STIC, INV Ca	0.4855
LSP15348_Scan1-006-PanCK-	Inv Cancer	0.4958				LSP15348_Scan1-001-PanCK+	STIC, INV Ca	2.7338
LSP15348_Scan1-006-PanCK+	Inv Cancer	1.5246				LSP15348_Scan1-002-PanCK-	STIC, INV Ca	0.1481
LSP15348_Scan1-007-PanCK-	Inv Cancer	0.5541				LSP15348_Scan1-002-PanCK+	STIC, INV Ca	1.7306
LSP15348_Scan1-007-PanCK+	Inv Cancer	0.4433				LSP15348_Scan1-003-PanCK-	STIC, INV Ca	0.2199
LSP15348_Scan1-009-PanCK-	Inv Cancer	1.4704				LSP15348_Scan1-003-PanCK+	STIC, INV Ca	2.7015
LSP15348_Scan1-009-PanCK+	Inv Cancer	-0.3848				LSP15348_Scan1-004-PanCK-	STIC, INV Ca	0.7235
LSP15348_Scan1-011-PanCK-	Inv Cancer	0.481				LSP15348_Scan1-004-PanCK+	STIC, INV Ca	2.8984
LSP15348_Scan1-011-PanCK+	Inv Cancer	0.2561				LSP15348_Scan1-005-PanCK-	STIC, INV Ca	0.5514
LSP15356_Scan1-007-Full-ROI	Inv Cancer	0.2821				LSP15348_Scan1-005-PanCK+	STIC, INV Ca	2.7438
LSP15356_Scan1-008-Full-ROI	Inv Cancer	-0.1157				LSP15348_Scan1-006-PanCK-	STIC, INV Ca	0.5858
LSP15356_Scan1-009-Full-ROI	Inv Cancer	-0.4375				LSP15348_Scan1-006-PanCK+	STIC, INV Ca	2.9302
LSP15360_Scan1-001-Full-ROI	Inv Cancer	2.2805				LSP15348_Scan1-007-PanCK-	STIC, INV Ca	0.6816
LSP15360_Scan1-002-Full-ROI	Inv Cancer	0.4357				LSP15348_Scan1-007-PanCK+	STIC, INV Ca	1.5782
LSP15360_Scan1-003-Full-ROI	Inv Cancer	1.8449				LSP15348_Scan1-008-Full-ROI	STIC, INV Ca	-0.375
LSP15360_Scan1-004-Full-ROI	Inv Cancer	1.8393				LSP15348_Scan1-009-PanCK-	STIC, INV Ca	-0.7552
LSP15360_Scan1-005-Full-ROI	Inv Cancer	1.9624				LSP15348_Scan1-009-PanCK+	STIC, INV Ca	-0.5808
LSP15360_Scan1-006-Full-ROI	Inv Cancer	2.1009				LSP15348_Scan1-010-Full-ROI	STIC, INV Ca	-0.4242
LSP15360_Scan1-011-Full-ROI	Inv Cancer	2.031				LSP15348_Scan1-011-PanCK-	STIC, INV Ca	0.1522
LSP15360_Scan1-012-Full-ROI	Inv Cancer	2.3141				LSP15348_Scan1-011-PanCK+	STIC, INV Ca	1.3471
LSP15360_Scan1-013-Full-ROI	Inv Cancer	1.8072				LSP15356_Scan1-001-PanCK+	STIC, INV Ca	0.2605
LSP15360_Scan1-015-Full-ROI	Inv Cancer	2.1657				LSP15356_Scan1-002-PanCK+	STIC, INV Ca	-0.5111
LSP15360_Scan1-016-Full-ROI	Inv Cancer	0.6146				LSP15356_Scan1-003-PanCK+	STIC, INV Ca	-0.1742
LSP15360_Scan1-017-Full-ROI	Inv Cancer	1.0746				LSP15356_Scan1-004-Full-ROI	STIC, INV Ca	0.9082
LSP15360_Scan1-018-Full-ROI	Inv Cancer	1.9096				LSP15356_Scan1-005-PanCK+	STIC, INV Ca	0.5262
LSP15360_Scan1-019-Full-ROI	Inv Cancer	-0.0035				LSP15356_Scan1-006-Full-ROI	STIC, INV Ca	0.6512
LSP15360_Scan1-020-Full-ROI	Inv Cancer	0.3647				LSP15356_Scan1-007-Full-ROI	STIC, INV Ca	0.2236
LSP15360_Scan1-021-Full-ROI	Inv Cancer	1.884				LSP15356_Scan1-008-Full-ROI	STIC, INV Ca	-0.2834
LSP15360_Scan1-022-Full-ROI	Inv Cancer	1.8561				LSP15356_Scan1-009-Full-ROI	STIC, INV Ca	0.8828
LSP15360_Scan1-024-Full-ROI	Inv Cancer	0.0649				LSP15356_Scan1-010-Full-ROI	STIC, INV Ca	0.3129
LSP15360_Scan1-025-Full-ROI	Inv Cancer	0.5541				LSP15356_Scan1-011-PanCK+	STIC, INV Ca	-0.5566
LSP15360_Scan1-026-Full-ROI	Inv Cancer	0.7187				LSP15360_Scan1-001-Full-ROI	STIC, INV Ca	-0.6528
LSP15360_Scan1-027-Full-ROI	Inv Cancer	2.1428				LSP15360_Scan1-002-Full-ROI	STIC, INV Ca	-0.8068
LSP15360_Scan1-028-Full-ROI	Inv Cancer	1.9826				LSP15360_Scan1-003-Full-ROI	STIC, INV Ca	-0.0658
LSP16139_Scan2-013-Full-ROI	Inv Cancer	1.2785				LSP15360_Scan1-004-Full-ROI	STIC, INV Ca	-0.0431
LSP16139_Scan2-014-Full-ROI	Inv Cancer	1.3284				LSP15360_Scan1-005-Full-ROI	STIC, INV Ca	-0.3431
LSP16139_Scan2-015-Full-ROI	Inv Cancer	-0.1535				LSP15360_Scan1-006-Full-ROI	STIC, INV Ca	-0.3302
LSP16139_Scan2-016-Full-ROI	Inv Cancer	-0.1964				LSP15360_Scan1-007-Full-ROI	STIC, INV Ca	1.582
LSP16139_Scan2-017-Full-ROI	Inv Cancer	1.0424				LSP15360_Scan1-008-Full-ROI	STIC, INV Ca	-0.125
LSP16139_Scan2-018-Full-ROI	Inv Cancer	-0.4603				LSP15360_Scan1-009-Full-ROI	STIC, INV Ca	-0.0911
LSP16145_Scan1-011-Full-ROI	Inv Cancer	1.7137				LSP15360_Scan1-010-Full-ROI	STIC, INV Ca	-0.0903
LSP16145_Scan1-013-Full-ROI	Inv Cancer	0.5541				LSP15360_Scan1-011-Full-ROI	STIC, INV Ca	-0.4002
LSP16145_Scan1-014-Full-ROI	Inv Cancer	1.8119				LSP15360_Scan1-012-Full-ROI	STIC, INV Ca	-0.0792
LSP16145_Scan1-015-Full-ROI	Inv Cancer	1.0203				LSP15360_Scan1-013-Full-ROI	STIC, INV Ca	-0.2943
LSP16148_Scan1-004-Full-ROI	Inv Cancer	0.4049				LSP15360_Scan1-014-Full-ROI	STIC, INV Ca	0.3412
LSP16148_Scan1-005-Full-ROI	Inv Cancer	1.4669				LSP15360_Scan1-015-Full-ROI	STIC, INV Ca	-1.3569
LSP16148_Scan1-006-Full-ROI	Inv Cancer	0.8951				LSP15360_Scan1-016-Full-ROI	STIC, INV Ca	-1.3868
LSP16148_Scan1-007-Full-ROI	Inv Cancer	0.1897				LSP15360_Scan1-017-Full-ROI	STIC, INV Ca	-0.2711
LSP16148_Scan1-008-Full-ROI	Inv Cancer	0.9413				LSP15360_Scan1-018-Full-ROI	STIC, INV Ca	-0.2593
LSP16148_Scan1-009-Full-ROI	Inv Cancer	1.7734				LSP15360_Scan1-019-Full-ROI	STIC, INV Ca	-0.6602
LSP16154_Scan2-001-PanCK-	Inv Cancer	0.5541				LSP15360_Scan1-020-Full-ROI	STIC, INV Ca	-0.3231
LSP16154_Scan2-001-PanCK+	Inv Cancer	1.4483				LSP15360_Scan1-021-Full-ROI	STIC, INV Ca	-0.1408
LSP16154_Scan2-002-PanCK-	Inv Cancer	-0.1316				LSP15360_Scan1-022-Full-ROI	STIC, INV Ca	0.1303
LSP16154_Scan2-002-PanCK+	Inv Cancer	0.7851				LSP15360_Scan1-024-Full-ROI	STIC, INV Ca	-0.6869
LSP16154_Scan2-003-Full-ROI	Inv Cancer	0.9413				LSP15360_Scan1-025-Full-ROI	STIC, INV Ca	-1.6327
LSP16154_Scan2-013-Full-ROI	Inv Cancer	1.2617				LSP15360_Scan1-026-Full-ROI	STIC, INV Ca	-1.2023
LSP16157_Scan1-021-Full-ROI	Inv Cancer	1.2617				LSP15360_Scan1-027-Full-ROI	STIC, INV Ca	-0.1573
LSP16157_Scan1-022-Full-ROI	Inv Cancer	0.5541				LSP15360_Scan1-028-Full-ROI	STIC, INV Ca	-0.2439
LSP16157_Scan1-023-Full-ROI	Inv Cancer	0.1735				LSP15360_Scan1-029-Full-ROI	STIC, INV Ca	0.2502
LSP16157_Scan1-024-Full-ROI	Inv Cancer	1.7734				LSP16139_Scan2-001-Full-ROI	STIC, INV Ca	-2.2861
LSP16157_Scan1-025-Full-ROI	Inv Cancer	0.9413				LSP16139_Scan2-002-Full-ROI	STIC, INV Ca	-1.2721
LSP16157_Scan1-026-Full-ROI	Inv Cancer	-0.3052				LSP16139_Scan2-003-Full-ROI	STIC, INV Ca	-0.9239
LSP16157_Scan1-027-Full-ROI	Inv Cancer	1.2871				LSP16139_Scan2-004-Full-ROI	STIC, INV Ca	-1.369
LSP16157_Scan1-028-Full-ROI	Inv Cancer	0.1735				LSP16139_Scan2-005-Full-ROI	STIC, INV Ca	-0.5566
LSP16157_Scan1-029-Full-ROI	Inv Cancer	0.8561				LSP16139_Scan2-006-Full-ROI	STIC, INV Ca	-1.0057
LSP16157_Scan1-030-Full-ROI	Inv Cancer	1.7734				LSP16139_Scan2-007-Full-ROI	STIC, INV Ca	0.7082
LSP16157_Scan1-031-Full-ROI	Inv Cancer	-0.0168				LSP16139_Scan2-008-Full-ROI	STIC, INV Ca	-0.3635
LSP16157_Scan1-032-Full-ROI	Inv Cancer	1.2617				LSP16139_Scan2-009-Full-ROI	STIC, INV Ca	0.4855
LSP16157_Scan1-033-Full-ROI	Inv Cancer	0.8951				LSP16139_Scan2-010-Full-ROI	STIC, INV Ca	0.6183
LSP16157_Scan1-034-Full-ROI	Inv Cancer	0.7187				LSP16139_Scan2-011-Full-ROI	STIC, INV Ca	-2.7088
LSP16160_Scan2-001-Full-ROI	Inv Cancer	1.2617				LSP16139_Scan2-012-Full-ROI	STIC, INV Ca	-0.5566
LSP16160_Scan2-002-Full-ROI	Inv Cancer	1.665				LSP16139_Scan2-013-Full-ROI	STIC, INV Ca	-0.211
LSP16160_Scan2-003-Full-ROI	Inv Cancer	1.7461				LSP16139_Scan2-014-Full-ROI	STIC, INV Ca	-0.0416
LSP16160_Scan2-004-Full-ROI	Inv Cancer	-0.1945				LSP16139_Scan2-015-Full-ROI	STIC, INV Ca	-0.1911
LSP16160_Scan2-005-Full-ROI	Inv Cancer	0.7752				LSP16139_Scan2-016-Full-ROI	STIC, INV Ca	-0.7464
LSP16160_Scan2-006-Full-ROI	Inv Cancer	1.1401				LSP16139_Scan2-017-Full-ROI	STIC, INV Ca	0.0144
LSP16160_Scan2-007-PanCK-	Inv Cancer	1.1401				LSP16139_Scan2-018-Full-ROI	STIC, INV Ca	-0.6992
LSP16160_Scan2-007-PanCK+	Inv Cancer	-0.1316				LSP16139_Scan2-019-Full-ROI	STIC, INV Ca	-1.7525
LSP16160_Scan2-008-PanCK-	Inv Cancer	0.0017				LSP16139_Scan2-020-Full-ROI	STIC, INV Ca	-0.7571
LSP16160_Scan2-008-PanCK+	Inv Cancer	0.902				LSP16139_Scan2-021-Full-ROI	STIC, INV Ca	-0.6358
LSP16160_Scan2-009-Full-ROI	Inv Cancer	2.1009				LSP16139_Scan2-022-Full-ROI	STIC, INV Ca	-0.5326
LSP16160_Scan2-022-Full-ROI	Inv Cancer	0.7362				LSP16139_Scan2-023-Full-ROI	STIC, INV Ca	-1.0908
LSP16160_Scan2-023-Full-ROI	Inv Cancer	-0.7515				LSP16139_Scan2-024-Full-ROI	STIC, INV Ca	-1.0057
LSP16160_Scan2-024-Full-ROI	Inv Cancer	0.8434				LSP16139_Scan2-025-Full-ROI	STIC, INV Ca	0.2693
LSP17727_Scan1-004-Full-ROI	Inv Cancer	0.7055				LSP16139_Scan2-026-Full-ROI	STIC, INV Ca	0.2693
LSP17727_Scan1-007-Full-ROI	Inv Cancer	1.419				LSP16139_Scan2-027-Full-ROI	STIC, INV Ca	0.6124
LSP17727_Scan1-008-Full-ROI	Inv Cancer	1.2617				LSP16142_Scan2-001-Full-ROI	STIC, INV Ca	-0.2233
LSP17727_Scan1-013-Full-ROI	Inv Cancer	0.3829				LSP16142_Scan2-002-Full-ROI	STIC, INV Ca	0.1693
LSP17727_Scan1-014-Full-ROI	Inv Cancer	2.2253				LSP16142_Scan2-003-Full-ROI	STIC, INV Ca	1.3224
LSP17731_Scan1-001-Full-ROI	Inv Cancer	-0.5658				LSP16142_Scan2-004-Full-ROI	STIC, INV Ca	-0.6551
LSP17731_Scan1-002-Full-ROI	Inv Cancer	0.2637				LSP16142_Scan2-005-Full-ROI	STIC, INV Ca	1.5931
LSP17731_Scan1-009-Full-ROI	Inv Cancer	-1.5209				LSP16142_Scan2-006-Full-ROI	STIC, INV Ca	-0.9746
LSP17731_Scan1-010-Full-ROI	Inv Cancer	-0.1074				LSP16142_Scan2-007-Full-ROI	STIC, INV Ca	0.0283
LSP17731_Scan1-011-Full-ROI	Inv Cancer	-2.5207				LSP16142_Scan2-008-Full-ROI	STIC, INV Ca	-0.7692
LSP17731_Scan1-012-Full-ROI	Inv Cancer	0.7362				LSP16142_Scan2-009-Full-ROI	STIC, INV Ca	-1.7644
LSP19417_Scan1-001-Full-ROI	Inv Cancer	-0.6002				LSP16142_Scan2-010-Full-ROI	STIC, INV Ca	0.6581
LSP19417_Scan1-002-Full-ROI	Inv Cancer	0.5541				LSP16142_Scan2-011-Full-ROI	STIC, INV Ca	0.861
LSP19417_Scan1-003-Full-ROI	Inv Cancer	-0.1316				LSP16142_Scan2-012-Full-ROI	STIC, INV Ca	1.2379
LSP19417_Scan1-004-Full-ROI	Inv Cancer	-0.4812				LSP16142_Scan2-013-Full-ROI	STIC, INV Ca	1.4236
LSP19417_Scan1-005-Full-ROI	Inv Cancer	0.9413				LSP16142_Scan2-014-Full-ROI	STIC, INV Ca	0.861
LSP19417_Scan1-006-Full-ROI	Inv Cancer	0.9092				LSP16142_Scan2-015-Full-ROI	STIC, INV Ca	0.7082
LSP19417_Scan1-007-Full-ROI	Inv Cancer	0.5541				LSP16142_Scan2-016-Full-ROI	STIC, INV Ca	0.6816
LSP19417_Scan1-008-Full-ROI	Inv Cancer	-0.3052				LSP16142_Scan2-018-Full-ROI	STIC, INV Ca	-0.5566
LSP19417_Scan1-009-Full-ROI	Inv Cancer	-0.1316				LSP16145_Scan1-001-Full-ROI	STIC, INV Ca	-0.1034
LSP15328_Scan1-001-PanCK+	STIC.C	-0.2636				LSP16145_Scan1-002-Full-ROI	STIC, INV Ca	0.3365
LSP15328_Scan1-002-PanCK+	STIC.C	0.3523				LSP16145_Scan1-003-Full-ROI	STIC, INV Ca	0.5111
LSP15328_Scan1-003-PanCK+	STIC.C	0.1735				LSP16145_Scan1-004-Full-ROI	STIC, INV Ca	0.0704
LSP15332_Scan1-004-PanCK-	STIC.C	-0.6002				LSP16145_Scan1-005-Full-ROI	STIC, INV Ca	0.3159
LSP15332_Scan1-004-PanCK+	STIC.C	0.6655				LSP16145_Scan1-006-Full-ROI	STIC, INV Ca	0.6274
LSP15332_Scan1-005-PanCK-	STIC.C	-0.1316				LSP16145_Scan1-011-Full-ROI	STIC, INV Ca	0.2034
LSP15332_Scan1-005-PanCK+	STIC.C	-0.3052				LSP16145_Scan1-013-Full-ROI	STIC, INV Ca	-0.1408
LSP15332_Scan1-006-PanCK-	STIC.C	-1.947				LSP16145_Scan1-014-Full-ROI	STIC, INV Ca	0.0831
LSP15332_Scan1-006-PanCK+	STIC.C	0.3907				LSP16145_Scan1-015-Full-ROI	STIC, INV Ca	0.6083
LSP15332_Scan1-007-PanCK-	STIC.C	-1.947				LSP16145_Scan1-020-Full-ROI	STIC, INV Ca	0.5262
LSP15332_Scan1-007-PanCK+	STIC.C	0.5541				LSP16145_Scan1-021-Full-ROI	STIC, INV Ca	0.3482
LSP15332_Scan1-008-PanCK-	STIC.C	-0.9509				LSP16145_Scan1-022-Full-ROI	STIC, INV Ca	-1.4967
LSP15332_Scan1-008-PanCK+	STIC.C	-0.4306				LSP16145_Scan1-023-Full-ROI	STIC, INV Ca	0.4335
LSP15332_Scan1-009-PanCK-	STIC.C	0.0649				LSP16145_Scan1-024-Full-ROI	STIC, INV Ca	0.7252
LSP15332_Scan1-009-PanCK+	STIC.C	-1.4541				LSP16145_Scan1-025-Full-ROI	STIC, INV Ca	0.4017
LSP15332_Scan1-016-PanCK+	STIC.C	0.9413				LSP16145_Scan1-026-Full-ROI	STIC, INV Ca	0.5488
LSP15332_Scan1-017-PanCK+	STIC.C	0.2904				LSP16148_Scan1-001-Full-ROI	STIC, INV Ca	-1.4967
LSP15336_Scan1-004-PanCK+	STIC.C	0.6587				LSP16148_Scan1-002-Full-ROI	STIC, INV Ca	0.5434
LSP15336_Scan1-005-PanCK+	STIC.C	0.2278				LSP16148_Scan1-003-Full-ROI	STIC, INV Ca	0.2693
LSP15336_Scan1-006-PanCK+	STIC.C	0.4867				LSP16148_Scan1-004-Full-ROI	STIC, INV Ca	-0.0147
LSP15336_Scan1-007-PanCK+	STIC.C	-0.0365				LSP16148_Scan1-005-Full-ROI	STIC, INV Ca	-0.4527
LSP15340_Scan1-001-PanCK-	STIC.C	0.1074				LSP16148_Scan1-006-Full-ROI	STIC, INV Ca	-0.308
LSP15340_Scan1-001-PanCK+	STIC.C	1.0099				LSP16148_Scan1-007-Full-ROI	STIC, INV Ca	0.7801
LSP15340_Scan1-002-PanCK-	STIC.C	-0.2539				LSP16148_Scan1-008-Full-ROI	STIC, INV Ca	-0.2622
LSP15340_Scan1-002-PanCK+	STIC.C	0.7577				LSP16148_Scan1-009-Full-ROI	STIC, INV Ca	-0.2439
LSP15340_Scan1-003-PanCK-	STIC.C	-0.3635				LSP16151_Scan1-001-Full-ROI	STIC, INV Ca	0.3255
LSP15340_Scan1-003-PanCK+	STIC.C	1.5852				LSP16151_Scan1-002-Full-ROI	STIC, INV Ca	-0.3028
LSP15340_Scan1-013-PanCK+	STIC.C	1.0414				LSP16151_Scan1-003-Full-ROI	STIC, INV Ca	-0.9239
LSP15340_Scan1-014-PanCK+	STIC.C	-0.0805				LSP16151_Scan1-004-Full-ROI	STIC, INV Ca	0.5041
LSP15340_Scan1-015-PanCK+	STIC.C	1.2426				LSP16151_Scan1-005-Full-ROI	STIC, INV Ca	-0.1275
LSP15340_Scan1-016-PanCK+	STIC.C	2.5704				LSP16151_Scan1-006-Full-ROI	STIC, INV Ca	1.1796
LSP15344_Scan1-008-PanCK+	STIC.C	0.2904				LSP16151_Scan1-007-Full-ROI	STIC, INV Ca	0.861
LSP15344_Scan1-009-PanCK+	STIC.C	-1.0968				LSP16151_Scan1-008-Full-ROI	STIC, INV Ca	0.4159
LSP15344_Scan1-010-PanCK+	STIC.C	0.7362				LSP16154_Scan2-001-PanCK-	STIC, INV Ca	-1.0057
LSP15356_Scan1-001-PanCK+	STIC.C	0.5541				LSP16154_Scan2-001-PanCK+	STIC, INV Ca	-1.9341
LSP15356_Scan1-002-PanCK+	STIC.C	0.4468				LSP16154_Scan2-002-PanCK-	STIC, INV Ca	-0.9239
LSP15356_Scan1-003-PanCK+	STIC.C	-0.3455				LSP16154_Scan2-002-PanCK+	STIC, INV Ca	-1.6732
LSP15356_Scan1-004-Full-ROI	STIC.C	0.422				LSP16154_Scan2-003-Full-ROI	STIC, INV Ca	-1.4967
LSP15356_Scan1-005-PanCK+	STIC.C	-0.0323				LSP16154_Scan2-004-Full-ROI	STIC, INV Ca	-0.3944
LSP15356_Scan1-006-Full-ROI	STIC.C	0.153				LSP16154_Scan2-005-Full-ROI	STIC, INV Ca	-0.1034
LSP15360_Scan1-008-Full-ROI	STIC.C	0.4612				LSP16154_Scan2-006-Full-ROI	STIC, INV Ca	-0.3635
LSP15360_Scan1-009-Full-ROI	STIC.C	0.4468				LSP16154_Scan2-007-Full-ROI	STIC, INV Ca	-0.3178
LSP15360_Scan1-010-Full-ROI	STIC.C	-0.5494				LSP16154_Scan2-008-Full-ROI	STIC, INV Ca	-0.5566
LSP16139_Scan2-019-Full-ROI	STIC.C	-0.8953				LSP16154_Scan2-009-Full-ROI	STIC, INV Ca	0.4855
LSP16139_Scan2-020-Full-ROI	STIC.C	0.6887				LSP16154_Scan2-010-Full-ROI	STIC, INV Ca	0.861
LSP16139_Scan2-021-Full-ROI	STIC.C	-0.3692				LSP16154_Scan2-011-Full-ROI	STIC, INV Ca	1.2162
LSP16139_Scan2-022-Full-ROI	STIC.C	0.3825				LSP16154_Scan2-012-Full-ROI	STIC, INV Ca	-1.1347
LSP16139_Scan2-023-Full-ROI	STIC.C	0.7705				LSP16154_Scan2-013-Full-ROI	STIC, INV Ca	-1.9341
LSP16139_Scan2-024-Full-ROI	STIC.C	0.4357				LSP16157_Scan1-001-Full-ROI	STIC, INV Ca	0.9687
LSP16139_Scan2-025-Full-ROI	STIC.C	-0.2382				LSP16157_Scan1-002-Full-ROI	STIC, INV Ca	-1.369
LSP16139_Scan2-026-Full-ROI	STIC.C	1.9443				LSP16157_Scan1-003-Full-ROI	STIC, INV Ca	1.1522
LSP16142_Scan2-001-Full-ROI	STIC.C	0.73				LSP16157_Scan1-004-Full-ROI	STIC, INV Ca	-2.3641
LSP16142_Scan2-002-Full-ROI	STIC.C	-1.4541				LSP16157_Scan1-005-Full-ROI	STIC, INV Ca	-0.2439
LSP16142_Scan2-003-Full-ROI	STIC.C	-0.3848				LSP16157_Scan1-006-Full-ROI	STIC, INV Ca	1.5667
LSP16142_Scan2-004-Full-ROI	STIC.C	0.5541				LSP16157_Scan1-007-Full-ROI	STIC, INV Ca	-0.2439
LSP16142_Scan2-005-Full-ROI	STIC.C	-0.3301				LSP16157_Scan1-008-Full-ROI	STIC, INV Ca	1.7007
LSP16142_Scan2-006-Full-ROI	STIC.C	0.0649				LSP16157_Scan1-009-Full-ROI	STIC, INV Ca	-1.9341
LSP16142_Scan2-010-Full-ROI	STIC.C	-0.6002				LSP16157_Scan1-010-Full-ROI	STIC, INV Ca	0.7082
LSP16142_Scan2-011-Full-ROI	STIC.C	0.2685				LSP16157_Scan1-011-Full-ROI	STIC, INV Ca	0.7187
LSP16142_Scan2-012-Full-ROI	STIC.C	0.1735				LSP16157_Scan1-013-Full-ROI	STIC, INV Ca	0.861
LSP16142_Scan2-013-Full-ROI	STIC.C	-0.6002				LSP16157_Scan1-014-Full-ROI	STIC, INV Ca	-0.9239
LSP16142_Scan2-014-Full-ROI	STIC.C	-1.947				LSP16157_Scan1-015-Full-ROI	STIC, INV Ca	1.1796
LSP16142_Scan2-015-Full-ROI	STIC.C	-0.3848				LSP16157_Scan1-016-Full-ROI	STIC, INV Ca	1.6123
LSP16142_Scan2-016-Full-ROI	STIC.C	-0.8877				LSP16157_Scan1-017-Full-ROI	STIC, INV Ca	-0.2439
LSP16142_Scan2-018-Full-ROI	STIC.C	-1.4541				LSP16157_Scan1-018-Full-ROI	STIC, INV Ca	0.9003
LSP16145_Scan1-020-Full-ROI	STIC.C	1.0099				LSP16157_Scan1-019-Full-ROI	STIC, INV Ca	-3.2383
LSP16145_Scan1-021-Full-ROI	STIC.C	-0.181				LSP16157_Scan1-020-Full-ROI	STIC, INV Ca	1.0035
LSP16145_Scan1-022-Full-ROI	STIC.C	-1.6439				LSP16157_Scan1-021-Full-ROI	STIC, INV Ca	1.8898
LSP16145_Scan1-023-Full-ROI	STIC.C	0.8209				LSP16157_Scan1-022-Full-ROI	STIC, INV Ca	-0.5566
LSP16145_Scan1-024-Full-ROI	STIC.C	0.9481				LSP16157_Scan1-023-Full-ROI	STIC, INV Ca	0.912
LSP16145_Scan1-025-Full-ROI	STIC.C	1.1401				LSP16157_Scan1-024-Full-ROI	STIC, INV Ca	-0.5566
LSP16145_Scan1-026-Full-ROI	STIC.C	0.7577				LSP16157_Scan1-025-Full-ROI	STIC, INV Ca	1.0163
LSP16148_Scan1-001-Full-ROI	STIC.C	1.5351				LSP16157_Scan1-026-Full-ROI	STIC, INV Ca	1.3224
LSP16148_Scan1-002-Full-ROI	STIC.C	0.2904				LSP16157_Scan1-027-Full-ROI	STIC, INV Ca	1.6704
LSP16148_Scan1-003-Full-ROI	STIC.C	1.4034				LSP16157_Scan1-028-Full-ROI	STIC, INV Ca	-0.3635
LSP16151_Scan1-001-Full-ROI	STIC.C	0.6923				LSP16157_Scan1-029-Full-ROI	STIC, INV Ca	1.4562
LSP16151_Scan1-002-Full-ROI	STIC.C	1.222				LSP16157_Scan1-030-Full-ROI	STIC, INV Ca	-1.4967
LSP16151_Scan1-003-Full-ROI	STIC.C	1.0543				LSP16157_Scan1-031-Full-ROI	STIC, INV Ca	1.0712
LSP16151_Scan1-004-Full-ROI	STIC.C	-1.0968				LSP16157_Scan1-032-Full-ROI	STIC, INV Ca	-0.8259
LSP16151_Scan1-005-Full-ROI	STIC.C	0.6527				LSP16157_Scan1-033-Full-ROI	STIC, INV Ca	1.7007
LSP16151_Scan1-008-Full-ROI	STIC.C	1.0543				LSP16157_Scan1-034-Full-ROI	STIC, INV Ca	1.3016
LSP16157_Scan1-001-Full-ROI	STIC.C	0.6732				LSP16157_Scan1-035-Full-ROI	STIC, INV Ca	-1.369
LSP16157_Scan1-002-Full-ROI	STIC.C	-1.2277				LSP16160_Scan2-001-Full-ROI	STIC, INV Ca	-0.1446
LSP16157_Scan1-003-Full-ROI	STIC.C	0.5541				LSP16160_Scan2-002-Full-ROI	STIC, INV Ca	-0.3853
LSP16157_Scan1-004-Full-ROI	STIC.C	0.87				LSP16160_Scan2-003-Full-ROI	STIC, INV Ca	-0.3523
LSP16157_Scan1-005-Full-ROI	STIC.C	0.5541				LSP16160_Scan2-004-Full-ROI	STIC, INV Ca	0.1105
LSP16157_Scan1-006-Full-ROI	STIC.C	-0.2382				LSP16160_Scan2-005-Full-ROI	STIC, INV Ca	-0.5111
LSP16157_Scan1-007-Full-ROI	STIC.C	-0.1316				LSP16160_Scan2-006-Full-ROI	STIC, INV Ca	-0.2993
LSP16157_Scan1-008-Full-ROI	STIC.C	-1.947				LSP16160_Scan2-007-PanCK-	STIC, INV Ca	-0.0234
LSP16157_Scan1-009-Full-ROI	STIC.C	1.2617				LSP16160_Scan2-007-PanCK+	STIC, INV Ca	-0.3944
LSP16157_Scan1-010-Full-ROI	STIC.C	-0.3848				LSP16160_Scan2-008-PanCK-	STIC, INV Ca	0.0283
LSP16157_Scan1-011-Full-ROI	STIC.C	0.0272				LSP16160_Scan2-008-PanCK+	STIC, INV Ca	0.192
LSP16157_Scan1-013-Full-ROI	STIC.C	-0.8438				LSP16160_Scan2-009-Full-ROI	STIC, INV Ca	-0.0764
LSP16157_Scan1-014-Full-ROI	STIC.C	-1.2277				LSP16160_Scan2-010-Full-ROI	STIC, INV Ca	-0.2439
LSP16157_Scan1-015-Full-ROI	STIC.C	-0.1316				LSP16160_Scan2-011-Full-ROI	STIC, INV Ca	0.2693
LSP16157_Scan1-016-Full-ROI	STIC.C	-0.3512				LSP16160_Scan2-012-Full-ROI	STIC, INV Ca	-1.369
LSP16157_Scan1-017-Full-ROI	STIC.C	1.0543				LSP16160_Scan2-013-Full-ROI	STIC, INV Ca	0.2693
LSP16157_Scan1-018-Full-ROI	STIC.C	1.0203				LSP16160_Scan2-014-Full-ROI	STIC, INV Ca	0.0912
LSP16157_Scan1-019-Full-ROI	STIC.C	-0.6002				LSP16160_Scan2-015-Full-ROI	STIC, INV Ca	0.4855
LSP16157_Scan1-020-Full-ROI	STIC.C	-1.4541				LSP16160_Scan2-016-Full-ROI	STIC, INV Ca	-0.4943
LSP16157_Scan1-035-Full-ROI	STIC.C	-0.1316				LSP16160_Scan2-017-Full-ROI	STIC, INV Ca	-0.714
LSP16160_Scan2-010-Full-ROI	STIC.C	-0.1316				LSP16160_Scan2-018-Full-ROI	STIC, INV Ca	-0.3911
LSP16160_Scan2-011-Full-ROI	STIC.C	1.1401				LSP16160_Scan2-019-Full-ROI	STIC, INV Ca	-0.7322
LSP16160_Scan2-012-Full-ROI	STIC.C	1.8225				LSP16160_Scan2-020-Full-ROI	STIC, INV Ca	0.2693
LSP16160_Scan2-013-Full-ROI	STIC.C	0.0133				LSP16160_Scan2-021-Full-ROI	STIC, INV Ca	-0.4169
LSP16160_Scan2-014-Full-ROI	STIC.C	0.0649				LSP16160_Scan2-022-Full-ROI	STIC, INV Ca	0.6816
LSP16160_Scan2-016-Full-ROI	STIC.C	1.3339				LSP16160_Scan2-023-Full-ROI	STIC, INV Ca	0.8136
LSP16160_Scan2-017-Full-ROI	STIC.C	1.9443				LSP16160_Scan2-024-Full-ROI	STIC, INV Ca	-1.1961
LSP17723_Scan1-001-Full-ROI	STIC.C	1.2617				LSP17723_Scan1-001-Full-ROI	STIC, INV Ca	0.5363
LSP17723_Scan1-002-Full-ROI	STIC.C	0.4049				LSP17723_Scan1-002-Full-ROI	STIC, INV Ca	1.1043
LSP17723_Scan1-003-Full-ROI	STIC.C	-1.947				LSP17723_Scan1-003-Full-ROI	STIC, INV Ca	-0.1866
LSP17723_Scan1-004-Full-ROI	STIC.C	0.7851				LSP17723_Scan1-004-Full-ROI	STIC, INV Ca	-0.2858
LSP17723_Scan1-005-Full-ROI	STIC.C	-1.2277				LSP17723_Scan1-005-Full-ROI	STIC, INV Ca	-0.5566
LSP17723_Scan1-006-Full-ROI	STIC.C	-1.2277				LSP17723_Scan1-006-Full-ROI	STIC, INV Ca	0.6816
LSP17723_Scan1-007-Full-ROI	STIC.C	-0.7274				LSP17723_Scan1-007-Full-ROI	STIC, INV Ca	0.8209
LSP17723_Scan1-008-Full-ROI	STIC.C	0.126				LSP17723_Scan1-008-Full-ROI	STIC, INV Ca	0.0283
LSP17723_Scan1-009-Full-ROI	STIC.C	-0.1316				LSP17723_Scan1-009-Full-ROI	STIC, INV Ca	-1.9341
LSP17723_Scan1-010-Full-ROI	STIC.C	-1.6439				LSP17723_Scan1-010-Full-ROI	STIC, INV Ca	-0.3178
LSP17723_Scan1-011-Full-ROI	STIC.C	-0.3052				LSP17723_Scan1-011-Full-ROI	STIC, INV Ca	-0.1866
LSP17727_Scan1-001-Full-ROI	STIC.C	-0.3512				LSP17723_Scan1-012-Full-ROI	STIC, INV Ca	-0.4169
LSP17727_Scan1-002-Full-ROI	STIC.C	-1.2968				LSP17723_Scan1-013-Full-ROI	STIC, INV Ca	-0.1377
LSP17727_Scan1-009-Full-ROI	STIC.C	0.8496				LSP17723_Scan1-014-Full-ROI	STIC, INV Ca	-1.369
LSP17727_Scan1-010-Full-ROI	STIC.C	-0.3974				LSP17723_Scan1-015-Full-ROI	STIC, INV Ca	0.3001
LSP17731_Scan1-003-Full-ROI	STIC.C	0.0081				LSP17723_Scan1-016-Full-ROI	STIC, INV Ca	-1.1347
LSP17731_Scan1-004-Full-ROI	STIC.C	-1.2277				LSP17723_Scan1-017-Full-ROI	STIC, INV Ca	0.6274
LSP17731_Scan1-005-Full-ROI	STIC.C	0.202				LSP17723_Scan1-018-Full-ROI	STIC, INV Ca	-1.1347
LSP17731_Scan1-006-Full-ROI	STIC.C	-1.4541				LSP17723_Scan1-019-Full-ROI	STIC, INV Ca	0.0283
LSP17731_Scan1-007-Full-ROI	STIC.C	0.5541				LSP17723_Scan1-020-Full-ROI	STIC, INV Ca	-0.5566
LSP17731_Scan1-008-Full-ROI	STIC.C	0.2426				LSP17723_Scan1-021-Full-ROI	STIC, INV Ca	-0.4527
LSP17731_Scan1-015-Full-ROI	STIC.C	0.4468				LSP17727_Scan1-001-Full-ROI	STIC, INV Ca	1.2234
LSP17731_Scan1-016-Full-ROI	STIC.C	-0.3052				LSP17727_Scan1-002-Full-ROI	STIC, INV Ca	0.6124
LSP17731_Scan1-017-Full-ROI	STIC.C	1.5304				LSP17727_Scan1-004-Full-ROI	STIC, INV Ca	1.4983
LSP15332_Scan1-001-PanCK-	STIL.C	-1.2277				LSP17727_Scan1-007-Full-ROI	STIC, INV Ca	-0.5401
LSP15332_Scan1-001-PanCK+	STIL.C	1.4789				LSP17727_Scan1-008-Full-ROI	STIC, INV Ca	1.1619
LSP15332_Scan1-002-PanCK-	STIL.C	-0.1316				LSP17727_Scan1-009-Full-ROI	STIC, INV Ca	0.8967
LSP15332_Scan1-002-PanCK+	STIL.C	0.2426				LSP17727_Scan1-010-Full-ROI	STIC, INV Ca	-0.1416
LSP15332_Scan1-003-PanCK-	STIL.C	-1.2277				LSP17727_Scan1-013-Full-ROI	STIC, INV Ca	0.1532
LSP15332_Scan1-003-PanCK+	STIL.C	0.126				LSP17727_Scan1-014-Full-ROI	STIC, INV Ca	0.0374
LSP15344_Scan1-011-PanCK+	STIL.C	-2.3672				LSP17731_Scan1-001-Full-ROI	STIC, INV Ca	-0.194
LSP15344_Scan1-012-PanCK+	STIL.C	-1.0769				LSP17731_Scan1-002-Full-ROI	STIC, INV Ca	-0.1291
LSP15344_Scan1-013-PanCK+	STIL.C	-0.3848				LSP17731_Scan1-003-Full-ROI	STIC, INV Ca	-0.4699
LSP16151_Scan1-006-Full-ROI	STIL.C	-2.1805				LSP17731_Scan1-004-Full-ROI	STIC, INV Ca	-0.672
LSP15332_Scan1-013-PanCK+	p53 Signature.C	-0.1917				LSP17731_Scan1-005-Full-ROI	STIC, INV Ca	-0.8113
LSP15332_Scan1-014-PanCK+	p53 Signature.C	0.8434				LSP17731_Scan1-006-Full-ROI	STIC, INV Ca	-2.232
LSP15332_Scan1-015-PanCK+	p53 Signature.C	-0.7869				LSP17731_Scan1-007-Full-ROI	STIC, INV Ca	-1.0751
LSP15336_Scan1-014-PanCK+	p53 Signature.C	-2.3672				LSP17731_Scan1-008-Full-ROI	STIC, INV Ca	0.2693
LSP15336_Scan1-015-PanCK+	p53 Signature.C	-0.1316				LSP17731_Scan1-009-Full-ROI	STIC, INV Ca	0.4478
LSP15336_Scan1-016-PanCK+	p53 Signature.C	-1.4541				LSP17731_Scan1-010-Full-ROI	STIC, INV Ca	-1.0959
LSP15344_Scan1-014-PanCK+	p53 Signature.C	-0.2909				LSP17731_Scan1-011-Full-ROI	STIC, INV Ca	-0.5566
LSP15344_Scan1-015-PanCK+	p53 Signature.C	-0.3052				LSP17731_Scan1-012-Full-ROI	STIC, INV Ca	-1.062
LSP15344_Scan1-016-PanCK+	p53 Signature.C	-0.1316				LSP17731_Scan1-015-Full-ROI	STIC, INV Ca	-0.5261
LSP15360_Scan1-007-Full-ROI	p53 Signature.C	0.5541				LSP17731_Scan1-016-Full-ROI	STIC, INV Ca	-0.7692
LSP16142_Scan2-007-Full-ROI	p53 Signature.C	-1.2277				LSP17731_Scan1-017-Full-ROI	STIC, INV Ca	-0.5201
LSP16142_Scan2-008-Full-ROI	p53 Signature.C	-1.947				LSP17731_Scan1-018-Full-ROI	STIC, INV Ca	-0.3178
LSP16142_Scan2-009-Full-ROI	p53 Signature.C	0.0133				LSP17731_Scan1-019-Full-ROI	STIC, INV Ca	0.353
LSP16151_Scan1-007-Full-ROI	p53 Signature.C	0.5541				LSP19417_Scan1-001-Full-ROI	STIC, INV Ca	1.1043
LSP17723_Scan1-012-Full-ROI	p53 Signature.C	0.5541				LSP19417_Scan1-002-Full-ROI	STIC, INV Ca	-0.9239
LSP17723_Scan1-013-Full-ROI	p53 Signature.C	0.0649				LSP19417_Scan1-003-Full-ROI	STIC, INV Ca	0.4855
LSP17723_Scan1-014-Full-ROI	p53 Signature.C	0.5541				LSP19417_Scan1-004-Full-ROI	STIC, INV Ca	1.7272
LSP17723_Scan1-015-Full-ROI	p53 Signature.C	-0.3301				LSP19417_Scan1-005-Full-ROI	STIC, INV Ca	1.6123
LSP17723_Scan1-016-Full-ROI	p53 Signature.C	-0.6002				LSP19417_Scan1-006-Full-ROI	STIC, INV Ca	1.3598
LSP17723_Scan1-017-Full-ROI	p53 Signature.C	-0.3848				LSP19417_Scan1-007-Full-ROI	STIC, INV Ca	0.9334
LSP17723_Scan1-018-Full-ROI	p53 Signature.C	-1.6439				LSP19417_Scan1-008-Full-ROI	STIC, INV Ca	-2.3641
LSP17723_Scan1-019-Full-ROI	p53 Signature.C	0.1852				LSP19417_Scan1-009-Full-ROI	STIC, INV Ca	0.4855
LSP17723_Scan1-020-Full-ROI	p53 Signature.C	0.5541				LSP19417_Scan1-010-Full-ROI	STIC, INV Ca	0.9208
LSP17723_Scan1-021-Full-ROI	p53 Signature.C	0.3635				LSP19417_Scan1-011-Full-ROI	STIC, INV Ca	1.3224
LSP17731_Scan1-018-Full-ROI	p53 Signature.C	-0.6002				LSP19417_Scan1-012-Full-ROI	STIC, INV Ca	0.4855
LSP17731_Scan1-019-Full-ROI	p53 Signature.C	0.0649				LSP19417_Scan1-013-Full-ROI	STIC, INV Ca	1.4562

## Sheet: BRCA-WT_KM_results
analysis	endpoint	n	n_low	n_high	logrank_p
02_BRCAWT_quartile_OS	OS	202	101	101	0.0633359873760275
03_BRCAWT_quartile_PFS	PFS	90	50	40	0.884316958215108
term	n	nevent	HR	lower95	upper95	p	endpoint	model
EZH2_per_SD	403	254	0.951171646276663	0.832372946560352	1.08692564363042	0.462074754413247	OS	univariable_continuous
EZH2_per_SD	186	124	0.94312895590771	0.800473539467183	1.11120753356024	0.484077244863003	PFS	univariable_continuous
full_cohort_interaction_cox
term	n	nevent	coef	se	z	p	HR	lower95	upper95	endpoint
expr_z	420	262	-0.050537	0.068916970637268	-0.733303	0.463373798609599	0.950718747588598	0.830595982708722	1.0882139521898	OS
BRCA_binMut	420	262	-0.676583	0.381621513698291	-1.77292	0.0762423621174727	0.508350810692915	0.240617216835216	1.07399025776747	OS
expr_z:BRCA_binMut	420	262	0.159056240569037	0.305849646898335	0.520047161021924	0.603030704970926	1.17240388148803	0.643780112090019	2.13509369971964	OS
expr_z	195	129	-0.0660235	0.0920253959254287	-0.717449	0.473097011133767	0.936108827386155	0.781617332866578	1.12113652021566	PFS
BRCA_binMut	195	129	-0.24103	0.492677798098256	-0.489225	0.624682351745337	0.785817786061425	0.299194600939551	2.0639062033584	PFS
expr_z:BRCA_binMut	195	129	0.0220395573609996	0.367136775592008	0.0600309171574023	0.952131010755116	1.02228422253666	0.497810747045112	2.09932195688951	PFS
full_cohort_interaction_cox
term	n	nevent	covariates	coef	se	z	p	HR	lower95	upper95	endpoint
expr_z	412	257	age_num	-0.0437762	0.0698364734410828	-0.626839	0.530764709386865	0.957168116835931	0.834724786860581	1.09757229964739	OS
BRCA_binMut	412	257	age_num	-0.806473	0.382798245835424	-2.10678	0.0351362481227241	0.446429636762036	0.210821335643741	0.945347490427972	OS
age_num	412	257	age_num	0.0239876430982652	0.00594401423317902	4.0355965105817	5.44637456578359e-05	1.02427766091402	1.01241401129667	1.03628033091302	OS
expr_z:BRCA_binMut	412	257	age_num	0.168927958553861	0.30470450109702	0.55439928831269	0.579305613047982	1.18403483626946	0.651627701884164	2.15144090628127	OS
expr_z	191	125	age_num	-0.0621013	0.09309325937428	-0.667087	0.504716800577106	0.939787711030716	0.78304845264775	1.12790075610003	PFS
BRCA_binMut	191	125	age_num	-0.222391	0.493532757081063	-0.450611	0.65226989141909	0.800602011003848	0.304313228955195	2.10626262362645	PFS
age_num	191	125	age_num	-0.000546292	0.00819697603454097	-0.0666456	0.946863873142836	0.999453857116058	0.983525149664513	1.01564053836844	PFS
expr_z:BRCA_binMut	191	125	age_num	0.0163558833384501	0.368444228239393	0.0443917480173501	0.964592139294434	1.01649037303043	0.493722562306803	2.09277994839029	PFS
