# Supplementary material for: Targeting EZH2-driven cholesterol metabolic vulnerability through Napabucasin suppresses ovarian cancer metastasis
Source: Cell Death Dis. 2026 Jun 27;17(1):603. doi: 10.1038/s41419-026-08894-9 (PMC13315729; doi:10.1038/s41419-026-08894-9)
Supplement: Supplementary file 15 — Supplementary Table 4 [file 41419_2026_8894_MOESM15_ESM.xlsx]

## Sheet: TMED10-DEG
id	logFC	logCPM	F	PValue	padj	gene_name	gene_type
ENSG00000000003.15	0.207744	6.35005	9.61369	0.00207401	0.00924387	TSPAN6	protein_coding
ENSG00000000419.13	-0.108512	5.79436	3.48472	0.0627004	0.133981	DPM1	protein_coding
ENSG00000000457.14	0.142896	3.69245	9.32351	0.0024201	0.0104226	SCYL3	protein_coding
ENSG00000000460.17	0.3023	3.2455	19.8232	1.11537e-05	0.000142807	C1orf112	protein_coding
ENSG00000000938.13	-0.0201369	2.77102	0.028563	0.865881	0.914454	FGR	protein_coding
ENSG00000000971.16	0.255865	5.57131	3.45367	0.0638774	0.135757	CFH	protein_coding
ENSG00000001036.14	0.00236432	5.39782	0.00136037	0.970597	0.982454	FUCA2	protein_coding
ENSG00000001084.13	0.200938	4.66936	9.20345	0.00258002	0.0109555	GCLC	protein_coding
ENSG00000001167.14	0.244573	4.99056	13.7641	0.000237878	0.00164875	NFYA	protein_coding
ENSG00000001460.18	-0.0123168	3.67008	0.0394673	0.842631	0.899915	STPG1	protein_coding
ENSG00000001461.17	-0.0363494	5.3504	0.284476	0.594091	0.71167	NIPAL3	protein_coding
ENSG00000001497.18	0.0204773	5.40266	0.213341	0.644423	0.751869	LAS1L	protein_coding
ENSG00000001561.7	0.243138	4.62556	11.4283	0.000797628	0.00432801	ENPP4	protein_coding
ENSG00000001617.12	0.089422	6.91676	0.898324	0.343828	0.485819	SEMA3F	protein_coding
ENSG00000001626.16	-0.0337817	4.06781	0.0152171	0.901888	0.938076	CFTR	protein_coding
ENSG00000001629.10	0.139576	5.71625	8.76884	0.00325477	0.0131155	ANKIB1	protein_coding
ENSG00000001630.17	0.653857	0.464002	39.3218	9.69105e-10	8.54155e-08	CYP51A1	protein_coding
ENSG00000001631.16	-0.182877	2.86675	11.9411	0.000610494	0.00349726	KRIT1	protein_coding
ENSG00000002016.18	-0.0250112	3.86683	0.122411	0.726626	0.816097	RAD52	protein_coding
ENSG00000002079.14	-0.211456	-1.00427	3.29462	0.0702881	0.146328	MYH16	transcribed_unitary_pseudogene
ENSG00000002330.14	-0.39259	4.30594	35.4382	5.94755e-09	3.54338e-07	BAD	protein_coding
ENSG00000002549.12	0.0386867	6.87964	0.230514	0.631417	0.741547	LAP3	protein_coding
ENSG00000002586.20	-0.0821211	7.18058	0.957147	0.328523	0.470007	CD99	protein_coding
ENSG00000002587.10	0.197027	3.26994	3.03852	0.0821111	0.16517	HS3ST1	protein_coding
ENSG00000002726.21	0.768483	5.19691	8.21574	0.00438176	0.0165065	AOC1	protein_coding
ENSG00000002746.15	0.0296686	0.725333	0.0385618	0.844423	0.900889	HECW1	protein_coding
ENSG00000002822.15	-0.173244	-1.07344	3.0752	0.0802932	0.16222	MAD1L1	protein_coding
ENSG00000002834.18	0.218892	7.60469	10.713	0.00116035	0.00585977	LASP1	protein_coding
ENSG00000002919.15	0.0851559	4.30511	1.92307	0.166324	0.283466	SNX11	protein_coding
ENSG00000002933.9	0.183594	5.81911	1.43456	0.231761	0.364794	TMEM176A	protein_coding
ENSG00000003056.8	0.277777	6.02568	14.7083	0.000146663	0.00112351	M6PR	protein_coding
ENSG00000003096.14	0.628122	1.90998	12.0461	0.000578021	0.0033438	KLHL13	protein_coding
ENSG00000003137.8	0.239816	2.13582	1.53941	0.215464	0.345285	CYP26B1	protein_coding
ENSG00000003147.19	-0.171283	4.41395	3.75346	0.053432	0.118289	ICA1	protein_coding
ENSG00000003249.15	-0.197301	5.49556	3.95538	0.0474318	0.107752	DBNDD1	protein_coding
ENSG00000003393.15	0.198531	4.51779	15.1431	0.000117488	0.00094492	ALS2	protein_coding
ENSG00000003400.15	0.0884382	4.50932	0.74314	0.389196	0.531045	CASP10	protein_coding
ENSG00000003402.20	-0.0147645	6.3098	0.0628034	0.802253	0.871183	CFLAR	protein_coding
ENSG00000003436.16	0.460145	2.64257	13.0501	0.000343598	0.00221289	TFPI	protein_coding
ENSG00000003509.16	-0.0461197	3.84558	1.02184	0.312719	0.45369	NDUFAF7	protein_coding
ENSG00000003756.17	0.0817218	5.73921	1.84682	0.174953	0.294314	RBM5	protein_coding
ENSG00000003987.14	-0.0893696	1.13424	0.635714	0.42576	0.565546	MTMR7	protein_coding
ENSG00000003989.18	0.770566	5.34451	15.1246	0.000118599	0.000951261	SLC7A2	protein_coding
ENSG00000004059.11	-0.344123	7.12405	26.3976	4.43325e-07	1.08675e-05	ARF5	protein_coding
ENSG00000004139.14	0.336471	3.06932	13.0979	0.000335218	0.0021708	SARM1	protein_coding
ENSG00000004142.12	0.139021	6.64273	4.3588	0.0374775	0.0895321	POLDIP2	protein_coding
ENSG00000004399.13	0.398659	6.80547	19.2175	1.50809e-05	0.000181813	PLXND1	protein_coding
ENSG00000004455.17	-0.140462	7.46778	4.76847	0.0295907	0.0746748	AK2	protein_coding
ENSG00000004468.13	-0.15517	2.80497	0.921092	0.337793	0.48	CD38	protein_coding
ENSG00000004478.8	-0.00118099	7.60227	0.00027125	0.986868	0.992053	FKBP4	protein_coding
ENSG00000004487.17	0.0132957	6.90369	0.0461012	0.830106	0.890607	KDM1A	protein_coding
ENSG00000004534.15	0.00524665	5.66741	0.00795019	0.928998	0.956641	RBM6	protein_coding
ENSG00000004660.15	-0.0722007	2.78793	0.539853	0.462942	0.59949	CAMKK1	protein_coding
ENSG00000004700.16	0.461359	3.70589	24.5964	1.06378e-06	2.19514e-05	RECQL	protein_coding
ENSG00000004766.17	0.0729974	4.15284	2.13583	0.144712	0.255359	VPS50	protein_coding
ENSG00000004776.13	0.168978	4.10883	1.03105	0.310551	0.451458	HSPB6	protein_coding
ENSG00000004777.18	-0.248675	4.72922	5.13328	0.024028	0.0635768	ARHGAP33	protein_coding
ENSG00000004779.10	-0.229471	6.1435	9.24183	0.00252776	0.0108018	NDUFAB1	protein_coding
ENSG00000004799.8	0.0454399	4.38345	0.154491	0.694498	0.791344	PDK4	protein_coding
ENSG00000004809.14	-0.341096	-0.619521	2.12577	0.145658	0.256546	SLC22A16	protein_coding
ENSG00000004838.14	-0.0407113	3.55105	0.0477089	0.827215	0.888554	ZMYND10	protein_coding
ENSG00000004846.16	-0.63065	-1.10913	7.25	0.0074009	0.0249485	ABCB5	protein_coding
ENSG00000004848.8	0.349782	1.59454	1.14213	0.285875	0.425575	ARX	protein_coding
ENSG00000004864.14	0.117782	5.31248	3.94539	0.0477112	0.108168	SLC25A13	protein_coding
ENSG00000004866.22	-0.0577682	4.88735	1.00218	0.317414	0.458683	ST7	protein_coding
ENSG00000004897.12	0.261177	5.33409	25.1136	8.26862e-07	1.79795e-05	CDC27	protein_coding
ENSG00000004961.15	0.0488612	4.63908	0.527307	0.468184	0.60421	HCCS	protein_coding
ENSG00000004975.12	0.0582974	5.49834	0.964706	0.326623	0.468143	DVL2	protein_coding
ENSG00000005001.10	-0.1332	4.07797	0.956717	0.328632	0.470096	PRSS22	protein_coding
ENSG00000005007.13	0.168549	7.19131	7.01161	0.00843236	0.027711	UPF1	protein_coding
ENSG00000005020.13	0.0518728	4.5337	0.225365	0.635252	0.744566	SKAP2	protein_coding
ENSG00000005022.6	-0.015683	8.1494	0.0410239	0.839599	0.897778	SLC25A5	protein_coding
ENSG00000005059.16	-0.235427	4.67029	4.66995	0.0313131	0.0779862	MCUB	protein_coding
ENSG00000005075.15	-0.413622	6.33623	29.8441	8.43783e-08	2.97702e-06	POLR2J	protein_coding
ENSG00000005100.13	0.0712617	4.46842	1.40072	0.237336	0.371186	DHX33	protein_coding
ENSG00000005102.14	0.42179	4.19664	3.83525	0.0509098	0.113873	MEOX1	protein_coding
ENSG00000005108.16	0.417474	2.39859	5.71669	0.0172857	0.0490929	THSD7A	protein_coding
ENSG00000005156.12	0.249126	4.90588	12.4753	0.00046258	0.00281362	LIG3	protein_coding
ENSG00000005175.10	0.0319262	4.94225	0.422183	0.516238	0.646223	RPAP3	protein_coding
ENSG00000005187.12	0.299455	4.43559	6.0488	0.0143563	0.0424516	ACSM3	protein_coding
ENSG00000005189.20	-0.0341365	2.90824	0.169704	0.680605	0.780654	REXO5	protein_coding
ENSG00000005194.15	0.037941	5.50402	0.459538	0.498249	0.631104	CIAPIN1	protein_coding
ENSG00000005206.17	-0.12394	5.21439	3.79989	0.0519843	0.115749	SPPL2B	protein_coding
ENSG00000005238.20	-0.021894	3.98997	0.126928	0.721834	0.812266	FAM214B	protein_coding
ENSG00000005243.10	0.126171	3.15035	0.951768	0.329885	0.47149	COPZ2	protein_coding
ENSG00000005249.13	0.0146977	4.17864	0.0189044	0.890713	0.931069	PRKAR2B	protein_coding
ENSG00000005302.19	-0.0157442	5.175	0.10407	0.747175	0.830932	MSL3	protein_coding
ENSG00000005339.15	0.271725	7.20728	16.809	5.04858e-05	0.000479646	CREBBP	protein_coding
ENSG00000005379.17	-0.128094	4.90086	1.88706	0.170336	0.288548	TSPOAP1	protein_coding
ENSG00000005381.8	-0.0420316	-1.11227	0.0684023	0.793818	0.865659	MPO	protein_coding
ENSG00000005421.9	-0.658409	1.54901	6.31103	0.0124086	0.0378056	PON1	protein_coding
ENSG00000005436.14	-0.0336405	4.15757	0.429248	0.512751	0.643138	GCFC2	protein_coding
ENSG00000005448.17	-0.154346	4.98634	2.99434	0.0843603	0.168613	WDR54	protein_coding
ENSG00000005469.12	0.00457408	3.34595	0.00450257	0.946536	0.967924	CROT	protein_coding
ENSG00000005471.19	0.0151682	-0.469156	0.0160971	0.899106	0.936369	ABCB4	protein_coding
ENSG00000005483.21	0.0599007	6.58743	1.06469	0.302797	0.443583	KMT2E	protein_coding
ENSG00000005486.17	-0.120471	7.63168	2.6769	0.102634	0.196189	RHBDD2	protein_coding
ENSG00000005513.10	-0.368253	-1.60141	5.03809	0.0253652	0.0663095	SOX8	protein_coding
ENSG00000005700.15	0.208388	5.14049	13.5167	0.000270155	0.00183004	IBTK	protein_coding
ENSG00000005801.18	-0.00984523	4.85313	0.0210358	0.884758	0.92715	ZNF195	protein_coding
ENSG00000005810.18	0.0925957	5.14745	2.2239	0.136711	0.244489	MYCBP2	protein_coding
ENSG00000005812.11	-0.0349506	5.61472	0.346257	0.556586	0.680883	FBXL3	protein_coding
ENSG00000005844.19	-0.0811536	3.41922	0.365168	0.546007	0.672415	ITGAL	protein_coding
ENSG00000005882.12	-0.0253366	5.19077	0.110196	0.740103	0.825638	PDK2	protein_coding
ENSG00000005884.18	-0.0990745	8.09032	0.957839	0.328349	0.469859	ITGA3	protein_coding
ENSG00000005889.16	0.113225	5.38154	4.87207	0.0278862	0.0713775	ZFX	protein_coding
ENSG00000005893.16	0.229152	7.57114	14.7414	0.000144201	0.00110789	LAMP2	protein_coding
ENSG00000005961.19	-0.334852	1.84931	9.53906	0.00215789	0.00951679	ITGA2B	protein_coding
ENSG00000006007.12	0.231797	6.223	17.2586	4.02457e-05	0.000400489	GDE1	protein_coding
ENSG00000006015.18	-0.337215	5.16617	20.0023	1.02031e-05	0.000133542	REX1BD	protein_coding
ENSG00000006016.11	0.755063	2.4553	8.90537	0.00302533	0.0123817	CRLF1	protein_coding
ENSG00000006025.12	-0.113738	3.98945	2.2904	0.130999	0.236539	OSBPL7	protein_coding
ENSG00000006042.12	-0.106356	6.17942	1.20101	0.273807	0.412089	TMEM98	protein_coding
ENSG00000006047.13	-0.0983715	3.82062	0.524031	0.469568	0.605333	YBX2	protein_coding
ENSG00000006062.17	-0.000862689	3.46725	0.000183992	0.989185	0.993618	MAP3K14	protein_coding
ENSG00000006118.15	0.247544	6.48125	6.21666	0.013076	0.0393953	TMEM132A	protein_coding
ENSG00000006125.18	0.215929	7.29765	16.9528	4.69517e-05	0.000453397	AP2B1	protein_coding
ENSG00000006194.10	0.137995	4.61376	7.86917	0.00528447	0.0191175	ZNF263	protein_coding
ENSG00000006210.7	0.175311	5.32861	2.06482	0.151547	0.264058	CX3CL1	protein_coding
ENSG00000006282.21	0.0925164	5.88372	1.66161	0.198163	0.323486	SPATA20	protein_coding
ENSG00000006283.18	0.271865	1.88433	1.96219	0.162087	0.277815	CACNA1G	protein_coding
ENSG00000006327.14	-0.156279	6.44385	2.9134	0.0886559	0.175293	TNFRSF12A	protein_coding
ENSG00000006377.11	0.885522	1.54697	9.068	0.00277343	0.0115794	DLX6	protein_coding
ENSG00000006432.15	0.444308	3.95107	32.1073	2.86872e-08	1.24327e-06	MAP3K9	protein_coding
ENSG00000006451.8	-0.0301302	6.11868	0.333443	0.563977	0.68657	RALA	protein_coding
ENSG00000006453.14	-0.00643944	5.82319	0.0108071	0.917258	0.949201	BAIAP2L1	protein_coding
ENSG00000006459.11	0.248199	4.3361	13.7241	0.000242817	0.00167802	KDM7A	protein_coding
ENSG00000006468.14	0.245822	3.63238	3.26473	0.071568	0.148402	ETV1	protein_coding
ENSG00000006530.18	-0.083972	5.19113	3.18282	0.0752065	0.154033	AGK	protein_coding
ENSG00000006534.16	-0.278268	5.80487	6.35508	0.0121091	0.0371241	ALDH3B1	protein_coding
ENSG00000006555.11	-0.0943518	4.85743	1.09701	0.295582	0.436012	TTC22	protein_coding
ENSG00000006576.16	0.128531	4.86525	4.63843	0.031886	0.0791785	PHTF2	protein_coding
ENSG00000006606.9	0.146139	-1.85907	0.791016	0.374351	0.517182	CCL26	protein_coding
ENSG00000006607.14	0.242986	5.02819	16.8497	4.9458e-05	0.000472168	FARP2	protein_coding
ENSG00000006611.17	0.423832	0.56951	2.80523	0.0947721	0.18464	USH1C	protein_coding
ENSG00000006625.18	-0.231138	4.51131	9.40985	0.00231137	0.0100505	GGCT	protein_coding
ENSG00000006634.8	0.149006	4.2738	4.64983	0.0316776	0.0787523	DBF4	protein_coding
ENSG00000006638.13	-0.153948	1.17553	2.67708	0.102622	0.196183	TBXA2R	protein_coding
ENSG00000006652.15	-0.502286	3.21053	41.8682	2.98284e-10	3.28015e-08	IFRD1	protein_coding
ENSG00000006695.12	0.00138839	4.12295	0.00077188	0.97785	0.986485	COX10	protein_coding
ENSG00000006704.11	-0.00458682	5.85669	0.00536728	0.941636	0.964968	GTF2IRD1	protein_coding
ENSG00000006712.15	-0.280882	6.05598	11.2927	0.000856237	0.00457535	PAF1	protein_coding
ENSG00000006715.16	0.112177	5.58158	5.53722	0.0191202	0.053023	VPS41	protein_coding
ENSG00000006740.17	0.0194633	3.64292	0.0291361	0.864555	0.913833	ARHGAP44	protein_coding
ENSG00000006744.19	-0.00355885	5.8675	0.00567969	0.939965	0.963812	ELAC2	protein_coding
ENSG00000006747.15	0.397454	2.63477	8.40682	0.00395315	0.0152146	SCIN	protein_coding
ENSG00000006756.16	-0.00487614	5.85943	0.00362035	0.952052	0.971328	ARSD	protein_coding
ENSG00000006757.12	-0.118611	4.86229	1.47637	0.22509	0.356895	PNPLA4	protein_coding
ENSG00000006831.10	0.107867	5.89664	3.78176	0.0525447	0.116698	ADIPOR2	protein_coding
ENSG00000006837.12	-0.433927	-0.257898	30.6778	5.66533e-08	2.16735e-06	CDKL3	protein_coding
ENSG00000007001.13	-0.2828	-0.906461	4.10409	0.0434712	0.100749	UPP2	protein_coding
ENSG00000007038.11	-0.0990943	5.61248	0.284061	0.594361	0.711847	PRSS21	protein_coding
ENSG00000007047.15	0.0842086	5.71202	1.72282	0.190115	0.313875	MARK4	protein_coding
ENSG00000007062.12	0.0524385	4.35446	0.0503585	0.82256	0.885189	PROM1	protein_coding
ENSG00000007080.11	-0.256714	6.55687	14.7759	0.000141687	0.00109267	CCDC124	protein_coding
ENSG00000007129.18	0.110241	-0.102389	0.521187	0.470776	0.606557	CEACAM21	protein_coding
ENSG00000007168.14	0.175094	6.31396	10.1419	0.00156782	0.00740239	PAFAH1B1	protein_coding
ENSG00000007171.18	0.359979	-0.977071	5.17468	0.0234697	0.0624153	NOS2	protein_coding
ENSG00000007174.18	-0.274555	1.49875	1.45509	0.228456	0.360799	DNAH9	protein_coding
ENSG00000007202.15	0.400662	6.6726	24.6037	1.05997e-06	2.19193e-05	KIAA0100	protein_coding
ENSG00000007216.15	-0.205672	1.44874	0.327012	0.567759	0.689675	SLC13A2	protein_coding
ENSG00000007237.19	0.415314	4.84447	16.854	4.9351e-05	0.000471638	GAS7	protein_coding
ENSG00000007255.10	-0.137131	4.62166	2.13481	0.144806	0.255452	TRAPPC6A	protein_coding
ENSG00000007264.15	-0.244646	1.80515	2.59184	0.108238	0.204099	MATK	protein_coding
ENSG00000007312.13	-0.686417	0.134277	20.1522	9.47118e-06	0.000125995	CD79B	protein_coding
ENSG00000007314.12	0.278721	-0.505283	1.96421	0.161872	0.277487	SCN4A	protein_coding
ENSG00000007341.19	0.0547749	3.82251	1.06862	0.301908	0.442584	ST7L	protein_coding
ENSG00000007350.17	0.476091	4.03187	1.50591	0.220517	0.351301	TKTL1	protein_coding
ENSG00000007372.24	0.415001	2.08258	1.76121	0.185263	0.307505	PAX6	protein_coding
ENSG00000007376.8	-0.0945706	5.61272	1.93495	0.165024	0.281782	RPUSD1	protein_coding
ENSG00000007384.15	0.0637703	4.72209	0.652168	0.419839	0.559746	RHBDF1	protein_coding
ENSG00000007392.17	-0.0567753	4.96812	0.636798	0.425366	0.565241	LUC7L	protein_coding
ENSG00000007402.12	0.428937	3.65943	6.4685	0.0113721	0.0352501	CACNA2D2	protein_coding
ENSG00000007516.14	-0.138264	3.76074	0.789526	0.3748	0.517494	BAIAP3	protein_coding
ENSG00000007520.4	-0.132673	5.33144	4.90492	0.0273673	0.0703492	TSR3	protein_coding
ENSG00000007541.17	0.0015114	5.43184	0.00056861	0.980988	0.988096	PIGQ	protein_coding
ENSG00000007545.16	0.0148453	3.98218	0.0678782	0.794591	0.866191	CRAMP1	protein_coding
ENSG00000007866.22	-0.0390824	6.28564	0.335075	0.563026	0.685819	TEAD3	protein_coding
ENSG00000007908.16	0.378016	-0.565686	4.44509	0.0356496	0.0859724	SELE	protein_coding
ENSG00000007923.16	0.168614	5.20061	6.80068	0.00946807	0.0303807	DNAJC11	protein_coding
ENSG00000007933.13	0.189826	1.57057	0.521012	0.47085	0.60662	FMO3	protein_coding
ENSG00000007944.15	0.0791504	5.65092	1.2948	0.255875	0.392255	MYLIP	protein_coding
ENSG00000007952.18	-0.303516	-0.678717	9.72064	0.00195955	0.00884939	NOX1	protein_coding
ENSG00000007968.7	-0.182461	3.84183	3.8657	0.0500034	0.112326	E2F2	protein_coding
ENSG00000008018.9	-0.267125	6.94747	13.8609	0.00022634	0.00158735	PSMB1	protein_coding
ENSG00000008056.14	-0.00269411	2.54159	0.000444515	0.98319	0.989468	SYN1	protein_coding
ENSG00000008083.14	0.24046	4.89993	8.35553	0.0040638	0.0155274	JARID2	protein_coding
ENSG00000008086.13	0.342697	3.29721	22.638	2.77418e-06	4.77336e-05	CDKL5	protein_coding
ENSG00000008118.10	0.459345	1.58484	7.17798	0.00769806	0.0257327	CAMK1G	protein_coding
ENSG00000008128.23	-0.286612	0.0131584	10.5296	0.0012779	0.00630192	CDK11A	protein_coding
ENSG00000008130.15	0.101748	6.01345	2.50095	0.114602	0.213172	NADK	protein_coding
ENSG00000008226.20	-0.0276562	1.91012	0.0255322	0.873132	0.919101	DLEC1	protein_coding
ENSG00000008256.16	0.191703	5.09736	6.97376	0.00860924	0.0281782	CYTH3	protein_coding
ENSG00000008277.14	0.283141	1.86601	6.01518	0.0146279	0.0430243	ADAM22	protein_coding
ENSG00000008282.9	0.0389802	7.06019	0.456262	0.499783	0.632322	SYPL1	protein_coding
ENSG00000008283.16	0.187922	6.4682	7.19528	0.00762561	0.0255431	CYB561	protein_coding
ENSG00000008294.21	0.211511	5.2381	13.9764	0.000213314	0.00151476	SPAG9	protein_coding
ENSG00000008300.17	-0.199177	3.27168	2.77096	0.096805	0.187684	CELSR3	protein_coding
ENSG00000008311.15	-0.173158	2.82952	2.11083	0.147078	0.258457	AASS	protein_coding
ENSG00000008323.15	-0.0901305	3.91352	0.599845	0.439114	0.577818	PLEKHG6	protein_coding
ENSG00000008324.12	-0.285227	4.42212	17.8908	2.9288e-05	0.000309851	SS18L2	protein_coding
ENSG00000008382.16	-0.152738	3.17273	5.1583	0.023689	0.0628989	MPND	protein_coding
ENSG00000008394.13	-0.156981	6.27825	1.02355	0.312316	0.453407	MGST1	protein_coding
ENSG00000008405.12	0.212274	4.41484	12.0913	0.000564597	0.00328228	CRY1	protein_coding
ENSG00000008441.18	0.0228447	8.24583	0.0567432	0.811847	0.877915	NFIX	protein_coding
ENSG00000008513.16	0.179103	6.79624	2.4739	0.116575	0.215893	ST3GAL1	protein_coding
ENSG00000008516.17	0.00385213	0.628223	0.00184208	0.965788	0.979414	MMP25	protein_coding
ENSG00000008517.18	-0.454419	6.24214	10.6487	0.00120029	0.00601627	IL32	protein_coding
ENSG00000008710.20	0.123512	5.84672	1.79933	0.180587	0.301518	PKD1	protein_coding
ENSG00000008735.14	-0.187154	3.4343	1.18223	0.277585	0.416078	MAPK8IP2	protein_coding
ENSG00000008838.20	0.209711	6.22742	11.742	0.000677188	0.00378624	MED24	protein_coding
ENSG00000008853.17	-0.0161741	3.82708	0.0537484	0.816788	0.881355	RHOBTB2	protein_coding
ENSG00000008869.12	0.172823	4.74922	10.2002	0.00152027	0.00723781	HEATR5B	protein_coding
ENSG00000008952.17	0.0435959	7.55252	0.552051	0.457935	0.59526	SEC62	protein_coding
ENSG00000008988.11	-0.595074	10.8928	32.3154	2.59893e-08	1.15398e-06	RPS20	protein_coding
ENSG00000009307.16	0.185615	8.83965	11.4339	0.00079531	0.00431842	CSDE1	protein_coding
ENSG00000009335.18	0.178301	6.5203	9.21594	0.0025629	0.0109084	UBE3C	protein_coding
ENSG00000009413.16	-0.00331618	4.14047	0.00184392	0.965771	0.979414	REV3L	protein_coding
ENSG00000009694.13	0.454725	0.969389	3.34832	0.0680494	0.142601	TENM1	protein_coding
ENSG00000009724.17	-0.11783	0.28874	0.947896	0.330869	0.472386	MASP2	protein_coding
ENSG00000009780.16	-0.111633	3.89191	4.24888	0.0399497	0.0941926	FAM76A	protein_coding
ENSG00000009790.15	-0.00843015	1.18014	0.00450721	0.946509	0.967924	TRAF3IP3	protein_coding
ENSG00000009830.12	0.517826	4.63353	75.4359	1.10148e-16	6.82134e-14	POMT2	protein_coding
ENSG00000009844.16	0.127759	5.75837	5.25837	0.0223817	0.0600443	VTA1	protein_coding
ENSG00000009950.16	-0.184579	4.59144	1.18237	0.277556	0.416078	MLXIPL	protein_coding
ENSG00000009954.11	-0.0490246	6.85995	0.953693	0.329396	0.470884	BAZ1B	protein_coding
ENSG00000010017.13	0.143368	5.52153	6.53123	0.0109844	0.0342425	RANBP9	protein_coding
ENSG00000010030.14	-0.158725	3.01083	1.21301	0.271427	0.409323	ETV7	protein_coding
ENSG00000010072.16	0.147108	3.87393	7.56915	0.0062191	0.0217498	SPRTN	protein_coding
ENSG00000010165.20	0.214022	5.6429	18.5203	2.13639e-05	0.000240439	EEF1AKNMT	protein_coding
ENSG00000010219.13	-0.209709	4.42193	6.72841	0.00985231	0.0313456	DYRK4	protein_coding
ENSG00000010244.19	0.0130303	7.03506	0.159139	0.690173	0.787865	ZNF207	protein_coding
ENSG00000010256.11	-0.174557	7.98503	9.13101	0.00268168	0.011289	UQCRC1	protein_coding
ENSG00000010270.14	0.00429367	5.30705	0.00418701	0.948441	0.969198	STARD3NL	protein_coding
ENSG00000010278.15	-0.0989047	9.46037	1.24137	0.265906	0.403479	CD9	protein_coding
ENSG00000010292.13	0.168793	7.47693	5.09325	0.0245812	0.064684	NCAPD2	protein_coding
ENSG00000010295.20	-0.0531968	2.59422	0.266706	0.605848	0.720654	IFFO1	protein_coding
ENSG00000010310.9	-0.327235	-0.0444891	4.98817	0.0260972	0.0678447	GIPR	protein_coding
ENSG00000010318.21	-0.0303177	1.70482	0.129918	0.718715	0.809957	PHF7	protein_coding
ENSG00000010319.7	0.176972	2.28997	1.98026	0.160173	0.275357	SEMA3G	protein_coding
ENSG00000010322.16	0.085279	6.69962	1.61934	0.203955	0.330647	NISCH	protein_coding
ENSG00000010327.10	-0.0354012	5.9224	0.0838825	0.77226	0.849663	STAB1	protein_coding
ENSG00000010361.14	-0.0257275	4.75097	0.15513	0.693899	0.790776	FUZ	protein_coding
ENSG00000010379.16	0.644154	2.37438	7.43586	0.00668716	0.0230611	SLC6A13	protein_coding
ENSG00000010404.18	0.229135	3.1922	6.87292	0.00909939	0.0294507	IDS	protein_coding
ENSG00000010438.17	0.81349	-0.554978	15.5231	9.68341e-05	0.000811826	PRSS3	protein_coding
ENSG00000010539.12	0.123341	3.1578	6.28806	0.0125677	0.0381803	ZNF200	protein_coding
ENSG00000010610.10	-0.0577764	5.99442	0.313684	0.575755	0.69662	CD4	protein_coding
ENSG00000010626.15	-0.136586	4.00077	1.66162	0.198162	0.323486	LRRC23	protein_coding
ENSG00000010671.16	-0.0682994	2.25757	0.315746	0.574504	0.695677	BTK	protein_coding
ENSG00000010704.18	0.0581429	2.78736	0.501016	0.479484	0.61438	HFE	protein_coding
ENSG00000010803.16	-0.051654	5.57271	0.607239	0.43631	0.575188	SCMH1	protein_coding
ENSG00000010810.17	-0.051914	5.64474	0.227892	0.633363	0.743018	FYN	protein_coding
ENSG00000010818.10	0.25544	5.79321	10.39	0.00137543	0.00668622	HIVEP2	protein_coding
ENSG00000010932.17	0.65736	2.2472	14.1755	0.00019261	0.00140264	FMO1	protein_coding
ENSG00000011007.12	-0.0255583	5.7067	0.245944	0.62023	0.73254	ELOA	protein_coding
ENSG00000011009.11	-0.309345	6.55977	22.6692	2.732e-06	4.71005e-05	LYPLA2	protein_coding
ENSG00000011021.23	0.103282	4.54439	1.98924	0.159231	0.274109	CLCN6	protein_coding
ENSG00000011028.14	0.186205	6.68637	3.27585	0.0710891	0.147643	MRC2	protein_coding
ENSG00000011105.14	0.0100485	5.83872	0.0174699	0.894916	0.933473	TSPAN9	protein_coding
ENSG00000011114.15	0.514706	5.32519	92.9375	7.74415e-20	5.87881e-17	BTBD7	protein_coding
ENSG00000011132.12	-0.0553016	4.08758	0.949869	0.330367	0.471984	APBA3	protein_coding
ENSG00000011143.19	0.028374	4.10507	0.20858	0.648141	0.754823	MKS1	protein_coding
ENSG00000011198.10	0.0935368	4.49041	2.24494	0.134874	0.242031	ABHD5	protein_coding
ENSG00000011201.12	0.0131116	4.09566	0.00765681	0.930317	0.957405	ANOS1	protein_coding
ENSG00000011243.18	-0.0486013	5.59375	0.51974	0.471392	0.606885	AKAP8L	protein_coding
ENSG00000011258.16	0.114253	4.697	3.21703	0.0736633	0.15169	MBTD1	protein_coding
ENSG00000011260.14	0.107791	4.80833	3.77533	0.0527449	0.117035	UTP18	protein_coding
ENSG00000011275.19	0.098818	5.83665	3.49515	0.0623105	0.13339	RNF216	protein_coding
ENSG00000011295.16	0.045234	5.29932	0.87009	0.351517	0.49344	TTC19	protein_coding
ENSG00000011304.22	0.0828941	8.37735	4.78664	0.0292841	0.0741093	PTBP1	protein_coding
ENSG00000011332.19	-0.186551	2.01532	1.08569	0.298084	0.438646	DPF1	protein_coding
ENSG00000011347.10	0.50665	4.08932	11.7482	0.000675001	0.0037767	SYT7	protein_coding
ENSG00000011376.12	0.146267	4.72278	7.03179	0.00833961	0.0274773	LARS2	protein_coding
ENSG00000011405.13	0.0596476	5.8566	1.26158	0.262055	0.398939	PIK3C2A	protein_coding
ENSG00000011422.12	0.0566604	5.39613	0.322332	0.570542	0.692269	PLAUR	protein_coding
ENSG00000011426.11	0.056055	5.14998	0.428423	0.513156	0.643407	ANLN	protein_coding
ENSG00000011451.21	0.066749	7.06025	0.911148	0.340411	0.482381	WIZ	protein_coding
ENSG00000011454.18	0.245834	5.62435	20.0136	1.01464e-05	0.000132948	RABGAP1	protein_coding
ENSG00000011465.18	0.364488	8.34577	5.09399	0.0245708	0.0646736	DCN	protein_coding
ENSG00000011478.13	0.119258	4.23106	2.44796	0.118502	0.218534	QPCTL	protein_coding
ENSG00000011485.15	0.244059	6.27712	14.485	0.000164389	0.00123399	PPP5C	protein_coding
ENSG00000011523.14	0.0545667	5.13622	1.2151	0.271015	0.408886	CEP68	protein_coding
ENSG00000011566.15	0.152328	5.22472	8.29231	0.00420457	0.0159668	MAP4K3	protein_coding
ENSG00000011590.14	0.0704542	-0.358951	0.402567	0.526145	0.655432	ZBTB32	protein_coding
ENSG00000011600.12	-0.48308	6.66932	16.9928	4.60149e-05	0.000446728	TYROBP	protein_coding
ENSG00000011638.11	-0.042772	4.20206	0.210827	0.64638	0.753362	TMEM159	protein_coding
ENSG00000011677.13	0.146852	1.70435	0.242179	0.622918	0.734904	GABRA3	protein_coding
ENSG00000012048.23	0.060377	3.38279	0.256248	0.613	0.726481	BRCA1	protein_coding
ENSG00000012061.16	-0.100173	5.91265	2.30035	0.130169	0.23531	ERCC1	protein_coding
ENSG00000012124.17	-0.282113	4.52579	2.01303	0.156766	0.270964	CD22	protein_coding
ENSG00000012171.20	-0.302485	6.49867	8.502	0.00375589	0.0146264	SEMA3B	protein_coding
ENSG00000012174.12	0.351644	4.39569	38.5618	1.37991e-09	1.13543e-07	MBTPS2	protein_coding
ENSG00000012211.13	-0.158801	5.3057	3.32411	0.0690491	0.144361	PRICKLE3	protein_coding
ENSG00000012223.13	1.20896	5.34184	16.176	6.95274e-05	0.000619533	LTF	protein_coding
ENSG00000012232.9	0.278346	5.50942	13.4328	0.000282078	0.00189445	EXTL3	protein_coding
ENSG00000012660.14	0.327738	6.00716	17.0605	4.44701e-05	0.000434059	ELOVL5	protein_coding
ENSG00000012779.11	-0.108919	4.80496	0.711728	0.399397	0.540639	ALOX5	protein_coding
ENSG00000012822.16	-0.243883	6.41577	17.4638	3.62973e-05	0.00036949	CALCOCO1	protein_coding
ENSG00000012963.15	0.38449	5.14766	43.3129	1.53441e-10	1.80547e-08	UBR7	protein_coding
ENSG00000012983.11	0.302105	4.91022	36.4446	3.70888e-09	2.47958e-07	MAP4K5	protein_coding
ENSG00000013016.16	0.301869	4.43403	17.1345	4.28436e-05	0.000420954	EHD3	protein_coding
ENSG00000013275.8	-0.168127	7.22145	3.55139	0.0602514	0.12988	PSMC4	protein_coding
ENSG00000013288.9	0.165826	5.80046	5.67568	0.0176882	0.049936	MAN2B2	protein_coding
ENSG00000013297.12	0.147345	3.63883	0.983556	0.321948	0.463033	CLDN11	protein_coding
ENSG00000013306.16	-0.153084	7.85786	5.65862	0.0178585	0.0502828	SLC25A39	protein_coding
ENSG00000013364.19	-0.0986243	6.90313	1.53971	0.21542	0.345261	MVP	protein_coding
ENSG00000013374.16	0.0503914	6.35125	0.679649	0.41022	0.550677	NUB1	protein_coding
ENSG00000013375.16	0.147527	4.84529	6.31312	0.0123942	0.0377883	PGM3	protein_coding
ENSG00000013392.8	0.0236523	3.4666	0.133187	0.715352	0.80721	RWDD2A	protein_coding
ENSG00000013441.16	-0.0893202	5.71177	2.09776	0.148332	0.260093	CLK1	protein_coding
ENSG00000013503.10	0.105439	3.82846	2.97502	0.0853643	0.170215	POLR3B	protein_coding
ENSG00000013523.11	0.57578	5.14772	99.1089	6.40089e-21	6.54922e-18	ANGEL1	protein_coding
ENSG00000013561.18	0.0687044	5.07734	1.45092	0.229124	0.361606	RNF14	protein_coding
ENSG00000013563.14	0.133713	3.28406	3.79283	0.0522019	0.116134	DNASE1L1	protein_coding
ENSG00000013573.17	-0.0715092	5.38595	0.961553	0.327414	0.468847	DDX11	protein_coding
ENSG00000013583.10	-0.0579244	5.34866	0.707653	0.400748	0.541565	HEBP1	protein_coding
ENSG00000013588.9	0.152325	6.29789	0.879553	0.348914	0.490854	GPRC5A	protein_coding
ENSG00000013619.14	0.0265876	4.5026	0.0545908	0.815384	0.880395	MAMLD1	protein_coding
ENSG00000013725.14	0.491439	2.58706	13.7945	0.000234193	0.00162718	CD6	protein_coding
ENSG00000013810.20	-0.0982517	6.33242	1.29913	0.255084	0.391425	TACC3	protein_coding
ENSG00000014123.10	-0.0236256	5.2513	0.134784	0.713724	0.805826	UFL1	protein_coding
ENSG00000014138.9	-0.254951	2.58331	11.9121	0.000619768	0.00354177	POLA2	protein_coding
ENSG00000014164.7	-0.00597754	6.42931	0.00775704	0.929864	0.957197	ZC3H3	protein_coding
ENSG00000014216.16	-0.0450567	8.59363	0.509091	0.475966	0.611255	CAPN1	protein_coding
ENSG00000014257.16	0.355297	4.22103	3.60452	0.0583729	0.126677	ACP3	protein_coding
ENSG00000014641.21	-0.045893	6.89772	0.650497	0.420435	0.560318	MDH1	protein_coding
ENSG00000014824.14	0.116319	6.04307	4.96599	0.0264295	0.0685361	SLC30A9	protein_coding
ENSG00000014914.21	0.0854514	3.69018	1.07946	0.299473	0.440137	MTMR11	protein_coding
ENSG00000014919.13	-0.0402375	4.77818	0.65603	0.418467	0.558359	COX15	protein_coding
ENSG00000015133.19	0.651036	5.49745	58.049	2.01969e-13	5.72642e-11	CCDC88C	protein_coding
ENSG00000015153.15	-0.0293357	4.12271	0.307298	0.579666	0.699658	YAF2	protein_coding
ENSG00000015171.20	0.319258	6.26706	33.6907	1.35499e-08	6.91693e-07	ZMYND11	protein_coding
ENSG00000015285.11	-0.241763	3.60982	5.27692	0.0221477	0.0595524	WAS	protein_coding
ENSG00000015413.9	0.258067	1.40736	1.30693	0.253665	0.389908	DPEP1	protein_coding
ENSG00000015475.19	-0.276743	5.40414	10.9493	0.00102494	0.00528136	BID	protein_coding
ENSG00000015479.20	0.109083	0.818453	1.35674	0.244828	0.379848	MATR3	protein_coding
ENSG00000015520.15	0.32087	-0.101493	3.4036	0.0658251	0.138967	NPC1L1	protein_coding
ENSG00000015532.10	0.157141	5.40853	7.45428	0.00662038	0.0228509	XYLT2	protein_coding
ENSG00000015676.18	0.09693	6.57961	3.52584	0.0611778	0.131503	NUDCD3	protein_coding
ENSG00000016082.15	-0.0687214	-1.27323	0.069631	0.792017	0.864255	ISL1	protein_coding
ENSG00000016391.11	0.177171	3.47754	2.30445	0.129828	0.234837	CHDH	protein_coding
ENSG00000016402.13	0.163851	3.53603	1.1126	0.292181	0.432311	IL20RA	protein_coding
ENSG00000016864.18	0.0337527	5.53976	0.586882	0.444099	0.582389	GLT8D1	protein_coding
ENSG00000017260.20	0.116621	6.73245	5.42552	0.0203631	0.0558057	ATP2C1	protein_coding
ENSG00000017427.17	-0.276211	2.85619	2.89161	0.0898522	0.177063	IGF1	protein_coding
ENSG00000017483.15	0.275119	3.48682	2.37195	0.124357	0.227071	SLC38A5	protein_coding
ENSG00000017797.13	0.10849	6.83809	2.58731	0.108546	0.20452	RALBP1	protein_coding
ENSG00000018189.13	0.0542104	4.5054	0.665048	0.41529	0.555127	RUFY3	protein_coding
ENSG00000018236.15	0.541065	3.49881	10.3192	0.00142775	0.00687947	CNTN1	protein_coding
ENSG00000018280.17	-0.218812	3.95575	5.0299	0.0254837	0.0665598	SLC11A1	protein_coding
ENSG00000018408.15	0.0358171	6.67063	0.337502	0.561616	0.684808	WWTR1	protein_coding
ENSG00000018510.17	0.100027	5.14015	2.65643	0.103953	0.198083	AGPS	protein_coding
ENSG00000018607.7	-0.137384	-2.08632	0.908339	0.341156	0.482921	ZNF806	transcribed_unprocessed_pseudogene
ENSG00000018610.15	0.0273486	4.28694	0.303446	0.582051	0.701423	CXorf56	protein_coding
ENSG00000018625.15	0.257292	2.08822	1.0289	0.311057	0.452109	ATP1A2	protein_coding
ENSG00000018699.13	0.0572772	4.27519	1.27292	0.259924	0.396603	TTC27	protein_coding
ENSG00000018869.17	0.151119	0.940763	2.95129	0.086616	0.17204	ZNF582	protein_coding
ENSG00000019102.12	-0.145157	3.49705	0.334942	0.563103	0.68586	VSIG2	protein_coding
ENSG00000019144.19	0.197185	6.10113	5.71141	0.017337	0.0491972	PHLDB1	protein_coding
ENSG00000019169.10	-0.171563	2.63822	0.762823	0.382993	0.525262	MARCO	protein_coding
ENSG00000019186.10	0.239481	1.5671	0.694459	0.40517	0.545661	CYP24A1	protein_coding
ENSG00000019485.13	0.133411	4.44065	2.2979	0.130373	0.235595	PRDM11	protein_coding
ENSG00000019505.8	0.184641	3.88756	1.54303	0.214926	0.344587	SYT13	protein_coding
ENSG00000019549.13	0.543	3.69362	13.4513	0.0002794	0.00188022	SNAI2	protein_coding
ENSG00000019582.15	-0.445735	11.8196	12.1169	0.000557152	0.0032567	CD74	protein_coding
ENSG00000019991.18	0.314411	1.37139	4.71965	0.0304315	0.0763155	HGF	protein_coding
ENSG00000019995.6	0.611129	3.78497	74.2129	1.84968e-16	1.01229e-13	ZRANB1	protein_coding
ENSG00000020129.16	0.00321549	5.72671	0.00244819	0.960563	0.976919	NCDN	protein_coding
ENSG00000020181.18	0.398844	4.75902	9.33745	0.0024022	0.0103669	ADGRA2	protein_coding
ENSG00000020256.20	0.15463	5.21866	11.5224	0.000759362	0.00416455	ZFP64	protein_coding
ENSG00000020426.11	0.306968	3.75982	32.3711	2.53105e-08	1.13216e-06	MNAT1	protein_coding
ENSG00000020577.14	0.28361	3.71549	11.0443	0.000975142	0.00507475	SAMD4A	protein_coding
ENSG00000020633.19	0.462348	5.41167	6.73022	0.00984247	0.0313265	RUNX3	protein_coding
ENSG00000020922.13	-0.00089026	4.99155	0.000252405	0.987333	0.992478	MRE11	protein_coding
ENSG00000021300.14	-0.107465	6.17229	0.75149	0.386547	0.528428	PLEKHB1	protein_coding
ENSG00000021355.13	-0.200342	6.32208	4.72191	0.030392	0.076255	SERPINB1	protein_coding
ENSG00000021488.13	-0.240407	-0.0945474	3.23853	0.0727108	0.150189	SLC7A9	protein_coding
ENSG00000021574.13	0.199375	4.86453	12.1776	0.000539847	0.00318003	SPAST	protein_coding
ENSG00000021645.20	0.694728	2.68596	20.4581	8.13708e-06	0.000111244	NRXN3	protein_coding
ENSG00000021762.20	0.111812	4.29096	2.32385	0.128228	0.232595	OSBPL5	protein_coding
ENSG00000021776.11	0.19742	5.56517	14.8477	0.000136587	0.00106505	AQR	protein_coding
ENSG00000021826.17	1.17388	2.31458	26.241	4.78269e-07	1.15674e-05	CPS1	protein_coding
ENSG00000022267.19	-0.0105887	5.44473	0.00673998	0.934612	0.95998	FHL1	protein_coding
ENSG00000022277.13	-0.0740234	6.29609	2.17521	0.14107	0.250589	RTF2	protein_coding
ENSG00000022556.16	-0.00183716	5.644	4.77516e-05	0.99449	0.996692	NLRP2	protein_coding
ENSG00000022567.10	0.0175192	5.97446	0.0431962	0.835467	0.894456	SLC45A4	protein_coding
ENSG00000022840.16	0.00128246	7.19976	0.000699263	0.978917	0.987072	RNF10	protein_coding
ENSG00000022976.15	0.324806	2.83594	21.6392	4.5365e-06	7.07003e-05	ZNF839	protein_coding
ENSG00000023041.11	0.144008	5.23929	8.07538	0.00472664	0.0174976	ZDHHC6	protein_coding
ENSG00000023171.18	0.179912	4.06506	2.15588	0.142845	0.252864	GRAMD1B	protein_coding
ENSG00000023191.17	-0.176011	6.8223	8.48723	0.00378581	0.0147162	RNH1	protein_coding
ENSG00000023228.14	0.105851	6.32698	5.20776	0.0230333	0.0614409	NDUFS1	protein_coding
ENSG00000023287.13	0.0151622	5.84678	0.0649138	0.799028	0.869164	RB1CC1	protein_coding
ENSG00000023318.8	0.166897	6.66098	7.94845	0.00506246	0.0184791	ERP44	protein_coding
ENSG00000023330.15	0.0171992	5.90012	0.119456	0.729815	0.818029	ALAS1	protein_coding
ENSG00000023445.16	-0.366419	4.69756	5.34753	0.0212803	0.0577679	BIRC3	protein_coding
ENSG00000023516.9	0.0561448	5.09026	0.964861	0.326584	0.468143	AKAP11	protein_coding
ENSG00000023572.10	-0.163281	3.96094	9.08755	0.00274463	0.0114928	GLRX2	protein_coding
ENSG00000023608.5	0.24029	3.00374	13.3276	0.000297784	0.00198239	SNAPC1	protein_coding
ENSG00000023697.13	0.161532	5.32189	3.66571	0.0562865	0.123126	DERA	protein_coding
ENSG00000023734.11	0.313146	7.00513	16.2357	6.74551e-05	0.000603582	STRAP	protein_coding
ENSG00000023839.12	-0.0148976	-0.505849	0.0147351	0.903447	0.939124	ABCC2	protein_coding
ENSG00000023892.11	-0.107289	3.74783	2.19269	0.139488	0.248397	DEF6	protein_coding
ENSG00000023902.14	-0.192719	5.67443	6.17756	0.0133633	0.0400864	PLEKHO1	protein_coding
ENSG00000023909.10	-0.0893968	4.95528	1.37569	0.241565	0.375802	GCLM	protein_coding
ENSG00000024048.11	0.0814935	5.47229	2.66398	0.103464	0.197325	UBR2	protein_coding
ENSG00000024422.12	0.214635	6.39287	3.92749	0.0482163	0.109145	EHD2	protein_coding
ENSG00000024526.17	0.156802	4.36775	2.3631	0.12506	0.228124	DEPDC1	protein_coding
ENSG00000024862.18	-0.19778	3.84773	8.07925	0.00471678	0.0174776	CCDC28A	protein_coding
ENSG00000025039.15	-0.120626	4.31025	1.17284	0.279498	0.418385	RRAGD	protein_coding
ENSG00000025156.13	-0.0646309	3.83858	1.01445	0.314473	0.455455	HSF2	protein_coding
ENSG00000025293.17	-0.0850031	5.69848	3.5425	0.0605721	0.130499	PHF20	protein_coding
ENSG00000025423.11	0.0907827	0.93651	0.541414	0.462297	0.599042	HSD17B6	protein_coding
ENSG00000025434.19	-0.0807553	4.67224	1.43349	0.231935	0.365019	NR1H3	protein_coding
ENSG00000025708.14	-0.257997	5.74607	4.22291	0.0405583	0.0953506	TYMP	protein_coding
ENSG00000025770.19	-0.0885759	5.09513	1.95013	0.16338	0.279604	NCAPH2	protein_coding
ENSG00000025772.8	-0.0875369	6.54194	1.78542	0.182278	0.303652	TOMM34	protein_coding
ENSG00000025796.14	-0.109203	6.23944	3.62167	0.05778	0.125715	SEC63	protein_coding
ENSG00000025800.14	-0.0109527	6.69588	0.0432124	0.835436	0.894456	KPNA6	protein_coding
ENSG00000026025.16	-0.188217	8.95356	3.5837	0.0591016	0.127962	VIM	protein_coding
ENSG00000026036.22	-0.24438	1.35848	4.43304	0.0358992	0.0864792	RTEL1-TNFRSF6B	protein_coding
ENSG00000026103.22	0.026998	4.18952	0.0837284	0.772463	0.849741	FAS	protein_coding
ENSG00000026297.16	-0.278543	6.31512	10.5841	0.00124175	0.00618196	RNASET2	protein_coding
ENSG00000026508.20	0.151009	6.24825	1.81713	0.17845	0.298895	CD44	protein_coding
ENSG00000026559.14	0.0772656	3.62064	0.153916	0.695038	0.79173	KCNG1	protein_coding
ENSG00000026652.15	-0.0891803	3.53041	0.886131	0.34712	0.489071	AGPAT4	protein_coding
ENSG00000026751.17	-0.0635196	3.26392	0.111658	0.738447	0.824143	SLAMF7	protein_coding
ENSG00000026950.17	-0.0860372	5.71157	1.14871	0.284494	0.423922	BTN3A1	protein_coding
ENSG00000027001.10	0.122872	4.31763	3.26127	0.0717179	0.148634	MIPEP	protein_coding
ENSG00000027075.15	0.400785	3.42757	24.468	1.13252e-06	2.29755e-05	PRKCH	protein_coding
ENSG00000027644.5	0.935901	-0.846607	21.9134	3.96276e-06	6.3353e-05	INSRR	protein_coding
ENSG00000027697.15	-0.0319436	6.13672	0.205094	0.650896	0.756983	IFNGR1	protein_coding
ENSG00000027847.14	-0.138278	4.97451	6.00636	0.0147	0.0431766	B4GALT7	protein_coding
ENSG00000027869.12	-0.0586935	3.07931	0.276237	0.599482	0.715795	SH2D2A	protein_coding
ENSG00000028116.18	0.198038	3.62852	14.4902	0.000163958	0.00123154	VRK2	protein_coding
ENSG00000028137.19	-0.0508892	4.8461	0.220359	0.639033	0.747879	TNFRSF1B	protein_coding
ENSG00000028203.18	0.292803	5.44626	31.5297	3.77517e-08	1.55961e-06	VEZT	protein_coding
ENSG00000028277.21	-0.276795	3.37789	9.83514	0.00184413	0.0084317	POU2F2	protein_coding
ENSG00000028310.18	-0.084495	5.40571	2.1255	0.145684	0.256558	BRD9	protein_coding
ENSG00000028528.15	0.0381589	6.36793	0.66605	0.414939	0.554879	SNX1	protein_coding
ENSG00000028839.10	-0.168622	3.79735	5.5906	0.0185543	0.0518021	TBPL1	protein_coding
ENSG00000029153.14	0.23099	3.7494	3.45972	0.063646	0.135411	ARNTL2	protein_coding
ENSG00000029363.17	0.0671442	6.60053	2.74425	0.0984228	0.190147	BCLAF1	protein_coding
ENSG00000029364.12	0.595523	6.14234	145.549	1.23779e-28	3.23654e-25	SLC39A9	protein_coding
ENSG00000029534.21	0.176973	1.52102	0.853687	0.356092	0.497945	ANK1	protein_coding
ENSG00000029559.7	0.14774	1.35944	0.499662	0.480078	0.614839	IBSP	protein_coding
ENSG00000029639.11	-0.0641756	2.62963	1.15206	0.283793	0.423011	TFB1M	protein_coding
ENSG00000029725.17	0.202103	4.44811	13.6014	0.000258634	0.00176361	RABEP1	protein_coding
ENSG00000029993.15	0.0815533	5.98511	1.09736	0.295506	0.435997	HMGB3	protein_coding
ENSG00000030066.13	0.183948	5.72852	12.9695	0.000358199	0.00228938	NUP160	protein_coding
ENSG00000030110.13	-0.0732573	5.51496	1.03637	0.309309	0.450459	BAK1	protein_coding
ENSG00000030419.16	0.137676	3.61454	3.19886	0.0744787	0.15291	IKZF2	protein_coding
ENSG00000030582.18	0.0114025	8.98082	0.0260781	0.871795	0.918186	GRN	protein_coding
ENSG00000031003.10	0.0749534	4.37486	2.00613	0.157476	0.271952	FAM13B	protein_coding
ENSG00000031081.11	0.335439	3.8692	11.3452	0.00083304	0.00447336	ARHGAP31	protein_coding
ENSG00000031691.7	-0.112536	3.07207	2.03772	0.154253	0.267642	CENPQ	protein_coding
ENSG00000031698.13	-0.0309524	7.04949	0.376397	0.539902	0.667131	SARS1	protein_coding
ENSG00000031823.14	-0.0700594	5.86009	1.67919	0.195811	0.320781	RANBP3	protein_coding
ENSG00000032219.19	0.102807	4.46214	3.48851	0.0625584	0.133774	ARID4A	protein_coding
ENSG00000032389.13	0.0701938	5.17555	1.28155	0.258318	0.394945	EIPR1	protein_coding
ENSG00000032444.17	-0.0596555	6.19636	0.656702	0.418229	0.558168	PNPLA6	protein_coding
ENSG00000032742.18	-0.00868205	3.33247	0.0174193	0.895068	0.933547	IFT88	protein_coding
ENSG00000033011.13	0.298921	4.18036	20.8802	6.60141e-06	9.43408e-05	ALG1	protein_coding
ENSG00000033030.15	-0.00853694	4.67864	0.0320952	0.857913	0.909468	ZCCHC8	protein_coding
ENSG00000033050.9	-0.240664	4.48056	15.6169	9.23243e-05	0.000780693	ABCF2	protein_coding
ENSG00000033100.16	0.260797	6.2598	16.2768	6.60682e-05	0.000592976	CHPF2	protein_coding
ENSG00000033122.21	0.0652331	0.69351	0.212114	0.645376	0.752766	LRRC7	protein_coding
ENSG00000033170.17	0.407546	6.32795	19.6704	1.20342e-05	0.000151771	FUT8	protein_coding
ENSG00000033178.13	0.19915	5.0172	13.6623	0.000250659	0.00171875	UBA6	protein_coding
ENSG00000033327.13	0.09854	7.0852	0.78119	0.377331	0.520065	GAB2	protein_coding
ENSG00000033627.17	0.174271	5.34287	9.49685	0.00220685	0.00968009	ATP6V0A1	protein_coding
ENSG00000033800.14	0.0388783	5.61907	0.643232	0.42304	0.562897	PIAS1	protein_coding
ENSG00000033867.16	0.100437	4.5804	2.40841	0.121509	0.222996	SLC4A7	protein_coding
ENSG00000034053.14	0.147947	3.92793	1.67487	0.196386	0.321477	APBA2	protein_coding
ENSG00000034152.19	0.0290755	5.84259	0.23375	0.629033	0.739856	MAP2K3	protein_coding
ENSG00000034239.11	-0.133725	2.45057	0.26682	0.605771	0.720635	EFCAB1	protein_coding
ENSG00000034510.6	-0.429459	10.5029	27.5231	2.57311e-07	7.04926e-06	TMSB10	protein_coding
ENSG00000034533.12	0.0857657	3.32922	3.19316	0.0747364	0.15331	ASTE1	protein_coding
ENSG00000034677.13	0.246277	5.83374	11.0112	0.000992242	0.00514585	RNF19A	protein_coding
ENSG00000034693.15	-0.0768404	3.70982	1.38226	0.240445	0.374653	PEX3	protein_coding
ENSG00000034713.8	-0.20855	6.12449	9.45723	0.00225384	0.00985134	GABARAPL2	protein_coding
ENSG00000034971.17	-1.39513	-0.315371	24.1017	1.35428e-06	2.65195e-05	MYOC	protein_coding
ENSG00000035115.22	0.0622019	5.98349	0.715742	0.398072	0.539474	SH3YL1	protein_coding
ENSG00000035141.8	0.0126116	6.19521	0.0571864	0.811127	0.877399	FAM136A	protein_coding
ENSG00000035403.18	0.211647	7.96163	10.057	0.0016398	0.00766881	VCL	protein_coding
ENSG00000035499.13	0.233718	3.47727	4.84807	0.0282717	0.0721602	DEPDC1B	protein_coding
ENSG00000035664.11	-0.244334	3.21254	3.62214	0.0577637	0.125691	DAPK2	protein_coding
ENSG00000035681.9	0.264012	4.75929	26.4738	4.27256e-07	1.05727e-05	NSMAF	protein_coding
ENSG00000035687.10	-0.0030829	5.7994	0.00331881	0.95409	0.972556	ADSS2	protein_coding
ENSG00000035720.8	-0.189266	-1.19042	1.3978	0.237825	0.371777	STAP1	protein_coding
ENSG00000035862.12	0.26725	7.86592	8.04229	0.00481194	0.0177408	TIMP2	protein_coding
ENSG00000035928.16	0.03776	5.48368	0.553157	0.457486	0.594808	RFC1	protein_coding
ENSG00000036054.13	-0.0509355	5.31092	1.26616	0.261191	0.398125	TBC1D23	protein_coding
ENSG00000036257.13	0.245867	5.82506	28.2206	1.83875e-07	5.42929e-06	CUL3	protein_coding
ENSG00000036448.10	0.132998	-0.0882636	0.51955	0.471473	0.606957	MYOM2	protein_coding
ENSG00000036530.9	0.016917	0.485699	0.0230351	0.879446	0.923228	CYP46A1	protein_coding
ENSG00000036549.13	0.234496	5.41411	21.6306	4.5559e-06	7.09087e-05	ZZZ3	protein_coding
ENSG00000036672.16	-0.112243	2.58317	1.02148	0.312805	0.453703	USP2	protein_coding
ENSG00000036828.17	0.921902	0.231585	10.2856	0.00145327	0.0069753	CASR	protein_coding
ENSG00000037042.9	-0.115708	3.72236	3.40755	0.065669	0.138699	TUBG2	protein_coding
ENSG00000037241.7	-0.228523	4.53301	8.11357	0.00463015	0.0172233	RPL26L1	protein_coding
ENSG00000037280.16	0.362455	3.65642	11.3082	0.000849294	0.00454361	FLT4	protein_coding
ENSG00000037474.15	0.237186	5.82466	19.9366	1.05418e-05	0.000136758	NSUN2	protein_coding
ENSG00000037637.11	0.0473541	5.35573	0.890823	0.345848	0.48797	FBXO42	protein_coding
ENSG00000037749.12	0.439552	3.52619	34.388	9.75041e-09	5.32381e-07	MFAP3	protein_coding
ENSG00000037757.14	-0.0728387	4.69806	0.655743	0.418569	0.558463	MRI1	protein_coding
ENSG00000037897.17	-0.113673	4.24952	3.62255	0.0577496	0.125672	METTL1	protein_coding
ENSG00000037965.6	0.061864	1.0371	0.126615	0.722164	0.812481	HOXC8	protein_coding
ENSG00000038002.9	0.0778937	3.70306	0.989398	0.320517	0.461921	AGA	protein_coding
ENSG00000038210.14	0.0764795	4.19687	1.42734	0.232938	0.366278	PI4K2B	protein_coding
ENSG00000038219.13	0.119023	5.58577	3.86594	0.0499963	0.112321	BOD1L1	protein_coding
ENSG00000038274.17	-0.12442	6.50106	3.82663	0.0511697	0.114324	MAT2B	protein_coding
ENSG00000038295.8	-0.126873	0.553573	0.429799	0.512481	0.642971	TLL1	protein_coding
ENSG00000038358.15	0.265447	5.04993	13.8311	0.00022983	0.0016054	EDC4	protein_coding
ENSG00000038382.20	0.306466	6.44134	21.2007	5.63345e-06	8.33262e-05	TRIO	protein_coding
ENSG00000038427.16	0.590194	6.53448	11.4496	0.000788816	0.00429009	VCAN	protein_coding
ENSG00000038532.16	0.219782	5.49046	9.30023	0.0024503	0.0105167	CLEC16A	protein_coding
ENSG00000038945.15	0.0211509	5.04872	0.0318855	0.858373	0.909666	MSR1	protein_coding
ENSG00000039068.19	0.265034	7.73812	10.1846	0.00153286	0.0072767	CDH1	protein_coding
ENSG00000039123.16	0.122023	5.16267	4.6935	0.030892	0.0772222	MTREX	protein_coding
ENSG00000039139.9	0.0530881	2.1978	0.142753	0.705768	0.800079	DNAH5	protein_coding
ENSG00000039319.17	0.232472	3.98998	14.7114	0.000146433	0.00112211	ZFYVE16	protein_coding
ENSG00000039523.20	-0.0595546	5.40723	0.865936	0.352668	0.494392	RIPOR1	protein_coding
ENSG00000039537.14	-0.539882	0.205399	4.32372	0.0382484	0.0909559	C6	protein_coding
ENSG00000039560.14	0.139451	6.06968	2.07203	0.150837	0.26317	RAI14	protein_coding
ENSG00000039600.11	-0.100488	0.114413	0.424399	0.51514	0.645276	SOX30	protein_coding
ENSG00000039650.12	-0.122531	5.38825	4.20767	0.0409203	0.0960194	PNKP	protein_coding
ENSG00000040199.18	0.127536	2.9699	2.82161	0.0938174	0.183184	PHLPP2	protein_coding
ENSG00000040275.17	0.109715	4.13889	3.26826	0.0714157	0.148216	SPDL1	protein_coding
ENSG00000040341.18	0.140422	5.43978	7.77646	0.00555683	0.0198707	STAU2	protein_coding
ENSG00000040487.13	-0.1731	4.34773	7.2822	0.00727184	0.0246228	SLC66A1	protein_coding
ENSG00000040531.16	0.0153109	4.17015	0.0647271	0.799311	0.869273	CTNS	protein_coding
ENSG00000040608.14	-0.177058	4.4251	3.52383	0.0612513	0.131625	RTN4R	protein_coding
ENSG00000040633.13	-0.0516376	5.53091	1.08225	0.29885	0.439387	PHF23	protein_coding
ENSG00000040933.16	0.172342	4.71274	10.5373	0.00127272	0.00628167	INPP4A	protein_coding
ENSG00000041353.10	0.24175	2.17006	3.1022	0.0789831	0.160206	RAB27B	protein_coding
ENSG00000041357.16	-0.074118	6.77914	1.24314	0.265564	0.403091	PSMA4	protein_coding
ENSG00000041515.16	0.135519	-0.387864	0.42869	0.513025	0.64335	MYO16	protein_coding
ENSG00000041802.11	0.224328	5.79279	14.8066	0.000139479	0.00108079	LSG1	protein_coding
ENSG00000041880.14	-0.180968	4.93507	5.56551	0.0188181	0.0524017	PARP3	protein_coding
ENSG00000041982.16	0.421005	5.66792	6.61709	0.0104758	0.0329231	TNC	protein_coding
ENSG00000041988.15	-0.141525	3.56309	6.23458	0.0129464	0.0391032	THAP3	protein_coding
ENSG00000042062.13	0.0953511	1.75727	0.478998	0.489295	0.623455	RIPOR3	protein_coding
ENSG00000042088.14	0.444334	4.64122	68.1834	2.43489e-15	1.06372e-12	TDP1	protein_coding
ENSG00000042286.15	-0.163365	3.9615	5.43966	0.0202012	0.0554525	AIFM2	protein_coding
ENSG00000042317.17	0.288776	3.11751	21.2258	5.56418e-06	8.25091e-05	SPATA7	protein_coding
ENSG00000042429.12	-0.114598	2.09551	5.47061	0.0198516	0.0546789	MED17	protein_coding
ENSG00000042445.14	0.128466	4.9415	3.96289	0.0472228	0.107392	RETSAT	protein_coding
ENSG00000042493.16	-0.28234	7.14497	11.2674	0.000867629	0.00462362	CAPG	protein_coding
ENSG00000042753.12	-0.130958	6.34641	2.88885	0.0900052	0.177348	AP2S1	protein_coding
ENSG00000042781.14	-0.18991	-0.236015	1.06422	0.302904	0.443657	USH2A	protein_coding
ENSG00000042832.12	-0.160925	0.571462	0.84154	0.359533	0.501271	TG	protein_coding
ENSG00000042980.13	-0.0584047	4.40685	0.195818	0.658367	0.762627	ADAM28	protein_coding
ENSG00000043039.7	-0.465986	4.02302	4.46379	0.0352661	0.0852508	BARX2	protein_coding
ENSG00000043093.15	0.1356	5.61553	6.96413	0.00865485	0.028296	DCUN1D1	protein_coding
ENSG00000043143.20	-0.0266832	5.78292	0.0829373	0.773511	0.85053	JADE2	protein_coding
ENSG00000043355.12	0.0162131	3.45202	0.00206288	0.963797	0.978432	ZIC2	protein_coding
ENSG00000043462.13	-0.0608531	4.29835	0.275003	0.600298	0.716406	LCP2	protein_coding
ENSG00000043514.17	0.162786	4.94438	5.29887	0.0218742	0.0589652	TRIT1	protein_coding
ENSG00000043591.6	0.199386	-0.478234	1.28629	0.257442	0.393964	ADRB1	protein_coding
ENSG00000044090.10	-0.169947	6.32663	4.3824	0.036968	0.0886232	CUL7	protein_coding
ENSG00000044115.21	-0.0003694	8.39954	5.85039e-05	0.993901	0.996478	CTNNA1	protein_coding
ENSG00000044446.12	0.242989	4.75048	10.9688	0.00101452	0.00524143	PHKA2	protein_coding
ENSG00000044459.15	-0.0426717	3.42612	0.240566	0.624078	0.73583	CNTLN	protein_coding
ENSG00000044524.11	0.0984812	0.923922	0.338029	0.561311	0.684598	EPHA3	protein_coding
ENSG00000044574.8	0.394715	9.12627	52.6997	2.17771e-12	4.57572e-10	HSPA5	protein_coding
ENSG00000046604.13	-0.017778	7.64844	0.0393449	0.842872	0.900029	DSG2	protein_coding
ENSG00000046647.13	-0.0249027	3.89896	0.0985022	0.753805	0.835892	GEMIN8	protein_coding
ENSG00000046651.15	-0.0784672	4.92019	1.5305	0.216794	0.346906	OFD1	protein_coding
ENSG00000046653.15	-0.244577	4.9946	5.27911	0.0221203	0.0594856	GPM6B	protein_coding
ENSG00000046889.19	0.134641	4.2121	0.910204	0.340661	0.48267	PREX2	protein_coding
ENSG00000047056.16	0.149833	4.54088	5.78428	0.016643	0.0475545	WDR37	protein_coding
ENSG00000047188.16	-0.0819262	4.17741	1.93922	0.16456	0.281173	YTHDC2	protein_coding
ENSG00000047230.15	0.109418	5.1501	2.78873	0.0957453	0.186059	CTPS2	protein_coding
ENSG00000047249.18	0.0649736	5.66625	1.29282	0.256239	0.392609	ATP6V1H	protein_coding
ENSG00000047315.17	0.28477	6.44865	21.0001	6.22121e-06	8.95605e-05	POLR2B	protein_coding
ENSG00000047346.12	-0.0088794	4.36304	0.0225248	0.880778	0.924173	FAM214A	protein_coding
ENSG00000047365.12	-0.0605075	3.91505	0.429096	0.512825	0.643198	ARAP2	protein_coding
ENSG00000047410.14	0.0582554	6.55377	1.00111	0.317672	0.458874	TPR	protein_coding
ENSG00000047457.14	0.357804	8.35175	6.11084	0.0138686	0.0413028	CP	protein_coding
ENSG00000047578.13	0.175618	4.83748	8.91009	0.0030177	0.0123591	KATNIP	protein_coding
ENSG00000047579.20	-0.0819596	4.20424	2.20872	0.138054	0.246239	DTNBP1	protein_coding
ENSG00000047597.7	0.389405	2.91023	8.52814	0.00370349	0.0144871	XK	protein_coding
ENSG00000047617.15	0.235804	2.09557	2.05522	0.1525	0.265423	ANO2	protein_coding
ENSG00000047621.12	0.0918632	4.1293	2.23383	0.135841	0.243281	C12orf4	protein_coding
ENSG00000047634.15	-0.00177275	3.27586	0.00033896	0.985321	0.99109	SCML1	protein_coding
ENSG00000047644.19	0.162492	5.25692	4.39584	0.0366811	0.0880204	WWC3	protein_coding
ENSG00000047648.23	-0.208037	1.87929	2.35053	0.126065	0.229566	ARHGAP6	protein_coding
ENSG00000047662.5	-0.289229	-1.26158	7.46695	0.00657483	0.0227184	FAM184B	protein_coding
ENSG00000047849.21	0.136059	8.06842	4.88558	0.0276715	0.0709361	MAP4	protein_coding
ENSG00000047932.14	0.00710468	4.91754	0.0186318	0.891499	0.931452	GOPC	protein_coding
ENSG00000047936.11	0.735622	1.59339	7.34893	0.00701176	0.0239489	ROS1	protein_coding
ENSG00000048028.11	0.166629	5.65042	5.79735	0.0165216	0.047248	USP28	protein_coding
ENSG00000048052.22	-0.00691006	4.65235	0.00387275	0.950411	0.970242	HDAC9	protein_coding
ENSG00000048140.18	0.0334221	5.83049	0.33174	0.564974	0.687536	TSPAN17	protein_coding
ENSG00000048162.21	-0.370781	4.50518	25.7206	6.15591e-07	1.41887e-05	NOP16	protein_coding
ENSG00000048342.17	0.126546	4.12223	2.8275	0.0934763	0.182675	CC2D2A	protein_coding
ENSG00000048392.12	0.234709	4.89442	11.0797	0.000957233	0.00500479	RRM2B	protein_coding
ENSG00000048405.10	0.00545098	4.62771	0.0132105	0.908555	0.942643	ZNF800	protein_coding
ENSG00000048462.11	-0.443222	-0.61778	3.67702	0.0559096	0.122497	TNFRSF17	protein_coding
ENSG00000048471.14	0.336232	4.72459	19.7011	1.18521e-05	0.000150116	SNX29	protein_coding
ENSG00000048540.15	0.0744312	4.50005	0.0838325	0.772326	0.849663	LMO3	protein_coding
ENSG00000048544.6	0.0215923	5.76261	0.123139	0.725847	0.815573	MRPS10	protein_coding
ENSG00000048649.13	0.158312	6.15163	4.47558	0.0350264	0.0848725	RSF1	protein_coding
ENSG00000048707.15	0.0211151	5.66994	0.0785406	0.779436	0.854649	VPS13D	protein_coding
ENSG00000048740.18	0.00592547	4.43388	0.00273933	0.958286	0.975489	CELF2	protein_coding
ENSG00000048828.17	0.163231	7.68121	8.23538	0.00433559	0.0163587	FAM120A	protein_coding
ENSG00000048991.16	0.251802	5.61643	23.6053	1.72632e-06	3.23968e-05	R3HDM1	protein_coding
ENSG00000049089.15	-0.0941066	6.06681	0.318631	0.572762	0.694015	COL9A2	protein_coding
ENSG00000049130.16	0.273291	2.91229	6.10217	0.0139357	0.0414601	KITLG	protein_coding
ENSG00000049167.15	0.109448	2.79045	3.59697	0.0586358	0.127178	ERCC8	protein_coding
ENSG00000049192.15	0.225298	1.31143	2.45822	0.117736	0.217535	ADAMTS6	protein_coding
ENSG00000049239.13	0.0561483	7.0293	0.443258	0.505954	0.637323	H6PD	protein_coding
ENSG00000049245.13	-0.0189546	6.63235	0.111186	0.738981	0.824699	VAMP3	protein_coding
ENSG00000049246.14	0.142377	4.68934	2.37618	0.124023	0.226637	PER3	protein_coding
ENSG00000049249.9	0.261318	1.49959	3.19236	0.0747726	0.153357	TNFRSF9	protein_coding
ENSG00000049283.18	0.00105429	5.84967	7.97274e-05	0.99288	0.996012	EPN3	protein_coding
ENSG00000049323.16	0.0813021	5.9211	0.391391	0.531941	0.660355	LTBP1	protein_coding
ENSG00000049449.10	-0.163371	6.10591	4.7969	0.0291124	0.0737859	RCN1	protein_coding
ENSG00000049540.18	-0.0546833	5.6887	0.109764	0.740594	0.825951	ELN	protein_coding
ENSG00000049541.11	-0.0494734	5.31191	0.682482	0.409247	0.549884	RFC2	protein_coding
ENSG00000049618.24	0.12838	6.57004	5.12506	0.0241407	0.0637959	ARID1B	protein_coding
ENSG00000049656.14	0.0994859	7.13221	2.57346	0.109493	0.20574	CLPTM1L	protein_coding
ENSG00000049759.19	0.0315397	5.28327	0.163621	0.68607	0.784513	NEDD4L	protein_coding
ENSG00000049768.16	-0.00642319	1.78925	0.00302483	0.956168	0.973923	FOXP3	protein_coding
ENSG00000049769.14	-0.445518	2.53707	17.3939	3.75971e-05	0.000379731	PPP1R3F	protein_coding
ENSG00000049860.14	0.182759	5.9486	8.98239	0.00290324	0.0120032	HEXB	protein_coding
ENSG00000049883.15	0.0641024	3.43034	1.25374	0.26354	0.400717	PTCD2	protein_coding
ENSG00000050030.16	0.731851	0.0576558	12.6189	0.000429418	0.0026499	NEXMIF	protein_coding
ENSG00000050130.18	0.38484	4.87573	60.8828	5.80581e-14	1.89761e-11	JKAMP	protein_coding
ENSG00000050165.18	0.246973	5.08817	4.92108	0.0271158	0.069877	DKK3	protein_coding
ENSG00000050327.15	-0.111733	4.34057	2.70774	0.100681	0.193289	ARHGEF5	protein_coding
ENSG00000050344.9	-0.0535939	4.18146	0.343591	0.558108	0.682065	NFE2L3	protein_coding
ENSG00000050393.11	-0.0988485	6.03862	2.8586	0.0916989	0.179979	MCUR1	protein_coding
ENSG00000050405.13	0.345121	5.27666	21.3119	5.33221e-06	8.01808e-05	LIMA1	protein_coding
ENSG00000050426.16	-0.151376	5.73159	5.77741	0.0167072	0.0477032	LETMD1	protein_coding
ENSG00000050438.17	0.16412	3.1116	2.2751	0.132289	0.238316	SLC4A8	protein_coding
ENSG00000050555.19	0.353013	4.05044	4.46125	0.0353181	0.0853414	LAMC3	protein_coding
ENSG00000050628.20	-0.0456525	2.96625	0.0527985	0.818386	0.882301	PTGER3	protein_coding
ENSG00000050730.16	-0.469497	0.367949	4.64495	0.0317667	0.0789237	TNIP3	protein_coding
ENSG00000050748.18	0.134803	5.10764	4.99521	0.0259926	0.0676192	MAPK9	protein_coding
ENSG00000050767.17	-0.211069	4.4	1.51067	0.21979	0.350386	COL23A1	protein_coding
ENSG00000050820.17	0.109756	6.05393	2.64547	0.104667	0.198976	BCAR1	protein_coding
ENSG00000051009.11	0.0709283	5.24373	1.37169	0.242248	0.376616	FAM160A2	protein_coding
ENSG00000051108.15	0.0391369	6.6824	0.343418	0.558207	0.682114	HERPUD1	protein_coding
ENSG00000051128.19	-0.194601	4.18104	5.26891	0.0222485	0.0597484	HOMER3	protein_coding
ENSG00000051180.17	0.059756	3.53297	0.552202	0.457874	0.595246	RAD51	protein_coding
ENSG00000051341.14	0.103215	3.23968	1.3676	0.242951	0.377557	POLQ	protein_coding
ENSG00000051382.9	0.0493201	5.39808	0.562795	0.453596	0.590978	PIK3CB	protein_coding
ENSG00000051523.11	-0.391196	8.431	15.8403	8.24257e-05	0.000710782	CYBA	protein_coding
ENSG00000051596.10	0.0483832	4.71456	0.416801	0.518923	0.648427	THOC3	protein_coding
ENSG00000051620.11	-0.418745	6.48968	29.043	1.23859e-07	3.93233e-06	HEBP2	protein_coding
ENSG00000051825.15	0.202476	3.97392	8.73446	0.0033153	0.0133138	MPHOSPH9	protein_coding
ENSG00000052126.14	0.238069	4.86164	8.59817	0.00356678	0.0140834	PLEKHA5	protein_coding
ENSG00000052344.16	0.137539	7.15065	2.17865	0.140758	0.250166	PRSS8	protein_coding
ENSG00000052723.12	0.0820566	5.69797	2.39236	0.122754	0.224859	SIKE1	protein_coding
ENSG00000052749.14	0.0775588	5.29782	1.34824	0.246307	0.381498	RRP12	protein_coding
ENSG00000052795.13	0.326494	3.62623	19.3882	1.38507e-05	0.000169766	FNIP2	protein_coding
ENSG00000052802.13	0.137176	5.59302	2.50059	0.114628	0.213193	MSMO1	protein_coding
ENSG00000052841.15	0.0766957	6.27684	2.47334	0.116616	0.215953	TTC17	protein_coding
ENSG00000052850.8	0.691841	0.502162	4.935	0.026901	0.069468	ALX4	protein_coding
ENSG00000053108.17	0.566296	1.82236	7.45951	0.00660156	0.0227926	FSTL4	protein_coding
ENSG00000053254.16	0.237065	5.27168	12.6987	0.000412036	0.00256587	FOXN3	protein_coding
ENSG00000053328.8	0.437651	1.91759	6.28028	0.0126221	0.0383092	METTL24	protein_coding
ENSG00000053371.12	-0.11747	6.05592	3.54121	0.0606188	0.130562	AKR7A2	protein_coding
ENSG00000053372.5	-0.178922	5.63882	10.3741	0.001387	0.00672718	MRTO4	protein_coding
ENSG00000053438.11	-1.36644	0.644374	53.8614	1.29572e-12	2.79745e-10	NNAT	protein_coding
ENSG00000053501.13	-0.321285	5.40653	14.1363	0.000196519	0.00142342	USE1	protein_coding
ENSG00000053524.12	0.319536	-0.412991	5.9364	0.0152854	0.0445132	MCF2L2	protein_coding
ENSG00000053702.15	-0.103228	2.19299	1.59328	0.207625	0.335514	NRIP2	protein_coding
ENSG00000053747.17	-0.440211	6.17063	6.02274	0.0145663	0.0428812	LAMA3	protein_coding
ENSG00000053770.12	0.292435	5.32254	34.7542	8.20508e-09	4.64159e-07	AP5M1	protein_coding
ENSG00000053900.11	0.0190393	4.26647	0.139694	0.708792	0.80227	ANAPC4	protein_coding
ENSG00000053918.18	-0.0701986	4.10089	0.310349	0.577791	0.698224	KCNQ1	protein_coding
ENSG00000054116.12	-0.145071	6.30974	4.40884	0.0364059	0.0875117	TRAPPC3	protein_coding
ENSG00000054118.15	0.159218	7.26427	14.548	0.000159179	0.0012041	THRAP3	protein_coding
ENSG00000054148.18	-0.36717	6.26932	23.1574	2.14985e-06	3.87682e-05	PHPT1	protein_coding
ENSG00000054179.12	0.237628	4.45599	2.621	0.10628	0.201283	ENTPD2	protein_coding
ENSG00000054219.11	-0.280401	4.0563	8.54831	0.00366358	0.014386	LY75	protein_coding
ENSG00000054267.22	-0.0223788	5.63414	0.140633	0.70786	0.801639	ARID4B	protein_coding
ENSG00000054277.14	0.17139	2.00952	2.14127	0.144202	0.254654	OPN3	protein_coding
ENSG00000054282.16	-0.038874	4.23497	0.539274	0.463182	0.599704	SDCCAG8	protein_coding
ENSG00000054356.14	-0.240109	1.00865	1.7604	0.185363	0.307649	PTPRN	protein_coding
ENSG00000054392.13	0.10112	2.59357	1.03767	0.309006	0.450181	HHAT	protein_coding
ENSG00000054523.18	0.139159	6.49979	3.59407	0.0587375	0.127339	KIF1B	protein_coding
ENSG00000054598.9	0.272555	5.00224	2.24203	0.135127	0.242355	FOXC1	protein_coding
ENSG00000054611.14	0.0432691	5.09199	0.554931	0.456766	0.594134	TBC1D22A	protein_coding
ENSG00000054654.19	0.379206	6.26695	20.9312	6.43695e-06	9.23663e-05	SYNE2	protein_coding
ENSG00000054690.14	0.647513	4.35994	44.8829	7.47411e-11	9.71759e-09	PLEKHH1	protein_coding
ENSG00000054793.14	0.382602	6.75329	26.1479	5.00338e-07	1.19903e-05	ATP9A	protein_coding
ENSG00000054803.4	-0.0236692	-0.827918	0.0151308	0.902166	0.938227	CBLN4	protein_coding
ENSG00000054938.16	0.781836	-0.18476	16.4943	5.91855e-05	0.000545773	CHRDL2	protein_coding
ENSG00000054965.11	0.192273	6.43616	9.75568	0.00192347	0.00872496	FAM168A	protein_coding
ENSG00000054967.13	0.112384	2.68891	1.82136	0.177947	0.298136	RELT	protein_coding
ENSG00000054983.17	0.427384	4.80972	50.4821	5.89348e-12	1.12757e-09	GALC	protein_coding
ENSG00000055044.11	0.128783	5.7418	5.3753	0.0209488	0.0570986	NOP58	protein_coding
ENSG00000055070.17	-0.0605926	7.14914	1.75467	0.186079	0.308552	SZRD1	protein_coding
ENSG00000055118.16	-0.0263282	4.90123	0.0422647	0.837225	0.895689	KCNH2	protein_coding
ENSG00000055130.17	0.0204028	6.18541	0.153324	0.695596	0.792249	CUL1	protein_coding
ENSG00000055147.19	-0.0142345	3.87955	0.0843827	0.771601	0.849223	FAM114A2	protein_coding
ENSG00000055163.20	-0.0109203	5.68883	0.0206025	0.885942	0.928061	CYFIP2	protein_coding
ENSG00000055208.19	0.044943	6.49817	0.696841	0.404367	0.545102	TAB2	protein_coding
ENSG00000055211.14	-0.018589	5.23443	0.105092	0.745979	0.830148	GINM1	protein_coding
ENSG00000055332.18	0.116978	7.13956	3.5857	0.0590309	0.127869	EIF2AK2	protein_coding
ENSG00000055483.19	0.104732	5.93812	3.18551	0.0750839	0.153862	USP36	protein_coding
ENSG00000055609.19	0.141607	6.62074	4.41928	0.0361865	0.0870643	KMT2C	protein_coding
ENSG00000055732.13	-0.0595595	3.08751	0.149779	0.698961	0.794727	MCOLN3	protein_coding
ENSG00000055813.6	0.0594608	-0.0106004	0.0862075	0.769214	0.847349	CCDC85A	protein_coding
ENSG00000055917.16	0.143159	6.85418	9.24782	0.00251971	0.0107716	PUM2	protein_coding
ENSG00000055950.16	-0.222415	5.65095	11.8523	0.000639371	0.00362475	MRPL43	protein_coding
ENSG00000055955.17	-0.436407	-1.85284	10.6569	0.00119513	0.00599297	ITIH4	protein_coding
ENSG00000056050.7	0.0496141	3.91625	0.610783	0.434975	0.573847	HPF1	protein_coding
ENSG00000056097.16	0.240633	6.8009	39.1042	1.07222e-09	9.24268e-08	ZFR	protein_coding
ENSG00000056277.16	0.188412	2.80561	10.3325	0.00141773	0.00684097	ZNF280C	protein_coding
ENSG00000056487.16	0.242121	-0.0554645	0.774779	0.379294	0.521861	PHF21B	protein_coding
ENSG00000056558.11	-0.0578149	2.97137	0.526508	0.468521	0.604408	TRAF1	protein_coding
ENSG00000056586.16	0.234475	5.50562	18.2928	2.39411e-05	0.000263579	RC3H2	protein_coding
ENSG00000056736.10	-0.00231922	2.81458	0.000505979	0.982066	0.988746	IL17RB	protein_coding
ENSG00000056972.20	-0.109951	4.90771	2.04099	0.153923	0.267327	TRAF3IP2	protein_coding
ENSG00000056998.20	-0.18305	3.54065	2.66833	0.103184	0.196937	GYG2	protein_coding
ENSG00000057019.16	0.10704	6.3909	2.86172	0.0915223	0.179738	DCBLD2	protein_coding
ENSG00000057252.13	0.0689305	4.8273	0.916035	0.339121	0.481154	SOAT1	protein_coding
ENSG00000057294.15	0.270962	6.46655	8.36063	0.00405265	0.0154974	PKP2	protein_coding
ENSG00000057468.7	-0.494013	-1.35019	9.56366	0.00212986	0.00943384	MSH4	protein_coding
ENSG00000057593.14	-0.00672769	-1.21568	0.00116277	0.972816	0.983599	F7	protein_coding
ENSG00000057608.17	0.0498324	8.32149	0.77321	0.379776	0.522231	GDI2	protein_coding
ENSG00000057657.17	0.136973	3.66631	1.90706	0.168094	0.285883	PRDM1	protein_coding
ENSG00000057663.16	-0.18203	5.34861	6.98077	0.00857621	0.0281014	ATG5	protein_coding
ENSG00000057704.13	-0.095971	4.62593	0.361557	0.547998	0.673845	TMCC3	protein_coding
ENSG00000057757.10	-0.106751	5.36873	3.69448	0.0553333	0.121515	PITHD1	protein_coding
ENSG00000057935.14	0.0618157	6.02079	1.4926	0.222563	0.353962	MTA3	protein_coding
ENSG00000058056.9	0.310839	4.10983	14.4907	0.000163911	0.00123154	USP13	protein_coding
ENSG00000058063.16	0.275005	5.19557	14.8638	0.000135467	0.00105806	ATP11B	protein_coding
ENSG00000058085.15	0.2928	7.1871	7.0564	0.00822787	0.0271833	LAMC2	protein_coding
ENSG00000058091.17	0.036204	4.82733	0.144098	0.704451	0.798893	CDK14	protein_coding
ENSG00000058262.10	0.169715	8.22093	15.8921	8.02869e-05	0.000695004	SEC61A1	protein_coding
ENSG00000058272.19	-0.0189499	5.72461	0.134761	0.713748	0.805826	PPP1R12A	protein_coding
ENSG00000058335.16	0.408303	0.769899	5.3182	0.0216362	0.0584509	RASGRF1	protein_coding
ENSG00000058404.20	-0.0105751	2.01811	0.00406866	0.949174	0.96961	CAMK2B	protein_coding
ENSG00000058453.17	-0.218976	4.76294	7.3025	0.00719169	0.024397	CROCC	protein_coding
ENSG00000058600.16	-0.0128012	5.07655	0.0796808	0.777883	0.853469	POLR3E	protein_coding
ENSG00000058668.15	0.11659	8.65375	2.4546	0.118006	0.217942	ATP2B4	protein_coding
ENSG00000058673.17	-0.00718616	-2.28757	0.00468982	0.945437	0.967263	ZC3H11A	protein_coding
ENSG00000058729.11	-0.0614944	3.98363	1.29953	0.25501	0.391337	RIOK2	protein_coding
ENSG00000058799.15	0.051641	5.07572	0.80219	0.371001	0.513599	YIPF1	protein_coding
ENSG00000058804.12	0.235085	5.89508	15.8253	8.30561e-05	0.000714125	NDC1	protein_coding
ENSG00000058866.15	0.239281	3.23118	1.25848	0.26264	0.39966	DGKG	protein_coding
ENSG00000059122.17	-0.0986553	4.90849	2.80328	0.0948867	0.184792	FLYWCH1	protein_coding
ENSG00000059145.19	-0.00716294	3.84787	0.00942767	0.922701	0.95249	UNKL	protein_coding
ENSG00000059377.18	-0.0958583	3.24656	0.777051	0.378597	0.521055	TBXAS1	protein_coding
ENSG00000059378.13	0.0102307	6.17651	0.0157986	0.900041	0.937011	PARP12	protein_coding
ENSG00000059573.9	0.136044	6.79517	7.97942	0.00497833	0.0182342	ALDH18A1	protein_coding
ENSG00000059588.10	-0.110815	5.42803	2.4684	0.11698	0.216411	TARBP1	protein_coding
ENSG00000059691.12	-0.103178	3.96601	2.54904	0.111184	0.20801	GATB	protein_coding
ENSG00000059728.11	0.274457	4.46782	15.4456	0.000100722	0.000836611	MXD1	protein_coding
ENSG00000059758.8	0.238164	4.58563	22.4102	3.10297e-06	5.2196e-05	CDK17	protein_coding
ENSG00000059769.20	0.0870926	3.06395	2.55755	0.110592	0.207144	DNAJC25	protein_coding
ENSG00000059804.16	0.218373	5.07153	2.73554	0.0989565	0.190789	SLC2A3	protein_coding
ENSG00000059915.17	0.26467	3.42277	4.57486	0.0330754	0.0813591	PSD	protein_coding
ENSG00000060069.17	0.109761	4.61341	2.68344	0.102216	0.195566	CTDP1	protein_coding
ENSG00000060138.13	-0.156714	8.08365	5.00183	0.0258947	0.0674027	YBX3	protein_coding
ENSG00000060140.9	0.114505	1.59847	0.771718	0.380236	0.522577	STYK1	protein_coding
ENSG00000060237.18	0.322756	8.06186	18.5171	2.13987e-05	0.000240715	WNK1	protein_coding
ENSG00000060339.14	0.0426436	5.75967	0.849186	0.357362	0.499039	CCAR1	protein_coding
ENSG00000060491.16	-0.262816	6.09381	18.8673	1.79612e-05	0.000208835	OGFR	protein_coding
ENSG00000060558.4	-0.160337	2.64167	2.02029	0.156022	0.270114	GNA15	protein_coding
ENSG00000060642.11	0.0187862	4.23381	0.0865571	0.76876	0.846967	PIGV	protein_coding
ENSG00000060656.20	0.0704616	6.83196	0.423021	0.515823	0.645935	PTPRU	protein_coding
ENSG00000060688.13	-0.0291889	5.51326	0.240727	0.623962	0.735734	SNRNP40	protein_coding
ENSG00000060709.15	0.738722	2.59514	11.8666	0.000634616	0.00360648	RIMBP2	protein_coding
ENSG00000060718.22	0.492614	5.95587	3.75974	0.0532338	0.117939	COL11A1	protein_coding
ENSG00000060749.16	0.10146	5.54894	3.12459	0.077914	0.158502	QSER1	protein_coding
ENSG00000060762.19	-0.354242	4.85234	21.1848	5.67797e-06	8.36691e-05	MPC1	protein_coding
ENSG00000060971.19	-0.0975794	4.81238	2.84711	0.092351	0.181026	ACAA1	protein_coding
ENSG00000060982.15	0.425371	8.1278	3.83896	0.0507984	0.113667	BCAT1	protein_coding
ENSG00000061273.18	0.0283856	7.60272	0.219543	0.639654	0.748309	HDAC7	protein_coding
ENSG00000061337.15	0.245163	2.93024	4.01163	0.0458905	0.105113	LZTS1	protein_coding
ENSG00000061455.11	-0.0771263	0.840296	0.263952	0.607714	0.72229	PRDM6	protein_coding
ENSG00000061656.10	0.152599	4.19748	1.56659	0.211465	0.340198	SPAG4	protein_coding
ENSG00000061676.15	0.127086	7.72474	6.43617	0.0115773	0.0357779	NCKAP1	protein_coding
ENSG00000061794.13	0.169099	6.5214	3.9757	0.0468689	0.106815	MRPS35	protein_coding
ENSG00000061918.14	0.114945	5.1963	0.855717	0.355522	0.497384	GUCY1B1	protein_coding
ENSG00000061936.10	-0.0813995	5.49493	2.52974	0.112542	0.210095	SFSWAP	protein_coding
ENSG00000061938.20	-0.170227	5.88312	4.681	0.0311148	0.0775991	TNK2	protein_coding
ENSG00000061987.16	0.122921	4.985	6.14896	0.0135775	0.0406026	MON2	protein_coding
ENSG00000062038.14	0.0262239	6.40021	0.0388863	0.843779	0.900528	CDH3	protein_coding
ENSG00000062194.16	0.0960168	6.13199	3.48265	0.0627781	0.134061	GPBP1	protein_coding
ENSG00000062282.15	0.368012	3.43557	11.5993	0.000729509	0.00402427	DGAT2	protein_coding
ENSG00000062370.17	0.329407	2.13839	17.5947	3.39855e-05	0.000349097	ZNF112	protein_coding
ENSG00000062485.19	0.00419313	7.71446	0.00775763	0.929861	0.957197	CS	protein_coding
ENSG00000062524.16	0.566994	0.752651	8.52991	0.00369996	0.0144781	LTK	protein_coding
ENSG00000062582.14	-0.150294	-1.28952	3.08556	0.079788	0.161392	MRPS24	protein_coding
ENSG00000062598.18	0.030719	5.82092	0.370129	0.543294	0.670196	ELMO2	protein_coding
ENSG00000062650.19	0.196196	5.56727	14.4697	0.000165684	0.00124213	WAPL	protein_coding
ENSG00000062716.13	0.07385	7.42905	0.8652	0.352872	0.49453	VMP1	protein_coding
ENSG00000062725.10	0.190309	5.51836	12.657	0.000421019	0.00261076	APPBP2	protein_coding
ENSG00000062822.15	0.0906194	5.2224	1.61597	0.204424	0.331316	POLD1	protein_coding
ENSG00000063015.20	-0.652101	2.17083	5.67849	0.0176603	0.0498739	SEZ6	protein_coding
ENSG00000063046.18	0.0283136	8.36635	0.216279	0.642154	0.749966	EIF4B	protein_coding
ENSG00000063127.16	-0.0322721	1.05934	0.0619264	0.80361	0.872214	SLC6A16	protein_coding
ENSG00000063169.11	0.113729	5.36972	3.15528	0.0764744	0.156086	BICRA	protein_coding
ENSG00000063176.16	0.215859	4.57434	9.22277	0.00255357	0.0108805	SPHK2	protein_coding
ENSG00000063177.13	-0.368116	10.1678	17.6932	3.23434e-05	0.000335747	RPL18	protein_coding
ENSG00000063180.9	-0.148239	3.86748	1.66916	0.197149	0.322301	CA11	protein_coding
ENSG00000063241.8	-0.20929	6.13142	6.97822	0.00858823	0.028129	ISOC2	protein_coding
ENSG00000063244.13	0.0405922	7.49337	0.853457	0.356157	0.497978	U2AF2	protein_coding
ENSG00000063245.15	-0.013776	7.79325	0.0487002	0.825458	0.887358	EPN1	protein_coding
ENSG00000063322.15	-0.187657	6.605	4.53679	0.0338096	0.0826727	MED29	protein_coding
ENSG00000063587.15	0.198277	5.63848	8.07606	0.00472491	0.0174939	ZNF275	protein_coding
ENSG00000063601.17	0.134549	5.21482	4.63657	0.0319203	0.07923	MTMR1	protein_coding
ENSG00000063660.9	0.066261	6.80943	0.517974	0.472145	0.607541	GPC1	protein_coding
ENSG00000063761.16	0.159867	3.42005	6.2751	0.0126584	0.0383806	ADCK1	protein_coding
ENSG00000063854.13	-0.130708	4.89362	4.44772	0.0355956	0.0858914	HAGH	protein_coding
ENSG00000063978.16	0.0385833	6.44708	0.454885	0.50043	0.632815	RNF4	protein_coding
ENSG00000064012.22	0.0759573	5.70535	1.65764	0.198699	0.324093	CASP8	protein_coding
ENSG00000064042.18	0.143807	4.73953	2.1531	0.143102	0.253113	LIMCH1	protein_coding
ENSG00000064102.15	0.238253	5.32683	7.76341	0.0055963	0.0199832	INTS13	protein_coding
ENSG00000064115.11	0.428953	6.54581	21.8934	4.00199e-06	6.37637e-05	TM7SF3	protein_coding
ENSG00000064195.7	0.258222	2.70335	2.33506	0.127314	0.231337	DLX3	protein_coding
ENSG00000064199.7	-0.107308	2.83648	1.12267	0.290011	0.430127	SPA17	protein_coding
ENSG00000064201.16	0.207206	1.2323	2.0448	0.153541	0.266801	TSPAN32	protein_coding
ENSG00000064205.10	0.419283	1.92082	4.51694	0.0341993	0.083383	CCN5	protein_coding
ENSG00000064218.5	-0.036574	0.349226	0.0176729	0.894311	0.933319	DMRT3	protein_coding
ENSG00000064225.12	-0.0102312	4.07496	0.00788552	0.929287	0.956854	ST3GAL6	protein_coding
ENSG00000064270.13	0.358219	1.88275	6.06252	0.0142469	0.0422071	ATP2C2	protein_coding
ENSG00000064300.9	-0.0716632	2.73881	0.099865	0.752164	0.834761	NGFR	protein_coding
ENSG00000064309.14	0.429965	4.00898	14.9737	0.000128086	0.00101048	CDON	protein_coding
ENSG00000064313.12	0.210238	5.68542	13.9942	0.000211376	0.00150418	TAF2	protein_coding
ENSG00000064393.16	0.217976	6.65701	6.72834	0.00985269	0.0313456	HIPK2	protein_coding
ENSG00000064419.13	0.079866	6.01265	2.37095	0.124436	0.227198	TNPO3	protein_coding
ENSG00000064490.14	-0.28969	6.46181	13.5655	0.000263461	0.00178933	RFXANK	protein_coding
ENSG00000064545.15	-0.133238	5.63284	3.49526	0.0623063	0.13339	TMEM161A	protein_coding
ENSG00000064547.14	-0.0800886	5.10226	1.26181	0.262012	0.398934	LPAR2	protein_coding
ENSG00000064601.20	-0.0803544	7.33665	1.63081	0.202363	0.328723	CTSA	protein_coding
ENSG00000064607.17	-0.0966375	6.38532	2.17376	0.141202	0.250748	SUGP2	protein_coding
ENSG00000064651.14	0.172298	4.72045	4.67456	0.0312302	0.0778209	SLC12A2	protein_coding
ENSG00000064652.11	-0.194176	3.92585	9.31536	0.00243063	0.0104589	SNX24	protein_coding
ENSG00000064655.19	-0.202131	7.03422	1.68172	0.195475	0.320342	EYA2	protein_coding
ENSG00000064666.15	0.111165	6.85593	1.07424	0.300641	0.441268	CNN2	protein_coding
ENSG00000064687.13	-0.214853	3.68121	3.8004	0.0519688	0.115725	ABCA7	protein_coding
ENSG00000064692.20	0.147159	2.0239	0.944688	0.331688	0.473239	SNCAIP	protein_coding
ENSG00000064703.12	0.13002	4.52924	7.30731	0.00717283	0.0243576	DDX20	protein_coding
ENSG00000064726.10	0.200199	5.93011	16.6371	5.50625e-05	0.000515018	BTBD1	protein_coding
ENSG00000064763.11	-0.135767	2.79444	1.11223	0.292262	0.432376	FAR2	protein_coding
ENSG00000064787.13	0.00749527	0.325662	0.00128285	0.971447	0.982976	BCAS1	protein_coding
ENSG00000064886.14	-0.774774	2.347	8.99296	0.00288689	0.0119524	CHI3L2	protein_coding
ENSG00000064932.16	0.109837	6.6865	2.00556	0.157535	0.272033	SBNO2	protein_coding
ENSG00000064933.18	0.0108485	4.34394	0.0376587	0.846233	0.902043	PMS1	protein_coding
ENSG00000064961.19	-0.148763	6.4138	7.23201	0.007474	0.0251265	HMG20B	protein_coding
ENSG00000064989.13	-0.172391	3.68174	2.04651	0.153369	0.266581	CALCRL	protein_coding
ENSG00000064995.18	-0.0645447	4.75375	1.13594	0.287182	0.426981	TAF11	protein_coding
ENSG00000064999.15	0.365911	6.0362	23.852	1.53005e-06	2.93932e-05	ANKS1A	protein_coding
ENSG00000065000.19	0.146999	7.1884	6.94825	0.00873064	0.0285081	AP3D1	protein_coding
ENSG00000065029.15	-0.0840055	5.26443	2.32932	0.127781	0.231938	ZNF76	protein_coding
ENSG00000065054.14	-0.0402873	7.19034	0.201846	0.653489	0.759089	SLC9A3R2	protein_coding
ENSG00000065057.9	-0.321136	4.83191	14.8013	0.000139863	0.00108305	NTHL1	protein_coding
ENSG00000065060.17	0.359511	4.87662	25.2931	7.5772e-07	1.66942e-05	UHRF1BP1	protein_coding
ENSG00000065135.12	0.136189	6.66998	7.87203	0.0052763	0.0190997	GNAI3	protein_coding
ENSG00000065150.21	0.114246	7.3107	3.11564	0.0783395	0.159202	IPO5	protein_coding
ENSG00000065154.12	0.268645	6.18382	11.7249	0.000683235	0.00381273	OAT	protein_coding
ENSG00000065183.16	0.215355	5.39144	13.8159	0.000231637	0.00161228	WDR3	protein_coding
ENSG00000065243.20	0.16366	5.5195	11.4177	0.000802041	0.00434494	PKN2	protein_coding
ENSG00000065268.11	-0.150079	5.39126	4.99488	0.0259975	0.0676245	WDR18	protein_coding
ENSG00000065308.5	0.314589	5.45597	22.6361	2.77684e-06	4.77336e-05	TRAM2	protein_coding
ENSG00000065320.9	-0.181449	5.38661	1.81508	0.178696	0.299263	NTN1	protein_coding
ENSG00000065328.17	0.131356	3.66437	1.69368	0.193898	0.318311	MCM10	protein_coding
ENSG00000065357.20	-0.185062	4.30089	4.83337	0.0285107	0.0725656	DGKA	protein_coding
ENSG00000065361.16	0.0208402	7.25311	0.0398036	0.841971	0.899374	ERBB3	protein_coding
ENSG00000065413.20	0.0809147	2.99241	0.931287	0.335137	0.47709	ANKRD44	protein_coding
ENSG00000065427.15	-0.057285	6.90994	1.10172	0.294551	0.434825	KARS1	protein_coding
ENSG00000065457.10	0.0924936	3.87661	2.32717	0.127957	0.232203	ADAT1	protein_coding
ENSG00000065485.20	0.246804	5.6809	8.43236	0.0038992	0.0150822	PDIA5	protein_coding
ENSG00000065491.8	0.0848225	4.62825	2.7991	0.0951327	0.185144	TBC1D22B	protein_coding
ENSG00000065518.8	-0.419405	7.47627	30.6387	5.77192e-08	2.19082e-06	NDUFB4	protein_coding
ENSG00000065526.12	0.0354333	7.03359	0.308956	0.578645	0.698888	SPEN	protein_coding
ENSG00000065534.19	0.165025	6.37119	2.4239	0.120322	0.221249	MYLK	protein_coding
ENSG00000065548.18	0.0323983	6.20693	0.438013	0.50848	0.63935	ZC3H15	protein_coding
ENSG00000065559.15	0.157005	4.64376	7.77673	0.00555602	0.0198707	MAP2K4	protein_coding
ENSG00000065600.13	-0.010185	3.4518	0.0179214	0.893575	0.932693	PACC1	protein_coding
ENSG00000065609.14	-0.418451	-0.403403	4.04181	0.0450857	0.103664	SNAP91	protein_coding
ENSG00000065613.15	0.0713373	5.29884	1.44097	0.230723	0.363567	SLK	protein_coding
ENSG00000065615.14	-0.0358276	3.43453	0.241477	0.623422	0.735278	CYB5R4	protein_coding
ENSG00000065618.21	-0.00743438	0.0710117	0.00109044	0.973674	0.984171	COL17A1	protein_coding
ENSG00000065621.15	0.00520442	5.0977	0.00333579	0.953973	0.972528	GSTO2	protein_coding
ENSG00000065665.21	0.0613892	3.6704	0.630783	0.427559	0.567051	SEC61A2	protein_coding
ENSG00000065675.15	-0.0247222	3.79621	0.0534082	0.817359	0.881607	PRKCQ	protein_coding
ENSG00000065717.15	-0.0887543	5.06165	0.380751	0.537568	0.665085	TLE2	protein_coding
ENSG00000065802.12	0.0325193	4.3344	0.326456	0.568088	0.689897	ASB1	protein_coding
ENSG00000065809.13	0.213991	5.31701	7.66204	0.0059129	0.0209214	FAM107B	protein_coding
ENSG00000065833.9	0.0558867	2.98027	0.264412	0.607401	0.722027	ME1	protein_coding
ENSG00000065882.16	0.0633235	5.93001	0.886774	0.346946	0.488961	TBC1D1	protein_coding
ENSG00000065883.16	-0.00242919	6.02218	0.00302668	0.956155	0.973923	CDK13	protein_coding
ENSG00000065911.13	-0.00230432	6.5863	0.000764141	0.977961	0.986513	MTHFD2	protein_coding
ENSG00000065923.10	0.093192	4.57393	1.51452	0.219204	0.349731	SLC9A7	protein_coding
ENSG00000065970.9	0.11216	5.4049	2.73759	0.0988304	0.190707	FOXJ2	protein_coding
ENSG00000065978.19	0.0551023	9.88268	0.528158	0.467825	0.60388	YBX1	protein_coding
ENSG00000065989.16	0.00282154	4.6452	0.000719474	0.978615	0.986918	PDE4A	protein_coding
ENSG00000066027.12	-0.00152011	6.10356	0.000552166	0.981265	0.988236	PPP2R5A	protein_coding
ENSG00000066032.18	0.101506	2.93371	0.272756	0.60179	0.717728	CTNNA2	protein_coding
ENSG00000066044.15	-0.0550017	6.70515	1.82138	0.177945	0.298136	ELAVL1	protein_coding
ENSG00000066056.14	0.0709375	3.7295	0.686623	0.407831	0.548427	TIE1	protein_coding
ENSG00000066084.13	0.309279	5.5455	21.7449	4.30608e-06	6.76468e-05	DIP2B	protein_coding
ENSG00000066117.15	0.0447689	6.60855	0.61637	0.432884	0.571889	SMARCD1	protein_coding
ENSG00000066135.13	0.155502	4.64666	7.22305	0.00751068	0.0252354	KDM4A	protein_coding
ENSG00000066136.20	0.0512908	6.43803	0.76566	0.382111	0.524388	NFYC	protein_coding
ENSG00000066185.13	0.0571919	3.10268	0.278892	0.597734	0.714469	ZMYND12	protein_coding
ENSG00000066230.12	-0.582933	0.717462	12.5952	0.000434722	0.00267809	SLC9A3	protein_coding
ENSG00000066248.15	-0.235889	4.32285	2.52454	0.112912	0.210634	NGEF	protein_coding
ENSG00000066279.18	0.032507	4.60209	0.135695	0.712802	0.805556	ASPM	protein_coding
ENSG00000066294.15	0.20463	3.71384	2.4516	0.11823	0.218209	CD84	protein_coding
ENSG00000066322.15	-0.213657	6.81283	9.51208	0.00218905	0.00962177	ELOVL1	protein_coding
ENSG00000066336.12	-0.341874	5.24762	9.16522	0.00263317	0.011127	SPI1	protein_coding
ENSG00000066379.15	-0.308743	3.78405	12.9125	0.000368913	0.00234512	POLR1H	protein_coding
ENSG00000066382.16	0.13521	4.62055	0.772733	0.379923	0.5223	MPPED2	protein_coding
ENSG00000066422.5	0.0774362	4.72817	3.8124	0.0516014	0.11507	ZBTB11	protein_coding
ENSG00000066427.24	0.25271	4.55524	30.0246	7.73991e-08	2.78507e-06	ATXN3	protein_coding
ENSG00000066455.13	0.445842	5.71336	83.5254	3.70689e-18	2.56571e-15	GOLGA5	protein_coding
ENSG00000066468.23	0.120598	6.34778	1.87937	0.171208	0.289608	FGFR2	protein_coding
ENSG00000066557.6	0.0988557	4.13342	3.22728	0.0732076	0.150963	LRRC40	protein_coding
ENSG00000066583.12	0.0835547	5.13089	1.78276	0.182603	0.304119	ISOC1	protein_coding
ENSG00000066629.18	0.480747	4.0698	28.005	2.03992e-07	5.88302e-06	EML1	protein_coding
ENSG00000066651.20	-0.138622	3.68468	3.96308	0.0472175	0.10739	TRMT11	protein_coding
ENSG00000066654.14	0.116695	5.49012	4.20874	0.0408948	0.0959881	THUMPD1	protein_coding
ENSG00000066697.15	0.0964372	3.70177	2.46686	0.117094	0.216565	MSANTD3	protein_coding
ENSG00000066735.14	0.468501	1.99475	6.75512	0.00970846	0.0309915	KIF26A	protein_coding
ENSG00000066739.12	0.440379	4.77955	63.6725	1.71644e-14	6.0288e-12	ATG2B	protein_coding
ENSG00000066777.9	0.210111	5.99308	12.6216	0.00042882	0.00264797	ARFGEF1	protein_coding
ENSG00000066827.16	-0.0159729	4.41212	0.056606	0.81207	0.878076	ZFAT	protein_coding
ENSG00000066855.16	0.33928	4.41749	24.7994	9.63562e-07	2.04284e-05	MTFR1	protein_coding
ENSG00000066923.17	-0.265284	2.67442	4.82865	0.0285877	0.0726988	STAG3	protein_coding
ENSG00000066926.12	0.176758	4.57285	7.12736	0.00791427	0.0263283	FECH	protein_coding
ENSG00000066933.16	-0.0489709	4.75197	0.579139	0.447118	0.585305	MYO9A	protein_coding
ENSG00000067057.18	0.000258492	7.1586	8.06459e-06	0.997736	0.998924	PFKP	protein_coding
ENSG00000067064.11	0.362718	5.3374	19.9211	1.06237e-05	0.000137518	IDI1	protein_coding
ENSG00000067066.17	0.0053051	6.35506	0.00591832	0.938719	0.962901	SP100	protein_coding
ENSG00000067082.15	-0.0817904	7.29419	0.761991	0.383252	0.525556	KLF6	protein_coding
ENSG00000067113.17	0.165923	3.70108	5.27292	0.022198	0.0596604	PLPP1	protein_coding
ENSG00000067141.17	0.406129	7.23509	30.1286	7.36417e-08	2.67853e-06	NEO1	protein_coding
ENSG00000067167.8	0.138809	8.30274	3.73654	0.0539702	0.119223	TRAM1	protein_coding
ENSG00000067177.15	0.177631	3.6682	4.90124	0.0274249	0.0704498	PHKA1	protein_coding
ENSG00000067182.8	-0.0338476	7.58059	0.340963	0.559617	0.683206	TNFRSF1A	protein_coding
ENSG00000067191.16	0.0256173	3.46627	0.0798279	0.777683	0.853442	CACNB1	protein_coding
ENSG00000067208.14	0.11789	3.8985	3.94739	0.0476552	0.108067	EVI5	protein_coding
ENSG00000067221.14	-0.171098	3.3686	6.24925	0.0128414	0.0388427	STOML1	protein_coding
ENSG00000067225.18	-0.217308	10.9267	9.70502	0.00197585	0.00890723	PKM	protein_coding
ENSG00000067248.10	0.143618	4.56411	6.71824	0.00990766	0.0314864	DHX29	protein_coding
ENSG00000067334.14	0.0964877	5.62797	4.73807	0.0301113	0.07569	DNTTIP2	protein_coding
ENSG00000067365.15	-0.0469034	3.85501	0.63781	0.424999	0.564897	METTL22	protein_coding
ENSG00000067369.14	0.319179	5.25116	21.0923	5.94369e-06	8.67697e-05	TP53BP1	protein_coding
ENSG00000067445.21	0.127124	4.6017	1.04513	0.307275	0.448525	TRO	protein_coding
ENSG00000067533.6	-0.0337209	4.60577	0.350693	0.55407	0.678722	RRP15	protein_coding
ENSG00000067560.13	0.0273486	9.13409	0.348443	0.555344	0.679772	RHOA	protein_coding
ENSG00000067596.12	0.26767	5.55311	24.9733	8.85289e-07	1.90608e-05	DHX8	protein_coding
ENSG00000067601.8	-0.0739103	1.56756	1.53864	0.215579	0.345414	PMS2P4	transcribed_unprocessed_pseudogene
ENSG00000067606.17	0.0604798	4.40571	0.702016	0.402629	0.543357	PRKCZ	protein_coding
ENSG00000067704.10	0.177824	6.57059	12.12	0.000556245	0.00325301	IARS2	protein_coding
ENSG00000067715.14	-0.0587052	1.79759	0.13281	0.715737	0.80749	SYT1	protein_coding
ENSG00000067798.16	0.378517	1.6797	8.34638	0.00408388	0.0155839	NAV3	protein_coding
ENSG00000067829.19	-0.284396	6.23953	17.1382	4.27623e-05	0.000420529	IDH3G	protein_coding
ENSG00000067836.13	-0.248688	3.57911	12.2801	0.000511869	0.00304187	ROGDI	protein_coding
ENSG00000067840.12	-0.0924065	2.14717	0.218364	0.640555	0.748953	PDZD4	protein_coding
ENSG00000067842.17	0.156859	0.345974	0.614328	0.433646	0.572607	ATP2B3	protein_coding
ENSG00000067900.8	0.085692	5.55244	2.52121	0.113148	0.210975	ROCK1	protein_coding
ENSG00000067955.15	0.0191883	5.55293	0.119024	0.730285	0.818371	CBFB	protein_coding
ENSG00000067992.16	0.334599	3.91852	12.378	0.000486509	0.00292141	PDK3	protein_coding
ENSG00000068001.14	-0.0823427	5.84076	1.89171	0.169812	0.287951	HYAL2	protein_coding
ENSG00000068024.17	0.262167	4.68925	12.351	0.000493369	0.00295883	HDAC4	protein_coding
ENSG00000068028.17	-0.0903436	4.2975	2.38956	0.122972	0.225137	RASSF1	protein_coding
ENSG00000068078.20	0.718887	4.42402	13.0242	0.000348222	0.00223594	FGFR3	protein_coding
ENSG00000068079.8	-0.149757	5.20689	2.06354	0.151674	0.264202	IFI35	protein_coding
ENSG00000068097.15	0.271416	4.53573	20.0916	9.76051e-06	0.000128392	HEATR6	protein_coding
ENSG00000068120.15	0.095434	5.77956	2.94152	0.0871371	0.1729	COASY	protein_coding
ENSG00000068137.15	-0.0623171	5.011	1.15086	0.284044	0.423359	PLEKHH3	protein_coding
ENSG00000068305.17	0.206373	5.48513	13.8582	0.000226655	0.00158793	MEF2A	protein_coding
ENSG00000068308.14	-0.229139	6.58535	9.32403	0.00241943	0.0104226	OTUD5	protein_coding
ENSG00000068323.17	-0.123992	6.24097	3.20979	0.0739869	0.152224	TFE3	protein_coding
ENSG00000068354.16	-0.13523	4.73466	4.28541	0.0391095	0.0926291	TBC1D25	protein_coding
ENSG00000068366.20	0.189557	6.12451	5.8993	0.0156055	0.0452383	ACSL4	protein_coding
ENSG00000068383.19	0.275447	4.40025	15.2728	0.000109979	0.000898659	INPP5A	protein_coding
ENSG00000068394.11	-0.266649	4.67576	9.65434	0.00202972	0.00908606	GPKOW	protein_coding
ENSG00000068400.13	-0.175685	5.45652	5.04111	0.0253216	0.066225	GRIPAP1	protein_coding
ENSG00000068438.15	-0.13472	5.76545	3.09398	0.0793794	0.160816	FTSJ1	protein_coding
ENSG00000068489.13	0.0997692	4.92838	1.46356	0.22711	0.35913	PRR11	protein_coding
ENSG00000068615.19	-0.19889	2.02629	1.6963	0.193554	0.317903	REEP1	protein_coding
ENSG00000068650.18	0.322713	5.72025	8.3566	0.00406146	0.0155251	ATP11A	protein_coding
ENSG00000068654.16	0.190948	6.2002	12.3799	0.000486022	0.00291923	POLR1A	protein_coding
ENSG00000068697.7	0.10443	8.59396	3.39763	0.0660613	0.139328	LAPTM4A	protein_coding
ENSG00000068724.17	-0.000805176	5.30841	0.000158277	0.989969	0.994193	TTC7A	protein_coding
ENSG00000068745.15	-0.103505	6.63379	3.48061	0.0628548	0.134189	IP6K2	protein_coding
ENSG00000068784.13	0.280033	3.75844	20.5784	7.66604e-06	0.000106058	SRBD1	protein_coding
ENSG00000068796.19	0.216324	5.20224	15.007	0.000125929	0.000996462	KIF2A	protein_coding
ENSG00000068831.19	-0.164545	1.4021	1.73959	0.187977	0.311204	RASGRP2	protein_coding
ENSG00000068878.15	0.187742	6.07319	12.1802	0.000539108	0.00317647	PSME4	protein_coding
ENSG00000068885.15	-0.0795079	4.0772	1.82569	0.177433	0.297446	IFT80	protein_coding
ENSG00000068903.20	-0.179044	6.06543	5.32282	0.0215797	0.0583647	SIRT2	protein_coding
ENSG00000068912.14	0.185492	5.96789	15.8267	8.2997e-05	0.000713878	ERLEC1	protein_coding
ENSG00000068971.14	-0.0469352	4.15824	0.4362	0.509359	0.640035	PPP2R5B	protein_coding
ENSG00000068976.14	0.984394	1.96824	24.7359	9.93805e-07	2.09375e-05	PYGM	protein_coding
ENSG00000069011.16	-0.254616	4.87193	1.30644	0.253753	0.390017	PITX1	protein_coding
ENSG00000069020.18	-0.0404927	5.09973	0.170055	0.680293	0.780411	MAST4	protein_coding
ENSG00000069122.19	0.246827	3.63084	9.83113	0.00184805	0.00844797	ADGRF5	protein_coding
ENSG00000069188.17	0.830449	4.17216	18.662	1.99021e-05	0.000227137	SDK2	protein_coding
ENSG00000069248.12	0.239003	5.74963	23.0279	2.29092e-06	4.08117e-05	NUP133	protein_coding
ENSG00000069275.13	0.0268821	8.59827	0.226418	0.634463	0.744049	NUCKS1	protein_coding
ENSG00000069329.18	0.0990901	7.15105	3.66841	0.0561962	0.122986	VPS35	protein_coding
ENSG00000069345.12	0.0829791	5.96003	2.30353	0.129904	0.234957	DNAJA2	protein_coding
ENSG00000069399.15	0.0731299	6.97111	0.511202	0.475054	0.610398	BCL3	protein_coding
ENSG00000069424.15	-0.0697674	4.77173	0.745358	0.388489	0.530473	KCNAB2	protein_coding
ENSG00000069431.11	0.0457327	2.98992	0.0700325	0.791432	0.863817	ABCC9	protein_coding
ENSG00000069482.7	-1.1938	3.0395	17.6868	3.24475e-05	0.000336678	GAL	protein_coding
ENSG00000069493.15	-0.328191	3.01709	18.4121	2.2553e-05	0.000251535	CLEC2D	protein_coding
ENSG00000069509.6	0.0161727	4.0428	0.041523	0.83864	0.896915	FUNDC1	protein_coding
ENSG00000069535.14	0.273557	4.35379	3.0908	0.0795334	0.161031	MAOB	protein_coding
ENSG00000069667.16	0.333125	3.15345	15.413	0.000102407	0.000846189	RORA	protein_coding
ENSG00000069696.7	-0.263355	2.5603	3.02333	0.0828772	0.166327	DRD4	protein_coding
ENSG00000069702.11	-0.0326623	4.97325	0.113241	0.736668	0.823016	TGFBR3	protein_coding
ENSG00000069764.10	-0.0819981	-1.14843	0.274847	0.600402	0.716494	PLA2G10	protein_coding
ENSG00000069812.11	0.631676	2.68202	15.5317	9.641e-05	0.000809288	HES2	protein_coding
ENSG00000069849.11	-0.00899923	6.56147	0.0153316	0.901522	0.93791	ATP1B3	protein_coding
ENSG00000069869.16	0.201376	2.54465	3.73703	0.0539544	0.11921	NEDD4	protein_coding
ENSG00000069943.10	0.137045	3.12117	4.90432	0.0273768	0.0703492	PIGB	protein_coding
ENSG00000069956.12	0.249057	5.27767	16.8164	5.0298e-05	0.000478055	MAPK6	protein_coding
ENSG00000069966.19	-0.0840851	3.84399	1.4548	0.228503	0.360833	GNB5	protein_coding
ENSG00000069974.16	-0.10429	4.24338	1.64215	0.200805	0.326734	RAB27A	protein_coding
ENSG00000069998.12	-0.0266286	4.7868	0.158498	0.690764	0.788316	HDHD5	protein_coding
ENSG00000070010.19	-0.120591	5.25948	3.55187	0.0602342	0.129869	UFD1	protein_coding
ENSG00000070018.9	0.252364	5.72705	9.76286	0.00191616	0.00870016	LRP6	protein_coding
ENSG00000070019.5	0.20817	-1.8691	2.20465	0.138417	0.246788	GUCY2C	protein_coding
ENSG00000070031.4	-0.0819216	-0.50797	0.290408	0.590272	0.708609	SCT	protein_coding
ENSG00000070047.13	0.0577254	5.88415	0.740345	0.390088	0.531893	PHRF1	protein_coding
ENSG00000070061.16	0.203939	5.19144	15.6701	8.98636e-05	0.000764556	ELP1	protein_coding
ENSG00000070081.17	0.230208	5.68937	8.29093	0.00420768	0.015976	NUCB2	protein_coding
ENSG00000070087.14	0.0840416	7.40254	0.878675	0.349155	0.491104	PFN2	protein_coding
ENSG00000070159.14	0.289137	4.81366	14.0996	0.00020026	0.00144341	PTPN3	protein_coding
ENSG00000070182.21	0.0249644	2.0081	0.0246235	0.875392	0.920573	SPTB	protein_coding
ENSG00000070190.13	-0.0444576	3.12133	0.116617	0.73292	0.820324	DAPP1	protein_coding
ENSG00000070193.5	1.10721	-0.798782	15.4445	0.000100779	0.000836611	FGF10	protein_coding
ENSG00000070214.16	0.226286	6.68748	16.3344	6.41702e-05	0.0005797	SLC44A1	protein_coding
ENSG00000070269.14	0.416866	4.10168	54.2625	1.08345e-12	2.38289e-10	TMEM260	protein_coding
ENSG00000070366.14	0.467565	4.18987	29.5609	9.66291e-08	3.28609e-06	SMG6	protein_coding
ENSG00000070367.16	0.378968	5.38877	69.2732	1.52387e-15	7.03163e-13	EXOC5	protein_coding
ENSG00000070371.16	0.0812057	1.77264	0.570829	0.450394	0.588219	CLTCL1	protein_coding
ENSG00000070404.10	-0.0642065	4.1413	0.345847	0.55682	0.680958	FSTL3	protein_coding
ENSG00000070413.20	0.129454	6.88811	3.97313	0.0469397	0.106903	DGCR2	protein_coding
ENSG00000070423.18	-0.221265	5.51546	15.9154	7.93431e-05	0.000689573	RNF126	protein_coding
ENSG00000070444.15	0.0339192	5.31426	0.47524	0.491003	0.624812	MNT	protein_coding
ENSG00000070476.15	0.116571	5.29316	5.51407	0.0193712	0.0535867	ZXDC	protein_coding
ENSG00000070495.15	0.07421	4.2081	1.87046	0.172223	0.290761	JMJD6	protein_coding
ENSG00000070501.12	-0.143889	4.5473	4.05631	0.0447043	0.102988	POLB	protein_coding
ENSG00000070526.15	0.54045	5.03534	10.1861	0.00153167	0.00727535	ST6GALNAC1	protein_coding
ENSG00000070540.13	0.165865	3.70436	5.15976	0.0236694	0.0628609	WIPI1	protein_coding
ENSG00000070601.10	-0.282053	2.36172	3.82824	0.051121	0.114248	FRMPD1	protein_coding
ENSG00000070610.14	-0.0989842	5.92255	2.50783	0.114106	0.212415	GBA2	protein_coding
ENSG00000070614.15	0.203765	6.75481	6.39178	0.0118654	0.0365052	NDST1	protein_coding
ENSG00000070669.17	-0.071014	-0.0102274	0.591973	0.442131	0.580844	ASNS	protein_coding
ENSG00000070718.12	0.116003	4.73295	3.52608	0.0611688	0.131496	AP3M2	protein_coding
ENSG00000070729.14	0.208919	1.51142	1.79691	0.18088	0.301933	CNGB1	protein_coding
ENSG00000070731.11	0.319168	4.17172	5.24344	0.0225719	0.0604242	ST6GALNAC2	protein_coding
ENSG00000070748.19	0.0167505	-1.04717	0.00456071	0.946193	0.967825	CHAT	protein_coding
ENSG00000070756.17	0.0128936	11.1039	0.0265091	0.870749	0.917536	PABPC1	protein_coding
ENSG00000070759.17	0.0731824	2.63061	0.924709	0.336847	0.478877	TESK2	protein_coding
ENSG00000070761.8	-0.0724359	4.95277	1.81721	0.178442	0.298895	CFAP20	protein_coding
ENSG00000070770.10	0.0480424	4.87254	0.811948	0.36811	0.510564	CSNK2A2	protein_coding
ENSG00000070778.13	0.2953	4.12555	22.3639	3.17439e-06	5.32452e-05	PTPN21	protein_coding
ENSG00000070785.17	-0.0480128	4.33615	0.755951	0.385142	0.527222	EIF2B3	protein_coding
ENSG00000070808.16	-0.0754522	-2.05106	0.178298	0.673076	0.774813	CAMK2A	protein_coding
ENSG00000070814.22	-0.109642	6.18485	3.75881	0.053263	0.117971	TCOF1	protein_coding
ENSG00000070831.17	-0.0171789	8.18292	0.0958464	0.75704	0.838255	CDC42	protein_coding
ENSG00000070882.13	-0.0614378	5.53415	0.416596	0.519026	0.648521	OSBPL3	protein_coding
ENSG00000070886.12	-0.178371	-1.1001	0.774121	0.379496	0.522052	EPHA8	protein_coding
ENSG00000070915.10	0.146045	-1.07211	0.500383	0.479761	0.614573	SLC12A3	protein_coding
ENSG00000070950.10	-0.12513	4.32403	4.11837	0.0431099	0.100089	RAD18	protein_coding
ENSG00000070961.16	0.0393622	6.17618	0.341216	0.559472	0.683099	ATP2B1	protein_coding
ENSG00000070985.13	0.120261	0.942622	0.380034	0.537951	0.665469	TRPM5	protein_coding
ENSG00000071051.14	-0.0796276	6.11273	2.1767	0.140935	0.250424	NCK2	protein_coding
ENSG00000071054.16	0.124607	6.46985	2.99224	0.0844685	0.168749	MAP4K4	protein_coding
ENSG00000071073.13	0.213531	4.98887	7.11083	0.0079862	0.0265226	MGAT4A	protein_coding
ENSG00000071082.11	-0.455067	9.77636	21.5743	4.68425e-06	7.26182e-05	RPL31	protein_coding
ENSG00000071127.17	-0.0144627	8.11184	0.0629682	0.801999	0.870994	WDR1	protein_coding
ENSG00000071189.21	0.0991365	4.96511	3.00792	0.0836621	0.167559	SNX13	protein_coding
ENSG00000071205.12	0.103745	2.88684	1.29471	0.255893	0.392257	ARHGAP10	protein_coding
ENSG00000071242.12	0.0925005	5.33206	1.13986	0.286352	0.426124	RPS6KA2	protein_coding
ENSG00000071243.16	-0.156254	3.73809	8.97808	0.00290994	0.0120203	ING3	protein_coding
ENSG00000071246.11	0.225086	4.08158	6.81612	0.009388	0.0301896	VASH1	protein_coding
ENSG00000071282.12	-0.0651584	5.28697	0.505607	0.477479	0.612444	LMCD1	protein_coding
ENSG00000071462.12	-0.194756	6.58538	12.6186	0.000429469	0.0026499	BUD23	protein_coding
ENSG00000071537.14	0.592867	6.15478	123.979	3.84207e-25	7.53462e-22	SEL1L	protein_coding
ENSG00000071539.14	0.00687138	5.21331	0.00598716	0.938364	0.962621	TRIP13	protein_coding
ENSG00000071553.18	0.176036	7.77735	7.03819	0.00831038	0.0274059	ATP6AP1	protein_coding
ENSG00000071564.17	0.0340309	6.6732	0.277338	0.598755	0.715254	TCF3	protein_coding
ENSG00000071575.11	0.39723	5.8564	15.219	0.000113035	0.000918209	TRIB2	protein_coding
ENSG00000071626.17	-0.0711546	6.63014	3.3871	0.0664805	0.140061	DAZAP1	protein_coding
ENSG00000071655.18	-0.0752045	5.22373	1.92946	0.165624	0.282559	MBD3	protein_coding
ENSG00000071794.16	0.432299	4.64391	23.6757	1.66783e-06	3.15254e-05	HLTF	protein_coding
ENSG00000071859.15	-0.209679	5.72541	7.8566	0.0053206	0.0192216	FAM50A	protein_coding
ENSG00000071889.17	-0.126385	5.99439	3.27098	0.0712983	0.147999	FAM3A	protein_coding
ENSG00000071894.17	0.0215291	7.56941	0.105339	0.745691	0.829955	CPSF1	protein_coding
ENSG00000071909.19	0.117899	3.03521	0.461338	0.497409	0.630312	MYO3B	protein_coding
ENSG00000071967.12	-0.202669	7.06969	3.64966	0.0568259	0.12406	CYBRD1	protein_coding
ENSG00000071994.11	-0.206846	5.72834	10.4752	0.00131502	0.00645121	PDCD2	protein_coding
ENSG00000072041.17	-0.329966	2.05668	1.28751	0.257216	0.393829	SLC6A15	protein_coding
ENSG00000072042.13	0.460257	5.59316	61.3346	4.7632e-14	1.60132e-11	RDH11	protein_coding
ENSG00000072062.15	-0.111552	7.15754	2.96823	0.0857207	0.170781	PRKACA	protein_coding
ENSG00000072071.16	-0.0252025	6.87379	0.0536518	0.81695	0.881449	ADGRL1	protein_coding
ENSG00000072110.15	0.449261	8.20835	51.2377	4.1953e-12	8.22733e-10	ACTN1	protein_coding
ENSG00000072121.17	0.52987	5.07291	74.7379	1.48037e-16	8.93273e-14	ZFYVE26	protein_coding
ENSG00000072133.11	-0.0523699	2.24663	0.124459	0.724441	0.814421	RPS6KA6	protein_coding
ENSG00000072134.15	0.172557	4.43205	6.04625	0.0143766	0.0424925	EPN2	protein_coding
ENSG00000072135.13	-0.0253795	6.60006	0.166914	0.683097	0.782278	PTPN18	protein_coding
ENSG00000072163.20	-0.058169	4.96264	0.314324	0.575366	0.696274	LIMS2	protein_coding
ENSG00000072195.15	-0.359744	4.94424	7.59063	0.00614686	0.0215644	SPEG	protein_coding
ENSG00000072201.14	0.124005	3.0078	1.62246	0.203521	0.330127	LNX1	protein_coding
ENSG00000072210.19	-0.0620821	6.04145	0.918731	0.338412	0.480532	ALDH3A2	protein_coding
ENSG00000072274.13	0.500177	7.50089	23.0645	2.25009e-06	4.02979e-05	TFRC	protein_coding
ENSG00000072310.17	0.0751048	6.46865	0.718532	0.397154	0.538555	SREBF1	protein_coding
ENSG00000072364.13	0.157714	6.39774	8.06545	0.00475209	0.0175591	AFF4	protein_coding
ENSG00000072401.15	-0.0101189	4.85724	0.0366903	0.848198	0.903309	UBE2D1	protein_coding
ENSG00000072415.10	0.28415	4.89134	33.9457	1.20127e-08	6.22675e-07	MPP5	protein_coding
ENSG00000072422.17	0.369436	3.80657	15.6569	9.0468e-05	0.000768863	RHOBTB1	protein_coding
ENSG00000072501.19	0.229735	6.65198	11.9983	0.000592573	0.00341371	SMC1A	protein_coding
ENSG00000072506.13	-0.256183	6.29775	12.0937	0.000563893	0.00328021	HSD17B10	protein_coding
ENSG00000072518.21	0.083101	6.81685	2.73212	0.0991666	0.191082	MARK2	protein_coding
ENSG00000072571.20	0.0168547	4.37609	0.0287588	0.865427	0.914261	HMMR	protein_coding
ENSG00000072609.18	0.0710906	4.62322	1.45723	0.228115	0.360356	CHFR	protein_coding
ENSG00000072657.9	0.713569	1.32789	5.65479	0.0178969	0.0503849	TRHDE	protein_coding
ENSG00000072682.19	0.26099	5.25403	13.3266	0.000297931	0.00198281	P4HA2	protein_coding
ENSG00000072694.21	-0.237614	3.47726	2.82704	0.0935031	0.182713	FCGR2B	protein_coding
ENSG00000072736.19	0.370686	4.23318	25.2795	7.62731e-07	1.67438e-05	NFATC3	protein_coding
ENSG00000072756.17	0.0255229	4.08716	0.252133	0.615865	0.728728	TRNT1	protein_coding
ENSG00000072778.20	-0.234194	7.32006	13.0267	0.00034778	0.00223434	ACADVL	protein_coding
ENSG00000072786.13	0.139038	4.62412	3.69239	0.0554017	0.121609	STK10	protein_coding
ENSG00000072803.17	0.294139	5.67159	29.246	1.12366e-07	3.66754e-06	FBXW11	protein_coding
ENSG00000072818.12	-0.16898	3.12009	4.72049	0.0304169	0.0763032	ACAP1	protein_coding
ENSG00000072832.15	0.0300546	4.36492	0.0611488	0.804822	0.873207	CRMP1	protein_coding
ENSG00000072840.13	0.456914	4.72318	27.7569	2.29886e-07	6.51012e-06	EVC	protein_coding
ENSG00000072849.11	0.0301967	5.25444	0.292727	0.588792	0.707338	DERL2	protein_coding
ENSG00000072858.11	0.296077	1.50695	4.43436	0.0358717	0.0864219	SIDT1	protein_coding
ENSG00000072864.16	0.270058	4.47986	14.9159	0.000131912	0.00103373	NDE1	protein_coding
ENSG00000072952.19	0.475536	3.70395	13.865	0.000225873	0.00158576	IRAG1	protein_coding
ENSG00000072954.7	0.293855	4.05484	7.4879	0.00650027	0.0225131	TMEM38A	protein_coding
ENSG00000072958.9	-0.0234898	6.01437	0.134843	0.713665	0.805826	AP1M1	protein_coding
ENSG00000073008.15	0.37363	4.90174	21.9717	3.85058e-06	6.20151e-05	PVR	protein_coding
ENSG00000073050.12	-0.105567	5.26801	2.46161	0.117484	0.217177	XRCC1	protein_coding
ENSG00000073060.16	0.27823	5.4842	13.2142	0.0003157	0.00207467	SCARB1	protein_coding
ENSG00000073067.14	1.04508	1.62855	14.8667	0.000135269	0.00105698	CYP2W1	protein_coding
ENSG00000073111.14	0.306628	6.1109	12.6259	0.00042785	0.00264337	MCM2	protein_coding
ENSG00000073146.16	0.238818	-0.418864	2.22993	0.136182	0.243727	MOV10L1	protein_coding
ENSG00000073150.14	-0.302701	3.0694	4.51922	0.0341543	0.0833337	PANX2	protein_coding
ENSG00000073169.14	-0.23427	4.14352	14.4718	0.000165501	0.00124115	SELENOO	protein_coding
ENSG00000073282.14	0.205525	0.817487	1.39753	0.23787	0.371823	TP63	protein_coding
ENSG00000073331.18	-0.0244538	4.18691	0.118291	0.731084	0.818955	ALPK1	protein_coding
ENSG00000073350.14	0.0905934	6.69717	1.48128	0.224322	0.356086	LLGL2	protein_coding
ENSG00000073417.15	0.0603267	4.24505	0.915094	0.339369	0.481368	PDE8A	protein_coding
ENSG00000073464.13	0.183365	3.2651	2.62175	0.10623	0.201216	CLCN4	protein_coding
ENSG00000073536.18	0.0625467	4.11102	0.825126	0.364256	0.506562	NLE1	protein_coding
ENSG00000073578.17	-0.342185	3.59466	19.5845	1.25602e-05	0.000156853	SDHA	protein_coding
ENSG00000073584.20	0.135263	2.73543	3.67951	0.0558271	0.122383	SMARCE1	protein_coding
ENSG00000073605.18	-0.826977	3.78746	37.0665	2.77224e-09	1.97736e-07	GSDMB	protein_coding
ENSG00000073614.13	0.179067	6.055	8.75904	0.00327191	0.013171	KDM5A	protein_coding
ENSG00000073670.14	-0.219933	1.22264	3.00248	0.0839409	0.168001	ADAM11	protein_coding
ENSG00000073711.11	-0.129858	4.88833	4.40584	0.0364692	0.0876054	PPP2R3A	protein_coding
ENSG00000073712.15	0.304296	5.63197	20.6051	7.56517e-06	0.000105145	FERMT2	protein_coding
ENSG00000073737.17	-0.363719	0.787522	2.97866	0.0851743	0.169923	DHRS9	protein_coding
ENSG00000073756.12	0.603101	2.17594	14.3513	0.000176031	0.00130556	PTGS2	protein_coding
ENSG00000073792.16	0.00283077	6.74167	0.000491107	0.982331	0.988971	IGF2BP2	protein_coding
ENSG00000073803.14	-0.0206756	6.50491	0.0867725	0.76848	0.846739	MAP3K13	protein_coding
ENSG00000073849.16	0.406771	7.88164	16.3744	6.28837e-05	0.000570927	ST6GAL1	protein_coding
ENSG00000073861.3	-0.0371529	-0.663316	0.0531604	0.817775	0.881854	TBX21	protein_coding
ENSG00000073905.8	0.0575096	-1.23996	0.481048	0.488368	0.622599	VDAC1P1	processed_pseudogene
ENSG00000073910.22	-0.116762	3.74058	1.36081	0.244122	0.378877	FRY	protein_coding
ENSG00000073921.18	0.111982	7.09175	4.62696	0.0320974	0.0795688	PICALM	protein_coding
ENSG00000073969.18	0.179634	5.08378	9.80754	0.0018713	0.00853273	NSF	protein_coding
ENSG00000074047.22	0.250575	3.81946	3.10475	0.0788608	0.160054	GLI2	protein_coding
ENSG00000074054.20	0.121388	5.92401	4.75257	0.0298618	0.0752155	CLASP1	protein_coding
ENSG00000074071.15	-0.221294	5.85192	10.0541	0.00164227	0.00767672	MRPS34	protein_coding
ENSG00000074181.9	0.312473	8.39048	8.80567	0.00319117	0.0129117	NOTCH3	protein_coding
ENSG00000074201.9	0.0304422	7.04031	0.141199	0.7073	0.801237	CLNS1A	protein_coding
ENSG00000074211.14	-0.151906	2.58239	0.366859	0.545079	0.67166	PPP2R2C	protein_coding
ENSG00000074219.14	0.180604	6.26109	5.41741	0.0204565	0.0560422	TEAD2	protein_coding
ENSG00000074266.22	-0.0366151	4.54366	0.365006	0.546096	0.672415	EED	protein_coding
ENSG00000074276.10	-0.0165176	-0.352753	0.0152465	0.901794	0.938027	CDHR2	protein_coding
ENSG00000074317.11	0.258465	0.131493	1.06978	0.301646	0.442283	SNCB	protein_coding
ENSG00000074319.13	-0.0725206	6.1048	1.38666	0.2397	0.37384	TSG101	protein_coding
ENSG00000074356.17	0.167261	5.30586	8.08025	0.00471422	0.0174736	NCBP3	protein_coding
ENSG00000074370.18	0.117701	3.79108	0.914225	0.339598	0.481627	ATP2A3	protein_coding
ENSG00000074410.14	-0.309584	5.23407	3.03019	0.0825302	0.165857	CA12	protein_coding
ENSG00000074416.14	0.340361	5.65904	8.35556	0.00406373	0.0155274	MGLL	protein_coding
ENSG00000074527.13	-0.100187	5.40658	0.528437	0.467708	0.603852	NTN4	protein_coding
ENSG00000074582.15	-0.205139	4.88718	16.5554	5.73853e-05	0.000532092	BCS1L	protein_coding
ENSG00000074590.13	0.54475	4.29758	19.3768	1.39295e-05	0.000170642	NUAK1	protein_coding
ENSG00000074603.19	0.104867	5.12473	4.3285	0.0381424	0.0907667	DPP8	protein_coding
ENSG00000074621.14	0.230217	3.54734	9.28892	0.00246511	0.0105687	SLC24A1	protein_coding
ENSG00000074657.14	0.182823	6.00441	7.31053	0.00716025	0.0243291	ZNF532	protein_coding
ENSG00000074660.16	0.060245	2.69682	0.615965	0.433035	0.572024	SCARF1	protein_coding
ENSG00000074695.6	0.33289	7.10758	31.3793	4.05523e-08	1.6568e-06	LMAN1	protein_coding
ENSG00000074696.13	0.368115	6.85784	33.2075	1.70282e-08	8.31378e-07	HACD3	protein_coding
ENSG00000074706.13	0.1493	1.36581	1.40935	0.235899	0.369551	IPCEF1	protein_coding
ENSG00000074755.15	0.126104	5.25614	3.68283	0.0557172	0.122199	ZZEF1	protein_coding
ENSG00000074800.16	-0.152691	10.4525	4.34086	0.0378697	0.0902194	ENO1	protein_coding
ENSG00000074803.20	-0.446713	1.66748	3.10322	0.0789343	0.160148	SLC12A1	protein_coding
ENSG00000074842.8	-0.0621315	6.38791	0.718288	0.397234	0.53861	MYDGF	protein_coding
ENSG00000074855.11	0.0505346	4.87628	0.28265	0.595277	0.712655	ANO8	protein_coding
ENSG00000074935.14	-0.222113	3.5609	11.1117	0.000941295	0.00493352	TUBE1	protein_coding
ENSG00000074964.17	0.089631	4.74648	1.21561	0.270915	0.40883	ARHGEF10L	protein_coding
ENSG00000074966.11	-0.205526	1.5997	2.43553	0.119438	0.219984	TXK	protein_coding
ENSG00000075035.10	0.138656	1.28341	0.262184	0.608918	0.723282	WSCD2	protein_coding
ENSG00000075073.15	-0.20282	1.59584	2.379	0.123801	0.226283	TACR2	protein_coding
ENSG00000075089.9	0.0991502	4.05867	3.16373	0.0760826	0.155421	ACTR6	protein_coding
ENSG00000075131.10	-0.0291363	2.8098	0.225165	0.635403	0.744705	TIPIN	protein_coding
ENSG00000075142.14	-0.282702	6.35516	18.1804	2.53286e-05	0.000275188	SRI	protein_coding
ENSG00000075151.21	0.0957894	6.145	2.01612	0.156448	0.270574	EIF4G3	protein_coding
ENSG00000075188.9	-0.046959	4.23662	0.568991	0.451123	0.588777	NUP37	protein_coding
ENSG00000075213.11	0.00992153	4.23474	0.00327998	0.954359	0.972627	SEMA3A	protein_coding
ENSG00000075218.19	0.102192	4.04522	1.18346	0.277335	0.415941	GTSE1	protein_coding
ENSG00000075223.14	0.286259	5.5842	7.57443	0.00620128	0.0217015	SEMA3C	protein_coding
ENSG00000075234.17	0.130174	4.34818	4.12477	0.0429488	0.0997941	TTC38	protein_coding
ENSG00000075239.14	-0.189764	4.75442	6.86269	0.0091507	0.0295761	ACAT1	protein_coding
ENSG00000075240.17	0.0945048	4.76496	1.84683	0.17495	0.294314	GRAMD4	protein_coding
ENSG00000075275.18	0.262318	7.19922	7.54428	0.00630382	0.0219807	CELSR1	protein_coding
ENSG00000075290.8	0.806819	-1.03662	20.7492	7.04374e-06	9.93767e-05	WNT8B	protein_coding
ENSG00000075292.19	0.11313	5.8774	5.24953	0.0224942	0.0602842	ZNF638	protein_coding
ENSG00000075303.13	-0.0139938	4.67664	0.0641982	0.800115	0.869825	SLC25A40	protein_coding
ENSG00000075336.12	0.0451183	4.29464	0.578323	0.447437	0.585625	TIMM21	protein_coding
ENSG00000075340.23	0.250098	4.51417	2.74886	0.0981411	0.189728	ADD2	protein_coding
ENSG00000075391.17	0.220455	4.75225	13.2492	0.000310053	0.00204728	RASAL2	protein_coding
ENSG00000075399.14	-0.252917	3.64978	16.6814	5.38443e-05	0.000505633	VPS9D1	protein_coding
ENSG00000075407.18	-0.0984917	4.68533	2.03105	0.154927	0.268555	ZNF37A	protein_coding
ENSG00000075413.19	0.226564	6.08583	21.5532	4.73327e-06	7.31372e-05	MARK3	protein_coding
ENSG00000075415.13	-0.11915	8.70949	4.00744	0.0460035	0.105311	SLC25A3	protein_coding
ENSG00000075420.13	0.306812	6.6908	29.544	9.74153e-08	3.30147e-06	FNDC3B	protein_coding
ENSG00000075426.12	0.0911354	8.05605	1.46443	0.226972	0.358985	FOSL2	protein_coding
ENSG00000075461.6	-0.00130866	5.36113	6.2777e-05	0.993682	0.996459	CACNG4	protein_coding
ENSG00000075539.15	0.18048	4.99749	9.76205	0.00191698	0.00870054	FRYL	protein_coding
ENSG00000075568.17	0.201525	6.09549	17.9436	2.85229e-05	0.000303312	TMEM131	protein_coding
ENSG00000075618.18	0.123697	7.46633	1.28615	0.257466	0.393976	FSCN1	protein_coding
ENSG00000075624.17	-0.180348	12.4573	11.8223	0.000649427	0.00367114	ACTB	protein_coding
ENSG00000075643.6	-0.020848	3.10489	0.0320411	0.858032	0.909524	MOCOS	protein_coding
ENSG00000075651.16	0.395589	3.4487	13.0514	0.000343379	0.00221269	PLD1	protein_coding
ENSG00000075673.12	1.30721	1.38975	19.789	1.13449e-05	0.000144548	ATP12A	protein_coding
ENSG00000075702.18	0.162548	4.32527	2.34751	0.126307	0.229901	WDR62	protein_coding
ENSG00000075711.21	0.117545	6.17671	4.08722	0.0439026	0.101499	DLG1	protein_coding
ENSG00000075785.14	-0.0529699	8.53511	1.35205	0.245644	0.380762	RAB7A	protein_coding
ENSG00000075790.12	-0.160996	-0.628758	3.71052	0.054809	0.120691	BCAP29	protein_coding
ENSG00000075826.17	-0.417573	2.2585	12.9784	0.000356557	0.00228136	SEC31B	protein_coding
ENSG00000075856.12	-0.0428822	5.6194	0.754092	0.385727	0.527693	SART3	protein_coding
ENSG00000075884.14	-0.218012	1.66141	3.43754	0.0644977	0.136815	ARHGAP15	protein_coding
ENSG00000075886.11	0.151477	0.791822	0.721371	0.396224	0.537698	TUBA3D	protein_coding
ENSG00000075891.22	1.08668	5.46952	8.15525	0.00452712	0.0169267	PAX2	protein_coding
ENSG00000075914.13	-0.0866785	4.2389	2.58094	0.10898	0.205122	EXOSC7	protein_coding
ENSG00000075945.13	0.134604	5.03519	7.3995	0.00682101	0.0234163	KIFAP3	protein_coding
ENSG00000075975.17	0.0383046	5.17765	0.526481	0.468533	0.604408	MKRN2	protein_coding
ENSG00000076003.5	0.171619	5.91944	5.24653	0.0225324	0.0603591	MCM6	protein_coding
ENSG00000076043.11	-0.248202	5.22644	14.0916	0.000201081	0.00144618	REXO2	protein_coding
ENSG00000076053.12	-0.0486576	5.13082	0.641062	0.423822	0.563619	RBM7	protein_coding
ENSG00000076067.13	0.00730711	6.09298	0.0137262	0.906796	0.941565	RBMS2	protein_coding
ENSG00000076108.12	0.201216	7.11808	11.169	0.000913492	0.00481568	BAZ2A	protein_coding
ENSG00000076201.15	0.0668116	7.15306	1.37431	0.2418	0.376142	PTPN23	protein_coding
ENSG00000076242.16	0.10012	4.73355	4.31862	0.038362	0.0911629	MLH1	protein_coding
ENSG00000076248.11	0.0172841	6.25785	0.0710172	0.790005	0.862573	UNG	protein_coding
ENSG00000076258.10	-0.0282501	2.40234	0.156152	0.692944	0.790071	FMO4	protein_coding
ENSG00000076321.11	0.201636	4.13569	19.2708	1.46849e-05	0.000178134	KLHL20	protein_coding
ENSG00000076344.16	-0.250133	1.46652	2.32208	0.128373	0.232797	RGS11	protein_coding
ENSG00000076351.13	0.195544	2.77267	5.00342	0.0258713	0.0673707	SLC46A1	protein_coding
ENSG00000076356.7	0.451822	5.48392	19.9132	1.06654e-05	0.000137767	PLXNA2	protein_coding
ENSG00000076382.17	0.166766	4.43556	3.20498	0.0742028	0.152495	SPAG5	protein_coding
ENSG00000076513.17	-0.142175	5.57658	3.47061	0.0632323	0.134749	ANKRD13A	protein_coding
ENSG00000076554.15	-0.000535432	6.41095	5.92021e-05	0.993865	0.996478	TPD52	protein_coding
ENSG00000076555.15	-0.0921458	4.11624	1.07731	0.299953	0.440557	ACACB	protein_coding
ENSG00000076604.15	0.115058	6.05746	1.75548	0.185978	0.30845	TRAF4	protein_coding
ENSG00000076641.4	0.223063	3.3688	6.33092	0.0122724	0.037561	PAG1	protein_coding
ENSG00000076650.7	0.0770466	3.92803	1.3371	0.248266	0.38369	GPATCH1	protein_coding
ENSG00000076662.10	-0.0428596	-0.837598	0.0767096	0.781956	0.856614	ICAM3	protein_coding
ENSG00000076685.19	0.356341	4.7032	24.3751	1.18505e-06	2.38153e-05	NT5C2	protein_coding
ENSG00000076706.17	0.0589692	6.08812	0.55016	0.458706	0.596032	MCAM	protein_coding
ENSG00000076716.9	0.0342138	5.59848	0.0651622	0.798652	0.869056	GPC4	protein_coding
ENSG00000076770.14	0.0536787	5.24272	0.267555	0.605275	0.7203	MBNL3	protein_coding
ENSG00000076826.10	-0.0888817	6.08221	0.986105	0.321322	0.462459	CAMSAP3	protein_coding
ENSG00000076864.19	-0.13096	5.96812	1.16799	0.280494	0.419714	RAP1GAP	protein_coding
ENSG00000076924.12	-0.0937651	6.3642	2.09405	0.14869	0.260449	XAB2	protein_coding
ENSG00000076928.18	-0.0496685	6.2286	0.587663	0.443796	0.58211	ARHGEF1	protein_coding
ENSG00000076944.16	-0.432216	5.80343	30.8554	5.20514e-08	2.02164e-06	STXBP2	protein_coding
ENSG00000076984.18	-0.120986	5.72027	3.59422	0.0587321	0.127339	MAP2K7	protein_coding
ENSG00000077044.11	0.259891	4.28485	14.5158	0.000161825	0.00121824	DGKD	protein_coding
ENSG00000077063.11	-0.0482851	4.35982	0.105985	0.74494	0.829669	CTTNBP2	protein_coding
ENSG00000077092.19	-0.190629	2.87327	2.6678	0.103218	0.196937	RARB	protein_coding
ENSG00000077097.15	0.0689568	6.9373	1.51683	0.218855	0.34941	TOP2B	protein_coding
ENSG00000077147.16	0.165374	7.27612	13.2224	0.000314382	0.00206773	TM9SF3	protein_coding
ENSG00000077150.20	-0.11989	6.32101	3.06264	0.0809109	0.16316	NFKB2	protein_coding
ENSG00000077152.11	-0.164495	4.98401	3.58377	0.059099	0.127962	UBE2T	protein_coding
ENSG00000077157.22	0.162792	4.6242	3.19995	0.0744296	0.152841	PPP1R12B	protein_coding
ENSG00000077232.18	0.210256	7.18805	13.5506	0.000265475	0.00180093	DNAJC10	protein_coding
ENSG00000077235.18	0.249027	6.37362	20.2214	9.15121e-06	0.000122466	GTF3C1	protein_coding
ENSG00000077238.14	0.165502	4.82308	2.21657	0.137358	0.245309	IL4R	protein_coding
ENSG00000077254.14	0.13526	5.77446	6.96433	0.00865392	0.028296	USP33	protein_coding
ENSG00000077264.15	0.161035	0.943003	0.609227	0.43556	0.574393	PAK3	protein_coding
ENSG00000077274.9	0.153765	3.66424	0.346085	0.556684	0.680896	CAPN6	protein_coding
ENSG00000077312.9	-0.274584	6.26459	33.3713	1.57587e-08	7.78489e-07	SNRPA	protein_coding
ENSG00000077327.16	-0.344452	1.07635	1.07708	0.300005	0.440557	SPAG6	protein_coding
ENSG00000077348.9	-0.291318	5.49964	13.0776	0.000338765	0.0021905	EXOSC5	protein_coding
ENSG00000077380.16	0.126404	6.38051	6.97497	0.00860355	0.0281674	DYNC1I2	protein_coding
ENSG00000077420.16	-0.133397	3.67932	1.10717	0.293359	0.433563	APBB1IP	protein_coding
ENSG00000077454.16	-0.120322	4.38622	3.06599	0.0807457	0.162919	LRCH4	protein_coding
ENSG00000077458.13	0.0596333	4.01303	1.2283	0.268433	0.406422	FAM76B	protein_coding
ENSG00000077463.15	-0.168113	4.2234	8.37391	0.00402377	0.015417	SIRT6	protein_coding
ENSG00000077514.9	0.178488	4.67198	8.9472	0.00295838	0.0121713	POLD3	protein_coding
ENSG00000077522.14	-1.03957e-05	-0.589212	4.29026e-10	0.999983	0.999983	ACTN2	protein_coding
ENSG00000077549.19	-0.178354	8.17708	13.2002	0.000317991	0.00208506	CAPZB	protein_coding
ENSG00000077585.14	0.0271437	4.49337	0.0970899	0.755519	0.837122	GPR137B	protein_coding
ENSG00000077616.11	0.111786	0.958515	0.588895	0.443319	0.581821	NAALAD2	protein_coding
ENSG00000077684.16	-0.0489579	4.75455	0.751451	0.386559	0.528428	JADE1	protein_coding
ENSG00000077713.19	-0.0295308	4.25708	0.133344	0.715191	0.807107	SLC25A43	protein_coding
ENSG00000077721.16	0.0163056	5.93723	0.0722872	0.78818	0.861191	UBE2A	protein_coding
ENSG00000077782.21	0.13137	7.53821	1.316	0.252026	0.387892	FGFR1	protein_coding
ENSG00000077935.17	-0.179211	1.77212	1.14223	0.285854	0.425571	SMC1B	protein_coding
ENSG00000077942.19	0.385998	7.51983	8.90232	0.00303027	0.0123977	FBLN1	protein_coding
ENSG00000077943.8	0.620046	1.29519	24.8005	9.63024e-07	2.04284e-05	ITGA8	protein_coding
ENSG00000077984.6	-0.123313	2.76723	0.666787	0.414681	0.554597	CST7	protein_coding
ENSG00000078018.20	-0.153423	4.03405	1.05135	0.305843	0.447015	MAP2	protein_coding
ENSG00000078043.16	0.128936	5.25362	4.00208	0.0461485	0.105571	PIAS2	protein_coding
ENSG00000078053.17	0.562126	1.71691	10.0461	0.00164924	0.00769303	AMPH	protein_coding
ENSG00000078061.13	0.0807483	6.68027	1.44931	0.229381	0.361871	ARAF	protein_coding
ENSG00000078070.13	0.111333	5.27274	3.42835	0.0648543	0.137336	MCCC1	protein_coding
ENSG00000078081.8	0.266584	4.80433	3.23023	0.0730771	0.15076	LAMP3	protein_coding
ENSG00000078098.14	0.630266	3.45007	8.64866	0.00347142	0.0137976	FAP	protein_coding
ENSG00000078114.19	-0.119221	3.66832	0.634959	0.426035	0.565763	NEBL	protein_coding
ENSG00000078124.12	0.105665	4.86945	1.78722	0.182058	0.303383	ACER3	protein_coding
ENSG00000078140.14	-0.00194467	6.50542	0.00155019	0.968614	0.981332	UBE2K	protein_coding
ENSG00000078142.13	0.15872	4.72153	6.94343	0.00875373	0.0285479	PIK3C3	protein_coding
ENSG00000078177.14	0.100731	3.71797	2.09414	0.148682	0.260449	N4BP2	protein_coding
ENSG00000078237.7	0.0556824	2.61088	0.378857	0.538581	0.666058	TIGAR	protein_coding
ENSG00000078246.17	0.0058037	5.74474	0.00811109	0.928285	0.956158	TULP3	protein_coding
ENSG00000078269.15	0.209104	4.49569	8.64574	0.00347687	0.0138118	SYNJ2	protein_coding
ENSG00000078295.17	0.765162	0.601585	8.88847	0.00305281	0.0124725	ADCY2	protein_coding
ENSG00000078304.19	0.256277	6.77983	28.5599	1.56194e-07	4.7778e-06	PPP2R5C	protein_coding
ENSG00000078319.10	-0.121996	4.44984	4.2181	0.0406723	0.0955421	PMS2P1	transcribed_unprocessed_pseudogene
ENSG00000078328.22	-0.354682	1.52376	1.71178	0.191537	0.315581	RBFOX1	protein_coding
ENSG00000078369.18	0.0219453	8.67541	0.177287	0.673951	0.775365	GNB1	protein_coding
ENSG00000078399.19	0.44222	1.21302	2.07584	0.150463	0.262732	HOXA9	protein_coding
ENSG00000078401.7	0.19775	3.68867	1.71551	0.191056	0.314952	EDN1	protein_coding
ENSG00000078403.17	-0.0580522	5.30041	0.948869	0.330621	0.472118	MLLT10	protein_coding
ENSG00000078487.17	-0.229164	2.25232	7.23245	0.00747222	0.0251262	ZCWPW1	protein_coding
ENSG00000078549.15	0.652053	3.88906	7.91859	0.00514494	0.0187216	ADCYAP1R1	protein_coding
ENSG00000078589.13	0.0823598	0.514032	0.216872	0.641698	0.749728	P2RY10	protein_coding
ENSG00000078596.11	0.364953	3.2238	6.48852	0.0112468	0.0349218	ITM2A	protein_coding
ENSG00000078618.22	0.0108861	6.61686	0.0540002	0.816367	0.881103	NRDC	protein_coding
ENSG00000078668.14	-0.158534	6.76836	5.60302	0.0184252	0.0515149	VDAC3	protein_coding
ENSG00000078674.18	0.0850478	5.92865	1.70525	0.192386	0.31647	PCM1	protein_coding
ENSG00000078687.17	0.126084	4.80232	1.69964	0.193117	0.317407	TNRC6C	protein_coding
ENSG00000078699.22	0.0307365	5.78352	0.267223	0.605499	0.720457	CBFA2T2	protein_coding
ENSG00000078725.13	0.188772	0.484838	0.586421	0.444278	0.582591	BRINP1	protein_coding
ENSG00000078747.16	0.16853	5.81371	16.6278	5.53222e-05	0.000516756	ITCH	protein_coding
ENSG00000078795.17	-0.172736	-1.39706	2.34522	0.126492	0.230202	PKD2L2	protein_coding
ENSG00000078804.13	0.10476	5.21884	1.56589	0.211567	0.340321	TP53INP2	protein_coding
ENSG00000078808.19	0.0328652	7.35576	0.333473	0.56396	0.68657	SDF4	protein_coding
ENSG00000078814.17	0.205128	2.49896	1.95518	0.162837	0.278816	MYH7B	protein_coding
ENSG00000078900.15	0.117044	2.50648	0.595506	0.440773	0.579552	TP73	protein_coding
ENSG00000078902.16	-0.0301627	5.70117	0.330535	0.565681	0.688039	TOLLIP	protein_coding
ENSG00000078967.13	-0.266472	4.49399	20.5646	7.71852e-06	0.000106471	UBE2D4	protein_coding
ENSG00000079101.16	0.00230674	1.90001	0.000308853	0.985988	0.991576	CLUL1	protein_coding
ENSG00000079102.16	0.259164	2.34319	1.85369	0.174154	0.293222	RUNX1T1	protein_coding
ENSG00000079134.12	0.081902	4.19607	1.87814	0.171348	0.289745	THOC1	protein_coding
ENSG00000079150.18	0.178985	3.82799	3.91066	0.048696	0.110009	FKBP7	protein_coding
ENSG00000079156.17	0.151719	1.22963	0.853346	0.356188	0.49799	OSBPL6	protein_coding
ENSG00000079215.14	-0.193135	5.67321	3.76442	0.0530866	0.117646	SLC1A3	protein_coding
ENSG00000079246.16	0.0794761	8.49408	2.71321	0.100339	0.192805	XRCC5	protein_coding
ENSG00000079257.8	-0.0615486	4.49728	0.44747	0.503941	0.635578	LXN	protein_coding
ENSG00000079263.19	-0.290373	1.34974	4.98572	0.0261337	0.0679038	SP140	protein_coding
ENSG00000079277.22	-0.0621095	4.91901	1.30618	0.253801	0.390041	MKNK1	protein_coding
ENSG00000079308.19	0.137324	7.74796	2.21739	0.137285	0.245223	TNS1	protein_coding
ENSG00000079313.15	0.063306	4.96461	1.27055	0.260368	0.397074	REXO1	protein_coding
ENSG00000079332.15	0.0103329	6.45495	0.0521543	0.819478	0.883043	SAR1A	protein_coding
ENSG00000079335.20	0.296687	3.34477	17.6144	3.3651e-05	0.000346114	CDC14A	protein_coding
ENSG00000079337.16	-0.2208	5.85359	3.43106	0.0647492	0.137151	RAPGEF3	protein_coding
ENSG00000079385.23	0.324278	3.53729	4.20485	0.0409876	0.0961293	CEACAM1	protein_coding
ENSG00000079387.14	0.213565	4.79597	15.5727	9.4421e-05	0.000795564	SENP1	protein_coding
ENSG00000079432.7	0.0754732	7.75218	0.870047	0.351529	0.49344	CIC	protein_coding
ENSG00000079435.10	-0.0869865	2.95509	0.674694	0.41193	0.552079	LIPE	protein_coding
ENSG00000079459.13	0.00296624	7.0656	0.00117873	0.97263	0.983496	FDFT1	protein_coding
ENSG00000079462.8	-0.325419	5.53779	12.5234	0.000451188	0.00276074	PAFAH1B3	protein_coding
ENSG00000079482.13	0.513555	2.96594	44.3003	9.75701e-11	1.23447e-08	OPHN1	protein_coding
ENSG00000079616.13	0.0505876	5.74715	0.806846	0.369618	0.512142	KIF22	protein_coding
ENSG00000079691.18	0.176838	4.72082	6.7172	0.0099133	0.0315001	CARMIL1	protein_coding
ENSG00000079739.17	0.0127525	6.16555	0.027083	0.86937	0.916484	PGM1	protein_coding
ENSG00000079785.16	0.142082	6.31138	7.20777	0.00757367	0.0254072	DDX1	protein_coding
ENSG00000079805.18	-0.00208722	7.65758	0.00104646	0.97421	0.984494	DNM2	protein_coding
ENSG00000079819.19	0.291338	6.15964	7.85481	0.00532577	0.0192344	EPB41L2	protein_coding
ENSG00000079841.18	0.161803	-1.71354	0.648133	0.42128	0.561031	RIMS1	protein_coding
ENSG00000079931.15	0.878136	3.42569	19.5078	1.30493e-05	0.000161881	MOXD1	protein_coding
ENSG00000079950.14	-0.0505081	5.49777	0.886018	0.347151	0.489075	STX7	protein_coding
ENSG00000079974.18	0.0412548	4.23459	0.390525	0.532395	0.660595	RABL2B	protein_coding
ENSG00000079999.14	0.00908016	6.62463	0.0187442	0.891174	0.931344	KEAP1	protein_coding
ENSG00000080007.8	-0.243806	-0.405088	1.00346	0.317106	0.458325	DDX43	protein_coding
ENSG00000080031.10	0.059827	1.14684	0.0985911	0.753698	0.835812	PTPRH	protein_coding
ENSG00000080166.16	-0.326492	-1.46411	2.88614	0.0901557	0.177513	DCT	protein_coding
ENSG00000080189.15	-0.154025	6.45437	8.99428	0.00288484	0.011946	SLC35C2	protein_coding
ENSG00000080200.10	0.278803	2.66184	7.22078	0.00752001	0.0252632	CRYBG3	protein_coding
ENSG00000080224.17	-0.00760406	1.24675	0.00172137	0.966927	0.98013	EPHA6	protein_coding
ENSG00000080293.10	0.864503	-1.23669	13.8433	0.000228399	0.0015973	SCTR	protein_coding
ENSG00000080298.15	-0.148505	4.18024	3.3772	0.0668776	0.140697	RFX3	protein_coding
ENSG00000080345.18	-0.0380006	5.6816	0.627643	0.428711	0.568098	RIF1	protein_coding
ENSG00000080371.6	0.00819394	6.02386	0.0247102	0.875174	0.920504	RAB21	protein_coding
ENSG00000080493.18	0.491437	1.65755	10.7389	0.00114468	0.00579057	SLC4A4	protein_coding
ENSG00000080503.24	0.061943	5.92515	0.393899	0.53063	0.659414	SMARCA2	protein_coding
ENSG00000080546.13	-0.111455	3.83833	2.56921	0.109785	0.206118	SESN1	protein_coding
ENSG00000080561.14	0.651964	3.45456	36.6537	3.36291e-09	2.29389e-07	MID2	protein_coding
ENSG00000080573.7	0.368496	4.32276	4.68509	0.0310418	0.0774745	COL5A3	protein_coding
ENSG00000080603.17	0.292173	2.69247	19.532	1.2893e-05	0.000160366	SRCAP	protein_coding
ENSG00000080608.10	0.0242503	4.86868	0.132985	0.715558	0.807366	PUM3	protein_coding
ENSG00000080618.17	0.133491	-1.66241	0.633086	0.426718	0.566414	CPB2	protein_coding
ENSG00000080644.16	0.710599	-0.376612	13.9394	0.000217405	0.00153732	CHRNA3	protein_coding
ENSG00000080709.16	0.1145	-0.670882	0.717691	0.39743	0.538845	KCNN2	protein_coding
ENSG00000080802.19	0.0774899	5.16526	2.79917	0.0951281	0.185144	CNOT4	protein_coding
ENSG00000080815.19	0.482953	6.13084	150.634	1.95265e-29	6.56452e-26	PSEN1	protein_coding
ENSG00000080819.9	-0.106653	4.20376	3.36109	0.0675286	0.141749	CPOX	protein_coding
ENSG00000080822.17	-0.159078	5.80462	8.5709	0.00361939	0.01426	CLDND1	protein_coding
ENSG00000080823.23	0.080921	4.07886	0.982764	0.322142	0.463243	MOK	protein_coding
ENSG00000080824.19	0.267432	9.96521	18.7552	1.89961e-05	0.000218716	HSP90AA1	protein_coding
ENSG00000080839.12	0.0626754	3.54843	0.855149	0.355681	0.497488	RBL1	protein_coding
ENSG00000080845.18	0.0393311	6.96993	0.569606	0.450879	0.588558	DLGAP4	protein_coding
ENSG00000080854.16	0.200747	2.94863	1.20555	0.272905	0.411026	IGSF9B	protein_coding
ENSG00000080947.15	-0.296827	1.79634	8.92218	0.00299824	0.0122987	CROCCP3	transcribed_unprocessed_pseudogene
ENSG00000080986.13	0.0561789	4.06548	0.366357	0.545354	0.671787	NDC80	protein_coding
ENSG00000081014.11	0.199926	3.08266	10.0467	0.00164875	0.00769303	AP4E1	protein_coding
ENSG00000081019.13	0.197174	4.81826	16.3257	6.44528e-05	0.000581612	RSBN1	protein_coding
ENSG00000081026.19	0.290552	4.42368	15.4538	0.000100306	0.000834985	MAGI3	protein_coding
ENSG00000081041.9	-0.242795	3.07102	1.52989	0.216885	0.346996	CXCL2	protein_coding
ENSG00000081052.13	-0.341913	1.31685	4.93919	0.0268368	0.0693676	COL4A4	protein_coding
ENSG00000081059.20	-0.120205	4.77021	1.28236	0.258169	0.394755	TCF7	protein_coding
ENSG00000081087.15	0.020283	4.18176	0.0889174	0.765719	0.844487	OSTM1	protein_coding
ENSG00000081148.12	-0.24922	4.44116	0.84775	0.357768	0.499398	IMPG2	protein_coding
ENSG00000081154.12	-0.0917586	7.25197	3.78177	0.0525444	0.116698	PCNP	protein_coding
ENSG00000081177.18	0.342647	4.97092	49.2399	1.03196e-11	1.85382e-09	EXD2	protein_coding
ENSG00000081181.8	0.300285	1.62876	7.75833	0.00561175	0.0200244	ARG2	protein_coding
ENSG00000081189.16	-0.107105	3.84412	1.45467	0.228524	0.360833	MEF2C	protein_coding
ENSG00000081237.20	0.0819342	4.41	0.380011	0.537963	0.665469	PTPRC	protein_coding
ENSG00000081277.13	0.92654	1.57831	17.7188	3.19312e-05	0.0003322	PKP1	protein_coding
ENSG00000081307.14	0.022954	4.82834	0.275182	0.60018	0.716338	UBA5	protein_coding
ENSG00000081320.11	0.17988	5.53131	4.0133	0.0458455	0.105042	STK17B	protein_coding
ENSG00000081377.17	0.0277019	4.24734	0.173115	0.677591	0.778031	CDC14B	protein_coding
ENSG00000081386.12	0.296195	3.43527	32.4621	2.4241e-08	1.09704e-06	ZNF510	protein_coding
ENSG00000081479.15	-0.363507	4.07746	1.85447	0.174063	0.293111	LRP2	protein_coding
ENSG00000081665.14	0.0323732	5.09683	0.252788	0.615407	0.728453	ZNF506	protein_coding
ENSG00000081692.12	-0.234985	2.9628	17.5131	3.54077e-05	0.000362283	JMJD4	protein_coding
ENSG00000081721.12	0.0114226	4.06493	0.0524734	0.818936	0.88258	DUSP12	protein_coding
ENSG00000081760.17	0.210998	5.12011	10.3346	0.0014162	0.00683884	AACS	protein_coding
ENSG00000081791.9	-0.0234453	5.71519	0.164604	0.685179	0.783797	DELE1	protein_coding
ENSG00000081803.16	0.0674327	3.63308	0.277195	0.59885	0.715331	CADPS2	protein_coding
ENSG00000081818.4	0.0336413	1.13276	0.0712481	0.789672	0.862296	PCDHB4	protein_coding
ENSG00000081842.18	0.532721	0.392542	5.09393	0.0245717	0.0646736	PCDHA6	protein_coding
ENSG00000081853.15	0.420318	1.77665	5.08147	0.0247465	0.0649954	PCDHGA2	protein_coding
ENSG00000081870.12	-0.375306	5.00541	23.0571	2.25827e-06	4.03829e-05	HSPB11	protein_coding
ENSG00000081913.14	0.273524	3.6628	10.668	0.00118817	0.00597187	PHLPP1	protein_coding
ENSG00000081923.15	0.143335	5.28147	2.08805	0.149271	0.261214	ATP8B1	protein_coding
ENSG00000081985.13	0.149521	1.30944	1.04445	0.307434	0.448647	IL12RB2	protein_coding
ENSG00000082014.17	-0.251763	6.36461	4.77402	0.0294968	0.0744795	SMARCD3	protein_coding
ENSG00000082068.9	-0.0182831	5.02403	0.12969	0.718952	0.810069	WDR70	protein_coding
ENSG00000082074.19	-0.124109	4.06158	0.922405	0.337449	0.479599	FYB1	protein_coding
ENSG00000082146.13	0.0475735	3.99963	0.47399	0.491573	0.625319	STRADB	protein_coding
ENSG00000082153.18	0.24021	6.48597	23.3946	1.9139e-06	3.51874e-05	BZW1	protein_coding
ENSG00000082175.15	0.504206	3.57899	4.46024	0.0353386	0.0853648	PGR	protein_coding
ENSG00000082196.21	0.0732598	3.46385	0.21743	0.64127	0.749491	C1QTNF3	protein_coding
ENSG00000082212.13	0.014518	5.52869	0.0551346	0.814483	0.879756	ME2	protein_coding
ENSG00000082213.18	0.188438	5.36773	11.0749	0.000959655	0.005013	C5orf22	protein_coding
ENSG00000082258.13	0.20011	4.95927	15.1969	0.000114316	0.000926056	CCNT2	protein_coding
ENSG00000082269.17	0.134597	3.66077	4.46712	0.0351983	0.0851307	FAM135A	protein_coding
ENSG00000082397.17	0.188462	3.52929	2.56439	0.110118	0.20652	EPB41L3	protein_coding
ENSG00000082438.17	0.116653	4.02723	1.2363	0.266882	0.404491	COBLL1	protein_coding
ENSG00000082458.12	0.049324	5.43489	0.790156	0.37461	0.517345	DLG3	protein_coding
ENSG00000082482.14	0.140758	1.89375	0.655346	0.41871	0.558574	KCNK2	protein_coding
ENSG00000082497.12	0.211951	3.75214	2.1085	0.1473	0.258687	SERTAD4	protein_coding
ENSG00000082512.15	-0.0818217	4.36148	0.960557	0.327664	0.46912	TRAF5	protein_coding
ENSG00000082515.18	-0.279218	5.15982	14.7775	0.000141569	0.00109231	MRPL22	protein_coding
ENSG00000082516.9	0.162391	4.89241	9.15673	0.00264513	0.0111715	GEMIN5	protein_coding
ENSG00000082556.14	0.567851	0.231968	5.504	0.0194813	0.0538471	OPRK1	protein_coding
ENSG00000082641.16	0.199613	7.2575	8.17974	0.00446769	0.0167551	NFE2L1	protein_coding
ENSG00000082684.16	0.5669	4.82596	8.02068	0.00486847	0.0179127	SEMA5B	protein_coding
ENSG00000082701.17	0.154573	6.18296	10.9645	0.0010168	0.00525208	GSK3B	protein_coding
ENSG00000082781.12	0.239013	7.5825	8.6267	0.00351257	0.0139044	ITGB5	protein_coding
ENSG00000082805.20	0.249765	6.19803	11.114	0.00094017	0.00492872	ERC1	protein_coding
ENSG00000082898.18	0.0325532	7.63158	0.506998	0.476874	0.611969	XPO1	protein_coding
ENSG00000082929.8	0.120915	-1.13336	0.307161	0.57975	0.699658	LINC01587	lncRNA
ENSG00000082996.20	0.125651	5.32164	5.38449	0.0208403	0.0568357	RNF13	protein_coding
ENSG00000083067.23	-0.0366468	-1.00494	0.0604976	0.805843	0.873953	TRPM3	protein_coding
ENSG00000083093.10	0.172466	3.79207	12.7179	0.000407964	0.00254321	PALB2	protein_coding
ENSG00000083097.14	0.251179	3.34846	11.6706	0.00070285	0.00390651	DOP1A	protein_coding
ENSG00000083099.11	0.01577	5.02403	0.0549166	0.814844	0.880046	LYRM2	protein_coding
ENSG00000083123.15	-0.00922314	4.63413	0.020214	0.887016	0.928585	BCKDHB	protein_coding
ENSG00000083168.11	0.220403	6.52402	11.4513	0.000788119	0.00428728	KAT6A	protein_coding
ENSG00000083223.18	0.105962	4.13144	2.90652	0.0890316	0.175888	TUT7	protein_coding
ENSG00000083290.20	0.0890425	4.16663	1.33176	0.24921	0.384669	ULK2	protein_coding
ENSG00000083307.12	0.303059	5.42445	15.914	7.93983e-05	0.000689715	GRHL2	protein_coding
ENSG00000083312.17	0.176567	6.26369	17.2742	3.99312e-05	0.000397673	TNPO1	protein_coding
ENSG00000083444.17	0.34062	7.34455	23.3848	1.92315e-06	3.52747e-05	PLOD1	protein_coding
ENSG00000083454.22	-0.494286	-0.445791	7.19282	0.00763583	0.0255647	P2RX5	protein_coding
ENSG00000083457.12	-0.173073	3.56023	5.19645	0.0231815	0.0617744	ITGAE	protein_coding
ENSG00000083520.15	0.143772	5.03878	7.13107	0.00789822	0.0262824	DIS3	protein_coding
ENSG00000083535.16	0.0512397	3.79971	0.626172	0.429252	0.568623	PIBF1	protein_coding
ENSG00000083544.16	-0.00913975	3.68468	0.0231723	0.87909	0.922986	TDRD3	protein_coding
ENSG00000083635.8	-0.0149237	3.42295	0.060861	0.805272	0.873546	NUFIP1	protein_coding
ENSG00000083642.19	0.1743	4.9059	9.97123	0.0017159	0.00795673	PDS5B	protein_coding
ENSG00000083720.13	0.083245	4.65223	0.587779	0.443751	0.58211	OXCT1	protein_coding
ENSG00000083750.13	0.173809	3.84344	8.35391	0.00406735	0.0155334	RRAGB	protein_coding
ENSG00000083782.8	-0.00794198	3.83342	0.000650269	0.979669	0.987474	EPYC	protein_coding
ENSG00000083799.18	0.126238	4.53109	3.90023	0.0489961	0.110564	CYLD	protein_coding
ENSG00000083807.10	-0.231604	2.9479	5.33958	0.0213761	0.0579745	SLC27A5	protein_coding
ENSG00000083812.12	0.122627	3.4457	3.20919	0.074014	0.152239	ZNF324	protein_coding
ENSG00000083814.13	0.105248	2.41762	1.54139	0.21517	0.344932	ZNF671	protein_coding
ENSG00000083817.9	0.192555	2.78075	8.97195	0.00291949	0.0120513	ZNF416	protein_coding
ENSG00000083828.16	-0.054538	3.71306	0.484566	0.486783	0.621094	ZNF586	protein_coding
ENSG00000083838.16	0.0738063	2.82519	1.15689	0.282787	0.422019	ZNF446	protein_coding
ENSG00000083844.10	0.199508	5.11562	9.51582	0.00218471	0.00960985	ZNF264	protein_coding
ENSG00000083845.9	-0.299901	10.4011	8.70781	0.00336301	0.0134618	RPS5	protein_coding
ENSG00000083857.14	0.219634	6.24638	3.90667	0.0488106	0.110215	FAT1	protein_coding
ENSG00000083896.13	0.0519937	6.08725	2.41108	0.121304	0.222715	YTHDC1	protein_coding
ENSG00000083937.10	0.0100158	5.53742	0.0322048	0.857674	0.909327	CHMP2B	protein_coding
ENSG00000084070.12	0.253558	5.36796	13.1144	0.000332378	0.00215597	SMAP2	protein_coding
ENSG00000084072.17	0.0188914	5.71282	0.078451	0.779559	0.854703	PPIE	protein_coding
ENSG00000084073.10	0.341925	6.32118	21.6779	4.45088e-06	6.96173e-05	ZMPSTE24	protein_coding
ENSG00000084090.13	0.10753	7.42606	6.53297	0.0109739	0.0342143	STARD7	protein_coding
ENSG00000084092.7	0.0557959	5.74998	0.822148	0.365122	0.507425	NOA1	protein_coding
ENSG00000084093.19	0.061282	6.50773	1.06658	0.30237	0.443068	REST	protein_coding
ENSG00000084110.11	0.150572	1.07687	0.518079	0.472101	0.607533	HAL	protein_coding
ENSG00000084112.15	0.235922	5.69244	15.0508	0.000123149	0.000978306	SSH1	protein_coding
ENSG00000084207.18	-0.294906	9.54015	15.7694	8.54454e-05	0.000731728	GSTP1	protein_coding
ENSG00000084234.18	0.237896	9.16457	11.6197	0.000721763	0.00398996	APLP2	protein_coding
ENSG00000084444.14	0.35051	2.85123	17.4204	3.70988e-05	0.000375989	FAM234B	protein_coding
ENSG00000084453.16	0.0920588	1.69173	0.159206	0.690111	0.787856	SLCO1A2	protein_coding
ENSG00000084463.8	0.213801	7.1774	13.0313	0.000346954	0.00223084	WBP11	protein_coding
ENSG00000084623.12	-0.197667	7.6557	10.4797	0.00131195	0.00643881	EIF3I	protein_coding
ENSG00000084628.10	-0.28289	1.04844	1.96981	0.161277	0.276729	NKAIN1	protein_coding
ENSG00000084636.18	0.277006	5.19272	4.61023	0.0324079	0.0801391	COL16A1	protein_coding
ENSG00000084652.16	0.00179511	6.48629	0.00107875	0.973816	0.984272	TXLNA	protein_coding
ENSG00000084676.15	0.125588	6.07975	5.2863	0.0220304	0.0592642	NCOA1	protein_coding
ENSG00000084693.16	0.0704982	6.13539	1.12107	0.290355	0.430491	AGBL5	protein_coding
ENSG00000084710.14	0.343736	2.23733	5.99346	0.0148062	0.0434185	EFR3B	protein_coding
ENSG00000084731.15	0.0962244	4.76929	1.1343	0.28753	0.427417	KIF3C	protein_coding
ENSG00000084733.11	0.166825	7.436	16.1694	6.97597e-05	0.000621133	RAB10	protein_coding
ENSG00000084734.9	0.145443	-1.74324	1.14398	0.285485	0.425102	GCKR	protein_coding
ENSG00000084754.12	-0.0438058	7.53306	0.791154	0.374309	0.51718	HADHA	protein_coding
ENSG00000084764.12	-0.263506	4.08667	8.71874	0.00334336	0.0134013	MAPRE3	protein_coding
ENSG00000084774.14	0.223965	6.92792	10.5742	0.00124825	0.00620502	CAD	protein_coding
ENSG00000085063.17	-0.19026	7.26383	5.6215	0.0182348	0.0511221	CD59	protein_coding
ENSG00000085117.12	0.00449453	6.32498	0.00195978	0.964713	0.978904	CD82	protein_coding
ENSG00000085185.15	0.133255	5.06856	3.06534	0.0807776	0.162961	BCORL1	protein_coding
ENSG00000085224.23	0.0581241	6.11852	1.20554	0.272905	0.411026	ATRX	protein_coding
ENSG00000085231.14	-0.299955	3.50613	25.0478	8.53786e-07	1.8484e-05	AK6	protein_coding
ENSG00000085265.11	0.0397468	2.38158	0.056318	0.81254	0.878249	FCN1	protein_coding
ENSG00000085274.16	0.00895145	4.7121	0.0198416	0.888054	0.929292	MYNN	protein_coding
ENSG00000085276.19	0.0560119	7.00512	0.420831	0.516911	0.646461	MECOM	protein_coding
ENSG00000085365.18	-0.0212629	5.661	0.138513	0.709969	0.803119	SCAMP1	protein_coding
ENSG00000085377.15	-0.0429481	5.11405	0.361601	0.547973	0.673845	PREP	protein_coding
ENSG00000085382.12	-0.264485	3.44907	12.2741	0.000513467	0.00304846	HACE1	protein_coding
ENSG00000085415.16	0.12004	5.39211	4.5179	0.0341804	0.0833803	SEH1L	protein_coding
ENSG00000085433.16	0.171602	3.74056	11.5211	0.000759893	0.00416649	WDR47	protein_coding
ENSG00000085449.15	0.0735395	5.69219	1.69973	0.193105	0.317407	WDFY1	protein_coding
ENSG00000085465.13	-0.142143	6.16865	0.171285	0.679204	0.779379	OVGP1	protein_coding
ENSG00000085491.17	0.0768922	6.00684	1.66096	0.19825	0.323561	SLC25A24	protein_coding
ENSG00000085511.20	0.043555	4.26481	0.56562	0.452466	0.58991	MAP3K4	protein_coding
ENSG00000085514.16	-0.0316375	3.60107	0.120968	0.728178	0.816943	PILRA	protein_coding
ENSG00000085552.17	-0.0109493	6.60836	0.0145669	0.903997	0.939268	IGSF9	protein_coding
ENSG00000085563.15	0.0775928	0.744515	0.418838	0.517905	0.64736	ABCB1	protein_coding
ENSG00000085644.14	-0.0770843	5.18079	1.79557	0.181042	0.302116	ZNF213	protein_coding
ENSG00000085662.14	-0.0600101	6.40108	0.349986	0.55447	0.679048	AKR1B1	protein_coding
ENSG00000085719.13	0.265283	6.91006	16.0114	7.55752e-05	0.000664864	CPNE3	protein_coding
ENSG00000085721.13	0.266434	5.19341	21.6463	4.52074e-06	7.05949e-05	RRN3	protein_coding
ENSG00000085733.16	-0.0659744	7.47526	1.24035	0.2661	0.403669	CTTN	protein_coding
ENSG00000085741.13	0.334416	4.8021	2.46978	0.116879	0.216252	WNT11	protein_coding
ENSG00000085760.15	0.0820716	5.2343	2.36242	0.125114	0.228187	MTIF2	protein_coding
ENSG00000085788.14	0.0267793	5.05558	0.148263	0.700415	0.795774	DDHD2	protein_coding
ENSG00000085831.15	-0.467622	4.38891	11.0913	0.00095144	0.00497893	TTC39A	protein_coding
ENSG00000085832.17	0.0314014	5.90713	0.415039	0.519808	0.649256	EPS15	protein_coding
ENSG00000085840.13	0.278238	3.19279	9.39372	0.00233131	0.0101167	ORC1	protein_coding
ENSG00000085871.9	-0.275775	5.84559	11.2078	0.000895101	0.0047421	MGST2	protein_coding
ENSG00000085872.15	0.223474	6.54987	8.71275	0.00335411	0.0134353	CHERP	protein_coding
ENSG00000085978.22	0.052374	4.83915	1.18318	0.277393	0.415962	ATG16L1	protein_coding
ENSG00000085982.14	0.119738	5.21712	4.74741	0.0299505	0.0753581	USP40	protein_coding
ENSG00000085998.14	-0.0688022	6.54111	1.77566	0.183474	0.305267	POMGNT1	protein_coding
ENSG00000085999.13	0.167851	3.44971	3.91931	0.0484488	0.10953	RAD54L	protein_coding
ENSG00000086015.22	0.0290092	6.11239	0.248195	0.618635	0.73117	MAST2	protein_coding
ENSG00000086061.16	0.0148675	7.8043	0.0666514	0.796415	0.867427	DNAJA1	protein_coding
ENSG00000086062.13	0.21209	7.84104	5.874	0.0158278	0.0457588	B4GALT1	protein_coding
ENSG00000086065.14	-0.139361	6.22644	3.94791	0.0476404	0.108054	CHMP5	protein_coding
ENSG00000086102.19	-0.0111558	5.65359	0.0485842	0.825663	0.887415	NFX1	protein_coding
ENSG00000086159.13	0.105188	1.54281	0.253035	0.615235	0.728323	AQP6	protein_coding
ENSG00000086189.10	0.245689	3.7407	11.5741	0.000739147	0.00406885	DIMT1	protein_coding
ENSG00000086200.17	0.190496	4.17522	13.5138	0.000270552	0.0018322	IPO11	protein_coding
ENSG00000086205.18	0.705802	2.53076	27.0267	3.27002e-07	8.54955e-06	FOLH1	protein_coding
ENSG00000086232.13	-0.00323943	7.71786	0.00380705	0.950833	0.970589	EIF2AK1	protein_coding
ENSG00000086288.12	-0.00967897	-0.496959	0.00239931	0.960959	0.97717	NME8	protein_coding
ENSG00000086289.12	0.349134	4.08825	9.11721	0.0027015	0.0113486	EPDR1	protein_coding
ENSG00000086300.16	-0.0698553	4.0895	0.477583	0.489937	0.623901	SNX10	protein_coding
ENSG00000086475.15	-0.0538885	6.40845	0.633379	0.426611	0.566304	SEPHS1	protein_coding
ENSG00000086504.17	-0.193432	5.82698	7.84268	0.00536088	0.0193286	MRPL28	protein_coding
ENSG00000086506.3	-0.272908	-1.09574	1.33932	0.247875	0.383236	HBQ1	protein_coding
ENSG00000086544.3	-0.0152549	5.05942	0.0341284	0.853532	0.906906	ITPKC	protein_coding
ENSG00000086548.9	0.126316	2.36689	0.296453	0.586431	0.705221	CEACAM6	protein_coding
ENSG00000086570.12	0.604341	4.6888	13.363	0.000292403	0.00195298	FAT2	protein_coding
ENSG00000086589.12	0.00392248	6.19146	0.00749671	0.931048	0.957893	RBM22	protein_coding
ENSG00000086598.11	0.204399	8.27423	13.3457	0.000295022	0.00196735	TMED2	protein_coding
ENSG00000086619.14	0.101811	2.94888	1.04011	0.308439	0.449551	ERO1B	protein_coding
ENSG00000086666.19	0.107117	5.94951	3.46394	0.0634855	0.135167	ZFAND6	protein_coding
ENSG00000086712.13	0.154349	4.62498	6.34635	0.0121679	0.0372897	TXLNG	protein_coding
ENSG00000086717.18	-0.160995	-0.488491	0.67722	0.411057	0.551354	PPEF1	protein_coding
ENSG00000086730.17	-0.291236	3.37338	7.6742	0.00587395	0.0208024	LAT2	protein_coding
ENSG00000086758.16	0.247639	8.36076	19.108	1.59278e-05	0.000189801	HUWE1	protein_coding
ENSG00000086827.9	0.223063	4.36444	16.2231	6.78888e-05	0.000607232	ZW10	protein_coding
ENSG00000086848.15	-0.0289856	2.73432	0.143078	0.705449	0.799756	ALG9	protein_coding
ENSG00000086967.10	-0.117556	0.864484	0.268497	0.604641	0.719727	MYBPC2	protein_coding
ENSG00000086991.13	-0.234885	3.40905	1.39611	0.238108	0.37212	NOX4	protein_coding
ENSG00000087008.16	-0.0650434	3.49582	0.803636	0.370571	0.51313	ACOX3	protein_coding
ENSG00000087053.20	0.197496	5.47583	13.4741	0.000276145	0.00186364	MTMR2	protein_coding
ENSG00000087074.8	-0.0584958	5.64785	0.488082	0.485208	0.619487	PPP1R15A	protein_coding
ENSG00000087076.9	-0.202217	4.61573	2.94811	0.0867854	0.172333	HSD17B14	protein_coding
ENSG00000087077.14	-0.261028	6.79045	13.3309	0.00029728	0.0019807	TRIP6	protein_coding
ENSG00000087085.16	0.0968948	1.15203	0.389713	0.532821	0.66102	ACHE	protein_coding
ENSG00000087086.15	-0.180549	11.4006	5.81597	0.0163502	0.0468864	FTL	protein_coding
ENSG00000087087.20	-0.00564984	6.89575	0.0276235	0.868085	0.915672	SRRT	protein_coding
ENSG00000087088.20	-0.084476	5.22298	2.26824	0.132873	0.239224	BAX	protein_coding
ENSG00000087095.13	0.34821	4.30634	23.9535	1.45593e-06	2.81532e-05	NLK	protein_coding
ENSG00000087111.21	0.384986	5.45899	21.2742	5.43245e-06	8.13243e-05	PIGS	protein_coding
ENSG00000087116.16	0.67689	4.86986	17.5163	3.53516e-05	0.000361866	ADAMTS2	protein_coding
ENSG00000087152.15	0.0951589	6.13845	3.04586	0.0817437	0.164529	ATXN7L3	protein_coding
ENSG00000087157.19	0.0431756	5.05206	0.703778	0.40204	0.542842	PGS1	protein_coding
ENSG00000087191.13	-0.0848754	6.16944	2.05409	0.152613	0.26558	PSMC5	protein_coding
ENSG00000087206.17	-0.114394	4.17992	5.2731	0.0221957	0.0596604	UIMC1	protein_coding
ENSG00000087237.12	-0.392308	0.169564	9.74812	0.00193119	0.00875322	CETP	protein_coding
ENSG00000087245.13	0.376248	7.97962	6.3335	0.0122549	0.0375153	MMP2	protein_coding
ENSG00000087250.9	-0.434889	0.915678	4.38402	0.0369332	0.0885532	MT3	protein_coding
ENSG00000087253.13	-0.00396906	4.65692	0.00248528	0.960266	0.976743	LPCAT2	protein_coding
ENSG00000087258.16	0.0113978	3.63681	0.0031026	0.955609	0.973648	GNAO1	protein_coding
ENSG00000087263.17	0.0218383	4.96638	0.196966	0.657432	0.761933	OGFOD1	protein_coding
ENSG00000087266.17	-0.115456	6.55895	2.14681	0.143686	0.253989	SH3BP2	protein_coding
ENSG00000087269.16	-0.0266232	4.91964	0.228976	0.632557	0.742367	NOP14	protein_coding
ENSG00000087274.17	0.0679128	7.54449	1.66513	0.197689	0.322981	ADD1	protein_coding
ENSG00000087299.12	0.336351	3.98672	29.8616	8.36749e-08	2.95664e-06	L2HGDH	protein_coding
ENSG00000087301.9	0.335019	4.14919	21.0368	6.10923e-06	8.82016e-05	TXNDC16	protein_coding
ENSG00000087302.9	-0.0102502	6.79046	0.0318782	0.85839	0.909666	RTRAF	protein_coding
ENSG00000087303.18	0.671226	4.13373	22.1702	3.49198e-06	5.73059e-05	NID2	protein_coding
ENSG00000087338.5	0.0702143	5.1429	2.11056	0.147103	0.258457	GMCL1	protein_coding
ENSG00000087365.16	0.127033	7.78594	10.5123	0.00128961	0.00635036	SF3B2	protein_coding
ENSG00000087448.11	0.190632	5.01259	5.5275	0.0192252	0.0532495	KLHL42	protein_coding
ENSG00000087460.27	-0.0919133	10.8378	2.18522	0.140162	0.249352	GNAS	protein_coding
ENSG00000087470.18	0.0375838	6.3691	0.422859	0.515903	0.645935	DNM1L	protein_coding
ENSG00000087494.16	0.494427	0.274375	12.7918	0.000392657	0.00246872	PTHLH	protein_coding
ENSG00000087495.17	0.234688	0.227934	1.68328	0.195269	0.320078	PHACTR3	protein_coding
ENSG00000087502.18	0.15445	5.59704	5.33301	0.0214557	0.0581167	ERGIC2	protein_coding
ENSG00000087510.7	0.211811	5.36652	2.58888	0.108439	0.204364	TFAP2C	protein_coding
ENSG00000087586.18	0.0358292	5.12986	0.180189	0.671449	0.77328	AURKA	protein_coding
ENSG00000087589.16	0.352892	1.39775	11.6806	0.000699222	0.00388727	CASS4	protein_coding
ENSG00000087842.11	-0.00699256	3.44095	0.00400034	0.949602	0.969837	PIR	protein_coding
ENSG00000087884.14	-0.295981	3.18711	8.54202	0.00367597	0.0144154	AAMDC	protein_coding
ENSG00000087903.13	-0.0148701	3.76067	0.022334	0.881281	0.924494	RFX2	protein_coding
ENSG00000087995.16	0.0305074	4.58524	0.305581	0.580727	0.700258	METTL2A	protein_coding
ENSG00000088002.12	0.0937303	2.00865	0.287025	0.592444	0.710238	SULT2B1	protein_coding
ENSG00000088035.18	0.09946	4.27788	3.04877	0.081599	0.164308	ALG6	protein_coding
ENSG00000088038.19	0.193206	6.35328	10.2957	0.00144557	0.00695248	CNOT3	protein_coding
ENSG00000088053.11	-0.329208	-0.0154766	4.46192	0.0353043	0.0853345	GP6	protein_coding
ENSG00000088179.9	0.218375	4.66914	14.5635	0.000157924	0.00119614	PTPN4	protein_coding
ENSG00000088205.13	0.118686	6.2394	6.25344	0.0128115	0.0387774	DDX18	protein_coding
ENSG00000088247.17	-0.00356252	8.00351	0.00429192	0.9478	0.968753	KHSRP	protein_coding
ENSG00000088256.9	0.0808967	5.5747	2.52131	0.113141	0.210975	GNA11	protein_coding
ENSG00000088280.19	-0.188298	5.22503	4.47913	0.0349546	0.0847329	ASAP3	protein_coding
ENSG00000088298.13	-0.0468423	5.76819	0.545943	0.460432	0.597548	EDEM2	protein_coding
ENSG00000088305.18	0.159931	3.81239	3.19072	0.0748472	0.153457	DNMT3B	protein_coding
ENSG00000088320.4	-0.162719	1.72709	1.03851	0.308812	0.449985	REM1	protein_coding
ENSG00000088325.16	-0.0423479	6.94124	0.222739	0.637229	0.746214	TPX2	protein_coding
ENSG00000088340.17	-0.227507	2.80478	2.5019	0.114533	0.213085	FER1L4	transcribed_unitary_pseudogene
ENSG00000088356.6	-0.180787	4.89134	7.31051	0.00716031	0.0243291	PDRG1	protein_coding
ENSG00000088367.23	-0.0917738	6.84764	1.66916	0.197149	0.322301	EPB41L1	protein_coding
ENSG00000088386.17	0.797402	1.20856	17.7646	3.12042e-05	0.000326079	SLC15A1	protein_coding
ENSG00000088387.19	0.284933	5.62657	14.1138	0.000198805	0.00143555	DOCK9	protein_coding
ENSG00000088448.14	-0.138403	5.5201	4.47557	0.0350267	0.0848725	ANKRD10	protein_coding
ENSG00000088451.11	0.177131	4.02803	6.57021	0.0107505	0.033636	TGDS	protein_coding
ENSG00000088538.13	-0.335424	2.57252	5.32168	0.0215937	0.0583828	DOCK3	protein_coding
ENSG00000088543.15	-0.0424751	2.8801	0.336596	0.562141	0.685185	C3orf18	protein_coding
ENSG00000088682.14	-0.0266893	5.62404	0.203582	0.6521	0.757944	COQ9	protein_coding
ENSG00000088726.16	-0.374292	-0.225374	3.1994	0.0744544	0.152878	TMEM40	protein_coding
ENSG00000088727.13	-0.313197	3.61522	12.0742	0.000569661	0.00330443	KIF9	protein_coding
ENSG00000088756.13	0.206529	2.73034	2.72129	0.0998366	0.192074	ARHGAP28	protein_coding
ENSG00000088766.12	0.150321	3.05528	5.87127	0.0158521	0.0458063	CRLS1	protein_coding
ENSG00000088808.18	0.324876	6.22721	24.9393	9.00058e-07	1.93258e-05	PPP1R13B	protein_coding
ENSG00000088812.18	0.420736	6.63304	45.5845	5.42487e-11	7.45915e-09	ATRN	protein_coding
ENSG00000088826.18	0.185373	3.74917	5.15363	0.0237519	0.0630233	SMOX	protein_coding
ENSG00000088827.12	0.174566	4.7891	1.62431	0.203264	0.329799	SIGLEC1	protein_coding
ENSG00000088832.18	-0.0793612	8.53736	1.97607	0.160615	0.275914	FKBP1A	protein_coding
ENSG00000088833.17	0.0185723	6.46245	0.130055	0.718574	0.809859	NSFL1C	protein_coding
ENSG00000088836.14	-0.13808	5.601	0.81835	0.366231	0.508524	SLC4A11	protein_coding
ENSG00000088854.12	0.248139	4.22695	12.382	0.000485505	0.00291762	C20orf194	protein_coding
ENSG00000088876.13	0.102302	3.51208	2.73644	0.0989009	0.190783	ZNF343	protein_coding
ENSG00000088881.21	0.106167	4.92123	0.773041	0.379828	0.522231	EBF4	protein_coding
ENSG00000088882.8	0.210293	6.84039	2.23165	0.136031	0.243538	CPXM1	protein_coding
ENSG00000088888.18	0.0325352	7.33953	0.314546	0.575231	0.69624	MAVS	protein_coding
ENSG00000088899.15	0.0802583	6.96239	0.744686	0.388703	0.530695	LZTS3	protein_coding
ENSG00000088930.8	0.110586	6.7955	5.49665	0.0195623	0.0540144	XRN2	protein_coding
ENSG00000088970.16	-0.0201819	4.396	0.0858498	0.76968	0.847743	KIZ	protein_coding
ENSG00000088986.11	-0.302463	8.0028	26.5975	4.02428e-07	1.00428e-05	DYNLL1	protein_coding
ENSG00000088992.18	0.130092	1.27244	0.81394	0.367524	0.509991	TESC	protein_coding
ENSG00000089006.17	0.0969101	6.76998	3.6582	0.0565383	0.123597	SNX5	protein_coding
ENSG00000089009.15	-0.348055	9.98409	21.3839	5.14602e-06	7.78286e-05	RPL6	protein_coding
ENSG00000089012.14	-0.3171	0.685653	3.28404	0.0707382	0.147018	SIRPG	protein_coding
ENSG00000089022.14	-0.0988118	5.22262	4.05187	0.0448206	0.103151	MAPKAPK5	protein_coding
ENSG00000089041.17	-0.0972988	2.00555	0.978077	0.323297	0.464514	P2RX7	protein_coding
ENSG00000089048.14	-0.10122	4.53212	2.22043	0.137017	0.244942	ESF1	protein_coding
ENSG00000089050.16	0.205511	5.10674	9.32629	0.00241652	0.0104173	RBBP9	protein_coding
ENSG00000089053.13	0.0422749	6.98959	0.709707	0.400066	0.541011	ANAPC5	protein_coding
ENSG00000089057.15	0.228723	5.3032	10.9852	0.00100584	0.00520343	SLC23A2	protein_coding
ENSG00000089060.11	0.0426178	5.27352	0.289351	0.590948	0.70906	SLC8B1	protein_coding
ENSG00000089063.15	0.121657	7.47121	4.2187	0.040658	0.0955277	TMEM230	protein_coding
ENSG00000089091.16	-0.0285352	2.75337	0.130121	0.718505	0.809843	DZANK1	protein_coding
ENSG00000089094.19	0.0768828	5.42971	1.72522	0.189808	0.313522	KDM2B	protein_coding
ENSG00000089101.19	0.120897	0.775588	0.503721	0.478301	0.613231	CFAP61	protein_coding
ENSG00000089123.16	0.0532273	3.54356	1.03319	0.31005	0.451114	TASP1	protein_coding
ENSG00000089127.14	-0.0513742	6.38202	0.156463	0.692654	0.789854	OAS1	protein_coding
ENSG00000089154.11	0.246094	7.1343	12.7061	0.000410461	0.00255742	GCN1	protein_coding
ENSG00000089157.16	-0.34237	11.4089	18.1989	2.50947e-05	0.000273152	RPLP0	protein_coding
ENSG00000089159.16	0.0444428	5.9991	0.50867	0.476149	0.6114	PXN	protein_coding
ENSG00000089163.4	-0.0700858	0.389384	0.786897	0.375596	0.518289	SIRT4	protein_coding
ENSG00000089177.19	0.117473	3.74889	3.69956	0.0551666	0.121248	KIF16B	protein_coding
ENSG00000089195.15	0.017975	4.70407	0.0842383	0.771791	0.849313	TRMT6	protein_coding
ENSG00000089199.10	0.380199	1.69174	1.60141	0.206472	0.333991	CHGB	protein_coding
ENSG00000089220.5	-0.159059	8.02519	7.23364	0.00746736	0.0251186	PEBP1	protein_coding
ENSG00000089234.16	0.0488359	4.76308	1.08919	0.297308	0.437804	BRAP	protein_coding
ENSG00000089248.7	-0.0617328	6.90733	1.03864	0.30878	0.449967	ERP29	protein_coding
ENSG00000089250.19	0.0661737	1.57564	0.0727167	0.787566	0.860756	NOS1	protein_coding
ENSG00000089280.19	-0.00424539	8.03937	0.0112938	0.915422	0.947595	FUS	protein_coding
ENSG00000089289.16	-0.0655787	5.89736	1.01244	0.314954	0.455943	IGBP1	protein_coding
ENSG00000089327.15	-0.641333	6.59202	31.2513	4.3102e-08	1.73983e-06	FXYD5	protein_coding
ENSG00000089335.21	-0.299698	4.99058	11.3128	0.000847291	0.00453682	ZNF302	protein_coding
ENSG00000089351.14	-0.150667	7.33289	3.78914	0.0523156	0.116343	GRAMD1A	protein_coding
ENSG00000089356.18	-0.20997	0.0120876	1.71547	0.191062	0.314952	FXYD3	protein_coding
ENSG00000089472.16	0.536201	3.33715	17.3061	3.92946e-05	0.00039283	HEPH	protein_coding
ENSG00000089486.17	-0.226095	4.64017	6.41885	0.0116889	0.0360753	CDIP1	protein_coding
ENSG00000089505.18	0.165496	0.222517	2.76852	0.0969516	0.187876	CMTM1	protein_coding
ENSG00000089558.9	-0.454632	-1.48958	9.54071	0.00215599	0.00951679	KCNH4	protein_coding
ENSG00000089597.18	0.215975	9.02983	23.2829	2.02161e-06	3.67747e-05	GANAB	protein_coding
ENSG00000089639.11	-0.0541721	5.02306	0.643011	0.423119	0.562911	GMIP	protein_coding
ENSG00000089682.16	0.0137997	3.13493	0.0700732	0.791372	0.863792	RBM41	protein_coding
ENSG00000089685.15	0.0498656	5.9408	0.228181	0.633148	0.742839	BIRC5	protein_coding
ENSG00000089692.9	-0.3759	3.07797	8.23563	0.00433499	0.0163587	LAG3	protein_coding
ENSG00000089693.11	-0.178732	8.49728	9.13178	0.00268058	0.0112889	MLF2	protein_coding
ENSG00000089723.10	0.487873	2.18506	35.2695	6.43832e-09	3.79732e-07	OTUB2	protein_coding
ENSG00000089737.17	0.284145	7.17001	34.8469	7.8543e-09	4.48629e-07	DDX24	protein_coding
ENSG00000089775.12	0.281094	3.76165	28.2525	1.81079e-07	5.36018e-06	ZBTB25	protein_coding
ENSG00000089818.18	0.0527761	4.64071	0.78818	0.375207	0.517844	NECAP1	protein_coding
ENSG00000089820.16	-0.182429	5.62821	3.6494	0.0568347	0.12406	ARHGAP4	protein_coding
ENSG00000089847.12	-0.0140714	0.206599	0.0137304	0.906781	0.941565	ANKRD24	protein_coding
ENSG00000089876.12	0.265158	4.68068	21.1746	5.70675e-06	8.40407e-05	DHX32	protein_coding
ENSG00000089902.10	0.446876	5.75471	57.3796	2.71475e-13	7.34325e-11	RCOR1	protein_coding
ENSG00000089916.18	0.554248	4.6562	137.288	2.58501e-27	6.08331e-24	GPATCH2L	protein_coding
ENSG00000090006.18	-0.0309389	7.63343	0.0402673	0.841065	0.898773	LTBP4	protein_coding
ENSG00000090013.11	-0.334379	5.76262	11.254	0.000873716	0.00464764	BLVRB	protein_coding
ENSG00000090020.11	0.0390048	5.77501	0.333769	0.563787	0.686487	SLC9A1	protein_coding
ENSG00000090054.15	0.238363	6.24006	18.8872	1.7784e-05	0.000206979	SPTLC1	protein_coding
ENSG00000090060.18	0.263085	7.57298	32.4477	2.44075e-08	1.10246e-06	PAPOLA	protein_coding
ENSG00000090061.17	0.614188	3.56055	97.0918	1.44056e-20	1.25559e-17	CCNK	protein_coding
ENSG00000090097.22	-0.217279	5.66903	4.61261	0.0323635	0.0800684	PCBP4	protein_coding
ENSG00000090104.12	-0.0804732	5.78406	0.306234	0.580323	0.700158	RGS1	protein_coding
ENSG00000090238.12	-0.525336	6.76727	53.9969	1.21971e-12	2.65773e-10	YPEL3	protein_coding
ENSG00000090263.16	-0.280023	5.29084	11.0597	0.000967303	0.00504735	MRPS33	protein_coding
ENSG00000090266.13	-0.543308	5.85065	37.7587	2.0064e-09	1.51822e-07	NDUFB2	protein_coding
ENSG00000090273.14	-0.204515	6.87675	15.4964	9.81555e-05	0.000819984	NUDC	protein_coding
ENSG00000090316.16	0.00349086	6.37511	0.00323805	0.954651	0.972883	MAEA	protein_coding
ENSG00000090339.9	0.231614	6.23105	2.63289	0.105492	0.200222	ICAM1	protein_coding
ENSG00000090372.15	0.0517469	6.88354	0.766007	0.382003	0.524332	STRN4	protein_coding
ENSG00000090376.11	0.124068	2.49481	1.07969	0.29942	0.440089	IRAK3	protein_coding
ENSG00000090382.7	0.412397	5.57536	4.55526	0.0334513	0.0820429	LYZ	protein_coding
ENSG00000090432.7	0.000113577	5.18651	5.66607e-06	0.998102	0.999195	MUL1	protein_coding
ENSG00000090447.12	-0.125176	4.88112	3.74245	0.0537817	0.118896	TFAP4	protein_coding
ENSG00000090470.15	0.163481	4.72123	9.72295	0.00195715	0.00884531	PDCD7	protein_coding
ENSG00000090487.11	-0.0156931	7.02514	0.107822	0.742816	0.827959	SPG21	protein_coding
ENSG00000090520.11	0.257072	5.53332	17.6547	3.29765e-05	0.000341114	DNAJB11	protein_coding
ENSG00000090530.10	0.16282	4.0476	1.5315	0.216645	0.346729	P3H2	protein_coding
ENSG00000090534.20	0.142591	-1.50048	0.797584	0.372376	0.515024	THPO	protein_coding
ENSG00000090539.15	0.491596	1.91917	12.1031	0.000561159	0.00327003	CHRD	protein_coding
ENSG00000090554.13	0.0377735	-2.27157	0.115463	0.734195	0.820954	FLT3LG	protein_coding
ENSG00000090565.17	0.189084	5.39041	8.05441	0.0047805	0.017647	RAB11FIP3	protein_coding
ENSG00000090581.10	0.0151736	5.79915	0.0773533	0.781067	0.855957	GNPTG	protein_coding
ENSG00000090612.22	0.128538	4.25683	4.32666	0.0381832	0.0908376	ZNF268	protein_coding
ENSG00000090615.15	0.200529	6.06394	10.8006	0.0011082	0.00563423	GOLGA3	protein_coding
ENSG00000090621.15	0.113502	8.27345	1.4172	0.234601	0.368106	PABPC4	protein_coding
ENSG00000090659.18	0.387397	1.53031	7.21904	0.00752716	0.02528	CD209	protein_coding
ENSG00000090661.12	0.169432	5.48028	2.54029	0.111798	0.208938	CERS4	protein_coding
ENSG00000090674.16	-0.0483655	4.59658	0.535895	0.464586	0.600927	MCOLN1	protein_coding
ENSG00000090686.16	-0.0156314	5.61422	0.0911097	0.762935	0.842671	USP48	protein_coding
ENSG00000090776.6	0.098353	6.42257	1.46756	0.226477	0.358322	EFNB1	protein_coding
ENSG00000090857.14	-0.0179334	5.01247	0.0544617	0.815598	0.880435	PDPR	protein_coding
ENSG00000090861.17	0.0342236	6.98431	0.279975	0.597024	0.713926	AARS1	protein_coding
ENSG00000090863.12	0.263779	7.20471	19.3664	1.40018e-05	0.000171349	GLG1	protein_coding
ENSG00000090889.12	0.257346	4.4809	8.64366	0.00348074	0.0138153	KIF4A	protein_coding
ENSG00000090905.19	0.093486	5.8395	3.30074	0.070029	0.145866	TNRC6A	protein_coding
ENSG00000090924.15	-0.165172	6.3485	1.92872	0.165704	0.282655	PLEKHG2	protein_coding
ENSG00000090932.11	-0.792709	1.90381	17.3768	3.79208e-05	0.000382344	DLL3	protein_coding
ENSG00000090971.5	-0.129962	4.44459	2.03543	0.154484	0.267945	NAT14	protein_coding
ENSG00000090975.13	0.240696	3.81098	6.0294	0.0145124	0.0427808	PITPNM2	protein_coding
ENSG00000090989.18	0.0301844	4.76061	0.33949	0.560466	0.683993	EXOC1	protein_coding
ENSG00000091009.8	-0.171832	4.63287	11.0072	0.000994323	0.00515405	RBM27	protein_coding
ENSG00000091039.17	0.0914981	5.37385	3.02624	0.0827296	0.166158	OSBPL8	protein_coding
ENSG00000091073.19	-0.206431	4.7375	11.5786	0.000737427	0.00406076	DTX2	protein_coding
ENSG00000091106.19	0.00695239	0.897991	0.00739465	0.931518	0.958145	NLRC4	protein_coding
ENSG00000091127.14	0.0875884	4.69709	2.11802	0.146392	0.257477	PUS7	protein_coding
ENSG00000091128.13	0.512233	-2.12964	14.0505	0.00020536	0.00146981	LAMB4	protein_coding
ENSG00000091129.21	0.375627	5.11851	9.12148	0.00269536	0.0113308	NRCAM	protein_coding
ENSG00000091136.15	0.551391	5.80791	24.8687	9.31579e-07	1.98776e-05	LAMB1	protein_coding
ENSG00000091137.14	-0.283782	-1.45974	3.72657	0.0542901	0.119795	SLC26A4	protein_coding
ENSG00000091140.14	-0.0608599	6.00197	1.07491	0.300491	0.441112	DLD	protein_coding
ENSG00000091157.14	0.325027	3.5825	28.3336	1.74147e-07	5.22064e-06	WDR7	protein_coding
ENSG00000091164.13	-0.028274	6.30175	0.212022	0.645448	0.752792	TXNL1	protein_coding
ENSG00000091181.20	-0.216067	0.891684	0.750505	0.386858	0.528683	IL5RA	protein_coding
ENSG00000091262.16	0.0456146	1.42922	0.137686	0.710798	0.803806	ABCC6	protein_coding
ENSG00000091317.8	0.095523	7.84375	1.05446	0.305129	0.44625	CMTM6	protein_coding
ENSG00000091409.15	0.415958	5.86871	24.9846	8.80461e-07	1.89742e-05	ITGA6	protein_coding
ENSG00000091428.18	0.214925	1.71108	6.31578	0.0123759	0.0377647	RAPGEF4	protein_coding
ENSG00000091436.17	0.226471	5.58854	6.62825	0.0104115	0.0327691	MAP3K20	protein_coding
ENSG00000091482.8	-0.144593	0.0350686	0.673462	0.412357	0.55243	SMPX	protein_coding
ENSG00000091483.7	-0.117306	5.98083	3.45812	0.0637072	0.135517	FH	protein_coding
ENSG00000091490.11	0.128464	6.54583	2.60283	0.107496	0.203009	SEL1L3	protein_coding
ENSG00000091513.16	-0.303032	0.392329	2.89669	0.089572	0.176719	TF	protein_coding
ENSG00000091527.16	0.102103	7.06343	4.36663	0.0373076	0.0892236	CDV3	protein_coding
ENSG00000091536.19	-0.470306	1.90634	12.2372	0.00052338	0.00309913	MYO15A	protein_coding
ENSG00000091542.9	0.154422	6.38201	12.3859	0.000484521	0.00291414	ALKBH5	protein_coding
ENSG00000091592.16	-0.166254	2.68007	1.70662	0.192207	0.316243	NLRP1	protein_coding
ENSG00000091622.16	0.276702	4.44687	7.55852	0.00625517	0.0218446	PITPNM3	protein_coding
ENSG00000091640.8	-0.0423199	5.16727	0.533352	0.465647	0.601959	SPAG7	protein_coding
ENSG00000091651.9	0.114061	3.63038	1.87378	0.171843	0.290329	ORC6	protein_coding
ENSG00000091656.19	0.346579	2.64207	3.82701	0.051158	0.11432	ZFHX4	protein_coding
ENSG00000091704.10	2.41588	2.13113	48.2853	1.58925e-11	2.65246e-09	CPA1	protein_coding
ENSG00000091732.17	-0.0790215	4.18818	2.31072	0.129309	0.234006	ZC3HC1	protein_coding
ENSG00000091831.24	-0.0879013	6.89133	0.570618	0.450477	0.58826	ESR1	protein_coding
ENSG00000091844.8	-0.183638	0.727957	3.86736	0.0499543	0.112259	RGS17	protein_coding
ENSG00000091879.14	0.149942	3.60705	2.84651	0.0923853	0.181055	ANGPT2	protein_coding
ENSG00000091947.10	0.0138642	4.56791	0.0211071	0.884564	0.927112	TMEM101	protein_coding
ENSG00000091972.18	-0.0534143	5.51089	0.151279	0.697532	0.793725	CD200	protein_coding
ENSG00000091986.16	0.16383	6.62586	1.05404	0.305226	0.446363	CCDC80	protein_coding
ENSG00000092010.15	-0.191422	7.90502	5.72813	0.0171751	0.048832	PSME1	protein_coding
ENSG00000092020.10	0.062183	3.40518	1.11484	0.291696	0.431892	PPP2R3C	protein_coding
ENSG00000092036.18	0.145962	3.32587	3.19618	0.0745999	0.153083	HAUS4	protein_coding
ENSG00000092051.17	0.497201	1.90326	6.11855	0.0138092	0.0411671	JPH4	protein_coding
ENSG00000092068.20	0.210112	6.38277	4.0114	0.0458967	0.105113	SLC7A8	protein_coding
ENSG00000092094.11	0.0614166	4.79934	0.891119	0.345768	0.487886	OSGEP	protein_coding
ENSG00000092096.18	0.223087	4.57598	2.59998	0.107687	0.203306	SLC22A17	protein_coding
ENSG00000092098.17	-0.149154	0.154008	3.05822	0.0811294	0.163545	RNF31	protein_coding
ENSG00000092108.22	0.126799	5.45586	5.91468	0.015472	0.0449386	SCFD1	protein_coding
ENSG00000092140.16	0.189027	4.64231	10.1986	0.00152158	0.00724259	G2E3	protein_coding
ENSG00000092148.13	0.269852	6.41253	28.5196	1.59252e-07	4.84822e-06	HECTD1	protein_coding
ENSG00000092199.18	0.0476022	8.88697	1.04476	0.307362	0.448623	HNRNPC	protein_coding
ENSG00000092200.12	-0.262032	-0.780898	4.7708	0.0295512	0.0746008	RPGRIP1	protein_coding
ENSG00000092201.10	0.341107	7.04067	27.7282	2.33091e-07	6.5614e-06	SUPT16H	protein_coding
ENSG00000092203.15	0.299179	6.30588	26.7553	3.72843e-07	9.45487e-06	TOX4	protein_coding
ENSG00000092208.17	0.135641	3.37522	3.8984	0.0490488	0.110645	GEMIN2	protein_coding
ENSG00000092295.12	-0.316642	5.14435	3.24114	0.0725962	0.149981	TGM1	protein_coding
ENSG00000092330.18	0.182194	5.75813	12.189	0.000536654	0.00316439	TINF2	protein_coding
ENSG00000092421.17	0.564012	3.85627	12.8228	0.000386417	0.00243926	SEMA6A	protein_coding
ENSG00000092439.16	0.123755	4.79448	4.57971	0.0329829	0.0811825	TRPM7	protein_coding
ENSG00000092445.12	0.0168254	4.6357	0.0183952	0.892186	0.931739	TYRO3	protein_coding
ENSG00000092470.12	0.138239	3.41903	2.57494	0.109391	0.205601	WDR76	protein_coding
ENSG00000092529.25	-0.171649	1.14178	1.76215	0.185146	0.307397	CAPN3	protein_coding
ENSG00000092531.10	0.061853	3.16795	1.1631	0.281502	0.420742	SNAP23	protein_coding
ENSG00000092607.15	0.121419	0.0188983	0.488891	0.484846	0.619119	TBX15	protein_coding
ENSG00000092621.13	-0.146542	7.24758	1.98474	0.159702	0.274697	PHGDH	protein_coding
ENSG00000092758.18	-0.229511	3.61371	0.790452	0.374521	0.517291	COL9A3	protein_coding
ENSG00000092820.18	-0.144163	8.11014	3.48612	0.0626482	0.133905	EZR	protein_coding
ENSG00000092841.19	-0.41576	9.10098	27.7821	2.27114e-07	6.45492e-06	MYL6	protein_coding
ENSG00000092847.13	0.190263	5.99332	7.84977	0.00534032	0.0192781	AGO1	protein_coding
ENSG00000092850.12	-0.0497989	3.16935	0.101658	0.750022	0.833228	TEKT2	protein_coding
ENSG00000092853.14	0.1344	3.61244	1.73038	0.189148	0.312629	CLSPN	protein_coding
ENSG00000092871.17	0.249421	3.34503	14.7815	0.000141283	0.0010913	RFFL	protein_coding
ENSG00000092929.12	-0.314096	4.96377	7.27687	0.00729303	0.0246839	UNC13D	protein_coding
ENSG00000092931.11	0.0149694	4.20897	0.0696777	0.791948	0.864221	MFSD11	protein_coding
ENSG00000092964.18	0.0596943	6.24092	0.390724	0.532291	0.660501	DPYSL2	protein_coding
ENSG00000092969.12	0.417914	4.11716	6.70592	0.00997512	0.0316495	TGFB2	protein_coding
ENSG00000092978.11	0.160072	4.26158	9.66877	0.00201423	0.00903378	GPATCH2	protein_coding
ENSG00000093000.19	0.150204	5.44321	8.12733	0.00459588	0.0171293	NUP50	protein_coding
ENSG00000093009.11	0.0248064	3.62541	0.0677815	0.794734	0.866257	CDC45	protein_coding
ENSG00000093010.15	-0.112826	6.20576	2.78984	0.0956793	0.186007	COMT	protein_coding
ENSG00000093072.18	0.0510068	6.5122	0.270184	0.603508	0.718961	ADA2	protein_coding
ENSG00000093100.13	-0.0273449	-1.83572	0.0356208	0.850401	0.904723	AC016026.1	lncRNA
ENSG00000093134.15	-0.516092	0.562541	5.12118	0.0241939	0.0638649	VNN3	protein_coding
ENSG00000093144.19	-0.117135	5.24752	2.96569	0.0858544	0.170946	ECHDC1	protein_coding
ENSG00000093167.18	-0.0758867	5.09222	2.11259	0.14691	0.258233	LRRFIP2	protein_coding
ENSG00000093183.14	-0.0163507	5.00517	0.116956	0.732547	0.820047	SEC22C	protein_coding
ENSG00000093217.11	0.105263	2.9369	1.67814	0.195951	0.320937	XYLB	protein_coding
ENSG00000094631.21	0.023591	6.02948	0.115662	0.733973	0.820842	HDAC6	protein_coding
ENSG00000094755.17	0.0947722	3.81814	0.222063	0.637741	0.746776	GABRP	protein_coding
ENSG00000094804.12	0.352827	3.92778	17.7934	3.07569e-05	0.000322656	CDC6	protein_coding
ENSG00000094841.14	0.14051	3.03361	8.2128	0.00438871	0.01653	UPRT	protein_coding
ENSG00000094880.11	0.192474	5.28335	14.9837	0.00012743	0.00100631	CDC23	protein_coding
ENSG00000094914.14	-0.158765	6.02093	12.5004	0.000456594	0.00278441	AAAS	protein_coding
ENSG00000094916.16	0.0289557	7.51861	0.17416	0.676674	0.777282	CBX5	protein_coding
ENSG00000094963.14	-0.501952	2.86326	3.89719	0.0490838	0.110685	FMO2	protein_coding
ENSG00000094975.14	0.266512	5.82904	17.5055	3.55444e-05	0.000363122	SUCO	protein_coding
ENSG00000095002.15	0.217045	5.69925	11.4464	0.000790128	0.00429424	MSH2	protein_coding
ENSG00000095015.6	0.263377	5.29933	14.7179	0.000145944	0.00111946	MAP3K1	protein_coding
ENSG00000095059.16	-0.250411	1.10044	5.87054	0.0158585	0.0458194	DHPS	protein_coding
ENSG00000095066.12	0.0339527	5.91846	0.152297	0.696566	0.792971	HOOK2	protein_coding
ENSG00000095139.14	0.288266	7.57434	29.7552	8.8044e-08	3.06954e-06	ARCN1	protein_coding
ENSG00000095203.14	0.328702	4.47299	12.9351	0.000364619	0.00232226	EPB41L4B	protein_coding
ENSG00000095209.12	0.440164	3.65796	16.3868	6.24922e-05	0.000568469	TMEM38B	protein_coding
ENSG00000095261.14	0.150851	5.73247	6.58495	0.0106634	0.0334365	PSMD5	protein_coding
ENSG00000095303.17	-0.000232596	8.31138	4.53886e-06	0.998301	0.999264	PTGS1	protein_coding
ENSG00000095319.14	0.121042	5.97992	4.24934	0.039939	0.0941862	NUP188	protein_coding
ENSG00000095321.17	-0.161998	5.21855	1.79928	0.180593	0.301518	CRAT	protein_coding
ENSG00000095370.20	-0.0507655	3.04629	0.526662	0.468456	0.604408	SH2D3C	protein_coding
ENSG00000095380.11	0.0283278	4.63886	0.221207	0.638389	0.747349	NANS	protein_coding
ENSG00000095383.20	0.232664	4.75078	4.92329	0.0270817	0.0698196	TBC1D2	protein_coding
ENSG00000095397.16	0.184972	3.89479	5.13738	0.0239722	0.0634661	WHRN	protein_coding
ENSG00000095464.10	-0.254714	-1.46233	4.94038	0.0268185	0.0693539	PDE6C	protein_coding
ENSG00000095485.18	-0.0496649	4.52895	0.873224	0.350652	0.492651	CWF19L1	protein_coding
ENSG00000095539.15	0.487298	3.09723	18.1402	2.58439e-05	0.000279626	SEMA4G	protein_coding
ENSG00000095564.14	0.162877	4.68155	6.83733	0.00927912	0.0299008	BTAF1	protein_coding
ENSG00000095574.12	0.156981	4.19069	9.07856	0.00275784	0.0115337	IKZF5	protein_coding
ENSG00000095585.17	-0.0977495	2.57837	0.793556	0.373585	0.516423	BLNK	protein_coding
ENSG00000095587.9	0.714217	-0.0797401	18.4718	2.18886e-05	0.00024525	TLL2	protein_coding
ENSG00000095596.12	0.362331	-0.836025	2.95506	0.086416	0.171753	CYP26A1	protein_coding
ENSG00000095637.22	0.0504535	4.32924	0.285192	0.593627	0.711295	SORBS1	protein_coding
ENSG00000095713.14	0.249224	5.56825	1.31605	0.252017	0.387892	CRTAC1	protein_coding
ENSG00000095739.11	0.681756	2.83607	14.0118	0.000209481	0.00149378	BAMBI	protein_coding
ENSG00000095752.7	-0.154637	0.717048	1.32322	0.250732	0.386409	IL11	protein_coding
ENSG00000095777.17	-0.0714688	2.16574	0.0912121	0.762806	0.842655	MYO3A	protein_coding
ENSG00000095787.23	0.196909	7.13636	21.1684	5.72435e-06	8.42472e-05	WAC	protein_coding
ENSG00000095794.19	0.00710158	4.52374	0.0146698	0.90366	0.939138	CREM	protein_coding
ENSG00000095906.17	-0.213372	5.85081	10.1681	0.00154628	0.00732018	NUBP2	protein_coding
ENSG00000095917.14	0.230392	0.358736	0.491138	0.483845	0.618116	TPSD1	protein_coding
ENSG00000095932.7	0.655329	2.66102	7.83678	0.00537805	0.0193549	SMIM24	protein_coding
ENSG00000095951.17	0.243288	5.13793	13.3007	0.000301941	0.00200326	HIVEP1	protein_coding
ENSG00000095970.17	-0.510546	3.99525	14.9682	0.000128443	0.00101227	TREM2	protein_coding
ENSG00000096006.12	0.295201	3.60494	0.681204	0.409685	0.550355	CRISP3	protein_coding
ENSG00000096060.15	0.146276	5.71258	1.31523	0.252165	0.388059	FKBP5	protein_coding
ENSG00000096063.16	0.0720192	5.22775	1.36472	0.243447	0.377955	SRPK1	protein_coding
ENSG00000096070.19	0.224428	6.34201	12.276	0.000512968	0.00304686	BRPF3	protein_coding
ENSG00000096080.12	-0.0535859	4.82961	0.667071	0.414582	0.554559	MRPS18A	protein_coding
ENSG00000096092.6	-0.212073	5.02238	8.39237	0.00398401	0.0152996	TMEM14A	protein_coding
ENSG00000096093.16	-0.0579476	4.7548	0.468966	0.493877	0.627275	EFHC1	protein_coding
ENSG00000096384.20	0.0192766	10.6048	0.121882	0.727194	0.816423	HSP90AB1	protein_coding
ENSG00000096401.8	0.0775286	5.67681	2.19084	0.139654	0.248656	CDC5L	protein_coding
ENSG00000096433.11	0.239833	7.04875	5.61053	0.0183476	0.0513529	ITPR3	protein_coding
ENSG00000096654.15	0.138664	3.43668	4.42526	0.0360613	0.0868165	ZNF184	protein_coding
ENSG00000096696.14	0.151807	8.68139	3.09168	0.0794907	0.161005	DSP	protein_coding
ENSG00000096717.12	0.154406	4.52421	10.554	0.00126159	0.00625029	SIRT1	protein_coding
ENSG00000096746.17	0.0226728	6.56194	0.314468	0.575279	0.69624	HNRNPH3	protein_coding
ENSG00000096872.17	0.00965605	3.93565	0.01666	0.897367	0.935272	IFT74	protein_coding
ENSG00000096968.14	-0.0418095	3.37747	0.327787	0.5673	0.689384	JAK2	protein_coding
ENSG00000096996.16	-0.180361	1.60931	1.82705	0.177273	0.297384	IL12RB1	protein_coding
ENSG00000097007.19	0.218255	6.56939	10.283	0.00145525	0.00698336	ABL1	protein_coding
ENSG00000097021.20	-0.00517957	4.89478	0.0040728	0.949148	0.96961	ACOT7	protein_coding
ENSG00000097033.14	0.112256	6.25046	5.30181	0.0218379	0.0588942	SH3GLB1	protein_coding
ENSG00000097046.13	0.196911	3.74426	4.46962	0.0351475	0.0850603	CDC7	protein_coding
ENSG00000097096.9	0.0640092	2.37183	0.55197	0.457968	0.59527	SYDE2	protein_coding
ENSG00000099139.14	0.521137	3.73696	17.8963	2.92071e-05	0.00030933	PCSK5	protein_coding
ENSG00000099194.6	0.500143	7.18891	17.1069	4.34418e-05	0.000425813	SCD	protein_coding
ENSG00000099203.7	0.0520631	3.08432	0.531073	0.466601	0.602828	TMED1	protein_coding
ENSG00000099204.20	0.140399	7.59075	2.33104	0.127641	0.231755	ABLIM1	protein_coding
ENSG00000099219.14	0.106682	5.86981	1.77808	0.183176	0.304901	ERMP1	protein_coding
ENSG00000099246.17	0.0511357	6.37421	1.0921	0.296665	0.437158	RAB18	protein_coding
ENSG00000099250.18	0.0980354	5.57663	1.04307	0.307751	0.448969	NRP1	protein_coding
ENSG00000099251.14	-0.102992	0.862274	1.21858	0.270331	0.408245	HSD17B7P2	transcribed_unprocessed_pseudogene
ENSG00000099256.19	0.0990592	3.80008	0.61235	0.434387	0.573181	PRTFDC1	protein_coding
ENSG00000099260.11	-0.31459	4.70125	6.78415	0.00955458	0.0305999	PALMD	protein_coding
ENSG00000099282.10	-0.0918725	5.93523	1.25615	0.263082	0.400195	TSPAN15	protein_coding
ENSG00000099284.15	0.170362	5.69527	3.09833	0.0791697	0.160515	MACROH2A2	protein_coding
ENSG00000099290.17	0.0419124	5.12513	0.729109	0.393705	0.535274	WASHC2A	protein_coding
ENSG00000099308.10	0.0778304	4.60844	0.918119	0.338573	0.480679	MAST3	protein_coding
ENSG00000099326.9	-0.151446	4.92313	3.88281	0.0495015	0.11139	MZF1	protein_coding
ENSG00000099330.9	-0.141587	4.99269	2.80234	0.0949417	0.184848	OCEL1	protein_coding
ENSG00000099331.13	0.16351	7.02291	4.76337	0.0296774	0.0748472	MYO9B	protein_coding
ENSG00000099337.5	-0.0423872	3.80857	0.110071	0.740244	0.825679	KCNK6	protein_coding
ENSG00000099338.23	0.0337292	2.37072	0.0902772	0.763988	0.843118	CATSPERG	protein_coding
ENSG00000099341.11	-0.15403	7.96556	3.57775	0.0593115	0.128312	PSMD8	protein_coding
ENSG00000099364.18	0.0953018	5.25482	2.40162	0.122034	0.223767	FBXL19	protein_coding
ENSG00000099365.11	-0.109858	1.15501	0.708659	0.400414	0.541206	STX1B	protein_coding
ENSG00000099377.14	-0.0747224	4.5522	0.587615	0.443815	0.58211	HSD3B7	protein_coding
ENSG00000099381.18	0.146807	6.18134	9.43944	0.00227528	0.00993028	SETD1A	protein_coding
ENSG00000099385.12	-0.268019	5.36964	13.8975	0.000222134	0.00156231	BCL7C	protein_coding
ENSG00000099617.4	0.0383846	1.37999	0.0190504	0.890295	0.930838	EFNA2	protein_coding
ENSG00000099622.14	-0.014681	6.6485	0.0571204	0.811234	0.877399	CIRBP	protein_coding
ENSG00000099624.8	-0.542492	7.26513	40.0577	6.88819e-10	6.48399e-08	ATP5F1D	protein_coding
ENSG00000099625.13	0.103922	1.51708	0.600611	0.438822	0.577627	CBARP	protein_coding
ENSG00000099769.6	0.448407	1.21557	6.93394	0.00879945	0.0286586	IGFALS	protein_coding
ENSG00000099783.12	0.113539	6.991	8.81408	0.00317684	0.0128631	HNRNPM	protein_coding
ENSG00000099785.10	-0.167071	5.10013	6.02604	0.0145396	0.0428246	MARCHF2	protein_coding
ENSG00000099795.7	-0.508335	7.45927	27.6592	2.40968e-07	6.72681e-06	NDUFB7	protein_coding
ENSG00000099797.15	-0.373658	8.01757	17.4192	3.71213e-05	0.000376055	TECR	protein_coding
ENSG00000099800.8	-0.304796	5.63118	17.6503	3.30482e-05	0.000341556	TIMM13	protein_coding
ENSG00000099804.9	-0.169604	5.60405	6.72295	0.00988195	0.0314174	CDC34	protein_coding
ENSG00000099810.21	-0.0346606	4.941	0.273179	0.601509	0.717487	MTAP	protein_coding
ENSG00000099812.9	-0.0768008	5.6131	0.398302	0.528343	0.657405	MISP	protein_coding
ENSG00000099814.16	0.235346	6.82096	7.89214	0.00521914	0.018919	CEP170B	protein_coding
ENSG00000099817.12	-0.0968154	6.91513	3.43497	0.0645975	0.136916	POLR2E	protein_coding
ENSG00000099821.14	-0.0931591	5.86693	2.78094	0.0962083	0.186743	POLRMT	protein_coding
ENSG00000099822.3	0.228078	0.583955	3.01307	0.0833987	0.167131	HCN2	protein_coding
ENSG00000099834.19	0.0261413	-0.298789	0.0244507	0.875826	0.920865	CDHR5	protein_coding
ENSG00000099840.14	-0.441065	0.549674	18.1163	2.61557e-05	0.00028222	IZUMO4	protein_coding
ENSG00000099849.15	-0.407192	6.41419	24.6885	1.01707e-06	2.13511e-05	RASSF7	protein_coding
ENSG00000099860.9	-0.114785	5.12294	1.18016	0.278006	0.416655	GADD45B	protein_coding
ENSG00000099864.18	-0.27844	5.91026	4.97783	0.0262515	0.0681571	PALM	protein_coding
ENSG00000099866.15	-0.282746	-0.759229	7.26497	0.00734061	0.0248021	MADCAM1	protein_coding
ENSG00000099869.8	0.610589	1.94768	3.33367	0.0686524	0.143685	IGF2-AS	lncRNA
ENSG00000099875.15	0.000924916	7.45797	0.000182299	0.989234	0.993626	MKNK2	protein_coding
ENSG00000099889.14	0.0268716	4.3275	0.0987815	0.753468	0.835661	ARVCF	protein_coding
[truncated: 21,534 more rows]

## Sheet: TMED10-DEG (Up)-KEGG
ONTOLOGY	ID	Description	GeneRatio	BgRatio	pvalue	p.adjust	qvalue	geneID	Count
KEGG	hsa04151	PI3K-Akt signaling pathway	105/1815	354/8164	0.000530646	0.00553862	0.00411949	HGF/FLT4/TNC/KITLG/LAMC3/LAMC2/PKN2/FGFR3/FGF10/ITGA8/PPP2R5C/HSP90AA1/PHLPP1/GSK3B/ITGB5/LAMB4/LAMB1/ITGA6/MAPK1/SOS2/LAMA1/FLT1/RBL2/GYS1/RPS6KB1/COL1A1/VTN/CCND1/VWF/PPP2R5D/THBS4/PRLR/PDGFRB/ITGA4/FN1/SOS1/ATF2/PIK3R3/CREB1/PGF/TEK/TNN/PIK3CA/KDR/RAF1/PRKAA1/KRAS/YWHAQ/IL2RA/PDGFRA/COL4A2/LAMC1/TLR4/THBS1/ITGA11/ITGAV/EGF/IGF1R/PDPK1/RPTOR/COL6A1/IFNAR1/COL6A2/AKT1/MCL1/ITGA9/PDGFC/PIK3R1/EGF…	105
KEGG	hsa04935	Growth hormone synthesis, secretion and action	49/1815	120/8164	3.18336e-06	0.000106324	7.90813e-05	CREBBP/MAPK9/GNAI3/MAP2K4/ADCY2/GSK3B/MAP3K1/ITPR3/IGFALS/CRKL/MAPK1/EP300/SOS2/MAPK14/STAT1/SOS1/ATF2/PIK3R3/CREB1/ADCY7/PIK3CA/ITPR2/ADCY4/RAF1/KRAS/ADCY3/SSTR1/AKT1/PRKACB/PIK3R1/CREB3L1/SHC1/ADCY1/CRK/STAT3/IRS1/PTK2/ADCY5/STAT5B/ADCY6/GRB2/SSTR2/CREB3L2/PLCB1/SHC4/MAPK12/MTOR/NRAS/ATF6B	49
KEGG	hsa04211	Longevity regulating pathway	38/1815	89/8164	1.17653e-05	0.000357236	0.000265703	ADCY2/SIRT1/RPS6KB1/CAMKK2/PRKAB1/ATF2/PIK3R3/CREB1/ADCY7/CAT/PIK3CA/ADCY4/SESN2/PRKAB2/PRKAA1/KL/KRAS/ADCY3/IGF1R/RPTOR/AKT1/PRKACB/PIK3R1/SESN3/FOXO1/APPL1/CREB3L1/ADCY1/IRS1/INSR/ADCY5/ADCY6/ATG13/EHMT1/CREB3L2/MTOR/NRAS/ATF6B	38
KEGG	hsa05224	Breast cancer	55/1815	147/8164	1.84027e-05	0.000488475	0.000363316	FLT4/LRP6/FGF10/NOTCH3/WNT8B/PGR/GSK3B/NCOA1/MAPK1/SOS2/JAG1/WNT2/RPS6KB1/CCND1/FZD10/E2F3/CSNK1A1/WNT5A/HES1/APC2/SOS1/PIK3R3/PIK3CA/NCOA3/RAF1/KRAS/NOTCH2/EGF/RB1/ESR2/IGF1R/AKT1/PIK3R1/EGFR/NOTCH1/FZD1/KIT/WNT9B/SHC1/DVL3/LRP5/FGF19/FZD5/HEYL/HEY1/FZD6/CTNNB1/AXIN2/FZD4/FZD8/GRB2/SHC4/DLL1/MTOR/NRAS	55
KEGG	hsa05215	Prostate cancer	40/1815	97/8164	1.90125e-05	0.000488475	0.000363316	CREBBP/INSRR/HSP90AA1/GSK3B/MAPK1/EP300/SOS2/PLAT/CCND1/E2F3/PDGFRB/SOS1/PIK3R3/CREB1/PIK3CA/RAF1/KRAS/PDGFRA/EGF/RB1/IGF1R/PDPK1/AKT1/PDGFC/PIK3R1/EGFR/ZEB1/FOXO1/ERG/CREB3L1/HSP90B1/CTNNB1/CCNE2/GRB2/CREB3L2/TMPRSS2/MTOR/NRAS/CHUK/ETV5	40
KEGG	hsa04015	Rap1 signaling pathway	65/1815	210/8164	0.00188427	0.0119865	0.00891529	FARP2/HGF/FLT4/CDH1/KITLG/GNAI3/FGFR3/FGF10/ADCY2/MAGI3/RAPGEF4/CRKL/MAPK1/FLT1/PRKD2/RAPGEF1/RAPGEF2/MAPK14/PDGFRB/SIPA1L2/PIK3R3/PGF/TEK/ADCY7/PIK3CA/F2RL3/KDR/ADCY4/RAF1/KRAS/PDGFRA/THBS1/ADCY3/EGF/IGF1R/AKT1/PDGFC/PIK3R1/EGFR/PARD3/ITGB1/ENAH/KIT/MRAS/FGF19/PRKCI/ADCY1/VEGFD/CRK/CTNNB1/INSR/TLN2/ADCY5/ADCY6/F2R/PLCB1/PRKD1/MAPK12/EVL/SRC/SIPA1L1/LPAR1/CALM1/NRAS/ITGB3	65
KEGG	hsa05225	Hepatocellular carcinoma	60/1815	168/8164	3.98346e-05	0.000831548	0.000618485	HGF/ARID1B/LRP6/WNT8B/GSK3B/TGFB2/MAPK1/SOS2/WNT2/TGFBR1/RPS6KB1/SMARCD2/CCND1/FZD10/E2F3/CSNK1A1/WNT5A/APC2/SOS1/NFE2L2/PIK3R3/ARID1A/TGFB3/PIK3CA/ELK1/RAF1/KRAS/GSTM5/ACTL6A/RB1/IGF1R/SMAD4/AKT1/PIK3R1/EGFR/FZD1/WNT9B/SHC1/DVL3/LRP5/FZD5/TGFBR2/PBRM1/FZD6/BRD7/SMAD3/IGF2/CTNNB1/AXIN2/SMARCC1/FZD4/FZD8/GRB2/SHC4/ARID2/MTOR/DPF3/NRAS/GSTA1/GSTA2	60
KEGG	hsa04310	Wnt signaling pathway	61/1815	170/8164	2.93001e-05	0.000699016	0.000519911	CREBBP/CCDC88C/MAPK9/LRP6/NFATC3/FBXW11/WNT8B/PSEN1/GSK3B/NLK/BAMBI/EP300/CHD8/NFATC2/CSNK2A1/SFRP1/CCN4/WNT2/SFRP4/PPP3CB/DKK1/CCND1/FZD10/CSNK1A1/WNT5A/APC2/INVS/SFRP5/ROCK2/TLE3/NKD1/SMAD4/PRKACB/CAMK2D/NKD2/DAAM2/APCDD1/FZD1/WNT9B/DVL3/LRP5/VANGL2/FZD5/PRICKLE2/RYK/SENP2/FZD6/BTRC/SMAD3/CTNNB1/AXIN2/ROR2/CTNND2/VANGL1/FZD4/FZD8/TBL1XR1/PLCB1/NOTUM/TLE1/CSNK2A3	61
KEGG	hsa04072	Phospholipase D signaling pathway	52/1815	148/8164	0.000204621	0.00284764	0.00211801	CYTH3/KITLG/SPHK2/PLPP1/PLD1/DGKD/ADCY2/RAPGEF4/MAPK1/SOS2/PLA2G4C/PIP5K1B/PDGFRB/SOS1/PIK3R3/GNA13/ADCY7/PIK3CA/PTGFR/GRM4/ADCY4/RAF1/KRAS/PDGFRA/ADCY3/EGF/AKT1/PIP5K1A/AGTR1/PDGFC/PIK3R1/GNA12/EGFR/KIT/MRAS/SHC1/PLPP3/ADCY1/AVPR1A/PLA2G4F/INSR/ADCY5/ADCY6/GRB2/PTPN11/F2R/PLCB1/SHC4/LPAR1/MTOR/NRAS/DGKK	52
KEGG	hsa04390	Hippo signaling pathway	51/1815	157/8164	0.00181388	0.0119865	0.00891529	SNAI2/CDH1/FBXW11/TEAD2/WNT8B/DLG1/GSK3B/TGFB2/SMAD7/WNT2/SERPINE1/TGFBR1/CCND1/FZD10/WNT5A/APC2/BMP8B/CCN2/TGFB3/AMOT/YWHAQ/CRB1/FRMD6/NKD1/CSNK1D/SMAD4/GDF7/NKD2/PARD3/LATS2/DLG2/DLG5/SAV1/FZD1/WNT9B/DVL3/FZD5/TGFBR2/PRKCI/FZD6/BTRC/SMAD3/CTNNB1/AXIN2/FZD4/FZD8/SOX2/BMP8A/NF2/TEAD1/BMPR2	51
KEGG	hsa00600	Sphingolipid metabolism	24/1815	53/8164	0.000157787	0.00263505	0.00195988	HEXB/GALC/SPHK2/PLPP1/SPTLC1/CERK/SPTLC2/SGPP1/B4GALNT1/SMPD4/CERS2/B4GALT5/NEU3/PLPP3/SGPP2/SMPD1/DEGS2/GLB1/CERS6/UGT8/ACER2/GBA/PSAP/SGMS1	24
KEGG	hsa05211	Renal cell carcinoma	29/1815	69/8164	0.000174294	0.0027721	0.00206182	CREBBP/HGF/TGFB2/CRKL/MAPK1/EP300/SOS2/HIF1A/RAPGEF1/CUL2/SOS1/EPAS1/SLC2A1/PIK3R3/TGFB3/PIK3CA/EGLN3/RAF1/KRAS/ETS1/EGLN1/AKT1/ARNT/PIK3R1/CRK/GRB2/PTPN11/PAK2/NRAS	29
KEGG	hsa05161	Hepatitis B	56/1815	162/8164	0.000193824	0.00284764	0.00211801	CREBBP/MAPK9/MAP2K4/ATP6AP1/NFATC3/TGFB2/MAP3K1/MAPK1/EP300/SOS2/NFATC2/TGFBR1/MAPK14/E2F3/STAT1/SOS1/ATF2/PIK3R3/CREB1/TGFB3/APAF1/PIK3CA/EGR2/ELK1/TRAF3/RAF1/KRAS/YWHAQ/TLR4/RB1/SMAD4/IFNAR1/AKT1/HSPG2/PIK3R1/TIRAP/CREB3L1/JAK1/TGFBR2/CASP3/SMAD3/DDB1/FADD/STAT3/STAT5B/TRAF6/CCNE2/GRB2/CREB3L2/MAPK12/SRC/NRAS/CHUK/ATF6B/DDX3X/TNF	56
KEGG	hsa05220	Chronic myeloid leukemia	31/1815	76/8164	0.000203627	0.00284764	0.00211801	TGFB2/ABL1/CRKL/MAPK1/SOS2/TGFBR1/CCND1/CBL/E2F3/SOS1/PIK3R3/TGFB3/PIK3CA/RAF1/KRAS/RB1/SMAD4/AKT1/PIK3R1/RUNX1/SHC1/TGFBR2/SMAD3/CRK/STAT5B/GRB2/PTPN11/SHC4/BCR/NRAS/CHUK	31
KEGG	hsa04150	mTOR signaling pathway	50/1815	156/8164	0.00273702	0.0166212	0.0123624	FNIP2/LRP6/WNT8B/GSK3B/RRAGB/SEH1L/MAPK1/SOS2/ATP6V1D/LPIN2/SLC7A5/WNT2/RPS6KB1/FZD10/WNT5A/ATP6V1A/SOS1/PIK3R3/PIK3CA/SESN2/RAF1/PRKAA1/KRAS/PRR5L/CAB39/IGF1R/PDPK1/RPTOR/AKT1/PIK3R1/ATP6V1C1/DEPTOR/FZD1/WNT9B/DVL3/LRP5/FZD5/MIOS/FZD6/IRS1/INSR/FZD4/SLC38A9/RPS6KA3/FZD8/GRB2/MTOR/NRAS/CHUK/TNF	50
KEGG	hsa04371	Apelin signaling pathway	50/1815	139/8164	0.000139194	0.00258282	0.00192104	NOS2/CDH1/SPHK2/GNAI3/HDAC4/MEF2A/NOTCH3/PIK3C3/ADCY2/ITPR3/MAPK1/JAG1/PLAT/SERPINE1/TGFBR1/ACTA2/RPS6KB1/CCND1/PRKAB1/CCN2/GNA13/ADCY7/ITPR2/BECN1/ADCY4/PRKAB2/RAF1/PRKAA1/KRAS/APLNR/ADCY3/SMAD4/AKT1/PRKACB/AGTR1/MRAS/ADCY1/NOS3/SMAD3/PRKCE/ADCY5/ADCY6/PLCB1/SLC8A1/GNG2/PIK3R4/MAP1LC3C/CALM1/MTOR/NRAS	50
KEGG	hsa05226	Gastric cancer	52/1815	149/8164	0.000247671	0.00318162	0.00236641	HGF/CDH1/LRP6/FGF10/WNT8B/MLH1/GSK3B/TGFB2/MAPK1/SOS2/WNT2/TGFBR1/RPS6KB1/CCND1/FZD10/E2F3/CSNK1A1/WNT5A/APC2/SOS1/PIK3R3/TGFB3/PIK3CA/RAF1/KRAS/EGF/RB1/SMAD4/AKT1/RXRG/PIK3R1/EGFR/FZD1/WNT9B/SHC1/DVL3/LRP5/FGF19/FZD5/TGFBR2/SHH/FZD6/SMAD3/CTNNB1/AXIN2/FZD4/CCNE2/FZD8/GRB2/SHC4/MTOR/NRAS	52
KEGG	hsa04916	Melanogenesis	38/1815	101/8164	0.000305107	0.00377428	0.00280722	CREBBP/KITLG/GNAI3/WNT8B/ADCY2/GSK3B/MAPK1/EP300/WNT2/FZD10/WNT5A/POMC/CREB1/ADCY7/ADCY4/RAF1/KRAS/ADCY3/PRKACB/CAMK2D/FZD1/KIT/CREB3L1/WNT9B/DVL3/FZD5/ADCY1/FZD6/CTNNB1/ADCY5/ADCY6/FZD4/FZD8/CREB3L2/PLCB1/MITF/CALM1/NRAS	38
KEGG	hsa04919	Thyroid hormone signaling pathway	50/1815	121/8164	1.67054e-06	6.19956e-05	4.61109e-05	CREBBP/MED24/NOTCH3/GSK3B/NCOA1/MAPK1/EP300/HIF1A/MED13/CCND1/STAT1/SLC2A1/PIK3R3/PIK3CA/MED13L/PFKFB2/NCOA3/MED1/RAF1/KRAS/NOTCH2/TBC1D4/GATA4/ITGAV/NCOA2/PDPK1/AKT1/PRKACB/RXRG/MED12L/PIK3R1/SLC16A2/NOTCH1/FOXO1/PFKM/RCAN1/ATP1A1/CTNNB1/SIN3A/RCAN2/ATP2A2/MED14/PLCB1/MED12/SRC/PLN/MTOR/DIO2/NRAS/ITGB3	50
KEGG	hsa04140	Autophagy - animal	49/1815	141/8164	0.000413177	0.00475866	0.00353938	LAMP2/MAPK9/ATG2B/WIPI1/PIK3C3/RRAGB/SH3GLB1/MAPK1/HIF1A/ATG4A/MTMR4/RPS6KB1/AMBRA1/CAMKK2/PIK3R3/PIK3CA/BECN1/ATG14/EIF2AK4/RAF1/PRKAA1/KRAS/EIF2S1/STX17/RAB1A/IGF1R/PDPK1/RPTOR/AKT1/PRKACB/RUBCN/PIK3R1/DEPTOR/MRAS/ZFYVE1/IRS1/EIF2AK3/TRAF6/ATG13/SMCR8/ERN1/LAMP1/PIK3R4/DAPK1/MAP1LC3C/UVRAG/MTOR/ATG9A/NRAS	49
KEGG	hsa04926	Relaxin signaling pathway	49/1815	129/8164	3.28121e-05	0.000730616	0.000543414	NOS2/MAPK9/GNAI3/MAP2K4/ADCY2/MMP2/MAPK1/SOS2/TGFBR1/ACTA2/COL1A1/MAPK14/SOS1/ATF2/PIK3R3/CREB1/ADCY7/PIK3CA/ADCY4/RAF1/KRAS/COL4A2/MMP13/ADCY3/AKT1/PRKACB/PIK3R1/EGFR/CREB3L1/SHC1/TGFBR2/COL1A2/ADCY1/NOS3/VEGFD/COL3A1/RXFP1/ADCY5/ADCY6/GRB2/CREB3L2/PLCB1/SHC4/GNG2/COL4A1/MAPK12/SRC/NRAS/ATF6B	49
KEGG	hsa00510	N-Glycan biosynthesis	22/1815	50/8164	0.000482948	0.00520337	0.00387014	ALG1/FUT8/MGAT4A/ST6GAL1/B4GALT1/GANAB/MAN2A1/RPN2/ALG2/STT3A/ALG10/MGAT5/STT3B/RPN1/MGAT5B/MGAT2/DPAGT1/ALG10B/MAN1B1/ALG12/MAN1A2/ALG11	22
KEGG	hsa04550	Signaling pathways regulating pluripotency of stem cells	48/1815	143/8164	0.00112486	0.00834899	0.00620978	JARID2/FGFR3/WNT8B/GSK3B/KAT6A/MAPK1/DLX5/WNT2/HOXA1/FZD10/MAPK14/WNT5A/ACVR1/APC2/PIK3R3/ESRRB/PIK3CA/ACVR2A/LIF/RAF1/KRAS/IL6ST/TBX3/KLF4/INHBE/IGF1R/SMAD4/AKT1/SETDB1/PIK3R1/FZD1/WNT9B/DVL3/JAK1/FZD5/FZD6/SMAD3/CTNNB1/STAT3/AXIN2/FZD4/FZD8/GRB2/SOX2/MAPK12/BMPR2/NRAS/LEFTY1	48
KEGG	hsa04142	Lysosome	46/1815	132/8164	0.000571458	0.00577242	0.00429338	M6PR/LAMP2/IDS/ATP6V0A1/HEXB/GALC/AP3D1/ATP6AP1/AP4E1/WDR7/LGMN/CTSZ/GGA2/LAPTM4B/MAN2B1/ATP6V0A4/LIPA/MANBA/CTSC/SLC11A2/GNPTAB/ARSB/NPC2/SLC17A5/PPT1/SORT1/GNS/CTSV/SCARB2/ARSG/CLTC/NPC1/CTSK/SUMF1/ATP6V0D2/SMPD1/AP1G1/GLB1/GBA/AP1S2/AP3M1/ATP6V0A2/LAMP1/LITAF/IGF2R/PSAP	46
KEGG	hsa04910	Insulin signaling pathway	48/1815	137/8164	0.000380807	0.00454249	0.00337859	PHKA2/MAPK9/PHKA1/INPP5A/PYGM/GSK3B/CRKL/MAPK1/SOS2/PHKB/GYS1/RAPGEF1/RPS6KB1/PRKAR1A/CBL/PRKAB1/SOS1/PIK3R3/PIK3CA/ELK1/PRKAB2/RAF1/PRKAA1/KRAS/PDPK1/RPTOR/AKT1/PRKACB/PTPRF/PIK3R1/FOXO1/HK2/SHC1/PRKCI/CRK/IRS1/FASN/INSR/PPP1R3B/GRB2/SOCS4/EXOC7/SHC4/PTPN1/CALM1/MTOR/NRAS/ACACA	48
KEGG	hsa04520	Adherens junction	28/1815	71/8164	0.000775575	0.00708914	0.00527273	CREBBP/FARP2/SNAI2/VCL/CDH1/ACTN1/NLK/MAPK1/EP300/CSNK2A1/TGFBR1/NECTIN1/PTPRB/IGF1R/SMAD4/PTPRF/EGFR/PARD3/PTPRJ/TGFBR2/SMAD3/CTNNB1/INSR/PTPRM/YES1/PTPN1/SRC/CSNK2A3	28
KEGG	hsa00513	Various types of N-glycan biosynthesis	18/1815	39/8164	0.000779285	0.00708914	0.00527273	ALG1/FUT8/HEXB/MGAT4A/B4GALT1/MAN2A1/RPN2/ALG2/CHST8/STT3A/B4GALNT3/STT3B/RPN1/MGAT2/MAN1B1/ALG12/MAN1A2/ALG11	18
KEGG	hsa00512	Mucin type O-glycan biosynthesis	17/1815	36/8164	0.000785324	0.00708914	0.00527273	ST6GALNAC1/ST6GALNAC2/GALNT16/C1GALT1/GALNT7/GALNT18/GALNT15/GALNT5/GALNT6/GCNT3/GALNT1/GALNT2/ST3GAL2/B4GALT5/GALNT10/GCNT4/GCNT1	17
KEGG	hsa04218	Cellular senescence	52/1815	156/8164	0.000857201	0.0074088	0.00551048	HIPK2/NFATC3/FBXW11/TRPM7/TGFB2/ITPR3/SIRT1/MAPK1/NFATC2/RBL2/NBN/SERPINE1/TGFBR1/PPP3CB/CCND1/HIPK3/FOXM1/MAPK14/E2F3/PIK3R3/TGFB3/PIK3CA/ITPR2/RAF1/KRAS/E2F5/ETS1/HUS1/GATA4/RB1/AKT1/PIK3R1/ATM/CHEK1/FOXO1/ZFP36L2/MCU/MRAS/HIPK1/TGFBR2/CDC25A/BTRC/SMAD3/PPID/CCNE2/ZFP36L1/MAPK12/LIN54/CALM1/MTOR/LIN52/NRAS	52
KEGG	hsa04360	Axon guidance	59/1815	182/8164	0.000879912	0.0074088	0.00551048	GNAI3/NEO1/NFATC3/SEMA3C/PLXNA2/SEMA5B/GSK3B/SSH1/SEMA6A/SEMA4G/ABL1/MAPK1/NFATC2/PPP3CB/SEMA5A/WNT5A/PLXNA1/EPHA4/PIK3R3/PIK3CA/RAF1/KRAS/ROCK2/SEMA4F/TRPC6/SEMA7A/PDPK1/SSH2/GDF7/SLIT2/CAMK2D/PIK3R1/RASA1/EPHA1/PARD3/ITGB1/SEMA3D/ENAH/RYK/SHH/PTK2/ROBO1/PTPN11/PAK2/EPHB3/SLIT3/ROBO2/PTCH1/SLIT1/SEMA4D/SEMA4A/EPHB4/ARHGEF12/SRC/PLXNB3/LRIG2/BMPR2/NRAS/PLXNA4	59
KEGG	hsa04915	Estrogen signaling pathway	47/1815	138/8164	0.000887374	0.0074088	0.00551048	GNAI3/ADCY2/HSP90AA1/PGR/NCOA1/MMP2/ITPR3/MAPK1/SOS2/HSPA8/POMC/SOS1/ATF2/PIK3R3/CREB1/ADCY7/PIK3CA/ITPR2/NCOA3/HSPA2/ADCY4/RAF1/KRAS/ADCY3/ESR2/NCOA2/AKT1/PRKACB/PIK3R1/EGFR/KCNJ6/CREB3L1/SHC1/ADCY1/NOS3/HSP90B1/KRT13/ADCY5/ADCY6/GRB2/CREB3L2/PLCB1/SHC4/SRC/CALM1/NRAS/ATF6B	47
KEGG	hsa04928	Parathyroid hormone synthesis, secretion and action	38/1815	106/8164	0.000909463	0.0074088	0.00551048	CASR/GNAI3/MEF2A/LRP6/PLD1/ADCY2/PTHLH/ITPR3/MAPK1/VDR/PDE4D/ATF2/CREB1/GNA13/ADCY7/ITPR2/ADCY4/RAF1/ARHGEF11/KL/MMP13/ADCY3/PRKACB/RXRG/GNA12/EGFR/MMP14/CREB3L1/LRP5/ADCY1/AKAP13/ADCY5/ADCY6/CREB3L2/PLCB1/MMP17/MAFB/ATF6B	38
KEGG	hsa05210	Colorectal cancer	32/1815	86/8164	0.00110199	0.00834899	0.00620978	MAPK9/MLH1/GSK3B/TGFB2/MSH2/MAPK1/SOS2/TGFBR1/RPS6KB1/CCND1/APC2/SOS1/MSH6/PIK3R3/TGFB3/PIK3CA/RAF1/KRAS/EGF/SMAD4/AKT1/PIK3R1/EGFR/APPL1/TGFBR2/CASP3/SMAD3/CTNNB1/AXIN2/GRB2/MTOR/NRAS	32
KEGG	hsa05163	Human cytomegalovirus infection	70/1815	225/8164	0.00110614	0.00834899	0.00620978	GNAI3/NFATC3/PTGS2/ADCY2/GSK3B/ITPR3/CRKL/MAPK1/SOS2/NFATC2/PPP3CB/RPS6KB1/CCND1/MAPK14/E2F3/IL1R1/SOS1/ATF2/PIK3R3/CREB1/GNA13/ADCY7/PIK3CA/ITPR2/PTGER2/ELK1/ADCY4/RAF1/ARHGEF11/KRAS/ROCK2/PDGFRA/ADCY3/ITGAV/RB1/AKT1/PRKACB/PIK3R1/GNA12/EGFR/CREB3L1/JAK1/CASP3/CGAS/ADCY1/PDIA3/CRK/CTNNB1/FADD/STAT3/PTK2/AKAP13/PTGER4/ADCY5/ADCY6/GRB2/CALR/CREB3L2/PLCB1/GNG2/MAPK12/ARHGEF12/SRC/CALM1/MTOR/NRAS/CH…	70
KEGG	hsa04068	FoxO signaling pathway	46/1815	131/8164	0.000472108	0.00520337	0.00387014	CREBBP/MAPK9/NLK/TGFB2/SIRT1/MAPK1/EP300/SOS2/RBL2/HOMER2/TGFBR1/CCND1/PRKAB1/MAPK14/SOS1/PIK3R3/TGFB3/CAT/PIK3CA/PRKAB2/RAF1/PRKAA1/KRAS/EGF/IGF1R/PDPK1/SMAD4/AKT1/SETD7/PIK3R1/EGFR/ATM/FOXO1/TGFBR2/RAG1/SMAD3/STAT3/IL7R/IRS1/S1PR1/INSR/GRB2/USP7/MAPK12/NRAS/CHUK	46
KEGG	hsa04071	Sphingolipid signaling pathway	41/1815	119/8164	0.00142946	0.0103791	0.00771972	NSMAF/MAPK9/SPHK2/GNAI3/PLD1/PPP2R5C/SPTLC1/MAPK1/SPTLC2/ABCC1/MAPK14/PPP2R5D/PIK3R3/GNA13/PIK3CA/SGPP1/RAF1/KRAS/ROCK2/PDPK1/AKT1/CERS2/PIK3R1/GNA12/PPP2R5E/SGPP2/NOS3/SMPD1/DEGS2/S1PR1/PRKCE/CERS6/ACER2/S1PR5/PLCB1/MAPK12/MAP3K5/SGMS1/NRAS/S1PR3/TNF	41
KEGG	hsa04933	AGE-RAGE signaling pathway in diabetic complications	40/1815	100/8164	4.40321e-05	0.000865101	0.000643441	SELE/MAPK9/MMP2/TGFB2/MAPK1/SERPINE1/TGFBR1/COL1A1/CCND1/MAPK14/FN1/STAT1/PIK3R3/F3/TGFB3/PIK3CA/KRAS/COL4A2/SMAD4/AKT1/AGTR1/PIK3R1/FOXO1/VCAM1/TGFBR2/CASP3/COL1A2/NOS3/VEGFD/SMAD3/COL3A1/STAT3/PRKCE/STAT5B/THBD/PLCB1/COL4A1/MAPK12/NRAS/TNF	40
KEGG	hsa00563	Glycosylphosphatidylinositol (GPI)-anchor biosynthesis	13/1815	26/8164	0.00168999	0.0119865	0.00891529	PIGB/PIGS/PIGH/PIGT/PIGK/PIGM/PIGF/MPPE1/PIGA/PIGO/PIGG/PGAP1/PIGW	13
KEGG	hsa04913	Ovarian steroidogenesis	21/1815	51/8164	0.00181323	0.0119865	0.00891529	SCARB1/PTGS2/ADCY2/PLA2G4C/ACOT2/ADCY7/ADCY4/LDLR/ADCY3/CYP1B1/IGF1R/CYP11A1/PRKACB/STAR/ADCY1/PLA2G4F/INSR/ADCY5/ADCY6/ACOT4/ACOT1	21
KEGG	hsa04722	Neurotrophin signaling pathway	39/1815	119/8164	0.00499942	0.0256894	0.0191071	MAPK9/PSEN1/GSK3B/MAP3K1/ABL1/CRKL/MAPK1/SOS2/RAPGEF1/PRDM4/SH2B3/MAPK14/SOS1/PIK3R3/PIK3CA/RAF1/KRAS/SORT1/KIDINS220/PDPK1/AKT1/CAMK2D/PIK3R1/SHC1/FRS2/CRK/IRS1/TRAF6/RPS6KA3/GRB2/MAGED1/PTPN11/SHC4/MAPK12/MAP3K5/NTRK1/CALM1/MAP3K3/NRAS	39
KEGG	hsa04611	Platelet activation	42/1815	124/8164	0.0018334	0.0119865	0.00891529	GNAI3/ADCY2/ITPR3/MAPK1/PLA2G4C/COL1A1/VWF/MAPK14/PIK3R3/GNA13/ADCY7/PIK3CA/ITPR2/F2RL3/ADCY4/ROCK2/ADCY3/AKT1/PRKACB/PIK3R1/ITGB1/ARHGAP35/PRKCI/GUCY1A1/ITGA2/COL1A2/ADCY1/NOS3/STIM1/COL3A1/PLA2G4F/TLN2/RASGRP1/ADCY5/ADCY6/F2R/PLCB1/MAPK12/ARHGEF12/SRC/LYN/ITGB3	42
KEGG	hsa04070	Phosphatidylinositol signaling system	36/1815	97/8164	0.000587611	0.00577242	0.00429338	INPP4A/MTMR1/INPP5A/DGKD/PIK3C3/SYNJ2/MTMR2/ITPR3/ITPK1/CDS2/MTMR8/BPNT2/PIP5K1B/MTMR4/PIKFYVE/PIK3R3/PIK3CA/OCRL/ITPR2/IPPK/PIK3C2B/MTMR6/PI4KB/PIP5K1A/PIK3R1/IPMK/SYNJ1/PIP4P1/PIP4K2C/IP6K1/PLCB1/CALM1/INPP5B/PI4KA/DGKK/PIP4K2B	36
KEGG	hsa05222	Small cell lung cancer	33/1815	92/8164	0.00190107	0.0119865	0.00891529	NOS2/LAMC3/LAMC2/PTGS2/LAMB4/LAMB1/ITGA6/LAMA1/XIAP/CCND1/E2F3/FN1/PIK3R3/APAF1/PIK3CA/MAX/TRAF3/COL4A2/LAMC1/ITGAV/RB1/AKT1/RXRG/PIK3R1/ITGB1/ITGA2/CASP3/PTK2/TRAF6/CCNE2/COL4A1/LAMA2/CHUK	33
KEGG	hsa04912	GnRH signaling pathway	34/1815	93/8164	0.00112087	0.00834899	0.00620978	MAPK9/MAP2K4/PLD1/ADCY2/MMP2/MAP3K1/ITPR3/MAPK1/SOS2/PLA2G4C/MAPK14/SOS1/ADCY7/ITPR2/ELK1/ADCY4/RAF1/KRAS/ADCY3/PRKACB/CAMK2D/EGFR/MMP14/ADCY1/PLA2G4F/ADCY5/ADCY6/GRB2/PLCB1/MAPK12/SRC/CALM1/MAP3K3/NRAS	34
KEGG	hsa05235	PD-L1 expression and PD-1 checkpoint pathway in cancer	32/1815	89/8164	0.00211512	0.0130824	0.00973036	NFATC3/MAPK1/HIF1A/NFATC2/CSNK2A1/PPP3CB/RPS6KB1/MAPK14/STAT1/PIK3R3/PIK3CA/RAF1/KRAS/TLR4/EGF/AKT1/EML4/PIK3R1/EGFR/TIRAP/JAK1/STAT3/RASGRP1/TRAF6/CD28/PTPN11/MAPK12/MTOR/MAP3K3/NRAS/CHUK/CSNK2A3	32
KEGG	hsa04012	ErbB signaling pathway	31/1815	85/8164	0.00190205	0.0119865	0.00891529	MAPK9/MAP2K4/GSK3B/ABL1/CRKL/MAPK1/SOS2/RPS6KB1/CBL/SOS1/PIK3R3/PIK3CA/ELK1/RAF1/KRAS/EGF/AKT1/ABL2/CAMK2D/PIK3R1/EGFR/SHC1/CRK/PTK2/STAT5B/GRB2/PAK2/SHC4/SRC/MTOR/NRAS	31
KEGG	hsa00562	Inositol phosphate metabolism	27/1815	73/8164	0.00288455	0.0170145	0.012655	INPP4A/MTMR1/INPP5A/PIK3C3/SYNJ2/MTMR2/ITPK1/MTMR8/PIP5K1B/MTMR4/PIKFYVE/ALDH6A1/PIK3CA/OCRL/IPPK/PIK3C2B/MTMR6/PI4KB/PIP5K1A/PLCH2/IPMK/SYNJ1/PIP4K2C/PLCB1/INPP5B/PI4KA/PIP4K2B	27
KEGG	hsa04350	TGF-beta signaling pathway	30/1815	94/8164	0.0187671	0.0755207	0.0561705	CREBBP/DCN/ZFYVE16/NEO1/CHRD/TGFB2/BAMBI/MAPK1/EP300/SMAD7/TGFBR1/RPS6KB1/SMURF2/ACVR1/BMP8B/TGFB3/ACVR2A/E2F5/THBS1/INHBE/SMAD4/GDF7/ZFYVE9/TGFBR2/FBN1/SMAD3/BMP8A/BMPR2/TNF/LEFTY1	30
KEGG	hsa04750	Inflammatory mediator regulation of TRP channels	34/1815	98/8164	0.00308294	0.0174526	0.0129808	PRKCH/MAPK9/ADCY2/ITPR3/HTR2A/PLA2G4C/ASIC1/MAPK14/IL1R1/PIK3R3/ADCY7/PIK3CA/ITPR2/PTGER2/ADCY4/HTR2B/ADCY3/PRKACB/CAMK2D/PIK3R1/ADCY1/TRPV3/PLA2G4F/PRKCE/PTGER4/ADCY5/ADCY6/P2RY2/PLCB1/MAPK12/IL1RAP/SRC/NTRK1/CALM1	34
KEGG	hsa05231	Choline metabolism in cancer	34/1815	98/8164	0.00308294	0.0174526	0.0129808	MAPK9/PLPP1/SLC44A1/PLD1/DGKD/MAPK1/SOS2/HIF1A/PLA2G4C/PIP5K1B/RPS6KB1/PDGFRB/SOS1/PIK3R3/LYPLA1/PIK3CA/RAF1/KRAS/PDGFRA/EGF/PDPK1/AKT1/SLC44A3/PIP5K1A/PDGFC/PIK3R1/EGFR/PCYT1A/PLPP3/PLA2G4F/GRB2/MTOR/NRAS/DGKK	34
KEGG	hsa04810	Regulation of actin cytoskeleton	66/1815	218/8164	0.00318472	0.0177282	0.0131858	SCIN/INSRR/VCL/NCKAP1/FGFR3/FGF10/ACTN1/ITGA8/ITGB5/SSH1/ITGA6/CRKL/MAPK1/SOS2/FGD1/ARHGEF7/MYH14/PIP5K1B/PDGFRB/PIKFYVE/ITGA4/APC2/FN1/SOS1/PIK3R3/GNA13/PIK3CA/RAF1/MYH10/KRAS/ROCK2/PDGFRA/ITGA11/ACTR2/ITGAV/EGF/SSH2/PIP5K1A/ITGA9/PDGFC/PIK3R1/GNA12/EGFR/MSN/ITGB1/DOCK1/ENAH/MRAS/ARHGAP35/ITGA5/FGF19/ITGA2/PIP4K2C/CRK/PTK2/PAK2/CHRM4/F2R/SPATA13/ARHGEF12/SRC/LPAR1/NRAS/ITGA1/ITGB3/PIP4K2B	66
KEGG	hsa00514	Other types of O-glycan biosynthesis	19/1815	47/8164	0.0037713	0.0206494	0.0153585	POMT2/ST6GAL1/B4GALT1/GALNT16/POFUT1/C1GALT1/GALNT7/GALNT18/COLGALT1/GALNT15/GALNT5/GALNT6/GALNT1/GALNT2/EOGT/GALNT10/GXYLT2/XXYLT1/COLGALT2	19
KEGG	hsa05207	Chemical carcinogenesis - receptor activation	64/1815	212/8164	0.00392179	0.0211271	0.0157138	GNAI3/FGF10/ADCY2/CHRNA3/HSP90AA1/PGR/CDC6/MAPK1/SOS2/CHRNA4/JAG1/XIAP/KLF5/KPNA3/RPS6KB1/CCND1/VDR/KPNA1/SOS1/ATF2/PIK3R3/CREB1/ADCY7/PIK3CA/ADCY4/RAF1/KRAS/GSTM5/NOTCH2/KLF4/PAQR5/ADCY3/CYP1B1/EGF/RB1/ESR2/AKT1/PRKACB/RXRG/ARNT/PIK3R1/EGFR/CACNA1B/CREB3L1/CDC25A/ADCY1/HSP90B1/STAT3/PAQR8/ADCY5/STAT5B/ADCY6/CHRNA7/RPS6KA3/GRB2/CREB3L2/KPNA4/SRC/DLL1/MTOR/NRAS/ATF6B/GSTA1/GSTA2	64
KEGG	hsa05213	Endometrial cancer	22/1815	58/8164	0.00480276	0.0254622	0.0189382	CDH1/MLH1/GSK3B/MAPK1/SOS2/CCND1/APC2/SOS1/PIK3R3/PIK3CA/ELK1/RAF1/KRAS/EGF/PDPK1/AKT1/PIK3R1/EGFR/CTNNB1/AXIN2/GRB2/NRAS	22
KEGG	hsa01521	EGFR tyrosine kinase inhibitor resistance	28/1815	79/8164	0.00490898	0.0256188	0.0190546	HGF/FGFR3/GSK3B/MAPK1/SOS2/RPS6KB1/PDGFRB/SOS1/PIK3R3/PIK3CA/KDR/RAF1/KRAS/PDGFRA/EGF/IGF1R/AKT1/PDGFC/PIK3R1/EGFR/SHC1/JAK1/STAT3/GRB2/SHC4/SRC/MTOR/NRAS	28
KEGG	hsa04917	Prolactin signaling pathway	29/1815	70/8164	0.000235224	0.00314259	0.00233738	MAPK9/GSK3B/MAPK1/SOS2/CCND1/MAPK14/PRLR/STAT1/SOS1/PIK3R3/PIK3CA/RAF1/KRAS/ESR2/TNFRSF11A/AKT1/PIK3R1/SHC1/STAT3/SOCS6/SOCS5/STAT5B/GRB2/SOCS4/SHC4/MAPK12/SRC/NRAS/SOCS7	29
KEGG	hsa05166	Human T-cell leukemia virus 1 infection	66/1815	222/8164	0.00509652	0.0257915	0.0191831	CDC27/CREBBP/MAPK9/MAP2K4/NFATC3/DLG1/ADCY2/TGFB2/CDC23/MAP3K1/MAPK1/EP300/NFATC2/XIAP/TGFBR1/PPP3CB/CCND1/E2F3/SRF/IL1R1/ATF2/SLC2A1/PIK3R3/CREB1/TGFB3/MSX2/ADCY7/PIK3CA/EGR2/ELK1/CANX/ADCY4/KRAS/IL2RA/ETS1/ADCY3/RB1/CRTC3/SMAD4/AKT1/PRKACB/PIK3R1/ATM/CHEK1/ANAPC1/BUB1B/CREB3L1/JAK1/MSX1/TGFBR2/ADCY1/SMAD3/TLN2/KAT5/ADCY5/STAT5B/ADCY6/CCNE2/CALR/CREB3L2/TRRAP/MAP3K3/NRAS/CHUK/ATF6B/TNF	66
KEGG	hsa04120	Ubiquitin mediated proteolysis	45/1815	142/8164	0.00547845	0.0273105	0.0203129	KLHL13/CDC27/UBE3C/UBA6/CUL3/RHOBTB1/FBXW11/PIAS2/ITCH/HUWE1/CDC23/MAP3K1/XIAP/HERC1/UBR5/CUL2/TRIM37/SMURF2/PRPF19/UBE4A/CBL/UBE3A/BIRC6/TRIM32/HERC2/UBE4B/PIAS3/UBE2G1/CUL4A/UBE2Q2/SAE1/UBE3B/ANAPC1/TRIP12/CUL4B/UBE2Z/SYVN1/BTRC/CUL5/DDB1/TRAF6/UBE2O/WWP2/KLHL9/UBE2QL1	45
KEGG	hsa00532	Glycosaminoglycan biosynthesis - chondroitin sulfate / dermatan sulfate	10/1815	20/8164	0.00579301	0.0284539	0.0211633	XYLT2/CHPF2/XYLT1/CHST3/CHPF/CHSY1/CHST7/CSGALNACT2/CHST11/CHST15	10
KEGG	hsa04934	Cushing syndrome	48/1815	155/8164	0.00686353	0.0332235	0.0247108	GNAI3/SCARB1/WNT8B/ADCY2/GSK3B/ITPR3/MAPK1/WNT2/CCND1/FZD10/E2F3/WNT5A/POMC/APC2/ATF2/RBBP5/CREB1/ADCY7/ITPR2/ADCY4/LDLR/ADCY3/RB1/CYP11A1/PRKACB/ARNT/AGTR1/CAMK2D/EGFR/STAR/FZD1/CREB3L1/WNT9B/DVL3/FZD5/ADCY1/FZD6/KMT2D/CTNNB1/AXIN2/ADCY5/ADCY6/FZD4/CCNE2/FZD8/CREB3L2/PLCB1/ATF6B	48
KEGG	hsa04540	Gap junction	30/1815	88/8164	0.00696597	0.0332376	0.0247213	GNAI3/ADCY2/ITPR3/MAPK1/SOS2/HTR2A/PDGFRB/SOS1/ADCY7/ITPR2/ADCY4/RAF1/KRAS/PDGFRA/HTR2B/ADCY3/EGF/CSNK1D/PRKACB/PDGFC/EGFR/GUCY1A1/ADCY1/ADCY5/ADCY6/GRB2/PLCB1/SRC/LPAR1/NRAS	30
KEGG	hsa05414	Dilated cardiomyopathy	32/1815	96/8164	0.00789147	0.0371233	0.0276114	CACNA2D2/ITGA8/ADCY2/ITGB5/ITGA6/TGFB2/LAMA1/ITGA4/TGFB3/ADCY7/ADCY4/ITGA11/ADCY3/ITGAV/PRKACB/ITGA9/ITGB1/ITGA5/SGCB/ITGA2/ADCY1/SGCD/ADCY5/DAG1/ADCY6/ATP2A2/SLC8A1/LAMA2/PLN/ITGA1/TNF/ITGB3	32
KEGG	hsa01040	Biosynthesis of unsaturated fatty acids	12/1815	27/8164	0.00837797	0.0388645	0.0289065	ELOVL5/HACD3/SCD/ACOT2/FADS2/HSD17B12/FADS1/ACOX1/ACOT4/ACOT1/ELOVL2/HACD2	12
KEGG	hsa00534	Glycosaminoglycan biosynthesis - heparan sulfate / heparin	11/1815	24/8164	0.00871506	0.0398744	0.0296576	EXTL3/XYLT2/NDST1/XYLT1/HS3ST2/HS6ST1/GLCE/EXT2/HS2ST1/HS6ST2/EXT1	11
KEGG	hsa03013	Nucleocytoplasmic transport	35/1815	108/8164	0.00915773	0.0413335	0.0307429	UPF1/NUP160/NDC1/NUP133/TNPO1/SEH1L/IPO11/NUP50/NUP188/KPNA3/TNPO2/CASC3/NUP88/NUP98/NUP155/KPNA1/GLE1/XPO5/NUP153/NUP210/XPO4/NCBP1/NUP58/RANBP2/AHCTF1/NUP205/SENP2/XPO6/NMD3/KPNA4/POM121/RANBP17/IPO7/NUP62/POM121C	35
KEGG	hsa05212	Pancreatic cancer	26/1815	76/8164	0.0109493	0.0487607	0.036267	MAPK9/PLD1/TGFB2/MAPK1/TGFBR1/RPS6KB1/CCND1/E2F3/STAT1/PIK3R3/TGFB3/PIK3CA/RAF1/KRAS/EGF/RB1/SMAD4/AKT1/PIK3R1/EGFR/JAK1/TGFBR2/SMAD3/STAT3/MTOR/CHUK	26
KEGG	hsa05146	Amoebiasis	33/1815	102/8164	0.0114695	0.0504056	0.0374905	NOS2/VCL/LAMC3/LAMC2/ACTN1/ARG2/LAMB4/LAMB1/TGFB2/LAMA1/COL1A1/FN1/IL1R1/PIK3R3/TGFB3/PIK3CA/COL4A2/LAMC1/TLR4/GNAL/PRKACB/PIK3R1/GNA14/CXCL1/CASP3/COL1A2/ADCY1/COL3A1/PTK2/PLCB1/COL4A1/LAMA2/TNF	33
KEGG	hsa04330	Notch signaling pathway	26/1815	59/8164	0.000147885	0.00259965	0.00193356	CREBBP/NOTCH3/PSEN1/EP300/SNW1/JAG1/HES1/APH1A/RBPJL/ATXN1/NUMB/NOTCH2/TLE3/NOTCH1/ADAM17/MAML1/DVL3/NCSTN/HEYL/HEY1/MAML2/NCOR2/TLE1/MAML3/DLL1/ATXN1L	26
KEGG	hsa04974	Protein digestion and absorption	33/1815	103/8164	0.0133678	0.0572416	0.0425749	PRSS3/COL5A3/COL16A1/SLC15A1/CPA1/SLC7A8/COL1A1/COL12A1/XPNPEP2/SLC36A1/COL5A1/SLC38A2/COL4A2/PRCP/COL6A1/COL6A2/COL8A1/CPA2/COL6A3/ATP1A1/CPA3/COL1A2/COL3A1/COL22A1/COL6A5/COL18A1/SLC8A1/COL4A1/COL14A1/MME/DPP4/COL5A2/COL15A1	33
KEGG	hsa05230	Central carbon metabolism in cancer	24/1815	70/8164	0.0137558	0.0581574	0.043256	FGFR3/MAPK1/HIF1A/SLC7A5/PDGFRB/SLC2A1/PIK3R3/PIK3CA/RAF1/KRAS/PDGFRA/IDH1/AKT1/PIK3R1/EGFR/PDK1/PFKM/KIT/HK2/RET/PGAM1/NTRK1/MTOR/NRAS	24
KEGG	hsa04931	Insulin resistance	34/1815	108/8164	0.016029	0.0669213	0.0497744	MAPK9/PYGM/GSK3B/GYS1/RPS6KB1/PRKAB1/SLC2A1/PIK3R3/CREB1/PIK3CA/PRKAB2/PRKAA1/TBC1D4/SLC27A2/PDPK1/AKT1/PTPRF/PIK3R1/FOXO1/CREB3L1/NOS3/SLC27A4/STAT3/IRS1/INSR/PRKCE/PPP1R3B/RPS6KA3/PTPN11/CREB3L2/PTPN1/GFPT1/MTOR/TNF	34
KEGG	hsa04918	Thyroid hormone synthesis	25/1815	75/8164	0.0175361	0.0714273	0.0531259	HSPA5/ADCY2/ITPR3/ATF2/TTF2/CREB1/ADCY7/ITPR2/CANX/ADCY4/ADCY3/PRKACB/PDIA4/CREB3L1/ATP1A1/ALB/GPX8/ADCY1/HSP90B1/ADCY5/ADCY6/GPX2/CREB3L2/PLCB1/ATF6B	25
KEGG	hsa05214	Glioma	25/1815	75/8164	0.0175361	0.0714273	0.0531259	CAMK1G/MAPK1/SOS2/CCND1/E2F3/PDGFRB/SOS1/PIK3R3/PIK3CA/RAF1/KRAS/PDGFRA/EGF/RB1/IGF1R/AKT1/CAMK2D/PIK3R1/EGFR/SHC1/GRB2/SHC4/CALM1/MTOR/NRAS	25
KEGG	hsa04340	Hedgehog signaling pathway	22/1815	56/8164	0.00290368	0.0170145	0.012655	CUL3/CDON/FBXW11/EVC/GSK3B/MEGF8/GLI3/SUFU/SMURF2/CCND1/GLI1/CSNK1A1/CSNK1D/PRKACB/GPR161/SPOPL/HHIP/SHH/BTRC/CSNK1G1/SCUBE2/PTCH1	22

## Sheet: EZH2-DEG
id	baseMean	log2FoldChange	lfcSE	stat	pvalue	padj	gene_name	gene_type
ENSG00000000003.15	4721.95	0.227207	0.0654464	3.47164	0.000517283	0.00631941	TSPAN6	protein_coding
ENSG00000000005.6	13.764	0.379851	0.218036	1.74214	0.0814831	0.230433	TNMD	protein_coding
ENSG00000000419.13	3212.94	0.172688	0.0566516	3.04824	0.00230188	0.0193486	DPM1	protein_coding
ENSG00000000457.14	746.881	-0.0185407	0.0458869	-0.404051	0.686175	0.832042	SCYL3	protein_coding
ENSG00000000460.17	545.832	0.509977	0.0619891	8.22688	1.92156e-16	4.7018e-14	C1orf112	protein_coding
ENSG00000000938.13	395.2	0.0122901	0.11455	0.107291	0.914558	0.957675	FGR	protein_coding
ENSG00000000971.16	2755.58	-0.411764	0.129506	-3.1795	0.00147528	0.0139088	CFH	protein_coding
ENSG00000001036.14	2442.34	0.259831	0.0618199	4.20303	2.63362e-05	0.000600752	FUCA2	protein_coding
ENSG00000001084.13	1471.49	0.065084	0.0654662	0.994162	0.320144	0.542896	GCLC	protein_coding
ENSG00000001167.14	1842.01	0.201863	0.0654044	3.08638	0.00202612	0.0176071	NFYA	protein_coding
ENSG00000001460.18	736.164	-0.146317	0.0605307	-2.41724	0.0156388	0.0755308	STPG1	protein_coding
ENSG00000001461.17	2359.72	-0.320025	0.0647223	-4.94459	7.63042e-07	3.0526e-05	NIPAL3	protein_coding
ENSG00000001497.18	2451.56	0.12469	0.0434134	2.87214	0.00407699	0.0292494	LAS1L	protein_coding
ENSG00000001561.7	1427.65	0.0467271	0.0712826	0.65552	0.512133	0.710146	ENPP4	protein_coding
ENSG00000001617.12	6988.67	-0.0185536	0.0914561	-0.202869	0.839238	0.920283	SEMA3F	protein_coding
ENSG00000001626.16	969.432	0.108942	0.240737	0.452536	0.650883	0.808773	CFTR	protein_coding
ENSG00000001629.10	3042.35	0.130715	0.0460001	2.84162	0.00448845	0.031228	ANKIB1	protein_coding
ENSG00000001630.17	77.4806	0.00354995	0.102216	0.0347301	0.972295	0.986809	CYP51A1	protein_coding
ENSG00000001631.16	422.236	0.152501	0.0529822	2.87834	0.00399773	0.028828	KRIT1	protein_coding
ENSG00000002016.18	848.307	-0.0453677	0.0715937	-0.633684	0.526287	0.720131	RAD52	protein_coding
ENSG00000002079.14	27.2235	0.173703	0.111864	1.55281	0.120469	0.296786	MYH16	transcribed_unitary_pseudogene
ENSG00000002330.14	1144.19	-0.11873	0.0671819	-1.7673	0.0771785	0.222372	BAD	protein_coding
ENSG00000002549.12	6808.45	0.0113797	0.0783503	0.145241	0.884521	0.942898	LAP3	protein_coding
ENSG00000002586.20	8397.4	0.011841	0.0818809	0.144612	0.885017	0.943173	CD99	protein_coding
ENSG00000002586.20_PAR_Y	0						CD99	protein_coding
ENSG00000002587.10	518.386	-0.0446359	0.0973311	-0.458599	0.646522	0.805946	HS3ST1	protein_coding
ENSG00000002726.21	2126.31	0.45096	0.235613	1.91399	0.0556218	0.178913	AOC1	protein_coding
ENSG00000002745.13	12.8229	0.145889	0.193138	0.75536	0.450033	0.661409	WNT16	protein_coding
ENSG00000002746.15	94.6063	-0.139318	0.142418	-0.978235	0.327958	0.551216	HECW1	protein_coding
ENSG00000002822.15	25.8601	-0.0214741	0.0951146	-0.22577	0.82138	0.910706	MAD1L1	protein_coding
ENSG00000002834.18	11272.7	-0.0967557	0.0662673	-1.46008	0.144267	0.333112	LASP1	protein_coding
ENSG00000002919.15	1141.74	0.0140045	0.0598539	0.233979	0.815001	0.907742	SNX11	protein_coding
ENSG00000002933.9	3277.85	-0.0225374	0.144086	-0.156416	0.875705	0.938214	TMEM176A	protein_coding
ENSG00000003056.8	3758.28	-0.109338	0.0710005	-1.53996	0.123571	0.301642	M6PR	protein_coding
ENSG00000003096.14	214.869	0.839897	0.164026	5.12051	3.04709e-07	1.3936e-05	KLHL13	protein_coding
ENSG00000003137.8	253.958	0.552594	0.175816	3.14303	0.00167211	0.0152983	CYP26B1	protein_coding
ENSG00000003147.19	1232.94	-0.193966	0.0859015	-2.258	0.0239456	0.100888	ICA1	protein_coding
ENSG00000003249.15	2606.84	-0.0475927	0.0961465	-0.495002	0.620599	0.788633	DBNDD1	protein_coding
ENSG00000003393.15	1326.39	0.0885655	0.0510436	1.73509	0.0827241	0.232707	ALS2	protein_coding
ENSG00000003400.15	1314.8	0.0665709	0.098795	0.673829	0.50042	0.701111	CASP10	protein_coding
ENSG00000003402.20	4607.73	0.0234411	0.0589505	0.39764	0.690896	0.835243	CFLAR	protein_coding
ENSG00000003436.16	361.251	-0.0914896	0.123251	-0.7423	0.457906	0.667871	TFPI	protein_coding
ENSG00000003509.16	831.847	0.0947968	0.044596	2.12568	0.0335301	0.12695	NDUFAF7	protein_coding
ENSG00000003756.17	3104.94	-0.0296289	0.0605672	-0.489189	0.624708	0.791553	RBM5	protein_coding
ENSG00000003987.14	125.469	0.198106	0.107462	1.8435	0.0652563	0.198883	MTMR7	protein_coding
ENSG00000003989.18	2339.23	-0.710881	0.179534	-3.95959	7.50794e-05	0.00137911	SLC7A2	protein_coding
ENSG00000004059.11	8076.17	0.148123	0.0673304	2.19994	0.0278113	0.11142	ARF5	protein_coding
ENSG00000004139.14	485.069	-0.217405	0.0911914	-2.38405	0.017123	0.0804429	SARM1	protein_coding
ENSG00000004142.12	5601.96	-0.133431	0.0567353	-2.35182	0.0186817	0.0852226	POLDIP2	protein_coding
ENSG00000004399.13	6492.83	0.000317653	0.0909186	0.00349382	0.997212	0.998589	PLXND1	protein_coding
ENSG00000004455.17	10246.1	0.0803132	0.0631616	1.27155	0.203533	0.413506	AK2	protein_coding
ENSG00000004468.13	404.38	0.255099	0.150753	1.69216	0.0906156	0.247222	CD38	protein_coding
ENSG00000004478.8	11245.4	-0.0130178	0.070027	-0.185897	0.852525	0.926733	FKBP4	protein_coding
ENSG00000004487.17	6931.92	0.126645	0.0603662	2.09795	0.0359099	0.13292	KDM1A	protein_coding
ENSG00000004534.15	2958.19	0.0254716	0.0596783	0.426814	0.669515	0.821588	RBM6	protein_coding
ENSG00000004660.15	399.068	-0.197254	0.0950626	-2.075	0.0379869	0.137987	CAMKK1	protein_coding
ENSG00000004700.16	751.565	0.209399	0.0916488	2.28479	0.0223249	0.0963091	RECQL	protein_coding
ENSG00000004766.17	1027.45	0.1314	0.0479084	2.74274	0.00609294	0.0390063	VPS50	protein_coding
ENSG00000004776.13	884.118	-0.325643	0.141427	-2.30255	0.0213041	0.0931152	HSPB6	protein_coding
ENSG00000004777.18	1546.97	0.587792	0.104048	5.64926	1.61139e-08	1.04656e-06	ARHGAP33	protein_coding
ENSG00000004779.10	4090.4	0.0285594	0.0745229	0.38323	0.70155	0.841958	NDUFAB1	protein_coding
ENSG00000004799.8	1212.05	-0.268128	0.110889	-2.41798	0.0156069	0.0754373	PDK4	protein_coding
ENSG00000004809.14	25.7338	1.09338	0.188245	5.80831	6.31073e-09	4.58711e-07	SLC22A16	protein_coding
ENSG00000004838.14	681.133	0.00545256	0.171528	0.0317882	0.974641	0.98807	ZMYND10	protein_coding
ENSG00000004846.16	23.0507	0.0678614	0.220171	0.308221	0.757914	0.875394	ABCB5	protein_coding
ENSG00000004848.8	148.934	-0.278699	0.306125	-0.910411	0.362606	0.585296	ARX	protein_coding
ENSG00000004864.14	2297.49	0.235848	0.0568818	4.14629	3.37909e-05	0.000738382	SLC25A13	protein_coding
ENSG00000004866.22	1711.27	0.184149	0.0556149	3.31115	0.000929141	0.00989219	ST7	protein_coding
ENSG00000004897.12	2332.69	0.123744	0.0519806	2.38058	0.0172856	0.0809212	CDC27	protein_coding
ENSG00000004939.15	7.91304	-0.638597	0.159882	-3.99417	6.49205e-05	0.00123575	SLC4A1	protein_coding
ENSG00000004948.16	8.27982	0.143256	0.14582	0.982415	0.325895	0.549239	CALCR	protein_coding
ENSG00000004961.15	1436.32	0.127833	0.0645248	1.98114	0.0475751	0.161095	HCCS	protein_coding
ENSG00000004975.12	2620.84	0.0890605	0.0587582	1.51571	0.129592	0.31097	DVL2	protein_coding
ENSG00000005001.10	978.292	-0.321247	0.128589	-2.49825	0.0124807	0.0646887	PRSS22	protein_coding
ENSG00000005007.13	8458.57	0.0332501	0.0627737	0.529683	0.596332	0.771653	UPF1	protein_coding
ENSG00000005020.13	1340.89	-0.200207	0.104941	-1.90781	0.0564159	0.180557	SKAP2	protein_coding
ENSG00000005022.6	16387.3	0.142417	0.0744337	1.91334	0.055705	0.179085	SLC25A5	protein_coding
ENSG00000005059.16	1467.89	0.126087	0.104654	1.20479	0.228284	0.442438	MCUB	protein_coding
ENSG00000005073.6	13.3906	0.146609	0.232153	0.631519	0.527701	0.721277	HOXA11	protein_coding
ENSG00000005075.15	4684.84	0.176807	0.0766125	2.30781	0.02101	0.0921948	POLR2J	protein_coding
ENSG00000005100.13	1282.14	0.170697	0.0589907	2.89362	0.00380826	0.0278545	DHX33	protein_coding
ENSG00000005102.14	1058.03	0.357498	0.194064	1.84216	0.0654512	0.199376	MEOX1	protein_coding
ENSG00000005108.16	304.728	-0.0466036	0.162498	-0.286795	0.774269	0.885389	THSD7A	protein_coding
ENSG00000005156.12	1736.32	0.182276	0.0698789	2.60846	0.00909507	0.0517473	LIG3	protein_coding
ENSG00000005175.10	1779.37	0.131554	0.0477066	2.75756	0.00582346	0.0377636	RPAP3	protein_coding
ENSG00000005187.12	1253.97	-0.382324	0.116028	-3.2951	0.000983882	0.010319	ACSM3	protein_coding
ENSG00000005189.20	432.973	0.55213	0.0759694	7.2678	3.65396e-13	5.93747e-11	REXO5	protein_coding
ENSG00000005194.15	2623.93	0.0705422	0.0543907	1.29695	0.194648	0.402631	CIAPIN1	protein_coding
ENSG00000005206.17	2161.48	-0.0567102	0.0645557	-0.878468	0.37969	0.601961	SPPL2B	protein_coding
ENSG00000005238.20	920.591	-0.0776397	0.0607889	-1.2772	0.201531	0.411251	FAM214B	protein_coding
ENSG00000005243.10	513.76	-0.231267	0.122935	-1.88122	0.0599424	0.187829	COPZ2	protein_coding
ENSG00000005249.13	1049.2	0.184135	0.103043	1.78697	0.0739424	0.215822	PRKAR2B	protein_coding
ENSG00000005302.19	2090.88	0.0871074	0.0475814	1.8307	0.0671449	0.202788	MSL3	protein_coding
ENSG00000005339.15	8576.21	-0.211498	0.0661754	-3.19603	0.00139335	0.0133122	CREBBP	protein_coding
ENSG00000005379.17	1745.55	-0.0570886	0.0928165	-0.61507	0.538509	0.729768	TSPOAP1	protein_coding
ENSG00000005381.8	25.1019	0.359936	0.152582	2.35898	0.0183255	0.0841116	MPO	protein_coding
ENSG00000005421.9	103.53	0.533981	0.203502	2.62395	0.00869159	0.0501569	PON1	protein_coding
ENSG00000005436.14	1033.43	0.176359	0.0499731	3.52907	0.000417015	0.00536877	GCFC2	protein_coding
ENSG00000005448.17	1839.77	0.0177403	0.0877804	0.202099	0.839839	0.920423	WDR54	protein_coding
ENSG00000005469.12	587.192	-0.0365324	0.0665761	-0.548731	0.58319	0.762232	CROT	protein_coding
ENSG00000005471.19	40.0449	-0.303813	0.113465	-2.67759	0.00741548	0.0450083	ABCB4	protein_coding
ENSG00000005483.21	5583.93	0.0203215	0.0580638	0.349986	0.72635	0.857281	KMT2E	protein_coding
ENSG00000005486.17	11484.6	-0.0260491	0.0722924	-0.36033	0.718601	0.852469	RHBDD2	protein_coding
ENSG00000005513.10	15.293	-0.150588	0.14494	-1.03897	0.298819	0.521527	SOX8	protein_coding
ENSG00000005700.15	2040.92	-0.0934635	0.0562862	-1.6605	0.096813	0.258057	IBTK	protein_coding
ENSG00000005801.18	1674.59	0.00359693	0.06698	0.0537017	0.957173	0.979327	ZNF195	protein_coding
ENSG00000005810.18	2056.95	-0.0696922	0.0619479	-1.12501	0.260583	0.480226	MYCBP2	protein_coding
ENSG00000005812.11	2839.75	-0.090584	0.0585481	-1.54717	0.121822	0.298828	FBXL3	protein_coding
ENSG00000005844.19	621.215	-0.0565149	0.128116	-0.441122	0.659125	0.814356	ITGAL	protein_coding
ENSG00000005882.12	2113.06	-0.245961	0.0736122	-3.34131	0.000833828	0.00910713	PDK2	protein_coding
ENSG00000005884.18	15774.6	-0.458433	0.0953908	-4.80584	1.54104e-06	5.61038e-05	ITGA3	protein_coding
ENSG00000005889.16	2411.61	0.130073	0.0499125	2.60601	0.0091603	0.052013	ZFX	protein_coding
ENSG00000005893.16	10996.4	-0.178872	0.0584017	-3.06279	0.00219283	0.0186817	LAMP2	protein_coding
ENSG00000005961.19	208.878	0.0491663	0.10695	0.459714	0.645721	0.805409	ITGA2B	protein_coding
ENSG00000005981.13	9.67857	-0.448937	0.224233	-2.0021	0.0452742	0.155758	ASB4	protein_coding
ENSG00000006007.12	4311.09	0.00585459	0.0547359	0.106961	0.91482	0.957793	GDE1	protein_coding
ENSG00000006015.18	2083.67	0.0697058	0.0761993	0.914783	0.360306	0.58291	REX1BD	protein_coding
ENSG00000006016.11	194.186	-0.324471	0.192953	-1.68161	0.0926442	0.25079	CRLF1	protein_coding
ENSG00000006025.12	922.346	0.0353544	0.074903	0.472002	0.636925	0.800311	OSBPL7	protein_coding
ENSG00000006042.12	4201.5	-0.113566	0.0943431	-1.20375	0.228685	0.443013	TMEM98	protein_coding
ENSG00000006047.13	820.67	0.255224	0.128933	1.97951	0.0477588	0.161483	YBX2	protein_coding
ENSG00000006059.4	1.31787	-0.732789	0.322361	-2.2732	0.0230143	0.0983429	KRT33A	protein_coding
ENSG00000006062.17	640.528	-0.109006	0.0627967	-1.73586	0.0825881	0.232461	MAP3K14	protein_coding
ENSG00000006071.15	8.15379	0.653824	0.216852	3.01507	0.00256919	0.0210119	ABCC8	protein_coding
ENSG00000006116.4	0.498671	0.579708	0.45897	1.26306	0.206567	0.417146	CACNG3	protein_coding
ENSG00000006118.15	5171.61	0.00838265	0.0967752	0.0866198	0.930974	0.966167	TMEM132A	protein_coding
ENSG00000006125.18	9099.54	-0.0853886	0.0518045	-1.64829	0.099294	0.262098	AP2B1	protein_coding
ENSG00000006128.12	10.1357	0.802543	0.308075	2.60502	0.00918678	0.0521141	TAC1	protein_coding
ENSG00000006194.10	1417.32	-0.0852705	0.0486802	-1.75165	0.0798344	0.227236	ZNF263	protein_coding
ENSG00000006210.7	2330.22	-0.118218	0.117012	-1.01031	0.312349	0.535699	CX3CL1	protein_coding
ENSG00000006282.21	3422.59	-0.196884	0.070168	-2.80589	0.00501782	0.0338429	SPATA20	protein_coding
ENSG00000006283.18	175.236	-0.106238	0.161752	-0.656799	0.51131	0.709643	CACNA1G	protein_coding
ENSG00000006327.14	5036.96	-0.197693	0.0886586	-2.22982	0.0257595	0.105856	TNFRSF12A	protein_coding
ENSG00000006377.11	167.401	0.149546	0.264096	0.566256	0.57122	0.753729	DLX6	protein_coding
ENSG00000006432.15	895.142	0.15053	0.0793842	1.89621	0.0579316	0.183925	MAP3K9	protein_coding
ENSG00000006451.8	4018.88	0.1395	0.0502456	2.77637	0.00549698	0.0361647	RALA	protein_coding
ENSG00000006453.14	3275.72	0.126164	0.0602558	2.09381	0.0362766	0.133835	BAIAP2L1	protein_coding
ENSG00000006459.11	1168.95	0.155012	0.0665252	2.33013	0.0197993	0.0886898	KDM7A	protein_coding
ENSG00000006468.14	718.202	-0.297562	0.128864	-2.30912	0.0209368	0.0919203	ETV1	protein_coding
ENSG00000006530.18	2116.46	0.255253	0.0448278	5.69407	1.24046e-08	8.29982e-07	AGK	protein_coding
ENSG00000006534.16	3242.54	-0.362541	0.105954	-3.4217	0.000622309	0.00724931	ALDH3B1	protein_coding
ENSG00000006555.11	1679.21	-0.26426	0.087037	-3.03618	0.00239595	0.0198848	TTC22	protein_coding
ENSG00000006576.16	1685.39	0.319353	0.0564275	5.65953	1.51786e-08	9.98137e-07	PHTF2	protein_coding
ENSG00000006606.9	14.2919	-0.440331	0.15589	-2.82463	0.0047335	0.0324084	CCL26	protein_coding
ENSG00000006607.14	1888.6	0.0226709	0.0593423	0.382035	0.702435	0.842499	FARP2	protein_coding
ENSG00000006611.17	57.2365	0.0295673	0.203589	0.14523	0.884529	0.942898	USH1C	protein_coding
ENSG00000006625.18	1318.17	0.137198	0.074013	1.85369	0.0637828	0.196054	GGCT	protein_coding
ENSG00000006634.8	1116.29	0.624742	0.0598281	10.4423	1.5895e-25	1.39366e-22	DBF4	protein_coding
ENSG00000006638.13	129.369	-0.192585	0.0912088	-2.11148	0.0347313	0.130102	TBXA2R	protein_coding
ENSG00000006652.15	537.05	0.259291	0.0795738	3.25849	0.00112006	0.0113206	IFRD1	protein_coding
ENSG00000006659.13	21.3583	-0.9002	0.259954	-3.46292	0.000534351	0.00647716	LGALS14	protein_coding
ENSG00000006695.12	1006.28	0.0109394	0.0482802	0.226582	0.820749	0.91039	COX10	protein_coding
ENSG00000006704.11	3361.71	-0.0299856	0.062129	-0.482635	0.629355	0.794858	GTF2IRD1	protein_coding
ENSG00000006712.15	3852.11	-0.0705275	0.082616	-0.853679	0.393283	0.613925	PAF1	protein_coding
ENSG00000006715.16	2772.37	-0.160901	0.0463155	-3.47402	0.000512722	0.00627827	VPS41	protein_coding
ENSG00000006740.17	722.734	-0.353609	0.108348	-3.26364	0.00109991	0.0111733	ARHGAP44	protein_coding
ENSG00000006744.19	3380.76	-0.0118792	0.0463055	-0.256541	0.797533	0.897815	ELAC2	protein_coding
ENSG00000006747.15	282.609	-0.152393	0.0953474	-1.59829	0.109978	0.280143	SCIN	protein_coding
ENSG00000006756.16	3357.32	-0.0765121	0.0788066	-0.970884	0.331606	0.554799	ARSD	protein_coding
ENSG00000006757.12	1678.97	0.0102321	0.0942694	0.108541	0.913567	0.957118	PNPLA4	protein_coding
ENSG00000006788.14	6.62929	-0.0945872	0.233767	-0.404622	0.685755	0.831764	MYH13	protein_coding
ENSG00000006831.10	3446.97	0.0398501	0.0544292	0.732145	0.46408	0.67275	ADIPOR2	protein_coding
ENSG00000006837.12	47.0237	0.0700829	0.0803797	0.871897	0.383264	0.605142	CDKL3	protein_coding
ENSG00000007001.13	29.2324	-0.123996	0.133207	-0.930846	0.351933	0.574417	UPP2	protein_coding
ENSG00000007038.11	2836.2	-0.113284	0.171212	-0.661658	0.508191	0.707102	PRSS21	protein_coding
ENSG00000007047.15	3037.15	0.0199882	0.0633669	0.315436	0.752431	0.871922	MARK4	protein_coding
ENSG00000007062.12	1183.16	-0.203627	0.209286	-0.972958	0.330574	0.553645	PROM1	protein_coding
ENSG00000007080.11	5458.5	0.12349	0.066818	1.84815	0.0645805	0.197611	CCDC124	protein_coding
ENSG00000007129.18	47.1166	-0.355196	0.129715	-2.73827	0.00617626	0.0393959	CEACAM21	protein_coding
ENSG00000007168.14	4610.65	-0.0421338	0.0549549	-0.766698	0.443261	0.655876	PAFAH1B1	protein_coding
ENSG00000007171.18	25.2236	0.0657947	0.140334	0.468843	0.639182	0.801639	NOS2	protein_coding
ENSG00000007174.18	163.082	-0.265636	0.206307	-1.28757	0.197894	0.406589	DNAH9	protein_coding
ENSG00000007202.15	5897.56	0.0340888	0.080785	0.421969	0.673047	0.823762	KIAA0100	protein_coding
ENSG00000007216.15	92.6325	-0.990321	0.323123	-3.06484	0.00217784	0.0185841	SLC13A2	protein_coding
ENSG00000007237.19	1667.9	-0.19214	0.0999284	-1.92278	0.0545074	0.176516	GAS7	protein_coding
ENSG00000007255.10	1423.62	-0.110433	0.0910915	-1.21233	0.225388	0.439477	TRAPPC6A	protein_coding
ENSG00000007264.15	200.063	-0.387808	0.141358	-2.74345	0.00607966	0.0389331	MATK	protein_coding
ENSG00000007306.15	3.34825	0.384192	0.364077	1.05525	0.291311	0.513965	CEACAM7	protein_coding
ENSG00000007312.13	62.6655	-0.188212	0.147917	-1.27242	0.203223	0.413181	CD79B	protein_coding
ENSG00000007314.12	35.0918	0.375504	0.176187	2.13129	0.0330653	0.12564	SCN4A	protein_coding
ENSG00000007341.19	817.135	0.10946	0.0511999	2.1379	0.0325248	0.124158	ST7L	protein_coding
ENSG00000007350.17	764.647	-0.0396055	0.34182	-0.115867	0.907758	0.954072	TKTL1	protein_coding
ENSG00000007372.24	242.626	1.4603	0.272044	5.36786	7.96768e-08	4.20738e-06	PAX6	protein_coding
ENSG00000007376.8	2832.23	-0.0429628	0.0667699	-0.643446	0.519935	0.715799	RPUSD1	protein_coding
ENSG00000007384.15	1531.13	-0.312384	0.0763923	-4.0892	4.32858e-05	0.000904083	RHBDF1	protein_coding
ENSG00000007392.17	1827.31	0.0392443	0.072281	0.54294	0.587171	0.765045	LUC7L	protein_coding
ENSG00000007402.12	733.728	-0.0642261	0.157803	-0.407	0.684008	0.830752	CACNA2D2	protein_coding
ENSG00000007516.14	789.396	-0.530259	0.144609	-3.66683	0.000245572	0.00356415	BAIAP3	protein_coding
ENSG00000007520.4	2329.14	-0.143039	0.05851	-2.4447	0.0144974	0.0718444	TSR3	protein_coding
ENSG00000007541.17	2506.59	-0.120674	0.0629771	-1.91615	0.0553456	0.178358	PIGQ	protein_coding
ENSG00000007545.16	917.393	-0.000126888	0.0572751	-0.00221542	0.998232	0.999058	CRAMP1	protein_coding
ENSG00000007866.22	4533.52	-0.0298568	0.0673647	-0.443212	0.657613	0.813418	TEAD3	protein_coding
ENSG00000007908.16	37.5612	-0.199098	0.169334	-1.17578	0.239684	0.456416	SELE	protein_coding
ENSG00000007923.16	2126.14	0.0351398	0.0636242	0.552303	0.580741	0.760737	DNAJC11	protein_coding
ENSG00000007933.13	91.4653	0.769732	0.190585	4.03879	5.37283e-05	0.0010656	FMO3	protein_coding
ENSG00000007944.15	2906.94	-0.0293767	0.0681293	-0.43119	0.66633	0.819544	MYLIP	protein_coding
ENSG00000007952.18	34.4569	0.122212	0.095685	1.27723	0.201521	0.41125	NOX1	protein_coding
ENSG00000007968.7	827.074	0.645138	0.0844648	7.63795	2.20699e-14	4.28035e-12	E2F2	protein_coding
ENSG00000008018.9	7152.22	0.0383671	0.0716577	0.535422	0.592358	0.769076	PSMB1	protein_coding
ENSG00000008056.14	336.129	0.0518291	0.121814	0.425478	0.670488	0.82214	SYN1	protein_coding
ENSG00000008083.14	1729.04	0.220201	0.0814922	2.70211	0.00689013	0.0427129	JARID2	protein_coding
ENSG00000008086.13	568.109	0.0149362	0.0724795	0.206074	0.836733	0.918845	CDKL5	protein_coding
ENSG00000008118.10	173.955	-0.204473	0.160904	-1.27078	0.203807	0.413869	CAMK1G	protein_coding
ENSG00000008128.23	57.0381	0.0877357	0.0869416	1.00913	0.312911	0.536196	CDK11A	protein_coding
ENSG00000008130.15	3736.22	0.0545474	0.0629491	0.866531	0.386199	0.607792	NADK	protein_coding
ENSG00000008196.13	3.38754	1.04911	0.395818	2.65049	0.00803758	0.0474698	TFAP2B	protein_coding
ENSG00000008197.5	0.19568	-0.150043	0.575978	-0.260501	0.794478		TFAP2D	protein_coding
ENSG00000008226.20	202.496	-0.0687389	0.154674	-0.444411	0.656746	0.812911	DLEC1	protein_coding
ENSG00000008256.16	1985.26	-0.210591	0.0715528	-2.94315	0.00324888	0.0248876	CYTH3	protein_coding
ENSG00000008277.14	209.97	0.222334	0.111248	1.99854	0.0456577	0.156593	ADAM22	protein_coding
ENSG00000008282.9	7714.28	-0.0140716	0.0559744	-0.251394	0.801509	0.900217	SYPL1	protein_coding
ENSG00000008283.16	5127.96	-0.31633	0.0675706	-4.68148	2.84815e-06	9.48317e-05	CYB561	protein_coding
ENSG00000008294.21	2188.85	-0.0325793	0.0572379	-0.569191	0.569226	0.752781	SPAG9	protein_coding
ENSG00000008300.17	560.127	0.231375	0.115039	2.01128	0.0442964	0.153576	CELSR3	protein_coding
ENSG00000008311.15	412.778	-0.0918952	0.11524	-0.797428	0.425203	0.64147	AASS	protein_coding
ENSG00000008323.15	873.418	-0.125728	0.111926	-1.12331	0.261305	0.481149	PLEKHG6	protein_coding
ENSG00000008324.12	1241.15	0.0581628	0.0676924	0.859222	0.390218	0.611347	SS18L2	protein_coding
ENSG00000008382.16	520.799	-0.081319	0.066076	-1.23069	0.218439	0.431587	MPND	protein_coding
ENSG00000008394.13	4482.97	0.236476	0.144615	1.63521	0.102005	0.266611	MGST1	protein_coding
ENSG00000008405.12	1234.46	0.216086	0.0599795	3.60266	0.000314976	0.00430532	CRY1	protein_coding
ENSG00000008438.5	5.61201	-0.0383561	0.156289	-0.245417	0.806134	0.902528	PGLYRP1	protein_coding
ENSG00000008441.18	17581.4	-0.412523	0.0908613	-4.54013	5.62186e-06	0.000169001	NFIX	protein_coding
ENSG00000008513.16	6431.69	-0.3529	0.108267	-3.25952	0.001116	0.0112849	ST3GAL1	protein_coding
ENSG00000008516.17	88.2929	-0.0987369	0.0879849	-1.1222	0.261777	0.481644	MMP25	protein_coding
ENSG00000008517.18	4390.28	-0.206831	0.13291	-1.55617	0.119667	0.295679	IL32	protein_coding
ENSG00000008710.20	3354.35	-0.211561	0.0905976	-2.33517	0.0195344	0.0877869	PKD1	protein_coding
ENSG00000008735.14	622.706	-0.347198	0.158475	-2.19087	0.0284615	0.113118	MAPK8IP2	protein_coding
ENSG00000008838.20	4345.97	0.0123706	0.0615598	0.200953	0.840735	0.920909	MED24	protein_coding
ENSG00000008853.17	821.484	-0.161004	0.068224	-2.35994	0.018278	0.0839703	RHOBTB2	protein_coding
ENSG00000008869.12	1555.95	-0.0705081	0.0535786	-1.31597	0.188183	0.394539	HEATR5B	protein_coding
ENSG00000008952.17	10876.7	0.0184135	0.057742	0.318893	0.749807	0.870549	SEC62	protein_coding
ENSG00000008988.11	110723	-0.365386	0.104036	-3.51211	0.000444561	0.00561182	RPS20	protein_coding
ENSG00000009307.16	26511.2	0.0931668	0.0539706	1.72625	0.0843024	0.23546	CSDE1	protein_coding
ENSG00000009335.18	5302.12	0.242332	0.0561259	4.31765	1.57701e-05	0.000399579	UBE3C	protein_coding
ENSG00000009413.16	1023.25	0.291666	0.0750316	3.88725	0.000101387	0.00176031	REV3L	protein_coding
ENSG00000009694.13	111.971	0.499988	0.225259	2.21962	0.0264449	0.107761	TENM1	protein_coding
ENSG00000009709.12	1.35459	0.824282	0.3408	2.41867	0.0155774	0.0753727	PAX7	protein_coding
ENSG00000009724.17	69.6005	0.0370524	0.116905	0.316945	0.751285	0.871322	MASP2	protein_coding
ENSG00000009765.15	6.39041	0.462997	0.203706	2.27287	0.0230342	0.098388	IYD	protein_coding
ENSG00000009780.16	858.691	0.0143688	0.0534917	0.268617	0.788224	0.892689	FAM76A	protein_coding
ENSG00000009790.15	130.179	-0.0336258	0.120413	-0.279254	0.78005	0.888356	TRAF3IP3	protein_coding
ENSG00000009830.12	1438.1	0.0160247	0.0642396	0.249453	0.803011	0.901122	POMT2	protein_coding
ENSG00000009844.16	3131.06	0.122314	0.0543747	2.24947	0.0244823	0.102343	VTA1	protein_coding
ENSG00000009950.16	1405.86	-0.221421	0.158091	-1.40059	0.161336	0.35852	MLXIPL	protein_coding
ENSG00000009954.11	6725.57	0.239526	0.0476485	5.02693	4.98406e-07	2.1317e-05	BAZ1B	protein_coding
ENSG00000010017.13	2655.36	0.179274	0.0542455	3.30486	0.000950235	0.0100658	RANBP9	protein_coding
ENSG00000010030.14	464.393	0.300728	0.135034	2.22705	0.025944	0.106359	ETV7	protein_coding
ENSG00000010072.16	846.442	0.00588258	0.0522223	0.112645	0.910312	0.955396	SPRTN	protein_coding
ENSG00000010165.20	2882.91	-0.066161	0.0483183	-1.36928	0.170913	0.372271	EEF1AKNMT	protein_coding
ENSG00000010219.13	1243.04	-0.0283102	0.0801645	-0.353151	0.723975	0.855926	DYRK4	protein_coding
ENSG00000010244.19	7603.62	0.0960616	0.0316151	3.03847	0.00237779	0.0197692	ZNF207	protein_coding
ENSG00000010256.11	14659.7	0.0815336	0.0568093	1.43522	0.151225	0.343598	UQCRC1	protein_coding
ENSG00000010270.14	2290.11	-0.00486491	0.0648929	-0.0749683	0.94024	0.970795	STARD3NL	protein_coding
ENSG00000010278.15	40735.1	-0.250392	0.0852183	-2.93825	0.00330074	0.0251749	CD9	protein_coding
ENSG00000010282.15	10.3523	-0.515644	0.258143	-1.99751	0.0457697	0.156824	HHATL	protein_coding
ENSG00000010292.13	10304.3	0.386438	0.0707859	5.45924	4.78164e-08	2.70121e-06	NCAPD2	protein_coding
ENSG00000010295.20	350.716	-0.135876	0.100629	-1.35027	0.176928	0.379757	IFFO1	protein_coding
ENSG00000010310.9	54.8044	-0.257852	0.139744	-1.84518	0.0650116	0.198439	GIPR	protein_coding
ENSG00000010318.21	187.35	0.0832459	0.0818917	1.01654	0.309374	0.532615	PHF7	protein_coding
ENSG00000010319.7	283.01	-0.112258	0.120614	-0.930726	0.351996	0.574417	SEMA3G	protein_coding
ENSG00000010322.16	6038.69	-0.0991744	0.0667052	-1.48676	0.137079	0.322261	NISCH	protein_coding
ENSG00000010327.10	3528.37	-0.242003	0.117043	-2.06764	0.0386743	0.139568	STAB1	protein_coding
ENSG00000010361.14	1557.94	-0.0587811	0.0639857	-0.918659	0.358274	0.58096	FUZ	protein_coding
ENSG00000010379.16	271.469	-0.513816	0.205618	-2.49888	0.0124585	0.0646282	SLC6A13	protein_coding
ENSG00000010404.18	526.348	-0.23622	0.0842389	-2.80417	0.00504468	0.0339642	IDS	protein_coding
ENSG00000010438.17	27.672	0.773114	0.163272	4.73512	2.18926e-06	7.60207e-05	PRSS3	protein_coding
ENSG00000010539.12	515.555	0.0891249	0.0482971	1.84535	0.0649871	0.198397	ZNF200	protein_coding
ENSG00000010610.10	3696.32	-0.128408	0.0998305	-1.28626	0.198353	0.407061	CD4	protein_coding
ENSG00000010626.15	929.75	-0.185005	0.102861	-1.79858	0.0720849	0.212151	LRRC23	protein_coding
ENSG00000010671.16	275.323	-0.0815972	0.115945	-0.703757	0.481584	0.687482	BTK	protein_coding
ENSG00000010704.18	398.175	-0.0182793	0.0799191	-0.228723	0.819084	0.9096	HFE	protein_coding
ENSG00000010803.16	2757.7	-0.0811429	0.0652842	-1.24292	0.213898	0.426333	SCMH1	protein_coding
ENSG00000010810.17	2907.19	0.0249568	0.105489	0.236582	0.812981	0.906704	FYN	protein_coding
ENSG00000010818.10	3214.9	-0.0979827	0.0786586	-1.24567	0.212885	0.424998	HIVEP2	protein_coding
ENSG00000010932.17	272.258	-0.256415	0.162711	-1.57589	0.115051	0.288168	FMO1	protein_coding
ENSG00000011007.12	3021.83	0.0821229	0.0501639	1.63709	0.101611	0.265903	ELOA	protein_coding
ENSG00000011009.11	5472.71	-0.1095	0.0658883	-1.66191	0.0965307	0.257566	LYPLA2	protein_coding
ENSG00000011021.23	1355.41	-0.0482066	0.0729677	-0.660657	0.508832	0.707433	CLCN6	protein_coding
ENSG00000011028.14	5999.11	-0.234082	0.100311	-2.33356	0.0196189	0.0880539	MRC2	protein_coding
ENSG00000011052.21	0						NME1-NME2	protein_coding
ENSG00000011083.9	4.02427	0.455796	0.183712	2.48103	0.0131002	0.0668409	SLC6A7	protein_coding
ENSG00000011105.14	3314.75	-0.217929	0.0737623	-2.95447	0.00313202	0.0242682	TSPAN9	protein_coding
ENSG00000011114.15	2320.02	-0.102164	0.057948	-1.76302	0.077897	0.223749	BTBD7	protein_coding
ENSG00000011132.12	984.067	-0.0948813	0.0557597	-1.70161	0.0888283	0.24407	APBA3	protein_coding
ENSG00000011143.19	997.857	0.00913182	0.0618447	0.147657	0.882613	0.942042	MKS1	protein_coding
ENSG00000011198.10	1297.51	0.141108	0.0602476	2.34213	0.0191738	0.0866756	ABHD5	protein_coding
ENSG00000011201.12	986.916	-0.171965	0.1403	-1.22569	0.220314	0.433929	ANOS1	protein_coding
ENSG00000011243.18	2810.26	0.133032	0.0674724	1.97165	0.0486493	0.163293	AKAP8L	protein_coding
ENSG00000011258.16	1504.63	0.00018418	0.0635725	0.00289716	0.997688	0.998709	MBTD1	protein_coding
ENSG00000011260.14	1618.74	0.105379	0.053805	1.95854	0.0501662	0.166848	UTP18	protein_coding
ENSG00000011275.19	3312.26	-0.0806088	0.0523735	-1.53911	0.123776	0.301968	RNF216	protein_coding
ENSG00000011295.16	2279.14	-0.132031	0.0470287	-2.80745	0.00499348	0.0337166	TTC19	protein_coding
ENSG00000011304.22	19239.7	0.0845235	0.0358991	2.35447	0.0185489	0.0847979	PTBP1	protein_coding
ENSG00000011332.19	233.147	1.33283	0.155178	8.58906	8.76868e-18	2.51047e-15	DPF1	protein_coding
ENSG00000011347.10	983.051	0.198378	0.140146	1.41551	0.15692	0.351994	SYT7	protein_coding
ENSG00000011376.12	1525.73	0.0603368	0.0539475	1.11843	0.263381	0.483392	LARS2	protein_coding
ENSG00000011405.13	3357.21	0.0059996	0.0524844	0.114312	0.908991	0.954771	PIK3C2A	protein_coding
ENSG00000011422.12	2438.71	-0.111259	0.0966258	-1.15144	0.249549	0.467444	PLAUR	protein_coding
ENSG00000011426.11	2048.82	0.693354	0.0756141	9.16963	4.74647e-20	1.76779e-17	ANLN	protein_coding
ENSG00000011451.21	7734.51	0.18772	0.0682189	2.75174	0.00592804	0.0382465	WIZ	protein_coding
ENSG00000011454.18	2856.26	0.0531721	0.0553189	0.961192	0.336456	0.559724	RABGAP1	protein_coding
ENSG00000011465.18	18897.2	-0.516486	0.14959	-3.45268	0.00055504	0.0066627	DCN	protein_coding
ENSG00000011478.13	1085.45	0.0176087	0.0745765	0.236116	0.813343	0.906812	QPCTL	protein_coding
ENSG00000011485.15	4481.81	0.112645	0.0631969	1.78245	0.0746753	0.217419	PPP5C	protein_coding
ENSG00000011523.14	2036.06	-0.0972086	0.0484477	-2.00647	0.0448065	0.154732	CEP68	protein_coding
ENSG00000011566.15	2164.24	-0.00954016	0.0524062	-0.182042	0.855549	0.9281	MAP4K3	protein_coding
ENSG00000011590.14	43.5994	0.179005	0.10797	1.65792	0.0973333	0.258871	ZBTB32	protein_coding
ENSG00000011600.12	5904.76	-0.0432662	0.11465	-0.377377	0.705893	0.844789	TYROBP	protein_coding
ENSG00000011638.11	1061.63	-0.338562	0.0884027	-3.82977	0.000128264	0.00212524	TMEM159	protein_coding
ENSG00000011677.13	188.354	-0.657258	0.273099	-2.40667	0.0160987	0.0770707	GABRA3	protein_coding
ENSG00000012048.23	603.261	0.620667	0.110566	5.61356	1.98211e-08	1.25631e-06	BRCA1	protein_coding
ENSG00000012061.16	3486.96	-0.127847	0.0646245	-1.9783	0.0478945	0.161708	ERCC1	protein_coding
ENSG00000012124.17	1343.33	-0.210019	0.18182	-1.15509	0.248053	0.46574	CD22	protein_coding
ENSG00000012171.20	5238.47	-0.266463	0.100481	-2.65188	0.00800447	0.0473606	SEMA3B	protein_coding
ENSG00000012174.12	1214.25	0.0256713	0.0571558	0.449146	0.653327	0.810443	MBTPS2	protein_coding
ENSG00000012211.13	2292.32	0.222795	0.084841	2.62603	0.00863878	0.0499412	PRICKLE3	protein_coding
ENSG00000012223.13	1132.5	-0.773914	0.219705	-3.52252	0.000427472	0.00545815	LTF	protein_coding
ENSG00000012232.9	2637.36	-0.108913	0.075412	-1.44424	0.148671	0.339942	EXTL3	protein_coding
ENSG00000012504.15	9.88453	-0.430097	0.310427	-1.3855	0.1659	0.365391	NR1H4	protein_coding
ENSG00000012660.14	3715.81	0.257226	0.0775695	3.31607	0.000912914	0.00975645	ELOVL5	protein_coding
ENSG00000012779.11	1620	-0.265355	0.122569	-2.16495	0.0303918	0.11829	ALOX5	protein_coding
ENSG00000012817.16	0.469103	-0.210811	0.247929	-0.850287	0.395166	0.615619	KDM5D	protein_coding
ENSG00000012822.16	4965.18	-0.346554	0.057528	-6.0241	1.70055e-09	1.3897e-07	CALCOCO1	protein_coding
ENSG00000012963.15	2046.02	0.35271	0.0567801	6.21185	5.23631e-10	4.77003e-08	UBR7	protein_coding
ENSG00000012983.11	1741.32	-0.0485603	0.0514915	-0.943073	0.345643	0.56834	MAP4K5	protein_coding
ENSG00000013016.16	1250.92	-0.184299	0.0723878	-2.54599	0.0108967	0.0589632	EHD3	protein_coding
ENSG00000013275.8	8650.39	0.284181	0.0863115	3.29251	0.000992982	0.0103776	PSMC4	protein_coding
ENSG00000013288.9	3224.91	-0.234551	0.0675879	-3.47031	0.00051985	0.00634855	MAN2B2	protein_coding
ENSG00000013293.6	4.2224	0.317819	0.193352	1.64373	0.100233	0.263732	SLC7A14	protein_coding
ENSG00000013297.12	724.139	-0.422085	0.139141	-3.0335	0.00241735	0.0200308	CLDN11	protein_coding
ENSG00000013306.16	13433.9	0.0420948	0.0634903	0.663011	0.507324	0.706503	SLC25A39	protein_coding
ENSG00000013364.19	6935.54	-0.298823	0.076607	-3.90072	9.59063e-05	0.00168672	MVP	protein_coding
ENSG00000013374.16	4717.8	0.266927	0.0578297	4.61574	3.91705e-06	0.000124889	NUB1	protein_coding
ENSG00000013375.16	1662.89	0.165318	0.0573648	2.88186	0.0039533	0.0285825	PGM3	protein_coding
ENSG00000013392.8	638.489	-0.0021029	0.0632407	-0.0332524	0.973473	0.987481	RWDD2A	protein_coding
ENSG00000013441.16	3050.6	-0.053841	0.0624852	-0.861659	0.388875	0.610247	CLK1	protein_coding
ENSG00000013503.10	820.753	0.0927632	0.0597285	1.55308	0.120404	0.296716	POLR3B	protein_coding
ENSG00000013523.11	2052.49	-0.0861895	0.0634268	-1.35888	0.174184	0.37632	ANGEL1	protein_coding
ENSG00000013561.18	1948.68	0.0680887	0.0549319	1.23951	0.215156	0.427913	RNF14	protein_coding
ENSG00000013563.14	561.471	-0.18843	0.0661503	-2.84851	0.00439245	0.0307569	DNASE1L1	protein_coding
ENSG00000013573.17	2429.56	0.316328	0.0708984	4.46171	8.13097e-06	0.000230283	DDX11	protein_coding
ENSG00000013583.10	2356.2	-0.227442	0.0663237	-3.42927	0.000605203	0.00711592	HEBP1	protein_coding
ENSG00000013588.9	4550.88	-0.194466	0.150943	-1.28834	0.197627	0.40646	GPRC5A	protein_coding
ENSG00000013619.14	1312.75	0.00919495	0.10951	0.0839648	0.933084	0.967223	MAMLD1	protein_coding
ENSG00000013725.14	346.766	0.200664	0.127186	1.57773	0.114628	0.287443	CD6	protein_coding
ENSG00000013810.20	4664.22	0.601328	0.0788052	7.63056	2.33739e-14	4.43114e-12	TACC3	protein_coding
ENSG00000014123.10	2208.67	-0.0383335	0.0637437	-0.601369	0.547594	0.736336	UFL1	protein_coding
ENSG00000014138.9	346.178	0.572369	0.0679102	8.42831	3.50678e-17	9.28217e-15	POLA2	protein_coding
ENSG00000014164.7	4988.57	-0.0800026	0.0663501	-1.20576	0.227908	0.441996	ZC3H3	protein_coding
ENSG00000014216.16	22325.8	-0.238375	0.0600197	-3.9716	7.13902e-05	0.00132767	CAPN1	protein_coding
ENSG00000014257.16	915.311	0.0161248	0.157008	0.1027	0.918201	0.959407	ACP3	protein_coding
ENSG00000014641.21	6890.74	0.0759067	0.0549626	1.38106	0.16726	0.367255	MDH1	protein_coding
ENSG00000014824.14	3811.5	-0.0213335	0.0508299	-0.419704	0.674702	0.824851	SLC30A9	protein_coding
ENSG00000014914.21	748.274	0.116233	0.0808512	1.43762	0.150542	0.342546	MTMR11	protein_coding
ENSG00000014919.13	1587.25	-0.126951	0.0481004	-2.63928	0.00830818	0.0486233	COX15	protein_coding
ENSG00000015133.19	2618.25	0.0581474	0.0890217	0.653182	0.513639	0.711226	CCDC88C	protein_coding
ENSG00000015153.15	1008.22	0.110846	0.0518118	2.1394	0.0324036	0.123819	YAF2	protein_coding
ENSG00000015171.20	4455.91	-0.100067	0.0557349	-1.79542	0.0725874	0.213139	ZMYND11	protein_coding
ENSG00000015285.11	707.736	-0.119282	0.102533	-1.16336	0.244685	0.462158	WAS	protein_coding
ENSG00000015413.9	115.724	-0.682387	0.181321	-3.76343	0.000167601	0.00263787	DPEP1	protein_coding
ENSG00000015475.19	2441.87	-0.00484576	0.0817699	-0.0592609	0.952744	0.977208	BID	protein_coding
ENSG00000015479.20	101.165	0.175815	0.0922535	1.90578	0.0566785	0.181042	MATR3	protein_coding
ENSG00000015520.15	47.5784	-0.237608	0.153573	-1.5472	0.121816	0.298828	NPC1L1	protein_coding
ENSG00000015532.10	2460.58	-0.200899	0.0564363	-3.55975	0.000371213	0.00488367	XYLT2	protein_coding
ENSG00000015568.13	4.25432	0.0455	0.102658	0.443218	0.657608	0.813418	RGPD5	protein_coding
ENSG00000015592.16	7.18258	-0.170873	0.239658	-0.712984	0.475856	0.682602	STMN4	protein_coding
ENSG00000015676.18	5535.61	-0.189127	0.0497226	-3.80364	0.000142587	0.00231875	NUDCD3	protein_coding
ENSG00000016082.15	22.398	-0.304128	0.267006	-1.13903	0.25469	0.473469	ISL1	protein_coding
ENSG00000016391.11	642.752	0.175386	0.111648	1.57089	0.116208	0.289907	CHDH	protein_coding
ENSG00000016402.13	669.129	-0.514377	0.143477	-3.58508	0.000336969	0.00453234	IL20RA	protein_coding
ENSG00000016490.16	0.269609	0.245857	0.439841	0.558967	0.576184		CLCA1	protein_coding
ENSG00000016602.9	2.35838	-0.103535	0.239717	-0.431906	0.66581	0.81914	CLCA4	protein_coding
ENSG00000016864.18	2694.26	-0.107555	0.042922	-2.50581	0.012217	0.0637682	GLT8D1	protein_coding
ENSG00000017260.20	6153.68	-0.0130335	0.049123	-0.265325	0.790759	0.894053	ATP2C1	protein_coding
ENSG00000017427.17	419.185	-0.239432	0.151648	-1.57887	0.114367	0.287031	IGF1	protein_coding
ENSG00000017483.15	645.27	-0.44487	0.163444	-2.72186	0.00649166	0.0408017	SLC38A5	protein_coding
ENSG00000017797.13	6612.41	-0.0705953	0.0656592	-1.07518	0.282295	0.504295	RALBP1	protein_coding
ENSG00000018189.13	1319.86	0.134367	0.0663169	2.02614	0.0427504	0.149808	RUFY3	protein_coding
ENSG00000018236.15	654.953	-0.729529	0.154875	-4.71043	2.47195e-06	8.41598e-05	CNTN1	protein_coding
ENSG00000018280.17	901.046	0.00798831	0.0959636	0.0832431	0.933658	0.96745	SLC11A1	protein_coding
ENSG00000018408.15	5900.99	0.0257861	0.0606427	0.425213	0.670681	0.822253	WWTR1	protein_coding
ENSG00000018510.17	2037.18	0.155261	0.0593131	2.61766	0.00885349	0.0507571	AGPS	protein_coding
ENSG00000018607.7	11.8333	-0.0756121	0.139029	-0.543858	0.586539	0.764743	ZNF806	transcribed_unprocessed_pseudogene
ENSG00000018610.15	1128.44	0.0593157	0.0482128	1.23029	0.218589	0.431835	CXorf56	protein_coding
ENSG00000018625.15	196.451	0.176869	0.212751	0.831341	0.405781	0.62503	ATP1A2	protein_coding
ENSG00000018699.13	1117.66	0.0561723	0.0488085	1.15087	0.249786	0.467741	TTC27	protein_coding
ENSG00000018869.17	109.331	0.0539491	0.0849351	0.63518	0.525311	0.719627	ZNF582	protein_coding
ENSG00000019102.12	652.266	-0.601657	0.221161	-2.72045	0.0065194	0.0409393	VSIG2	protein_coding
ENSG00000019144.19	3988.99	-0.168549	0.0815886	-2.06584	0.0388432	0.139878	PHLDB1	protein_coding
ENSG00000019169.10	361.36	0.066821	0.179838	0.371561	0.71022	0.847183	MARCO	protein_coding
ENSG00000019186.10	132.511	-0.459365	0.241444	-1.90257	0.0570961	0.182083	CYP24A1	protein_coding
ENSG00000019485.13	1260.41	-0.0706005	0.0866556	-0.814725	0.41523	0.632501	PRDM11	protein_coding
ENSG00000019505.8	854.185	0.308029	0.139214	2.21263	0.0269235	0.109015	SYT13	protein_coding
ENSG00000019549.13	748.052	-0.0972955	0.140935	-0.690358	0.489969	0.694047	SNAI2	protein_coding
ENSG00000019582.15	209395	-0.37076	0.12208	-3.03702	0.0023893	0.0198492	CD74	protein_coding
ENSG00000019991.18	121.703	-0.174939	0.111143	-1.574	0.115488	0.288688	HGF	protein_coding
ENSG00000019995.6	794.674	0.0774997	0.0745913	1.03899	0.298808	0.521527	ZRANB1	protein_coding
ENSG00000020129.16	3072.66	-0.0778463	0.0644128	-1.20855	0.226835	0.441016	NCDN	protein_coding
ENSG00000020181.18	1576.53	-0.207829	0.125815	-1.65187	0.098561	0.260981	ADGRA2	protein_coding
ENSG00000020219.9	4.34935	0.349839	0.14634	2.39059	0.0168215	0.0794823	CCT8L1P	processed_pseudogene
ENSG00000020256.20	2152.85	-0.0144118	0.0446534	-0.322748	0.746886	0.868859	ZFP64	protein_coding
ENSG00000020426.11	782.22	0.113337	0.0542388	2.08959	0.036655	0.134766	MNAT1	protein_coding
ENSG00000020577.14	760.832	-0.257738	0.083779	-3.0764	0.00209514	0.0180541	SAMD4A	protein_coding
ENSG00000020633.19	2459.25	-0.701508	0.162143	-4.32648	1.51509e-05	0.000386919	RUNX3	protein_coding
ENSG00000020922.13	1841.36	0.112306	0.0547558	2.05104	0.0402629	0.143444	MRE11	protein_coding
ENSG00000021300.14	4180.47	-0.317011	0.117687	-2.69368	0.00706673	0.043481	PLEKHB1	protein_coding
ENSG00000021355.13	4630.01	-0.207173	0.0894375	-2.3164	0.0205364	0.0908159	SERPINB1	protein_coding
ENSG00000021461.17	5.53779	0.00871983	0.17299	0.0504067	0.959798	0.980594	CYP3A43	protein_coding
ENSG00000021488.13	52.8787	0.211701	0.128723	1.64462	0.100048	0.263476	SLC7A9	protein_coding
ENSG00000021574.13	1686.01	0.17193	0.0563237	3.05254	0.00226913	0.019138	SPAST	protein_coding
ENSG00000021645.20	369.995	-0.102673	0.146271	-0.701936	0.482719	0.688435	NRXN3	protein_coding
ENSG00000021762.20	1134.67	-0.404354	0.0697614	-5.79624	6.7817e-09	4.85833e-07	OSBPL5	protein_coding
ENSG00000021776.11	2739.21	-0.00236921	0.0509504	-0.0465002	0.962912	0.982093	AQR	protein_coding
ENSG00000021826.17	188.07	-0.419107	0.176286	-2.37743	0.0174339	0.0812807	CPS1	protein_coding
ENSG00000021852.13	1.34239	-0.17667	0.346392	-0.510028	0.610032	0.781095	C8B	protein_coding
ENSG00000022267.19	2528.49	0.000245493	0.123172	0.00199309	0.99841	0.999098	FHL1	protein_coding
ENSG00000022277.13	4548.42	-0.089288	0.0489687	-1.82337	0.0682474	0.204796	RTF2	protein_coding
ENSG00000022355.18	1.91741	0.0730035	0.344496	0.211914	0.832174	0.916325	GABRA1	protein_coding
ENSG00000022556.16	2896.45	0.128699	0.234145	0.549655	0.582556	0.761931	NLRP2	protein_coding
ENSG00000022567.10	3645.37	-0.348775	0.0808182	-4.31555	1.59206e-05	0.000401459	SLC45A4	protein_coding
ENSG00000022840.16	8518.92	0.0637411	0.0476199	1.33854	0.180721	0.384552	RNF10	protein_coding
ENSG00000022976.15	412.107	0.0779758	0.0699285	1.11508	0.264817	0.48504	ZNF839	protein_coding
ENSG00000023041.11	2183.72	0.190152	0.0487326	3.90195	9.54225e-05	0.00168102	ZDHHC6	protein_coding
ENSG00000023171.18	970.511	-0.298012	0.116936	-2.5485	0.0108186	0.058644	GRAMD1B	protein_coding
ENSG00000023191.17	6558.26	-0.29049	0.0584214	-4.97232	6.61547e-07	2.69729e-05	RNH1	protein_coding
ENSG00000023228.14	4641.65	0.0393462	0.0449261	0.875798	0.38114	0.603178	NDUFS1	protein_coding
ENSG00000023287.13	3339.92	0.0222479	0.0592907	0.375234	0.707486	0.845433	RB1CC1	protein_coding
ENSG00000023318.8	5844.19	0.0258107	0.0577136	0.447221	0.654716	0.811544	ERP44	protein_coding
ENSG00000023330.15	3452.61	0.0917861	0.0479275	1.91511	0.0554791	0.178563	ALAS1	protein_coding
ENSG00000023445.16	1502.79	0.0357002	0.148832	0.239869	0.810432	0.905341	BIRC3	protein_coding
ENSG00000023516.9	1975.18	-0.160842	0.0562738	-2.85821	0.00426039	0.0301602	AKAP11	protein_coding
ENSG00000023572.10	899.998	0.0461789	0.0533773	0.865143	0.386961	0.608444	GLRX2	protein_coding
ENSG00000023608.5	463.09	-0.0568608	0.065399	-0.869445	0.384604	0.606324	SNAPC1	protein_coding
ENSG00000023697.13	2307.32	0.32102	0.0803274	3.9964	6.43143e-05	0.00122643	DERA	protein_coding
ENSG00000023734.11	7070.86	0.111092	0.0650595	1.70755	0.0877205	0.242181	STRAP	protein_coding
ENSG00000023839.12	39.205	-0.0546676	0.118644	-0.46077	0.644963	0.805028	ABCC2	protein_coding
ENSG00000023892.11	779.197	-0.0677281	0.0719399	-0.941453	0.346473	0.569081	DEF6	protein_coding
ENSG00000023902.14	2966.54	0.263364	0.0762161	3.45549	0.000549297	0.00660858	PLEKHO1	protein_coding
ENSG00000023909.10	1792.23	-0.0159892	0.0742304	-0.215399	0.829456	0.914625	GCLM	protein_coding
ENSG00000024048.11	2574.48	0.0928452	0.0496523	1.86991	0.0614967	0.191021	UBR2	protein_coding
ENSG00000024422.12	4873.23	-0.434236	0.103052	-4.21377	2.51148e-05	0.000578217	EHD2	protein_coding
ENSG00000024526.17	1187.45	0.886114	0.0880687	10.0616	8.1642e-24	5.45394e-21	DEPDC1	protein_coding
ENSG00000024862.18	833.205	-0.0932984	0.0689461	-1.35321	0.175989	0.378645	CCDC28A	protein_coding
ENSG00000025039.15	1146.19	0.690354	0.101968	6.77027	1.28542e-11	1.58182e-09	RRAGD	protein_coding
ENSG00000025156.13	828.328	0.33002	0.0612721	5.38614	7.19872e-08	3.84962e-06	HSF2	protein_coding
ENSG00000025293.17	3009.68	0.0344927	0.0448487	0.769091	0.441839	0.654687	PHF20	protein_coding
ENSG00000025423.11	109.434	0.119197	0.118145	1.0089	0.31302	0.536326	HSD17B6	protein_coding
ENSG00000025434.19	1475.15	0.0533689	0.0661846	0.806365	0.420033	0.636981	NR1H3	protein_coding
ENSG00000025708.14	3120	-0.0920502	0.120814	-0.761918	0.446109	0.658095	TYMP	protein_coding
ENSG00000025770.19	1977.68	0.237215	0.0611674	3.87813	0.000105261	0.00181039	NCAPH2	protein_coding
ENSG00000025772.8	5393.51	0.0742666	0.0642041	1.15673	0.247384	0.465064	TOMM34	protein_coding
ENSG00000025796.14	4380.16	-0.00675352	0.0570643	-0.118349	0.905791	0.953126	SEC63	protein_coding
ENSG00000025800.14	6004.27	0.0552739	0.051654	1.07008	0.284583	0.506579	KPNA6	protein_coding
ENSG00000026025.16	28851	-0.161354	0.0972417	-1.65931	0.097054	0.258471	VIM	protein_coding
ENSG00000026036.22	148.778	0.0411338	0.113819	0.361396	0.717804	0.852102	RTEL1-TNFRSF6B	protein_coding
ENSG00000026103.22	1054.44	-0.164748	0.0900723	-1.82907	0.0673893	0.203192	FAS	protein_coding
ENSG00000026297.16	4622.36	-0.331032	0.0835947	-3.95996	7.49609e-05	0.00137877	RNASET2	protein_coding
ENSG00000026508.20	4391.53	0.101815	0.10743	0.947726	0.343269	0.566042	CD44	protein_coding
ENSG00000026559.14	713.632	0.134112	0.179911	0.745433	0.45601	0.666093	KCNG1	protein_coding
ENSG00000026652.15	673.258	0.0385488	0.093734	0.411257	0.680884	0.828669	AGPAT4	protein_coding
ENSG00000026751.17	557.126	0.124472	0.174587	0.712954	0.475874	0.682603	SLAMF7	protein_coding
ENSG00000026950.17	3038.32	-0.0238039	0.0789615	-0.301462	0.763062	0.878623	BTN3A1	protein_coding
ENSG00000027001.10	1150.89	-0.0757854	0.0661884	-1.14499	0.252211	0.470462	MIPEP	protein_coding
ENSG00000027075.15	620.962	-0.19777	0.0804434	-2.4585	0.0139518	0.0699518	PRKCH	protein_coding
ENSG00000027644.5	30.2815	0.0851025	0.1909	0.445795	0.655745	0.812226	INSRR	protein_coding
ENSG00000027697.15	4070.15	-0.190599	0.0682407	-2.79304	0.00522155	0.0348705	IFNGR1	protein_coding
ENSG00000027847.14	1822.1	-0.119615	0.055985	-2.13655	0.0326344	0.124418	B4GALT7	protein_coding
ENSG00000027869.12	487.531	0.22542	0.10664	2.11384	0.0345286	0.129692	SH2D2A	protein_coding
ENSG00000028116.18	712.455	0.160181	0.0496906	3.22357	0.00126601	0.0123878	VRK2	protein_coding
ENSG00000028137.19	1668.82	-0.182572	0.104627	-1.74497	0.0809895	0.229453	TNFRSF1B	protein_coding
ENSG00000028203.18	2520.86	-0.0189123	0.0526902	-0.358935	0.719644	0.853081	VEZT	protein_coding
ENSG00000028277.21	605.074	0.0199188	0.0884996	0.225072	0.821923	0.911021	POU2F2	protein_coding
ENSG00000028310.18	2462.42	0.145567	0.0578763	2.51515	0.0118983	0.0626099	BRD9	protein_coding
ENSG00000028528.15	4786.17	-0.0189202	0.0461329	-0.410124	0.681715	0.829258	SNX1	protein_coding
ENSG00000028839.10	803.6	0.200954	0.0695273	2.8903	0.00384879	0.0280437	TBPL1	protein_coding
ENSG00000029153.14	774.901	0.32083	0.117508	2.73027	0.00632821	0.0400857	ARNTL2	protein_coding
ENSG00000029363.17	5626.39	0.0296235	0.0401899	0.737087	0.46107	0.670256	BCLAF1	protein_coding
ENSG00000029364.12	4080.46	-0.00183309	0.0558431	-0.0328257	0.973814	0.987636	SLC39A9	protein_coding
ENSG00000029534.21	163.963	0.61271	0.173363	3.53425	0.000408932	0.0052841	ANK1	protein_coding
ENSG00000029559.7	146.872	-0.126918	0.190632	-0.665776	0.505554	0.705089	IBSP	protein_coding
ENSG00000029639.11	356.786	-0.0289941	0.0582432	-0.497811	0.618617	0.787011	TFB1M	protein_coding
ENSG00000029725.17	1263.79	0.125878	0.0546374	2.30389	0.021229	0.092883	RABEP1	protein_coding
ENSG00000029993.15	3660.08	0.520128	0.0712707	7.29792	2.92247e-13	4.8045e-11	HMGB3	protein_coding
ENSG00000030066.13	3066.22	0.234501	0.0490481	4.78104	1.74394e-06	6.23582e-05	NUP160	protein_coding
ENSG00000030110.13	2644.33	0.115668	0.0700892	1.6503	0.0988825	0.261323	BAK1	protein_coding
ENSG00000030304.14	8.62216	0.572681	0.193617	2.95781	0.00309833	0.0240761	MUSK	protein_coding
ENSG00000030419.16	707.792	-0.24611	0.0744621	-3.30517	0.000949186	0.0100598	IKZF2	protein_coding
ENSG00000030582.18	29281.2	-0.133587	0.0689831	-1.93651	0.052805	0.172862	GRN	protein_coding
ENSG00000031003.10	1201.64	0.08258	0.0522921	1.57921	0.114289	0.286932	FAM13B	protein_coding
ENSG00000031081.11	846.765	-0.086088	0.0979996	-0.878453	0.379698	0.601961	ARHGAP31	protein_coding
ENSG00000031691.7	485.903	0.411742	0.0745303	5.5245	3.30434e-08	1.96978e-06	CENPQ	protein_coding
ENSG00000031698.13	7656.38	-0.0246672	0.0485762	-0.507803	0.611591	0.782211	SARS1	protein_coding
ENSG00000031823.14	3363.77	-0.126144	0.0528999	-2.38458	0.0170987	0.0803951	RANBP3	protein_coding
ENSG00000032219.19	1277.74	0.00147188	0.0549666	0.0267778	0.978637	0.989917	ARID4A	protein_coding
ENSG00000032389.13	2087.56	0.0373216	0.0602433	0.619514	0.535578	0.727459	EIPR1	protein_coding
ENSG00000032444.17	4253.2	-0.153581	0.0722623	-2.12533	0.033559	0.127022	PNPLA6	protein_coding
ENSG00000032742.18	582.641	-0.0558043	0.0647362	-0.862026	0.388673	0.610081	IFT88	protein_coding
ENSG00000033011.13	1046.78	-0.175371	0.0646767	-2.7115	0.00669796	0.0418421	ALG1	protein_coding
ENSG00000033030.15	1484.1	0.167572	0.0465327	3.60118	0.000316779	0.00431874	ZCCHC8	protein_coding
ENSG00000033050.9	1291.96	0.352073	0.0584125	6.02736	1.66663e-09	1.37263e-07	ABCF2	protein_coding
ENSG00000033100.16	4429.15	0.025173	0.0641438	0.392447	0.694728	0.837727	CHPF2	protein_coding
ENSG00000033122.21	91.9864	0.616497	0.131519	4.68751	2.76553e-06	9.24463e-05	LRRC7	protein_coding
ENSG00000033170.17	4649.62	0.184749	0.0908216	2.03419	0.041932	0.147777	FUT8	protein_coding
ENSG00000033178.13	1873.44	0.186897	0.0528021	3.53957	0.000400781	0.00519953	UBA6	protein_coding
ENSG00000033327.13	7876.57	-0.370693	0.106165	-3.49166	0.000480024	0.0059471	GAB2	protein_coding
ENSG00000033627.17	2354.81	-0.149043	0.0565634	-2.63497	0.0084145	0.049042	ATP6V0A1	protein_coding
ENSG00000033800.14	2846.76	0.0154417	0.0477457	0.323416	0.74638	0.868555	PIAS1	protein_coding
ENSG00000033867.16	1387.21	0.010599	0.064372	0.164652	0.869218	0.935584	SLC4A7	protein_coding
ENSG00000034053.14	881.266	-0.0898116	0.110093	-0.815776	0.414628	0.632019	APBA2	protein_coding
ENSG00000034152.19	3320.22	-0.326677	0.0565113	-5.78075	7.43684e-09	5.26028e-07	MAP2K3	protein_coding
ENSG00000034239.11	276.209	0.0827408	0.222904	0.371195	0.710492	0.847364	EFCAB1	protein_coding
ENSG00000034510.6	84249.9	0.0840792	0.0828311	1.01507	0.310074	0.53345	TMSB10	protein_coding
ENSG00000034533.12	579.938	0.164971	0.0456783	3.61159	0.000304328	0.00418151	ASTE1	protein_coding
ENSG00000034677.13	3298.89	-0.0126964	0.0734074	-0.172959	0.862684	0.93195	RNF19A	protein_coding
ENSG00000034693.15	756.122	0.139405	0.0636246	2.19105	0.0284483	0.113089	PEX3	protein_coding
ENSG00000034713.8	4039.14	-0.182729	0.0666546	-2.74143	0.00611726	0.0391076	GABARAPL2	protein_coding
ENSG00000034971.17	21.3338	-0.510534	0.219452	-2.3264	0.0199971	0.0892469	MYOC	protein_coding
ENSG00000035115.22	3655.59	-0.150437	0.0710984	-2.1159	0.0343536	0.129125	SH3YL1	protein_coding
ENSG00000035141.8	4240.86	0.260969	0.0498616	5.23386	1.66011e-07	8.07714e-06	FAM136A	protein_coding
ENSG00000035403.18	14429.9	-0.135139	0.0657313	-2.05593	0.0397896	0.142373	VCL	protein_coding
ENSG00000035499.13	641.269	0.867009	0.0935526	9.26762	1.90351e-20	7.4177e-18	DEPDC1B	protein_coding
ENSG00000035664.11	535.638	-0.177929	0.122443	-1.45315	0.146181	0.33602	DAPK2	protein_coding
ENSG00000035681.9	1564.96	-0.00212264	0.0513941	-0.0413012	0.967056	0.984531	NSMAF	protein_coding
ENSG00000035687.10	3218.89	-0.0800629	0.0516822	-1.54914	0.121348	0.298136	ADSS2	protein_coding
ENSG00000035720.8	23.6704	0.0308982	0.151962	0.203329	0.838878	0.92012	STAP1	protein_coding
ENSG00000035862.12	13553.8	-0.236597	0.0922918	-2.56358	0.01036	0.0568686	TIMP2	protein_coding
ENSG00000035928.16	2589.26	0.108986	0.0493605	2.20796	0.0272469	0.109943	RFC1	protein_coding
ENSG00000036054.13	2297.47	-0.0194227	0.0442286	-0.439144	0.660557	0.81547	TBC1D23	protein_coding
ENSG00000036257.13	3275.81	0.015829	0.0460084	0.344047	0.730811	0.85943	CUL3	protein_coding
ENSG00000036448.10	52.6951	-0.192337	0.171245	-1.12317	0.261365	0.481202	MYOM2	protein_coding
ENSG00000036473.8	14.2297	-0.485772	0.23883	-2.03397	0.0419546	0.147844	OTC	protein_coding
ENSG00000036530.9	79.6317	0.125292	0.107566	1.16479	0.244105	0.461643	CYP46A1	protein_coding
ENSG00000036549.13	2463.11	-0.0244919	0.0499115	-0.490707	0.623634	0.790764	ZZZ3	protein_coding
ENSG00000036565.15	2.43081	-0.205866	0.216433	-0.95118	0.341513	0.56444	SLC18A1	protein_coding
ENSG00000036672.16	345.295	-0.129162	0.106601	-1.21164	0.225651	0.43981	USP2	protein_coding
ENSG00000036828.17	59.069	0.154858	0.266744	0.58055	0.561544	0.746962	CASR	protein_coding
ENSG00000037042.9	767.014	-0.107657	0.0632504	-1.70208	0.0887405	0.244016	TUBG2	protein_coding
ENSG00000037241.7	1339.13	0.151468	0.0787066	1.92447	0.0542961	0.176129	RPL26L1	protein_coding
ENSG00000037280.16	730.518	-0.183605	0.105249	-1.74448	0.081076	0.229605	FLT4	protein_coding
ENSG00000037474.15	3275.46	0.0851917	0.0525517	1.6211	0.104995	0.271771	NSUN2	protein_coding
ENSG00000037637.11	2372.29	-0.07291	0.0494643	-1.47399	0.140484	0.327375	FBXO42	protein_coding
ENSG00000037749.12	663.143	0.00986189	0.0751737	0.131188	0.895627	0.948308	MFAP3	protein_coding
ENSG00000037757.14	1507.31	0.0215456	0.0884189	0.243677	0.807481	0.903302	MRI1	protein_coding
ENSG00000037897.17	1101.31	-0.0184059	0.0591518	-0.311165	0.755675	0.874007	METTL1	protein_coding
ENSG00000037965.6	117.714	0.122499	0.161802	0.757093	0.448994	0.660551	HOXC8	protein_coding
ENSG00000038002.9	750.773	-0.0772109	0.0757572	-1.01919	0.308114	0.531119	AGA	protein_coding
ENSG00000038210.14	1057.9	0.222296	0.0609658	3.64625	0.000266098	0.00378217	PI4K2B	protein_coding
ENSG00000038219.13	2789.02	-0.0360498	0.0607969	-0.592954	0.553212	0.74095	BOD1L1	protein_coding
ENSG00000038274.17	5236.94	-0.0904116	0.0620618	-1.4568	0.145172	0.334376	MAT2B	protein_coding
ENSG00000038295.8	83.637	-0.221059	0.17853	-1.23822	0.215634	0.428498	TLL1	protein_coding
ENSG00000038358.15	1916.29	0.00158968	0.0709745	0.0223979	0.982131	0.991245	EDC4	protein_coding
ENSG00000038382.20	5037.24	-0.00475727	0.0673163	-0.0706704	0.94366	0.972212	TRIO	protein_coding
ENSG00000038427.16	5392.97	-0.415821	0.1621	-2.56521	0.0103114	0.056711	VCAN	protein_coding
ENSG00000038532.16	2605.75	-0.102618	0.0716348	-1.43251	0.151998	0.344721	CLEC16A	protein_coding
ENSG00000038945.15	1911.87	-0.0333243	0.113147	-0.294523	0.768359	0.881917	MSR1	protein_coding
ENSG00000039068.19	12331.2	-0.167577	0.0809081	-2.0712	0.0383398	0.138701	CDH1	protein_coding
ENSG00000039123.16	2070.2	-0.121382	0.0547368	-2.21755	0.0265852	0.108161	MTREX	protein_coding
ENSG00000039139.9	264.271	-0.313362	0.132062	-2.37284	0.0176517	0.0819515	DNAH5	protein_coding
ENSG00000039319.17	919.375	0.149365	0.0602525	2.47898	0.0131759	0.0671412	ZFYVE16	protein_coding
ENSG00000039523.20	2459.31	-0.176635	0.0626646	-2.81875	0.00482117	0.0328589	RIPOR1	protein_coding
ENSG00000039537.14	54.9123	-0.835327	0.226626	-3.68593	0.00022787	0.00335319	C6	protein_coding
ENSG00000039560.14	3886.44	0.230608	0.0934015	2.469	0.0135492	0.0684963	RAI14	protein_coding
ENSG00000039600.11	60.8133	0.224642	0.144559	1.55398	0.120188	0.296453	SOX30	protein_coding
ENSG00000039650.12	2429.2	0.151849	0.0591867	2.5656	0.0102999	0.0566863	PNKP	protein_coding
ENSG00000039987.7	10.7597	0.249757	0.153452	1.62759	0.103611	0.269454	BEST2	protein_coding
ENSG00000040199.18	452.497	-0.00920489	0.0745424	-0.123485	0.901723	0.951006	PHLPP2	protein_coding
ENSG00000040275.17	1018.72	0.378997	0.0565888	6.69739	2.12175e-11	2.4943e-09	SPDL1	protein_coding
ENSG00000040341.18	2512.4	-0.0597433	0.0497488	-1.2009	0.229791	0.444316	STAU2	protein_coding
ENSG00000040487.13	1178.27	-0.0134598	0.063617	-0.211576	0.832438	0.916433	SLC66A1	protein_coding
ENSG00000040531.16	1043.89	-0.0902612	0.0598077	-1.50919	0.13125	0.313272	CTNS	protein_coding
ENSG00000040608.14	1242.14	0.155779	0.0915537	1.70151	0.0888475	0.244107	RTN4R	protein_coding
ENSG00000040633.13	2679.22	-0.0651061	0.0490371	-1.32769	0.184281	0.3892	PHF23	protein_coding
ENSG00000040731.10	4.80508	-0.427926	0.321006	-1.33308	0.182506	0.387165	CDH10	protein_coding
ENSG00000040933.16	1521.02	0.00302405	0.0537422	0.0562695	0.955127	0.978565	INPP4A	protein_coding
ENSG00000041353.10	257.915	0.254464	0.129251	1.96876	0.0489807	0.164036	RAB27B	protein_coding
ENSG00000041357.16	6356.92	0.299462	0.0634273	4.72134	2.34301e-06	8.04304e-05	PSMA4	protein_coding
ENSG00000041515.16	33.451	0.235635	0.172577	1.36539	0.172131	0.37388	MYO16	protein_coding
ENSG00000041802.11	3208.02	0.249724	0.0567764	4.39838	1.09063e-05	0.000294214	LSG1	protein_coding
ENSG00000041880.14	1770.66	-0.11248	0.0754083	-1.49161	0.135801	0.320437	PARP3	protein_coding
ENSG00000041982.16	2947.33	-0.150389	0.153166	-0.981873	0.326162	0.549559	TNC	protein_coding
ENSG00000041988.15	683.496	-0.0901529	0.0559085	-1.61251	0.106851	0.274774	THAP3	protein_coding
ENSG00000042062.13	196.017	-0.0727536	0.1318	-0.552002	0.580947	0.760773	RIPOR3	protein_coding
ENSG00000042088.14	1440.61	0.289919	0.0544513	5.32437	1.01303e-07	5.21203e-06	TDP1	protein_coding
ENSG00000042286.15	902.155	-0.0561643	0.069448	-0.808724	0.418674	0.635663	AIFM2	protein_coding
ENSG00000042304.12	1.31452	0.0519176	0.223803	0.231979	0.816554	0.908523	C2orf83	protein_coding
ENSG00000042317.17	500.596	-0.133187	0.0622054	-2.14108	0.0322676	0.123512	SPATA7	protein_coding
ENSG00000042429.12	246.558	0.00450257	0.0487744	0.0923144	0.926448	0.963683	MED17	protein_coding
ENSG00000042445.14	1773.74	-0.303686	0.0609329	-4.98393	6.23042e-07	2.57324e-05	RETSAT	protein_coding
ENSG00000042493.16	8195.71	-0.0521939	0.0830971	-0.628108	0.529933	0.722895	CAPG	protein_coding
ENSG00000042753.12	4706.58	0.268981	0.074197	3.62522	0.000288714	0.00403163	AP2S1	protein_coding
ENSG00000042781.14	41.7279	-0.389992	0.160145	-2.43525	0.0148815	0.0730499	USH2A	protein_coding
ENSG00000042813.8	6.42507	0.00918327	0.166713	0.0550845	0.956071	0.979008	ZPBP	protein_coding
ENSG00000042832.12	78.2293	0.311941	0.155524	2.00574	0.0448845	0.154888	TG	protein_coding
ENSG00000042980.13	1231.21	-0.514557	0.123603	-4.16296	3.14145e-05	0.000695117	ADAM28	protein_coding
ENSG00000043039.7	941.413	-0.0520948	0.200181	-0.260238	0.79468	0.89655	BARX2	protein_coding
ENSG00000043093.15	2835.37	0.184463	0.0495421	3.72336	0.000196586	0.00298897	DCUN1D1	protein_coding
ENSG00000043143.20	3189	-0.309782	0.0889212	-3.48379	0.000494376	0.00609977	JADE2	protein_coding
ENSG00000043355.12	633.416	0.561681	0.317019	1.77176	0.0764349	0.220876	ZIC2	protein_coding
ENSG00000043462.13	1140.02	-0.0218374	0.111618	-0.195644	0.844889	0.922601	LCP2	protein_coding
ENSG00000043514.17	1779.32	0.117254	0.0691356	1.69601	0.0898849	0.246	TRIT1	protein_coding
ENSG00000043591.6	35.6258	0.0439905	0.154062	0.285537	0.775233	0.885938	ADRB1	protein_coding
ENSG00000044012.4	3.27397	-0.238542	0.46512	-0.51286	0.608049	0.779639	GUCA2B	protein_coding
ENSG00000044090.10	4671.91	-0.12999	0.080807	-1.60865	0.107693	0.276279	CUL7	protein_coding
ENSG00000044115.21	19543.5	-0.00091223	0.046831	-0.0194792	0.984459	0.992239	CTNNA1	protein_coding
ENSG00000044446.12	1557.3	0.0896635	0.0726193	1.23471	0.21694	0.429957	PHKA2	protein_coding
ENSG00000044459.15	621.579	0.705218	0.0776872	9.07766	1.10932e-19	3.79569e-17	CNTLN	protein_coding
ENSG00000044524.11	94.8323	-0.616193	0.141524	-4.35399	1.33682e-05	0.00034945	EPHA3	protein_coding
ENSG00000044574.8	32301.1	0.0323359	0.0559005	0.578455	0.562957	0.748195	HSPA5	protein_coding
ENSG00000046604.13	11614.9	0.173732	0.0867113	2.00357	0.0451166	0.15537	DSG2	protein_coding
ENSG00000046647.13	859.986	-0.162612	0.0763357	-2.13022	0.0331533	0.125895	GEMIN8	protein_coding
ENSG00000046651.15	1755.37	0.172631	0.0623935	2.76681	0.00566077	0.0369176	OFD1	protein_coding
ENSG00000046653.15	1841.92	0.374729	0.101453	3.69362	0.000221082	0.00328297	GPM6B	protein_coding
ENSG00000046774.10	45.3317	0.580946	0.516636	1.12448	0.26081	0.480515	MAGEC2	protein_coding
ENSG00000046889.19	1073.59	-0.0541678	0.133557	-0.405579	0.685052	0.831454	PREX2	protein_coding
ENSG00000047056.16	1348.37	-0.092174	0.0618272	-1.49083	0.136006	0.320704	WDR37	protein_coding
ENSG00000047188.16	1048.66	0.0984196	0.0583796	1.68586	0.0918235	0.249418	YTHDC2	protein_coding
ENSG00000047230.15	2051.98	0.176602	0.063432	2.78411	0.00536746	0.0355628	CTPS2	protein_coding
ENSG00000047249.18	2939.75	-0.0701401	0.0560767	-1.25079	0.211011	0.422592	ATP6V1H	protein_coding
ENSG00000047315.17	5044.35	0.0110923	0.0617063	0.17976	0.857341	0.929208	POLR2B	protein_coding
ENSG00000047346.12	1192.42	-0.109608	0.0584195	-1.87623	0.0606241	0.18934	FAM214A	protein_coding
ENSG00000047365.12	872.787	0.00682471	0.0899233	0.0758948	0.939503	0.9703	ARAP2	protein_coding
ENSG00000047410.14	5441.57	0.215769	0.0563053	3.83212	0.000127043	0.00210833	TPR	protein_coding
ENSG00000047457.14	18894.1	-0.198098	0.136613	-1.45007	0.147039	0.337233	CP	protein_coding
ENSG00000047578.13	1659.25	-0.193296	0.0586154	-3.29769	0.000974835	0.0102626	KATNIP	protein_coding
ENSG00000047579.20	1064.87	0.204278	0.0527279	3.87419	0.000106979	0.00183619	DTNBP1	protein_coding
ENSG00000047597.7	432.361	0.434776	0.125475	3.46505	0.000530135	0.00644275	XK	protein_coding
ENSG00000047617.15	246.293	-0.116417	0.153587	-0.757983	0.448461	0.660043	ANO2	protein_coding
ENSG00000047621.12	1010.53	0.0951533	0.0596837	1.59429	0.110871	0.281549	C12orf4	protein_coding
ENSG00000047634.15	560.112	0.541921	0.0898404	6.03205	1.61896e-09	1.33599e-07	SCML1	protein_coding
ENSG00000047644.19	2212.98	0.0865281	0.0760659	1.13754	0.255312	0.474248	WWC3	protein_coding
ENSG00000047648.23	211.886	-0.469573	0.127418	-3.68528	0.000228449	0.00335936	ARHGAP6	protein_coding
ENSG00000047662.5	22.4937	0.271764	0.102363	2.65492	0.00793275	0.0470631	FAM184B	protein_coding
ENSG00000047849.21	15535.5	-0.145711	0.0600429	-2.42679	0.0152333	0.0742883	MAP4	protein_coding
ENSG00000047932.14	1754.46	-0.0268832	0.052293	-0.514088	0.607191	0.779261	GOPC	protein_coding
ENSG00000047936.11	173.219	0.715319	0.241755	2.95885	0.00308786	0.0240081	ROS1	protein_coding
ENSG00000048028.11	2902.17	0.100783	0.0676002	1.49087	0.135996	0.320699	USP28	protein_coding
ENSG00000048052.22	1449.62	0.0211889	0.106197	0.199525	0.841852	0.921432	HDAC9	protein_coding
ENSG00000048140.18	3288.72	0.0652314	0.0562404	1.15987	0.246103	0.463779	TSPAN17	protein_coding
ENSG00000048162.21	1314.77	-0.0106247	0.0739817	-0.143613	0.885806	0.943679	NOP16	protein_coding
ENSG00000048342.17	1007.94	-0.222921	0.0732904	-3.04161	0.00235316	0.0196343	CC2D2A	protein_coding
ENSG00000048392.12	1719.25	-0.181228	0.0691384	-2.62123	0.00876125	0.0504068	RRM2B	protein_coding
ENSG00000048405.10	1428.84	0.0764072	0.0456877	1.67238	0.0944493	0.253899	ZNF800	protein_coding
ENSG00000048462.11	33.4532	-0.185966	0.212375	-0.875652	0.381219	0.603225	TNFRSF17	protein_coding
ENSG00000048471.14	1530.78	-0.0886112	0.0759514	-1.16668	0.243339	0.460753	SNX29	protein_coding
ENSG00000048540.15	1313	-0.445463	0.226579	-1.96604	0.0492945	0.164822	LMO3	protein_coding
ENSG00000048544.6	3142.76	0.213424	0.0594418	3.59047	0.000330077	0.00445815	MRPS10	protein_coding
ENSG00000048545.16	1.03956	0.0462606	0.211476	0.218751	0.826844	0.913204	GUCA1A	protein_coding
ENSG00000048649.13	4124.48	-0.130625	0.0739595	-1.76617	0.0773669	0.222759	RSF1	protein_coding
ENSG00000048707.15	2951.07	-0.280584	0.0728208	-3.85307	0.000116644	0.00197311	VPS13D	protein_coding
ENSG00000048740.18	1255.22	-0.245116	0.108847	-2.25193	0.0243267	0.101933	CELF2	protein_coding
ENSG00000048828.17	11853	-0.0444391	0.0552428	-0.804433	0.421147	0.637937	FAM120A	protein_coding
ENSG00000048991.16	2833.78	0.147112	0.0509301	2.8885	0.00387089	0.028156	R3HDM1	protein_coding
ENSG00000049089.15	3929.28	0.101321	0.156064	0.649229	0.516191	0.712994	COL9A2	protein_coding
ENSG00000049130.16	433.803	0.328237	0.105725	3.10464	0.00190512	0.0168691	KITLG	protein_coding
ENSG00000049167.15	399.225	-0.0155108	0.056622	-0.273937	0.784133	0.890379	ERCC8	protein_coding
ENSG00000049192.15	142.923	0.404901	0.135388	2.99066	0.00278372	0.0222644	ADAMTS6	protein_coding
ENSG00000049239.13	7574.64	-0.222711	0.0819192	-2.71866	0.00655461	0.0411236	H6PD	protein_coding
ENSG00000049245.13	5733.52	-0.110081	0.0547852	-2.00932	0.0445029	0.154114	VAMP3	protein_coding
ENSG00000049246.14	1491.66	-0.214302	0.0892587	-2.40091	0.0163541	0.0778774	PER3	protein_coding
ENSG00000049247.14	9.14371	0.266582	0.229136	1.16342	0.244657	0.462147	UTS2	protein_coding
ENSG00000049249.9	161.886	0.220531	0.137611	1.60257	0.109029	0.278455	TNFRSF9	protein_coding
ENSG00000049283.18	3331.66	-0.223614	0.112307	-1.9911	0.0464694	0.158523	EPN3	protein_coding
ENSG00000049323.16	3503.14	0.190608	0.123113	1.54824	0.121564	0.298444	LTBP1	protein_coding
ENSG00000049449.10	3990.78	0.0598225	0.0736184	0.812603	0.416446	0.633688	RCN1	protein_coding
ENSG00000049540.18	3011.69	0.169616	0.154143	1.10038	0.271167	0.492166	ELN	protein_coding
ENSG00000049541.11	2293.5	0.447291	0.0534055	8.37538	5.50474e-17	1.41264e-14	RFC2	protein_coding
ENSG00000049618.24	5509.02	-0.0251476	0.0565057	-0.445046	0.656287	0.812607	ARID1B	protein_coding
ENSG00000049656.14	8121.79	0.1768	0.0603154	2.93126	0.0033759	0.0255904	CLPTM1L	protein_coding
ENSG00000049759.19	2253.95	-0.0189984	0.076271	-0.24909	0.803291	0.901312	NEDD4L	protein_coding
ENSG00000049768.16	199.165	0.175684	0.112032	1.56816	0.116843	0.290889	FOXP3	protein_coding
ENSG00000049769.14	336.647	0.185725	0.105591	1.75892	0.078591	0.224898	PPP1R3F	protein_coding
ENSG00000049860.14	3568.41	-0.165729	0.0592609	-2.7966	0.00516431	0.0345706	HEXB	protein_coding
ENSG00000049883.15	623.744	-0.0302507	0.0566393	-0.534095	0.593276	0.769733	PTCD2	protein_coding
ENSG00000050030.16	58.4414	0.802953	0.188671	4.25583	2.08276e-05	0.000499174	NEXMIF	protein_coding
ENSG00000050130.18	1696.22	-0.187221	0.0504072	-3.71418	0.000203861	0.00308955	JKAMP	protein_coding
ENSG00000050165.18	1977.61	-0.423406	0.106594	-3.97214	7.12292e-05	0.00132527	DKK3	protein_coding
ENSG00000050327.15	1170.83	0.163444	0.0659734	2.47742	0.0132335	0.0673451	ARHGEF5	protein_coding
ENSG00000050344.9	1052.47	0.133621	0.0893157	1.49606	0.134639	0.318786	NFE2L3	protein_coding
ENSG00000050393.11	3801.23	0.191077	0.0563398	3.3915	0.000695101	0.00786822	MCUR1	protein_coding
ENSG00000050405.13	2243.57	-0.0517997	0.0750139	-0.690535	0.489858	0.693937	LIMA1	protein_coding
ENSG00000050426.16	3085.95	-0.220251	0.062377	-3.53097	0.000414041	0.00533583	LETMD1	protein_coding
ENSG00000050438.17	502.826	0.171688	0.106037	1.61913	0.105419	0.272539	SLC4A8	protein_coding
ENSG00000050555.19	959.377	0.14346	0.155823	0.920659	0.357229	0.57999	LAMC3	protein_coding
ENSG00000050628.20	394.334	-0.491748	0.168632	-2.9161	0.00354434	0.0265186	PTGER3	protein_coding
ENSG00000050730.16	60.3146	0.0275744	0.185944	0.148294	0.882111	0.941768	TNIP3	protein_coding
ENSG00000050748.18	1990.8	0.0351864	0.0587091	0.599334	0.54895	0.737553	MAPK9	protein_coding
ENSG00000050767.17	1220.73	0.104849	0.159213	0.658544	0.510188	0.708476	COL23A1	protein_coding
ENSG00000050820.17	3847.73	-0.255426	0.0652811	-3.91271	9.12678e-05	0.00162126	BCAR1	protein_coding
ENSG00000051009.11	2199.88	-0.185614	0.0599202	-3.09768	0.00195041	0.0171475	FAM160A2	protein_coding
ENSG00000051108.15	5947.54	-0.188544	0.0648697	-2.90651	0.00365488	0.0270523	HERPUD1	protein_coding
ENSG00000051128.19	1050.22	-0.0525153	0.0833913	-0.629746	0.528861	0.722134	HOMER3	protein_coding
ENSG00000051180.17	667.336	0.488255	0.0740738	6.59148	4.35476e-11	4.76038e-09	RAD51	protein_coding
ENSG00000051341.14	545.031	0.669249	0.0792634	8.44336	3.08335e-17	8.29751e-15	POLQ	protein_coding
ENSG00000051382.9	2436.48	0.0227312	0.0639839	0.355263	0.722392	0.854859	PIK3CB	protein_coding
ENSG00000051523.11	19979.2	-0.13386	0.0965966	-1.38577	0.165818	0.36524	CYBA	protein_coding
ENSG00000051596.10	1515.71	-0.0345005	0.0727273	-0.474381	0.635228	0.799062	THOC3	protein_coding
ENSG00000051620.11	5205.92	0.00729528	0.0787372	0.0926534	0.926179	0.963514	HEBP2	protein_coding
ENSG00000051825.15	909.088	0.41657	0.064809	6.42765	1.2959e-10	1.34333e-08	MPHOSPH9	protein_coding
ENSG00000052126.14	1684.58	0.00629608	0.0804434	0.0782672	0.937616	0.969575	PLEKHA5	protein_coding
ENSG00000052344.16	8206.38	-0.226316	0.0894856	-2.52908	0.0114363	0.0609558	PRSS8	protein_coding
ENSG00000052723.12	3006.04	0.239802	0.0509103	4.71029	2.47364e-06	8.41598e-05	SIKE1	protein_coding
ENSG00000052749.14	2278.82	-0.00505173	0.0659163	-0.0766386	0.938911	0.970022	RRP12	protein_coding
ENSG00000052795.13	714.775	0.0850287	0.0745163	1.14107	0.253839	0.472564	FNIP2	protein_coding
ENSG00000052802.13	2781.39	0.0777479	0.0836268	0.929702	0.352526	0.575032	MSMO1	protein_coding
ENSG00000052841.15	4493.19	-0.0511356	0.048193	-1.06106	0.288663	0.510953	TTC17	protein_coding
ENSG00000052850.8	46.295	0.480976	0.258881	1.8579	0.0631834	0.194798	ALX4	protein_coding
ENSG00000053108.17	202.586	0.470785	0.188889	2.49238	0.0126889	0.0654691	FSTL4	protein_coding
ENSG00000053254.16	2237.61	-0.0550377	0.0664622	-0.828105	0.407611	0.626511	FOXN3	protein_coding
ENSG00000053328.8	216.89	-0.00953176	0.162409	-0.0586898	0.953199	0.977351	METTL24	protein_coding
ENSG00000053371.12	3848.43	-0.154739	0.0607524	-2.54705	0.0108638	0.058836	AKR7A2	protein_coding
ENSG00000053372.5	2884.01	0.0577069	0.0550963	1.04738	0.294923	0.517475	MRTO4	protein_coding
ENSG00000053438.11	52.7447	0.218718	0.121141	1.80549	0.0709986	0.210056	NNAT	protein_coding
ENSG00000053501.13	2459.42	0.0969432	0.0849876	1.14067	0.254006	0.47274	USE1	protein_coding
ENSG00000053524.12	41.7201	0.199648	0.126015	1.58432	0.113121	0.285078	MCF2L2	protein_coding
ENSG00000053702.15	264.57	-0.169692	0.080477	-2.10858	0.0349808	0.130607	NRIP2	protein_coding
ENSG00000053747.17	4157.34	-0.246428	0.165346	-1.49037	0.136126	0.320881	LAMA3	protein_coding
ENSG00000053770.12	2312.98	0.0701385	0.0500052	1.40262	0.160729	0.357606	AP5M1	protein_coding
ENSG00000053900.11	1114.17	0.0434499	0.0501866	0.865767	0.386618	0.608174	ANAPC4	protein_coding
ENSG00000053918.18	987.595	-0.285477	0.118728	-2.40445	0.0161966	0.0773725	KCNQ1	protein_coding
ENSG00000054116.12	4584.54	0.111165	0.0673285	1.65108	0.0987214	0.261061	TRAPPC3	protein_coding
ENSG00000054118.15	8896.2	0.0176512	0.0409756	0.430774	0.666633	0.819725	THRAP3	protein_coding
ENSG00000054148.18	4472.58	-0.174363	0.0766282	-2.27544	0.0228793	0.0979401	PHPT1	protein_coding
ENSG00000054179.12	1269.62	-0.150677	0.13828	-1.08965	0.275867	0.497095	ENTPD2	protein_coding
ENSG00000054219.11	961.914	-0.291924	0.0928283	-3.14477	0.00166218	0.0152174	LY75	protein_coding
ENSG00000054267.22	2886.42	-0.0267154	0.0599699	-0.44548	0.655973	0.812385	ARID4B	protein_coding
ENSG00000054277.14	230.507	-0.149418	0.111245	-1.34314	0.179228	0.382771	OPN3	protein_coding
ENSG00000054282.16	1089.2	-0.0682344	0.051785	-1.31765	0.187621	0.393847	SDCCAG8	protein_coding
ENSG00000054356.14	94.5872	-0.607111	0.146649	-4.13988	3.47484e-05	0.000754992	PTPRN	protein_coding
ENSG00000054392.13	348.705	-0.175738	0.0960625	-1.82942	0.0673373	0.203115	HHAT	protein_coding
ENSG00000054523.18	5246.53	-0.0616822	0.0725026	-0.850758	0.394904	0.61535	KIF1B	protein_coding
ENSG00000054598.9	1852.8	0.567045	0.165721	3.42169	0.000622339	0.00724931	FOXC1	protein_coding
ENSG00000054611.14	1970.26	-0.223328	0.0552254	-4.04394	5.25606e-05	0.00104738	TBC1D22A	protein_coding
ENSG00000054654.19	4466.33	0.0808413	0.0832036	0.971607	0.331246	0.554417	SYNE2	protein_coding
ENSG00000054690.14	1194.21	-0.0116826	0.0994191	-0.117508	0.906457	0.95332	PLEKHH1	protein_coding
ENSG00000054793.14	6236.75	-0.226744	0.0742568	-3.05352	0.00226176	0.0191026	ATP9A	protein_coding
ENSG00000054796.13	0.435102	0.513987	0.309574	1.66031	0.0968528	0.258131	SPO11	protein_coding
ENSG00000054803.4	31.0575	-0.745392	0.17887	-4.16723	3.08322e-05	0.00068475	CBLN4	protein_coding
ENSG00000054938.16	39.9959	0.13091	0.161711	0.809531	0.41821	0.63526	CHRDL2	protein_coding
ENSG00000054965.11	5012.14	0.023873	0.0610424	0.391089	0.695731	0.838288	FAM168A	protein_coding
ENSG00000054967.13	372.428	0.454142	0.0784748	5.7871	7.16102e-09	5.07371e-07	RELT	protein_coding
ENSG00000054983.17	1622.83	-0.0995246	0.0624673	-1.59323	0.111109	0.281943	GALC	protein_coding
ENSG00000055044.11	3093.9	0.170227	0.0536921	3.17043	0.00152213	0.0142201	NOP58	protein_coding
ENSG00000055070.17	8215.65	0.00373305	0.0445245	0.0838427	0.933181	0.967223	SZRD1	protein_coding
ENSG00000055118.16	1728.99	0.351954	0.120833	2.91273	0.00358279	0.0266931	KCNH2	protein_coding
ENSG00000055130.17	4207.56	0.357587	0.0471496	7.5841	3.34792e-14	6.12611e-12	CUL1	protein_coding
ENSG00000055147.19	850.192	-0.0105604	0.0474326	-0.22264	0.823816	0.911945	FAM114A2	protein_coding
ENSG00000055163.20	2986.43	0.0297873	0.0744724	0.399978	0.689173	0.834159	CYFIP2	protein_coding
ENSG00000055208.19	5233.18	-0.0885477	0.0525894	-1.68376	0.0922287	0.25017	TAB2	protein_coding
ENSG00000055211.14	2179.31	-0.0747271	0.0562133	-1.32935	0.183733	0.388591	GINM1	protein_coding
ENSG00000055332.18	8163.86	0.188096	0.0600949	3.12998	0.00174818	0.0158189	EIF2AK2	protein_coding
ENSG00000055483.19	3556.5	0.0666529	0.058427	1.14079	0.253958	0.472672	USP36	protein_coding
ENSG00000055609.19	5710.31	0.151437	0.0666424	2.27239	0.0230632	0.098472	KMT2C	protein_coding
ENSG00000055732.13	491.964	0.461808	0.143002	3.22937	0.00124062	0.0121764	MCOLN3	protein_coding
ENSG00000055813.6	55.2896	-0.993592	0.182052	-5.45773	4.82257e-08	2.71704e-06	CCDC85A	protein_coding
ENSG00000055917.16	6697.83	0.0729562	0.0463128	1.57529	0.115189	0.288382	PUM2	protein_coding
ENSG00000055950.16	2909.63	-0.105478	0.0642172	-1.64252	0.100483	0.264202	MRPL43	protein_coding
ENSG00000055955.17	14.2848	0.148689	0.130842	1.1364	0.25579	0.474802	ITIH4	protein_coding
ENSG00000055957.11	3.3441	0.2879	0.171956	1.67427	0.0940785	0.253287	ITIH1	protein_coding
ENSG00000056050.7	871.012	0.219951	0.0605313	3.63367	0.00027942	0.00392218	HPF1	protein_coding
ENSG00000056097.16	6447.68	0.0563823	0.0383195	1.47138	0.14119	0.328624	ZFR	protein_coding
ENSG00000056277.16	403.613	0.279018	0.0565112	4.93739	7.91741e-07	3.14945e-05	ZNF280C	protein_coding
ENSG00000056291.17	15.184	1.17758	0.272447	4.32224	1.54456e-05	0.000392537	NPFFR2	protein_coding
ENSG00000056487.16	39.6415	0.806485	0.234471	3.4396	0.000582582	0.00691248	PHF21B	protein_coding
ENSG00000056558.11	455.475	-0.036527	0.0792724	-0.460778	0.644958	0.805028	TRAF1	protein_coding
ENSG00000056586.16	2627.89	0.0714487	0.0546361	1.30772	0.190969	0.398135	RC3H2	protein_coding
ENSG00000056736.10	405.717	0.698383	0.0937868	7.4465	9.58517e-14	1.65328e-11	IL17RB	protein_coding
ENSG00000056972.20	1733.95	-0.085025	0.0748965	-1.13523	0.256277	0.475297	TRAF3IP2	protein_coding
ENSG00000056998.20	673.998	0.250208	0.107778	2.32152	0.020259	0.090089	GYG2	protein_coding
ENSG00000057019.16	4863.18	-0.119663	0.0623285	-1.91988	0.0548736	0.177347	DCBLD2	protein_coding
ENSG00000057149.16	5.20234	-0.814634	0.392803	-2.0739	0.0380887	0.13819	SERPINB3	protein_coding
ENSG00000057252.13	1639.49	0.365798	0.0676656	5.40596	6.44605e-08	3.50955e-06	SOAT1	protein_coding
ENSG00000057294.15	5114.31	-0.168078	0.0912781	-1.84139	0.0655646	0.19962	PKP2	protein_coding
ENSG00000057468.7	21.0977	0.0626548	0.15448	0.405585	0.685048	0.831454	MSH4	protein_coding
ENSG00000057593.14	23.062	0.225288	0.188909	1.19257	0.233038	0.448227	F7	protein_coding
ENSG00000057608.17	18473.7	0.119855	0.0541321	2.21413	0.0268201	0.108824	GDI2	protein_coding
ENSG00000057657.17	737.207	-0.0720234	0.0970895	-0.741825	0.458193	0.66808	PRDM1	protein_coding
ENSG00000057663.16	2356.62	0.0142838	0.0678959	0.210379	0.833372	0.917163	ATG5	protein_coding
ENSG00000057704.13	1425.19	-0.556785	0.146558	-3.79907	0.000145238	0.00235005	TMCC3	protein_coding
ENSG00000057757.10	2392.05	-0.0926707	0.054618	-1.69671	0.0897524	0.245759	PITHD1	protein_coding
ENSG00000057935.14	3759.74	0.0554534	0.0496667	1.11651	0.264204	0.484374	MTA3	protein_coding
ENSG00000058056.9	998.469	0.404408	0.0786204	5.14381	2.69228e-07	1.24911e-05	USP13	protein_coding
ENSG00000058063.16	2117.63	0.139308	0.0703612	1.97989	0.0477154	0.161401	ATP11B	protein_coding
ENSG00000058085.15	8413.3	-0.315055	0.105306	-2.99181	0.00277326	0.0221977	LAMC2	protein_coding
ENSG00000058091.17	1643.84	-0.145971	0.0924345	-1.57918	0.114295	0.286932	CDK14	protein_coding
ENSG00000058262.10	17267.8	0.0264864	0.0418542	0.632825	0.526848	0.720438	SEC61A1	protein_coding
ENSG00000058272.19	3066.67	0.04474	0.051293	0.872244	0.383075	0.604957	PPP1R12A	protein_coding
ENSG00000058335.16	96.9174	-0.157069	0.164703	-0.953651	0.34026	0.563299	RASGRF1	protein_coding
ENSG00000058404.20	233.733	-0.324978	0.154003	-2.1102	0.0348408	0.130345	CAMK2B	protein_coding
ENSG00000058453.17	1583.76	-0.095259	0.0817261	-1.16559	0.24378	0.461299	CROCC	protein_coding
ENSG00000058600.16	1954.6	-0.0465413	0.0446567	-1.0422	0.297317	0.519941	POLR3E	protein_coding
ENSG00000058668.15	23341.9	-0.142833	0.0728498	-1.96065	0.0499197	0.166317	ATP2B4	protein_coding
ENSG00000058673.17	9.99345	0.00336808	0.0974239	0.0345714	0.972421	0.986866	ZC3H11A	protein_coding
ENSG00000058729.11	914.595	0.0293166	0.0528335	0.554887	0.578972	0.759539	RIOK2	protein_coding
ENSG00000058799.15	1947.57	-0.0882668	0.0556528	-1.58603	0.112733	0.284442	YIPF1	protein_coding
ENSG00000058804.12	3434.09	0.263528	0.0564775	4.66606	3.07029e-06	0.000101187	NDC1	protein_coding
ENSG00000058866.15	546.866	-0.353485	0.192898	-1.8325	0.0668769	0.20224	DGKG	protein_coding
ENSG00000059122.17	1745.07	-0.2525	0.0581277	-4.34389	1.39981e-05	0.000362796	FLYWCH1	protein_coding
ENSG00000059145.19	837.207	-0.149034	0.0733948	-2.03058	0.0422977	0.148692	UNKL	protein_coding
ENSG00000059377.18	548.752	-0.105834	0.104812	-1.00975	0.312616	0.536003	TBXAS1	protein_coding
ENSG00000059378.13	4183.69	0.246772	0.0783367	3.15014	0.0016319	0.0150386	PARP12	protein_coding
ENSG00000059573.9	6424.83	-0.059943	0.0470783	-1.27326	0.202926	0.412817	ALDH18A1	protein_coding
ENSG00000059588.10	2505.55	0.018243	0.0709255	0.257214	0.797014	0.897572	TARBP1	protein_coding
ENSG00000059691.12	904.51	-0.00931052	0.0638568	-0.145803	0.884077	0.942784	GATB	protein_coding
ENSG00000059728.11	1280.34	0.189797	0.0691462	2.74486	0.00605371	0.0388024	MXD1	protein_coding
ENSG00000059758.8	1390.42	-0.00146748	0.0510362	-0.0287537	0.977061	0.989165	CDK17	protein_coding
ENSG00000059769.20	483.238	0.0423999	0.0536024	0.791008	0.42894	0.64467	DNAJC25	protein_coding
ENSG00000059804.16	1946.29	-0.240597	0.125274	-1.92056	0.0547868	0.177202	SLC2A3	protein_coding
ENSG00000059915.17	621.516	-0.364646	0.11794	-3.09179	0.00198951	0.0173751	PSD	protein_coding
ENSG00000060069.17	1418.41	0.0466182	0.0664011	0.70207	0.482635	0.688401	CTDP1	protein_coding
ENSG00000060138.13	15690.5	-0.0574602	0.0686102	-0.837488	0.402318	0.621973	YBX3	protein_coding
ENSG00000060140.9	173.37	0.446751	0.121677	3.67161	0.000241031	0.00351446	STYK1	protein_coding
ENSG00000060237.18	15485.1	-0.182351	0.0746328	-2.44331	0.014553	0.0719801	WNK1	protein_coding
ENSG00000060303.5	6.33564	-0.148786	0.139677	-1.06521	0.286782	0.509197	RPS17P5	processed_pseudogene
ENSG00000060339.14	3145.92	0.221936	0.0452948	4.89982	9.59239e-07	3.71263e-05	CCAR1	protein_coding
ENSG00000060491.16	3962.97	-0.141063	0.0611275	-2.30768	0.0210167	0.0922103	OGFR	protein_coding
ENSG00000060558.4	360.138	-0.111401	0.108416	-1.02753	0.304169	0.527006	GNA15	protein_coding
ENSG00000060566.14	2.07314	0.123194	0.207026	0.595065	0.5518	0.739942	CREB3L3	protein_coding
ENSG00000060642.11	1087.69	-0.249967	0.0612167	-4.08332	4.43976e-05	0.00092227	PIGV	protein_coding
ENSG00000060656.20	6606.09	-0.635471	0.100229	-6.34019	2.29476e-10	2.2724e-08	PTPRU	protein_coding
ENSG00000060688.13	2637.8	0.173473	0.0569307	3.04708	0.00231074	0.0193956	SNRNP40	protein_coding
ENSG00000060709.15	346.875	-0.18469	0.195522	-0.944599	0.344863	0.567596	RIMBP2	protein_coding
ENSG00000060718.22	3611.4	-0.453431	0.22407	-2.02361	0.0430106	0.150456	COL11A1	protein_coding
ENSG00000060749.16	2708.5	0.260764	0.0548181	4.7569	1.96589e-06	6.90046e-05	QSER1	protein_coding
ENSG00000060762.19	1673.23	-0.0291211	0.0774174	-0.376157	0.7068	0.844996	MPC1	protein_coding
ENSG00000060971.19	1625.03	-0.122543	0.0564181	-2.17205	0.029852	0.116772	ACAA1	protein_coding
ENSG00000060982.15	14937.7	-0.398276	0.189293	-2.10402	0.0353768	0.131595	BCAT1	protein_coding
ENSG00000061273.18	11286.4	-0.181928	0.0596578	-3.04953	0.00229201	0.0192961	HDAC7	protein_coding
ENSG00000061337.15	440.911	0.178274	0.117502	1.51719	0.129218	0.310545	LZTS1	protein_coding
ENSG00000061455.11	101.999	0.00666802	0.141288	0.0471946	0.962358	0.981931	PRDM6	protein_coding
ENSG00000061492.12	1.9323	0.296818	0.271565	1.09299	0.274399	0.495615	WNT8A	protein_coding
ENSG00000061656.10	1060.3	-0.244467	0.116021	-2.10709	0.0351096	0.130854	SPAG4	protein_coding
ENSG00000061676.15	12230.1	-0.050026	0.0486268	-1.02877	0.303586	0.526543	NCKAP1	protein_coding
ENSG00000061794.13	5058.75	0.126659	0.0719256	1.76097	0.0782432	0.224463	MRPS35	protein_coding
ENSG00000061918.14	2116.65	0.0372896	0.118285	0.315253	0.75257	0.87202	GUCY1B1	protein_coding
ENSG00000061936.10	2622.28	0.103718	0.0519259	1.99743	0.045779	0.156843	SFSWAP	protein_coding
ENSG00000061938.20	3442.86	-0.0450286	0.0792976	-0.567844	0.570141	0.752945	TNK2	protein_coding
ENSG00000061987.16	1838.09	-0.0442139	0.0501493	-0.881644	0.37797	0.600446	MON2	protein_coding
ENSG00000062038.14	4883.77	0.0941834	0.125953	0.747764	0.454603	0.664897	CDH3	protein_coding
ENSG00000062096.15	2.32527	-0.02251	0.188738	-0.119266	0.905065	0.952878	ARSF	protein_coding
ENSG00000062194.16	4058.71	-0.0594276	0.0503528	-1.18023	0.237911	0.454398	GPBP1	protein_coding
ENSG00000062282.15	623.245	0.273923	0.104079	2.63187	0.00849172	0.0493759	DGAT2	protein_coding
ENSG00000062370.17	252.861	0.119128	0.077503	1.53707	0.124276	0.302775	ZNF112	protein_coding
ENSG00000062485.19	12154.5	0.0185759	0.0461559	0.40246	0.687345	0.832806	CS	protein_coding
ENSG00000062524.16	95.6857	0.222775	0.179329	1.24227	0.214138	0.426593	LTK	protein_coding
ENSG00000062582.14	21.8855	0.100721	0.0817058	1.23272	0.217679	0.430733	MRPS24	protein_coding
ENSG00000062598.18	3274.33	-0.0705956	0.0495973	-1.42338	0.154627	0.348469	ELMO2	protein_coding
ENSG00000062650.19	2746.32	0.0416918	0.0517228	0.806062	0.420207	0.637128	WAPL	protein_coding
ENSG00000062716.13	10017.8	0.0427115	0.078611	0.543327	0.586904	0.764886	VMP1	protein_coding
ENSG00000062725.10	2654.75	-0.00494358	0.0535538	-0.0923105	0.926451	0.963683	APPBP2	protein_coding
ENSG00000062822.15	2158.1	0.409132	0.0666209	6.14119	8.19058e-10	7.12208e-08	POLD1	protein_coding
ENSG00000063015.20	87.0191	-0.340207	0.167407	-2.03221	0.0421321	0.148296	SEZ6	protein_coding
ENSG00000063046.18	19089.5	-0.232825	0.058107	-4.00683	6.154e-05	0.0011848	EIF4B	protein_coding
ENSG00000063127.16	119.854	0.308477	0.123823	2.49128	0.0127283	0.0655914	SLC6A16	protein_coding
ENSG00000063169.11	2399.32	-0.0482968	0.0638144	-0.756833	0.44915	0.660666	BICRA	protein_coding
ENSG00000063176.16	1379.41	-0.0709898	0.0705654	-1.00601	0.314409	0.537872	SPHK2	protein_coding
ENSG00000063177.13	66599.4	-0.171604	0.0863852	-1.9865	0.046978	0.15978	RPL18	protein_coding
ENSG00000063180.9	844.863	-0.222869	0.110045	-2.02525	0.0428413	0.149989	CA11	protein_coding
ENSG00000063241.8	4050.91	-0.0404654	0.0775752	-0.521628	0.60193	0.775717	ISOC2	protein_coding
ENSG00000063244.13	10436	0.101199	0.0425869	2.3763	0.0174871	0.0814038	U2AF2	protein_coding
ENSG00000063245.15	12833	0.0504939	0.0608102	0.830353	0.406339	0.625452	EPN1	protein_coding
ENSG00000063322.15	5628.87	-0.152197	0.0856471	-1.77702	0.0755646	0.219098	MED29	protein_coding
ENSG00000063438.19	9.13117	0.315614	0.146365	2.15635	0.031056	0.12025	AHRR	protein_coding
ENSG00000063515.3	2.27312	0.186833	0.203593	0.917678	0.358787	0.581443	GSC2	protein_coding
ENSG00000063587.15	2887.98	-0.0156145	0.0695052	-0.224652	0.82225	0.911143	ZNF275	protein_coding
ENSG00000063601.17	2145.89	-0.0528667	0.0610668	-0.86572	0.386644	0.608174	MTMR1	protein_coding
ENSG00000063660.9	6502.94	-0.212773	0.0892254	-2.38467	0.0170947	0.0803851	GPC1	protein_coding
ENSG00000063761.16	619.185	0.0672226	0.0631827	1.06394	0.287355	0.509764	ADCK1	protein_coding
ENSG00000063854.13	1722.22	-0.156005	0.0610769	-2.55424	0.0106419	0.0579326	HAGH	protein_coding
ENSG00000063978.16	5044.17	0.109211	0.0553281	1.97388	0.0483959	0.162735	RNF4	protein_coding
ENSG00000064012.22	3017.72	-0.0228133	0.0576677	-0.395599	0.692401	0.835885	CASP8	protein_coding
ENSG00000064042.18	1546.08	-0.030362	0.0952605	-0.318726	0.749935	0.870549	LIMCH1	protein_coding
ENSG00000064102.15	2208.87	0.133342	0.0730965	1.82419	0.0681236	0.204614	INTS13	protein_coding
ENSG00000064115.11	5098.31	0.011846	0.0796255	0.148771	0.881734	0.941653	TM7SF3	protein_coding
ENSG00000064195.7	373.791	-0.271715	0.156342	-1.73796	0.0822183	0.231756	DLX3	protein_coding
ENSG00000064199.7	412.542	0.0806904	0.0980565	0.822896	0.410567	0.628789	SPA17	protein_coding
ENSG00000064201.16	135.005	-0.564991	0.135156	-4.18028	2.91154e-05	0.000652824	TSPAN32	protein_coding
ENSG00000064205.10	174.727	-0.649397	0.158498	-4.09721	4.18168e-05	0.000877319	CCN5	protein_coding
ENSG00000064218.5	57.004	1.11797	0.236694	4.72326	2.32088e-06	7.98665e-05	DMRT3	protein_coding
ENSG00000064225.12	976.836	-0.0589814	0.110925	-0.531724	0.594917	0.770698	ST3GAL6	protein_coding
ENSG00000064270.13	211.169	-0.0334798	0.137396	-0.243674	0.807484	0.903302	ATP2C2	protein_coding
ENSG00000064300.9	322.242	-0.432773	0.190509	-2.27167	0.0231067	0.0985656	NGFR	protein_coding
ENSG00000064309.14	932.02	0.04739	0.108807	0.435542	0.663169	0.817496	CDON	protein_coding
ENSG00000064313.12	2975.29	0.060601	0.0555706	1.09052	0.275483	0.496806	TAF2	protein_coding
ENSG00000064393.16	5851.75	0.195931	0.0824254	2.37707	0.017451	0.0813246	HIPK2	protein_coding
ENSG00000064419.13	3734.11	0.234138	0.0491588	4.76289	1.90838e-06	6.73792e-05	TNPO3	protein_coding
ENSG00000064489.23	2.38266	-0.278083	0.179298	-1.55095	0.120913	0.297489	BORCS8-MEF2B	protein_coding
ENSG00000064490.14	5111.7	0.0321208	0.0785331	0.40901	0.682532	0.829949	RFXANK	protein_coding
ENSG00000064545.15	2876.82	-0.0203876	0.0705978	-0.288785	0.772746	0.884682	TMEM161A	protein_coding
ENSG00000064547.14	1991.04	0.119643	0.0701918	1.70452	0.0882839	0.243083	LPAR2	protein_coding
ENSG00000064601.20	9365.64	-0.196461	0.0612461	-3.20772	0.00133791	0.0129174	CTSA	protein_coding
ENSG00000064607.17	4868.71	0.270615	0.0649682	4.16536	3.10868e-05	0.000689677	SUGP2	protein_coding
ENSG00000064651.14	1524.78	0.0160053	0.0782235	0.20461	0.837877	0.919518	SLC12A2	protein_coding
ENSG00000064652.11	879.157	0.0601773	0.0631279	0.95326	0.340458	0.56345	SNX24	protein_coding
ENSG00000064655.19	7588.86	-0.480584	0.144334	-3.32965	0.00086954	0.00940999	EYA2	protein_coding
ENSG00000064666.15	6700.5	-0.390513	0.101647	-3.84186	0.000122107	0.00204171	CNN2	protein_coding
ENSG00000064687.13	744.654	-0.193135	0.106879	-1.80704	0.070756	0.209589	ABCA7	protein_coding
ENSG00000064692.20	235.647	0.240147	0.142625	1.68376	0.0922278	0.25017	SNCAIP	protein_coding
ENSG00000064703.12	1334.14	0.1602	0.0461768	3.46928	0.000521863	0.00636428	DDX20	protein_coding
ENSG00000064726.10	3527.22	-0.00632609	0.0487438	-0.129783	0.896738	0.948468	BTBD1	protein_coding
ENSG00000064763.11	399.253	0.791322	0.116641	6.78427	1.16676e-11	1.46144e-09	FAR2	protein_coding
ENSG00000064787.13	70.861	-0.809117	0.188516	-4.29203	1.77045e-05	0.000437787	BCAS1	protein_coding
ENSG00000064835.11	2.08565	0.128433	0.211827	0.606309	0.54431	0.734037	POU1F1	protein_coding
ENSG00000064886.14	128.249	-0.232937	0.173414	-1.34324	0.179193	0.38274	CHI3L2	protein_coding
ENSG00000064932.16	5965.26	-0.214125	0.0753561	-2.84151	0.00449004	0.031228	SBNO2	protein_coding
ENSG00000064933.18	1176.38	0.219302	0.0542522	4.04227	5.29371e-05	0.00105189	PMS1	protein_coding
ENSG00000064961.19	4934.42	-0.125847	0.0542223	-2.32094	0.0202899	0.0901805	HMG20B	protein_coding
ENSG00000064989.13	665.109	-0.0285598	0.0981753	-0.290906	0.771123	0.883642	CALCRL	protein_coding
ENSG00000064995.18	1564.26	0.276841	0.0586006	4.72419	2.3103e-06	7.96977e-05	TAF11	protein_coding
ENSG00000064999.15	3803.12	-0.136339	0.0754079	-1.80802	0.0706038	0.20933	ANKS1A	protein_coding
ENSG00000065000.19	8444.98	-0.0368019	0.055071	-0.668262	0.503966	0.703856	AP3D1	protein_coding
ENSG00000065029.15	2234.16	0.00582264	0.0557908	0.104365	0.916879	0.958793	ZNF76	protein_coding
ENSG00000065054.14	8460.54	-0.558675	0.0830238	-6.72909	1.70727e-11	2.04358e-09	SLC9A3R2	protein_coding
ENSG00000065057.9	1649.73	-0.217452	0.0824379	-2.63776	0.00834545	0.0487747	NTHL1	protein_coding
ENSG00000065060.17	1697.77	0.20911	0.0710703	2.94229	0.0032579	0.0249284	UHRF1BP1	protein_coding
ENSG00000065135.12	5879.21	0.142939	0.0461148	3.09963	0.00193763	0.0170565	GNAI3	protein_coding
ENSG00000065150.21	9182.25	0.238867	0.0621892	3.84097	0.000122549	0.00204666	IPO5	protein_coding
ENSG00000065154.12	4199.81	-0.0291419	0.0771981	-0.377494	0.705806	0.844737	OAT	protein_coding
ENSG00000065183.16	2423.23	0.131473	0.0565352	2.32551	0.0200446	0.0893926	WDR3	protein_coding
ENSG00000065243.20	2654.39	0.0847888	0.0477861	1.77434	0.0760066	0.220031	PKN2	protein_coding
ENSG00000065268.11	2428.07	-0.0755099	0.0660152	-1.14382	0.252696	0.471054	WDR18	protein_coding
ENSG00000065308.5	2546.79	0.0107636	0.0673944	0.15971	0.873109	0.936944	TRAM2	protein_coding
ENSG00000065320.9	2422.33	0.0785468	0.127962	0.613829	0.539328	0.730362	NTN1	protein_coding
ENSG00000065325.13	6.87316	-0.631878	0.185942	-3.39826	0.000678149	0.00773248	GLP2R	protein_coding
ENSG00000065328.17	730.66	0.983092	0.0850208	11.563	6.34834e-31	1.48431e-27	MCM10	protein_coding
ENSG00000065357.20	1145.91	-0.199072	0.0832385	-2.39158	0.0167759	0.0792937	DGKA	protein_coding
ENSG00000065361.16	8824.16	-0.103957	0.100536	-1.03403	0.301124	0.524027	ERBB3	protein_coding
ENSG00000065371.17	3.72024	-0.00810445	0.224315	-0.0361298	0.971179	0.986301	ROPN1	protein_coding
ENSG00000065413.20	461.26	0.0114849	0.0827327	0.138819	0.889593	0.945249	ANKRD44	protein_coding
ENSG00000065427.15	6946.23	0.0317713	0.0525809	0.604237	0.545686	0.734935	KARS1	protein_coding
ENSG00000065457.10	848.614	0.071916	0.0592084	1.21462	0.22451	0.438374	ADAT1	protein_coding
ENSG00000065485.20	2964.57	-0.101245	0.0831671	-1.21736	0.223466	0.43737	PDIA5	protein_coding
ENSG00000065491.8	1430.74	0.140068	0.049274	2.84264	0.00447414	0.0311878	TBC1D22B	protein_coding
ENSG00000065518.8	10323.6	0.112829	0.0769271	1.4667	0.142459	0.330623	NDUFB4	protein_coding
ENSG00000065526.12	7614.85	-0.0846997	0.0636311	-1.33111	0.183154	0.387835	SPEN	protein_coding
ENSG00000065534.19	4805.14	-0.310032	0.101957	-3.0408	0.00235949	0.0196714	MYLK	protein_coding
ENSG00000065548.18	4273.4	0.141071	0.047031	2.99953	0.00270394	0.0218088	ZC3H15	protein_coding
ENSG00000065559.15	1446.17	0.00743391	0.0556197	0.133656	0.893675	0.947447	MAP2K4	protein_coding
ENSG00000065600.13	632.348	0.215229	0.0736126	2.92381	0.00345778	0.0260283	PACC1	protein_coding
ENSG00000065609.14	42.1212	-0.48953	0.193016	-2.53621	0.0112059	0.060147	SNAP91	protein_coding
ENSG00000065613.15	2278.92	0.00976958	0.0585034	0.166992	0.867377	0.934597	SLK	protein_coding
ENSG00000065615.14	623.421	0.201004	0.0699506	2.87352	0.00405931	0.0291636	CYB5R4	protein_coding
ENSG00000065618.21	45.5582	0.0357237	0.18739	0.190638	0.848809	0.924875	COL17A1	protein_coding
ENSG00000065621.15	1983.17	-0.0349105	0.0878071	-0.397582	0.690938	0.835243	GSTO2	protein_coding
ENSG00000065665.21	737.547	0.28697	0.0748801	3.83239	0.000126905	0.00210687	SEC61A2	protein_coding
ENSG00000065675.15	801.793	-0.00322726	0.1028	-0.0313937	0.974956	0.988151	PRKCQ	protein_coding
ENSG00000065717.15	1931.2	-0.6698	0.132064	-5.07176	3.94144e-07	1.73972e-05	TLE2	protein_coding
ENSG00000065802.12	1170.28	-0.0373169	0.0568659	-0.656226	0.511679	0.70984	ASB1	protein_coding
ENSG00000065809.13	2305.49	-0.014951	0.0761029	-0.196458	0.844252	0.92248	FAM107B	protein_coding
ENSG00000065833.9	454.902	0.0913991	0.104299	0.876315	0.380859	0.602928	ME1	protein_coding
ENSG00000065882.16	3525.69	0.00967004	0.0656736	0.147244	0.882939	0.942199	TBC1D1	protein_coding
ENSG00000065883.16	3773.57	0.0160403	0.0444837	0.360588	0.718407	0.852287	CDK13	protein_coding
ENSG00000065911.13	5558.09	0.238899	0.0802513	2.97689	0.00291191	0.0230099	MTHFD2	protein_coding
ENSG00000065923.10	1378.57	-0.031902	0.0743549	-0.429051	0.667886	0.820547	SLC9A7	protein_coding
ENSG00000065970.9	2448.46	-0.235506	0.0651586	-3.61435	0.000301099	0.00414933	FOXJ2	protein_coding
ENSG00000065978.19	54511.6	0.184956	0.0726986	2.54414	0.0109547	0.0591985	YBX1	protein_coding
ENSG00000065989.16	1448.91	-0.344436	0.100367	-3.43175	0.000599691	0.00707162	PDE4A	protein_coding
ENSG00000066027.12	3976.83	-0.208724	0.0622606	-3.35242	0.00080108	0.00881649	PPP2R5A	protein_coding
ENSG00000066032.18	439.938	0.250263	0.177177	1.41251	0.157801	0.353369	CTNNA2	protein_coding
ENSG00000066044.15	6046.88	0.0873553	0.0398977	2.18948	0.0285619	0.113295	ELAVL1	protein_coding
ENSG00000066056.14	771.233	-0.0487696	0.0848193	-0.574983	0.565303	0.749757	TIE1	protein_coding
ENSG00000066084.13	2705.5	0.0256128	0.0670331	0.382092	0.702393	0.842499	DIP2B	protein_coding
ENSG00000066117.15	5661.74	0.17956	0.0560241	3.20505	0.00135039	0.0129963	SMARCD1	protein_coding
ENSG00000066135.13	1448.85	-0.00971724	0.057188	-0.169917	0.865075	0.933216	KDM4A	protein_coding
ENSG00000066136.20	5021.75	-0.0504219	0.0576471	-0.874665	0.381756	0.603738	NFYC	protein_coding
ENSG00000066185.13	496.076	-0.281778	0.103499	-2.72253	0.00647849	0.0407432	ZMYND12	protein_coding
ENSG00000066230.12	85.3104	-0.093474	0.145936	-0.640512	0.52184	0.717079	SLC9A3	protein_coding
ENSG00000066248.15	1161.76	-0.190857	0.140088	-1.36241	0.173069	0.375105	NGEF	protein_coding
ENSG00000066279.18	1404.49	0.854846	0.0750895	11.3844	5.00393e-30	9.57251e-27	ASPM	protein_coding
ENSG00000066294.15	758.96	-0.0179923	0.124643	-0.14435	0.885224	0.943321	CD84	protein_coding
ENSG00000066322.15	6499.54	-0.226268	0.0672909	-3.36254	0.000772299	0.00856891	ELOVL1	protein_coding
ENSG00000066336.12	2203.95	-0.116389	0.109871	-1.05933	0.289451	0.511751	SPI1	protein_coding
ENSG00000066379.15	797.953	0.0888428	0.0852631	1.04198	0.297419	0.520022	POLR1H	protein_coding
ENSG00000066382.16	1425.43	0.382198	0.143326	2.66663	0.00766158	0.0459128	MPPED2	protein_coding
ENSG00000066405.13	7.72438	0.244066	0.162848	1.49874	0.133942	0.317653	CLDN18	protein_coding
ENSG00000066422.5	1533.89	0.0602183	0.0386332	1.55872	0.119062	0.294729	ZBTB11	protein_coding
ENSG00000066427.24	1362.16	0.00687261	0.0473917	0.145017	0.884697	0.943023	ATXN3	protein_coding
ENSG00000066455.13	3031.66	-0.00848949	0.0519309	-0.163477	0.870143	0.935788	GOLGA5	protein_coding
ENSG00000066468.23	4714.92	-0.0365104	0.0858166	-0.425447	0.670511	0.82214	FGFR2	protein_coding
ENSG00000066557.6	1012.27	0.265949	0.0512637	5.18786	2.12728e-07	1.01277e-05	LRRC40	protein_coding
ENSG00000066583.12	2023.07	0.0505017	0.0607037	0.831938	0.405444	0.624625	ISOC1	protein_coding
ENSG00000066629.18	970.92	0.0652027	0.0910116	0.716422	0.473731	0.680784	EML1	protein_coding
ENSG00000066651.20	745.779	0.383459	0.0669387	5.72851	1.01315e-08	6.8996e-07	TRMT11	protein_coding
ENSG00000066654.14	2602.93	-0.12741	0.0559377	-2.27771	0.022744	0.0974932	THUMPD1	protein_coding
ENSG00000066697.15	750.491	0.183459	0.0588546	3.11716	0.00182603	0.0163577	MSANTD3	protein_coding
ENSG00000066735.14	229.788	0.143325	0.16735	0.856437	0.391756	0.612665	KIF26A	protein_coding
ENSG00000066739.12	1591.43	-0.136763	0.0584452	-2.34002	0.0192825	0.0870079	ATG2B	protein_coding
ENSG00000066777.9	3690.92	-0.189251	0.0585406	-3.23282	0.00122574	0.0120535	ARFGEF1	protein_coding
ENSG00000066813.14	0.788312	0.0551349	0.246568	0.223609	0.823062	0.911584	ACSM2B	protein_coding
ENSG00000066827.16	1230.97	-0.000647237	0.0656692	-0.00985603	0.992136	0.996116	ZFAT	protein_coding
ENSG00000066855.16	1233.85	-0.0297816	0.068218	-0.436565	0.662427	0.81694	MTFR1	protein_coding
ENSG00000066923.17	370.436	0.117572	0.116941	1.0054	0.314705	0.538204	STAG3	protein_coding
ENSG00000066926.12	1373.04	-0.140929	0.0642323	-2.19405	0.0282316	0.112502	FECH	protein_coding
ENSG00000066933.16	1561.73	0.012857	0.0637073	0.201814	0.840062	0.920484	MYO9A	protein_coding
ENSG00000067048.17	0.553254	-0.199742	0.265207	-0.753153	0.451358	0.662428	DDX3Y	protein_coding
ENSG00000067057.18	8254.98	0.0227402	0.0880067	0.258392	0.796104	0.897147	PFKP	protein_coding
ENSG00000067064.11	2331.66	0.286488	0.0791078	3.62148	0.000292922	0.00407075	IDI1	protein_coding
ENSG00000067066.17	4740.16	-0.0695029	0.0675619	-1.02873	0.303607	0.526543	SP100	protein_coding
ENSG00000067082.15	9111.01	-0.14876	0.0913067	-1.62923	0.103264	0.268817	KLF6	protein_coding
ENSG00000067113.17	752.935	-0.239913	0.0706085	-3.39779	0.000679314	0.00773738	PLPP1	protein_coding
ENSG00000067141.17	8712.45	-0.0597542	0.0746083	-0.800905	0.423186	0.639758	NEO1	protein_coding
ENSG00000067167.8	18267.7	-0.253236	0.0691684	-3.66115	0.000251082	0.00363072	TRAM1	protein_coding
ENSG00000067177.15	733.934	0.154685	0.0780517	1.98183	0.0474984	0.160938	PHKA1	protein_coding
ENSG00000067182.8	11075.4	-0.265635	0.0549373	-4.83524	1.32983e-06	4.93974e-05	TNFRSF1A	protein_coding
ENSG00000067191.16	642.885	-0.163053	0.0892628	-1.82666	0.0677514	0.203932	CACNB1	protein_coding
ENSG00000067208.14	864.178	0.0739339	0.0591273	1.25042	0.211147	0.422768	EVI5	protein_coding
ENSG00000067221.14	596.97	-0.0446674	0.0675239	-0.661505	0.508288	0.707102	STOML1	protein_coding
ENSG00000067225.18	112647	0.00893431	0.0686995	0.130049	0.896527	0.948403	PKM	protein_coding
ENSG00000067248.10	1367.32	-0.0960549	0.0542184	-1.77163	0.076456	0.220907	DHX29	protein_coding
ENSG00000067334.14	2856.55	0.154616	0.0417334	3.70484	0.000211522	0.00317318	DNTTIP2	protein_coding
ENSG00000067365.15	839.671	0.114722	0.058668	1.95544	0.0505307	0.167742	METTL22	protein_coding
ENSG00000067369.14	2207.09	-0.00816771	0.0702485	-0.116269	0.907439	0.953887	TP53BP1	protein_coding
ENSG00000067445.21	1416.54	0.325845	0.119124	2.73535	0.00623147	0.0396603	TRO	protein_coding
ENSG00000067533.6	1410.67	0.0219707	0.0563775	0.389707	0.696754	0.839009	RRP15	protein_coding
ENSG00000067560.13	32462.2	0.0467457	0.0438687	1.06558	0.286612	0.508982	RHOA	protein_coding
ENSG00000067596.12	2714.91	0.0671696	0.0536726	1.25147	0.210764	0.42229	DHX8	protein_coding
ENSG00000067601.8	169.952	-0.031936	0.0575574	-0.554856	0.578993	0.759539	PMS2P4	transcribed_unprocessed_pseudogene
ENSG00000067606.17	1223.73	-0.157011	0.069761	-2.2507	0.0244044	0.102137	PRKCZ	protein_coding
ENSG00000067646.12	0.256742	-0.0601127	0.288379	-0.20845	0.834878		ZFY	protein_coding
ENSG00000067704.10	5495.06	-0.0412395	0.0501342	-0.822582	0.410746	0.628971	IARS2	protein_coding
ENSG00000067715.14	200.595	-0.0096943	0.15095	-0.0642218	0.948794	0.975281	SYT1	protein_coding
ENSG00000067798.16	185.061	-0.149396	0.126191	-1.18389	0.236458	0.452653	NAV3	protein_coding
ENSG00000067829.19	4372.7	-0.00703249	0.0686389	-0.102456	0.918395	0.959477	IDH3G	protein_coding
ENSG00000067836.13	693.807	-0.0714112	0.071707	-0.995876	0.319311	0.542072	ROGDI	protein_coding
ENSG00000067840.12	235.009	0.255243	0.173905	1.46772	0.14218	0.33014	PDZD4	protein_coding
ENSG00000067842.17	72.0895	0.314843	0.184621	1.70535	0.0881284	0.242797	ATP2B3	protein_coding
ENSG00000067900.8	2721	0.0478622	0.0537009	0.891273	0.372783	0.595431	ROCK1	protein_coding
ENSG00000067955.15	2717.18	0.206049	0.0535357	3.84881	0.000118693	0.00200053	CBFB	protein_coding
ENSG00000067992.16	873.466	0.207498	0.0928339	2.23515	0.0254074	0.104939	PDK3	protein_coding
ENSG00000068001.14	3318.76	-0.0633435	0.0589202	-1.07507	0.282342	0.504304	HYAL2	protein_coding
ENSG00000068024.17	1494.64	-0.0917349	0.0743455	-1.2339	0.21724	0.430188	HDAC4	protein_coding
ENSG00000068028.17	1137.98	0.054714	0.0576011	0.949877	0.342175	0.565014	RASSF1	protein_coding
ENSG00000068078.20	1247.07	-0.14039	0.183388	-0.765533	0.443954	0.65644	FGFR3	protein_coding
ENSG00000068079.8	2138.42	0.0283816	0.100996	0.281017	0.778698	0.887591	IFI35	protein_coding
ENSG00000068097.15	1342.41	0.111991	0.0607667	1.84297	0.0653331	0.199074	HEATR6	protein_coding
ENSG00000068120.15	3178.12	-0.137594	0.0541392	-2.54148	0.0110384	0.0595133	COASY	protein_coding
ENSG00000068137.15	1869.66	-0.130169	0.0574267	-2.2667	0.0234083	0.0993507	PLEKHH3	protein_coding
ENSG00000068305.17	2595.32	-0.0165465	0.0557186	-0.296965	0.766493	0.880589	MEF2A	protein_coding
ENSG00000068308.14	5359.85	0.0812169	0.0657175	1.23585	0.216515	0.429458	OTUD5	protein_coding
ENSG00000068323.17	4392.99	-0.0092873	0.0690841	-0.134435	0.893059	0.947186	TFE3	protein_coding
ENSG00000068354.16	1542.91	-0.0174248	0.0649593	-0.268242	0.788513	0.892762	TBC1D25	protein_coding
ENSG00000068366.20	4035.66	-0.0296098	0.076608	-0.386511	0.699118	0.840444	ACSL4	protein_coding
ENSG00000068383.19	1216.82	-0.0788653	0.0691086	-1.14118	0.253796	0.472517	INPP5A	protein_coding
ENSG00000068394.11	1482.53	0.360913	0.0833899	4.32801	1.50459e-05	0.000385275	GPKOW	protein_coding
ENSG00000068400.13	2557.58	0.224773	0.0778388	2.88767	0.00388106	0.0282055	GRIPAP1	protein_coding
ENSG00000068438.15	3151.63	0.0536548	0.0754217	0.711398	0.476838	0.683332	FTSJ1	protein_coding
ENSG00000068489.13	1759.45	0.589974	0.0749062	7.87616	3.37593e-15	7.32368e-13	PRR11	protein_coding
ENSG00000068615.19	234.336	0.364382	0.142491	2.55724	0.0105508	0.0576227	REEP1	protein_coding
ENSG00000068650.18	3050.27	-0.199365	0.107853	-1.84848	0.064533	0.197557	ATP11A	protein_coding
ENSG00000068654.16	4258.59	0.0434624	0.0541598	0.802484	0.422273	0.638893	POLR1A	protein_coding
ENSG00000068697.7	22324.5	-0.0593419	0.0547193	-1.08448	0.278152	0.499757	LAPTM4A	protein_coding
ENSG00000068724.17	2293.56	-0.155795	0.0623242	-2.49975	0.012428	0.0645178	TTC7A	protein_coding
ENSG00000068745.15	5765.68	-0.0617275	0.055612	-1.10997	0.267014	0.487528	IP6K2	protein_coding
ENSG00000068781.21	3.97892	0.202399	0.229942	0.880216	0.378742	0.601069	STON1-GTF2A1L	protein_coding
ENSG00000068784.13	781.461	0.131134	0.0613168	2.13863	0.0324654	0.123987	SRBD1	protein_coding
ENSG00000068796.19	2128.17	0.155701	0.0548287	2.83977	0.00451467	0.0313426	KIF2A	protein_coding
ENSG00000068831.19	152.41	0.318704	0.119324	2.6709	0.00756478	0.0455819	RASGRP2	protein_coding
ENSG00000068878.15	3896.12	0.22648	0.0521408	4.34362	1.40153e-05	0.000362796	PSME4	protein_coding
ENSG00000068885.15	979.159	0.1224	0.0585921	2.08901	0.0367067	0.134899	IFT80	protein_coding
ENSG00000068903.20	3873.21	-0.0347189	0.0761136	-0.456145	0.648285	0.806949	SIRT2	protein_coding
ENSG00000068912.14	3622.69	-0.0118442	0.0463824	-0.25536	0.798445	0.898385	ERLEC1	protein_coding
ENSG00000068971.14	1032.49	-0.140394	0.0692579	-2.02711	0.0426509	0.149571	PPP2R5B	protein_coding
ENSG00000068976.14	151.701	0.129086	0.147445	0.875486	0.38131	0.603278	PYGM	protein_coding
ENSG00000068985.5	7.77923	-0.279242	0.434222	-0.643086	0.520168	0.715947	PAGE1	protein_coding
ENSG00000069011.16	1685.49	-0.237302	0.199982	-1.18662	0.235378	0.451222	PITX1	protein_coding
ENSG00000069018.19	7.7931	0.127643	0.277973	0.459192	0.646096	0.805599	TRPC7	protein_coding
ENSG00000069020.18	1986.71	-0.228238	0.0947761	-2.40818	0.0160324	0.0768609	MAST4	protein_coding
ENSG00000069122.19	717.232	-0.037334	0.0782199	-0.477295	0.633152	0.797547	ADGRF5	protein_coding
ENSG00000069188.17	1041.78	-0.325034	0.177675	-1.82938	0.0673429	0.203115	SDK2	protein_coding
ENSG00000069206.15	0.184269	0.175547	0.520471	0.337285	0.735902		ADAM7	protein_coding
ENSG00000069248.12	3109.46	0.0301466	0.049484	0.609219	0.542379	0.732701	NUP133	protein_coding
ENSG00000069275.13	22461	0.141358	0.0551455	2.56336	0.0103665	0.0568817	NUCKS1	protein_coding
ENSG00000069329.18	8216.61	0.0293881	0.0501843	0.585603	0.558143	0.744603	VPS35	protein_coding
ENSG00000069345.12	3597.63	-0.0117565	0.0530857	-0.221463	0.824732	0.912154	DNAJA2	protein_coding
ENSG00000069399.15	7248.77	0.0609432	0.098461	0.618957	0.535945	0.727723	BCL3	protein_coding
ENSG00000069424.15	1583.72	-0.115461	0.0793093	-1.45583	0.14544	0.334709	KCNAB2	protein_coding
ENSG00000069431.11	459.667	0.0193221	0.160147	0.120652	0.903966	0.952329	ABCC9	protein_coding
ENSG00000069482.7	175.492	0.391977	0.186408	2.10279	0.0354841	0.131785	GAL	protein_coding
ENSG00000069493.15	471.399	-0.0670125	0.078524	-0.853402	0.393437	0.613925	CLEC2D	protein_coding
ENSG00000069509.6	904.106	0.0995729	0.0645598	1.54234	0.122992	0.300699	FUNDC1	protein_coding
ENSG00000069535.14	1182.98	-0.0247391	0.145987	-0.16946	0.865435	0.933437	MAOB	protein_coding
ENSG00000069667.16	514.388	-0.164953	0.0840015	-1.96369	0.0495656	0.165448	RORA	protein_coding
ENSG00000069696.7	343.14	-0.229469	0.143236	-1.60204	0.109148	0.278636	DRD4	protein_coding
ENSG00000069702.11	1816.99	-0.00307418	0.0940475	-0.0326875	0.973924	0.987683	TGFBR3	protein_coding
ENSG00000069764.10	24.4989	0.108581	0.148987	0.728798	0.466125	0.674599	PLA2G10	protein_coding
ENSG00000069812.11	370.838	-0.483658	0.150353	-3.2168	0.00129627	0.0126168	HES2	protein_coding
ENSG00000069849.11	5456.79	0.138174	0.0702316	1.96741	0.0491356	0.164408	ATP1B3	protein_coding
ENSG00000069869.16	336.326	0.0891582	0.100821	0.884323	0.376522	0.599152	NEDD4	protein_coding
ENSG00000069943.10	501.774	-0.239406	0.0592719	-4.03912	5.36525e-05	0.0010651	PIGB	protein_coding
ENSG00000069956.12	2243.28	0.185217	0.0598719	3.09356	0.00197769	0.017323	MAPK6	protein_coding
ENSG00000069966.19	830.611	-0.00474395	0.0685614	-0.0691927	0.944836	0.973025	GNB5	protein_coding
ENSG00000069974.16	1096.25	0.107311	0.0796106	1.34795	0.177675	0.380691	RAB27A	protein_coding
ENSG00000069998.12	1596.09	0.103924	0.0651703	1.59465	0.110791	0.28143	HDHD5	protein_coding
ENSG00000070010.19	2216.66	0.163681	0.0624693	2.62018	0.00878833	0.0505074	UFD1	protein_coding
ENSG00000070018.9	3074.66	-0.0242533	0.0805076	-0.301255	0.76322	0.878676	LRP6	protein_coding
ENSG00000070019.5	14.0936	0.351645	0.133681	2.63047	0.00852663	0.0495309	GUCY2C	protein_coding
ENSG00000070031.4	39.294	-0.301179	0.14378	-2.09473	0.0361953	0.133636	SCT	protein_coding
ENSG00000070047.13	3425.26	-0.184075	0.065779	-2.79838	0.00513595	0.0344219	PHRF1	protein_coding
ENSG00000070061.16	2116.36	0.157074	0.0512121	3.06713	0.00216126	0.018497	ELP1	protein_coding
ENSG00000070081.17	2991.24	-0.0597546	0.0792033	-0.754447	0.450581	0.661798	NUCB2	protein_coding
ENSG00000070087.14	9788.59	0.19006	0.0866095	2.19444	0.0282036	0.112432	PFN2	protein_coding
ENSG00000070159.14	1624.38	-0.041497	0.0761126	-0.545205	0.585612	0.764227	PTPN3	protein_coding
ENSG00000070182.21	213.337	0.238398	0.139908	1.70396	0.0883893	0.243261	SPTB	protein_coding
ENSG00000070190.13	500.536	-0.182384	0.122888	-1.48415	0.13777	0.323379	DAPP1	protein_coding
ENSG00000070193.5	19.6956	-1.08746	0.2449	-4.44042	8.97848e-06	0.000249913	FGF10	protein_coding
ENSG00000070214.16	5957.57	-0.0151375	0.0553846	-0.273315	0.784611	0.890616	SLC44A1	protein_coding
ENSG00000070269.14	992.215	-0.0531763	0.0588629	-0.903392	0.366318	0.588857	TMEM260	protein_coding
ENSG00000070366.14	1055.66	-0.129605	0.0864718	-1.49881	0.133923	0.317644	SMG6	protein_coding
ENSG00000070367.16	2422.94	0.147429	0.0474008	3.11027	0.00186917	0.016625	EXOC5	protein_coding
ENSG00000070371.16	196.693	0.0706498	0.10399	0.679389	0.496892	0.698703	CLTCL1	protein_coding
ENSG00000070388.11	7.95734	0.0245186	0.127851	0.191775	0.847918	0.924341	FGF22	protein_coding
ENSG00000070404.10	1025.63	-0.445667	0.103942	-4.28764	1.80582e-05	0.000444964	FSTL3	protein_coding
ENSG00000070413.20	6848.58	-0.189015	0.0628312	-3.0083	0.00262713	0.0213529	DGCR2	protein_coding
ENSG00000070423.18	2648.65	-0.131739	0.0552388	-2.3849	0.017084	0.0803611	RNF126	protein_coding
ENSG00000070444.15	2308.36	-0.148813	0.0486427	-3.05932	0.00221842	0.0188272	MNT	protein_coding
ENSG00000070476.15	2272.65	-0.0273263	0.0495502	-0.551487	0.5813	0.760975	ZXDC	protein_coding
ENSG00000070495.15	1069.36	0.104132	0.053136	1.95973	0.0500278	0.166585	JMJD6	protein_coding
ENSG00000070501.12	1352.43	0.152759	0.0698721	2.18627	0.0287957	0.113982	POLB	protein_coding
ENSG00000070526.15	1889.25	-0.211368	0.157966	-1.33806	0.180877	0.384795	ST6GALNAC1	protein_coding
ENSG00000070540.13	753.61	-0.0688493	0.0718281	-0.958528	0.337796	0.560875	WIPI1	protein_coding
ENSG00000070601.10	297.221	-0.24874	0.136265	-1.82541	0.0679387	0.204306	FRMPD1	protein_coding
ENSG00000070610.14	3521.53	0.0139561	0.0624969	0.223309	0.823295	0.911676	GBA2	protein_coding
ENSG00000070614.15	6259.59	-0.165757	0.0791738	-2.09358	0.0362974	0.133872	NDST1	protein_coding
ENSG00000070669.17	55.8514	0.31063	0.0887048	3.50184	0.000462049	0.00578572	ASNS	protein_coding
ENSG00000070718.12	1540.11	0.0760619	0.0611011	1.24485	0.213186	0.425341	AP3M2	protein_coding
ENSG00000070729.14	164.289	-0.164552	0.146518	-1.12309	0.261401	0.481248	CNGB1	protein_coding
ENSG00000070731.11	1042.06	-0.554323	0.129983	-4.26458	2.00283e-05	0.00048249	ST6GALNAC2	protein_coding
ENSG00000070748.19	26.1134	-0.552764	0.238759	-2.31515	0.0206045	0.0910183	CHAT	protein_coding
ENSG00000070756.17	127185	-0.216353	0.0758458	-2.85254	0.0043372	0.0305039	PABPC1	protein_coding
ENSG00000070759.17	356.474	0.167933	0.0733405	2.28977	0.0220347	0.0954163	TESK2	protein_coding
ENSG00000070761.8	1790.71	-0.038017	0.0524363	-0.725013	0.468444	0.676552	CFAP20	protein_coding
ENSG00000070770.10	1694.09	-0.0664615	0.0519762	-1.27869	0.201006	0.410577	CSNK2A2	protein_coding
ENSG00000070778.13	1011.98	-0.110095	0.0635007	-1.73375	0.0829616	0.233107	PTPN21	protein_coding
ENSG00000070785.17	1166.11	0.13831	0.0529529	2.61194	0.00900291	0.0513619	EIF2B3	protein_coding
ENSG00000070808.16	12.253	0.192443	0.174862	1.10055	0.271094	0.492122	CAMK2A	protein_coding
ENSG00000070814.22	4218.02	0.214525	0.0552554	3.88242	0.000103421	0.00178531	TCOF1	protein_coding
ENSG00000070831.17	16814	0.0118554	0.053983	0.219614	0.826172	0.912989	CDC42	protein_coding
ENSG00000070882.13	2678.6	-0.0706682	0.0920863	-0.767412	0.442836	0.655489	OSBPL3	protein_coding
ENSG00000070886.12	22.6457	0.0676517	0.184081	0.36751	0.713239	0.849195	EPHA8	protein_coding
ENSG00000070915.10	23.9091	-0.0605716	0.188955	-0.32056	0.748544	0.869952	SLC12A3	protein_coding
ENSG00000070950.10	1154.9	0.204413	0.0588446	3.47378	0.000513183	0.00628208	RAD18	protein_coding
ENSG00000070961.16	4186.6	-0.104294	0.0659087	-1.5824	0.113558	0.285837	ATP2B1	protein_coding
ENSG00000070985.13	110.09	0.443227	0.178416	2.48423	0.0129833	0.0664496	TRPM5	protein_coding
ENSG00000071051.14	4011	0.013354	0.0535309	0.249464	0.803002	0.901122	NCK2	protein_coding
ENSG00000071054.16	5147.6	0.0868447	0.0715623	1.21355	0.224918	0.438819	MAP4K4	protein_coding
ENSG00000071073.13	1838.29	-0.0398172	0.0789806	-0.504139	0.614164	0.783715	MGAT4A	protein_coding
ENSG00000071082.11	50900.3	-0.229911	0.0969505	-2.37142	0.0177198	0.0821137	RPL31	protein_coding
ENSG00000071127.17	16005.8	-0.0533285	0.0560713	-0.951082	0.341563	0.564492	WDR1	protein_coding
ENSG00000071189.21	1806.61	-0.103532	0.0558652	-1.85324	0.0638474	0.196195	SNX13	protein_coding
ENSG00000071203.9	0.410846	-0.249103	0.531407	-0.468761	0.63924		MS4A12	protein_coding
ENSG00000071205.12	427.064	0.0512152	0.0887102	0.577332	0.563715	0.748562	ARHGAP10	protein_coding
ENSG00000071242.12	2331.11	-0.304382	0.0832097	-3.65801	0.000254182	0.00365602	RPS6KA2	protein_coding
ENSG00000071243.16	770.673	0.198994	0.050228	3.96182	7.4382e-05	0.00137179	ING3	protein_coding
ENSG00000071246.11	983.911	-0.0077872	0.0858094	-0.0907499	0.927691	0.964425	VASH1	protein_coding
ENSG00000071282.12	2262.18	-0.149866	0.0891075	-1.68186	0.0925966	0.250758	LMCD1	protein_coding
ENSG00000071462.12	5568.57	0.103441	0.054958	1.88218	0.059812	0.187637	BUD23	protein_coding
ENSG00000071537.14	4121.47	-0.0233593	0.0595832	-0.392045	0.695025	0.837868	SEL1L	protein_coding
ENSG00000071539.14	2141.78	0.545394	0.0816944	6.67603	2.45496e-11	2.83067e-09	TRIP13	protein_coding
ENSG00000071553.18	12681.6	-0.261934	0.063695	-4.11231	3.91712e-05	0.000832186	ATP6AP1	protein_coding
ENSG00000071564.17	5905.99	0.0790543	0.0631118	1.25261	0.210349	0.421668	TCF3	protein_coding
ENSG00000071575.11	3348.71	-0.26193	0.0990618	-2.6441	0.00819078	0.0481268	TRIB2	protein_coding
ENSG00000071626.17	5741.25	0.127708	0.0376087	3.3957	0.000684539	0.00777585	DAZAP1	protein_coding
ENSG00000071655.18	2166.07	0.0993725	0.0535881	1.85437	0.0636856	0.195876	MBD3	protein_coding
ENSG00000071677.1	4.63292	-0.29775	0.294039	-1.01262	0.311241	0.534583	PRLH	protein_coding
ENSG00000071794.16	1442.77	0.34619	0.086681	3.99384	6.50116e-05	0.00123637	HLTF	protein_coding
ENSG00000071859.15	3062.46	0.111328	0.0737071	1.51041	0.130939	0.312823	FAM50A	protein_coding
ENSG00000071889.17	3694.18	-0.0418175	0.0690233	-0.605846	0.544617	0.73424	FAM3A	protein_coding
ENSG00000071894.17	11017.9	-0.0757761	0.065457	-1.15765	0.247008	0.464625	CPSF1	protein_coding
ENSG00000071909.19	471.465	-0.44403	0.159111	-2.79069	0.00525963	0.0350359	MYO3B	protein_coding
ENSG00000071967.12	7780.54	-0.531583	0.0996304	-5.33555	9.52545e-08	4.92492e-06	CYBRD1	protein_coding
ENSG00000071991.9	9.72842	0.720588	0.377712	1.90777	0.0564207	0.180558	CDH19	protein_coding
ENSG00000071994.11	3070.1	0.0118422	0.0636504	0.186051	0.852405	0.926625	PDCD2	protein_coding
ENSG00000072041.17	240.202	0.991414	0.263087	3.76838	0.00016431	0.00259773	SLC6A15	protein_coding
ENSG00000072042.13	2790.17	0.0870986	0.0613193	1.42041	0.155488	0.349827	RDH11	protein_coding
ENSG00000072062.15	8279.72	0.0307296	0.0642056	0.478612	0.632215	0.79701	PRKACA	protein_coding
ENSG00000072071.16	6818.7	0.184574	0.105179	1.75486	0.0792836	0.226158	ADGRL1	protein_coding
ENSG00000072080.11	3.68635	-0.14992	0.218155	-0.687216	0.491947	0.695614	SPP2	protein_coding
ENSG00000072110.15	17147.2	-0.195052	0.0649426	-3.00345	0.00266934	0.0215971	ACTN1	protein_coding
ENSG00000072121.17	1947.94	0.0412792	0.0654991	0.630226	0.528547	0.721871	ZFYVE26	protein_coding
ENSG00000072133.11	273.209	0.0112095	0.139396	0.0804145	0.935908	0.968683	RPS6KA6	protein_coding
ENSG00000072134.15	1249.8	-0.249589	0.0683957	-3.64919	0.000263073	0.00374804	EPN2	protein_coding
ENSG00000072135.13	5611.46	-0.0986056	0.0604187	-1.63204	0.102672	0.267749	PTPN18	protein_coding
ENSG00000072163.20	1813.07	-0.317546	0.100042	-3.17413	0.00150286	0.014093	LIMS2	protein_coding
ENSG00000072182.13	9.40076	0.0808161	0.159059	0.508088	0.611392	0.782055	ASIC4	protein_coding
ENSG00000072195.15	1799.94	-0.516944	0.124305	-4.15869	3.20084e-05	0.000706772	SPEG	protein_coding
ENSG00000072201.14	462.596	-0.185072	0.0932224	-1.98528	0.0471134	0.160111	LNX1	protein_coding
ENSG00000072210.19	3815.72	-0.115708	0.0635789	-1.81991	0.068772	0.205725	ALDH3A2	protein_coding
ENSG00000072274.13	10431.9	0.540903	0.0987871	5.47544	4.36425e-08	2.49896e-06	TFRC	protein_coding
ENSG00000072310.17	5125.07	-0.242164	0.0854036	-2.83552	0.00457512	0.0316431	SREBF1	protein_coding
ENSG00000072315.3	1.27365	-0.00176484	0.263931	-0.00668675	0.994665	0.997366	TRPC5	protein_coding
ENSG00000072364.13	4886.91	-0.0848197	0.0552689	-1.53467	0.124864	0.303654	AFF4	protein_coding
ENSG00000072401.15	1676.22	0.0780866	0.0513495	1.52069	0.128338	0.309088	UBE2D1	protein_coding
ENSG00000072415.10	1716.4	-0.0588228	0.0494624	-1.18924	0.234344	0.449907	MPP5	protein_coding
ENSG00000072422.17	811.757	0.186815	0.0925781	2.01792	0.0435993	0.15196	RHOBTB1	protein_coding
ENSG00000072501.19	5818.4	0.355012	0.0633517	5.60383	2.09665e-08	1.31701e-06	SMC1A	protein_coding
ENSG00000072506.13	4558.56	0.108037	0.0732259	1.47539	0.140106	0.326886	HSD17B10	protein_coding
ENSG00000072518.21	6526.96	-0.0825994	0.0491342	-1.6811	0.0927441	0.250899	MARK2	protein_coding
ENSG00000072571.20	1197.75	0.67716	0.0899562	7.52766	5.1656e-14	9.33044e-12	HMMR	protein_coding
ENSG00000072609.18	1428.99	0.191547	0.0578595	3.31056	0.000931098	0.00990802	CHFR	protein_coding
ENSG00000072657.9	143.707	-0.163799	0.273394	-0.59913	0.549086	0.737689	TRHDE	protein_coding
ENSG00000072682.19	2206.44	-0.0913578	0.0707634	-1.29103	0.196692	0.405407	P4HA2	protein_coding
ENSG00000072694.21	644.249	-0.245	0.133456	-1.8358	0.0663865	0.201148	FCGR2B	protein_coding
ENSG00000072736.19	1085.91	0.0333452	0.0738371	0.451605	0.651554	0.809246	NFATC3	protein_coding
ENSG00000072756.17	982.729	0.00048013	0.0496163	0.00967686	0.992279	0.996126	TRNT1	protein_coding
ENSG00000072778.20	9295.65	-0.136334	0.0657576	-2.07328	0.0381465	0.138316	ACADVL	protein_coding
ENSG00000072786.13	1428.44	-0.150929	0.0711302	-2.12187	0.0338487	0.127705	STK10	protein_coding
ENSG00000072803.17	2946.39	-0.103145	0.0545362	-1.89132	0.0585817	0.185248	FBXW11	protein_coding
ENSG00000072818.12	506.43	-0.17625	0.0781174	-2.25622	0.0240569	0.101146	ACAP1	protein_coding
ENSG00000072832.15	1196.71	0.0675664	0.116811	0.578426	0.562976	0.748195	CRMP1	protein_coding
ENSG00000072840.13	1530.67	-0.308608	0.0862718	-3.57716	0.000347354	0.00463645	EVC	protein_coding
ENSG00000072849.11	2211.7	0.0801523	0.0550506	1.45598	0.145399	0.334661	DERL2	protein_coding
ENSG00000072858.11	163.074	0.248167	0.133128	1.86412	0.0623045	0.192724	SIDT1	protein_coding
ENSG00000072864.16	1288.3	0.52994	0.064034	8.27591	1.27477e-16	3.23192e-14	NDE1	protein_coding
ENSG00000072952.19	758.012	-0.495126	0.122142	-4.05371	5.04122e-05	0.00101549	IRAG1	protein_coding
ENSG00000072954.7	960.659	0.318172	0.103214	3.08263	0.00205178	0.0177568	TMEM38A	protein_coding
ENSG00000072958.9	3751.23	0.226765	0.0625616	3.62466	0.000289336	0.00403881	AP1M1	protein_coding
ENSG00000073008.15	1725.82	0.143704	0.0790221	1.81852	0.068984	0.206095	PVR	protein_coding
ENSG00000073050.12	2234.45	0.155409	0.0663502	2.34226	0.0191676	0.0866666	XRCC1	protein_coding
ENSG00000073060.16	2587.59	-0.0636183	0.0756722	-0.840708	0.400511	0.620355	SCARB1	protein_coding
ENSG00000073067.14	123.284	0.136818	0.222979	0.613593	0.539485	0.730456	CYP2W1	protein_coding
ENSG00000073111.14	3986.1	0.537597	0.0802941	6.69535	2.15152e-11	2.51525e-09	MCM2	protein_coding
ENSG00000073146.16	39.0917	-0.124603	0.144585	-0.861795	0.388801	0.610198	MOV10L1	protein_coding
ENSG00000073150.14	485.073	-0.282342	0.134476	-2.09957	0.0357667	0.13253	PANX2	protein_coding
ENSG00000073169.14	1024.52	-0.100194	0.0620508	-1.61471	0.106374	0.274133	SELENOO	protein_coding
ENSG00000073282.14	99.6736	0.0873759	0.160879	0.543114	0.587051	0.764982	TP63	protein_coding
ENSG00000073331.18	1056.29	-0.0999874	0.0702986	-1.42232	0.154932	0.348894	ALPK1	protein_coding
ENSG00000073350.14	6009.32	-0.126328	0.072773	-1.73592	0.0825782	0.232461	LLGL2	protein_coding
ENSG00000073417.15	1097.61	0.0611838	0.0620786	0.985586	0.324336	0.547578	PDE8A	protein_coding
ENSG00000073464.13	555.193	-0.106867	0.108869	-0.981618	0.326288	0.54966	CLCN4	protein_coding
ENSG00000073536.18	998.698	-0.0546851	0.0673349	-0.812136	0.416714	0.633958	NLE1	protein_coding
ENSG00000073578.17	698.829	0.149568	0.0771806	1.93789	0.0526362	0.172514	SDHA	protein_coding
ENSG00000073584.20	385.118	0.00274898	0.069922	0.0393149	0.968639	0.985085	SMARCE1	protein_coding
ENSG00000073598.6	4.86205	0.21554	0.117825	1.82932	0.067351	0.20312	FNDC8	protein_coding
ENSG00000073605.18	675.374	-0.132707	0.110249	-1.2037	0.228705	0.44303	GSDMB	protein_coding
ENSG00000073614.13	3851.31	-0.0470151	0.0601806	-0.781233	0.434666	0.649344	KDM5A	protein_coding
ENSG00000073670.14	134.75	0.372138	0.121657	3.05892	0.00222137	0.0188447	ADAM11	protein_coding
ENSG00000073711.11	1713.99	0.0515096	0.0610431	0.843823	0.398768	0.61894	PPP2R3A	protein_coding
ENSG00000073712.15	2873.51	-0.0347873	0.0676931	-0.513897	0.607324	0.779311	FERMT2	protein_coding
ENSG00000073734.10	13.0659	0.577645	0.19307	2.99189	0.00277252	0.0221977	ABCB11	protein_coding
ENSG00000073737.17	98.3646	-0.798526	0.189712	-4.20915	2.56331e-05	0.000588219	DHRS9	protein_coding
ENSG00000073754.6	2.62498	-0.15326	0.303259	-0.505377	0.613294	0.783328	CD5L	protein_coding
ENSG00000073756.12	237.879	-0.330055	0.140551	-2.34829	0.0188597	0.0857713	PTGS2	protein_coding
ENSG00000073792.16	6230.94	0.238461	0.121985	1.95483	0.0506029	0.167902	IGF2BP2	protein_coding
ENSG00000073803.14	5256.03	0.263986	0.0673829	3.9177	8.93984e-05	0.0015956	MAP3K13	protein_coding
ENSG00000073849.16	13617.4	-0.175296	0.0980947	-1.78701	0.0739366	0.21582	ST6GAL1	protein_coding
ENSG00000073861.3	34.9178	0.0396494	0.151679	0.261404	0.793781	0.89616	TBX21	protein_coding
ENSG00000073905.8	22.5671	-0.0531202	0.0792345	-0.670417	0.502592	0.702797	VDAC1P1	processed_pseudogene
ENSG00000073910.22	773.806	-0.385734	0.0955534	-4.03685	5.41739e-05	0.00107091	FRY	protein_coding
ENSG00000073921.18	7890.32	-0.112901	0.0505349	-2.23412	0.0254754	0.105121	PICALM	protein_coding
ENSG00000073969.18	1959.28	-0.016466	0.0563364	-0.29228	0.770073	0.882991	NSF	protein_coding
ENSG00000074047.22	819.184	-0.0449265	0.135103	-0.332536	0.739485	0.864643	GLI2	protein_coding
ENSG00000074054.20	3519.98	0.00878383	0.0554904	0.158295	0.874225	0.937463	CLASP1	protein_coding
ENSG00000074071.15	3342.42	-0.080754	0.0690412	-1.16965	0.242142	0.459272	MRPS34	protein_coding
ENSG00000074181.9	19508.4	0.354697	0.101887	3.48129	0.000499002	0.00614442	NOTCH3	protein_coding
ENSG00000074201.9	7626.25	-0.216583	0.0785664	-2.75669	0.00583898	0.0378351	CLNS1A	protein_coding
ENSG00000074211.14	344.577	-0.292637	0.223307	-1.31047	0.190037	0.397017	PPP2R2C	protein_coding
ENSG00000074219.14	4441.16	0.33654	0.0746023	4.51112	6.44873e-06	0.000190323	TEAD2	protein_coding
ENSG00000074266.22	1349.04	0.239194	0.0581677	4.11213	3.92017e-05	0.000832332	EED	protein_coding
ENSG00000074276.10	43.6702	-0.0278477	0.127082	-0.219131	0.826548	0.913188	CDHR2	protein_coding
ENSG00000074317.11	53.1762	-0.198241	0.219346	-0.903781	0.366111	0.588817	SNCB	protein_coding
ENSG00000074319.13	3979.38	-0.0609309	0.0600265	-1.01507	0.310074	0.53345	TSG101	protein_coding
ENSG00000074356.17	2297.46	0.0306761	0.0595659	0.514993	0.606558	0.778769	NCBP3	protein_coding
ENSG00000074370.18	804.088	-0.0765492	0.118354	-0.64678	0.517774	0.714156	ATP2A3	protein_coding
ENSG00000074410.14	2165.36	0.0910085	0.163733	0.555836	0.578323	0.759251	CA12	protein_coding
ENSG00000074416.14	2923.98	-0.470609	0.111609	-4.21658	2.48036e-05	0.000571992	MGLL	protein_coding
ENSG00000074527.13	2450.22	-0.12016	0.1301	-0.923597	0.355696	0.578566	NTN4	protein_coding
ENSG00000074582.15	1714.86	-0.00812373	0.050992	-0.159314	0.873422	0.93702	BCS1L	protein_coding
ENSG00000074590.13	1143.13	-0.145062	0.121086	-1.19801	0.230912	0.445645	NUAK1	protein_coding
ENSG00000074603.19	2022.67	0.0503245	0.0503242	1.00001	0.317307	0.540432	DPP8	protein_coding
ENSG00000074621.14	676.762	-0.0920979	0.0749576	-1.22867	0.219197	0.432528	SLC24A1	protein_coding
ENSG00000074657.14	3721.98	0.00440429	0.0673563	0.065388	0.947865	0.974799	ZNF532	protein_coding
ENSG00000074660.16	374.926	-0.121044	0.0752931	-1.60764	0.107915	0.276629	SCARF1	protein_coding
ENSG00000074695.6	7977.97	-0.109833	0.0599664	-1.83158	0.0670145	0.202568	LMAN1	protein_coding
ENSG00000074696.13	6700.28	0.181489	0.0638101	2.8442	0.00445227	0.031064	HACD3	protein_coding
ENSG00000074706.13	147.754	-0.146823	0.119788	-1.22569	0.220315	0.433929	IPCEF1	protein_coding
ENSG00000074755.15	2216.95	-0.0330953	0.0654795	-0.50543	0.613257	0.783328	ZZEF1	protein_coding
ENSG00000074771.4	0.180069	-0.0243381	0.493814	-0.0492859	0.960691		NOX3	protein_coding
ENSG00000074800.16	81045.5	-0.0317522	0.0715579	-0.443727	0.65724	0.813236	ENO1	protein_coding
ENSG00000074803.20	138.544	0.599803	0.208721	2.87371	0.00405686	0.0291559	SLC12A1	protein_coding
ENSG00000074842.8	4844.36	-0.115781	0.0713635	-1.62241	0.104716	0.271356	MYDGF	protein_coding
ENSG00000074855.11	1706.7	0.0534562	0.0931561	0.573835	0.566079	0.750137	ANO8	protein_coding
ENSG00000074935.14	685.41	0.13043	0.0673363	1.93699	0.0527462	0.172767	TUBE1	protein_coding
ENSG00000074964.17	1554.29	-0.267799	0.0785797	-3.40799	0.000654436	0.00752119	ARHGEF10L	protein_coding
ENSG00000074966.11	175.14	0.0507371	0.126508	0.401058	0.688378	0.8337	TXK	protein_coding
ENSG00000075035.10	138.794	0.748555	0.240535	3.11204	0.00185799	0.0165668	WSCD2	protein_coding
ENSG00000075043.19	9.62552	0.31331	0.197031	1.59016	0.111799	0.283035	KCNQ2	protein_coding
ENSG00000075073.15	173.671	0.138257	0.125265	1.10372	0.269717	0.490582	TACR2	protein_coding
ENSG00000075089.9	962.427	0.0250824	0.0543256	0.461706	0.644292	0.804544	ACTR6	protein_coding
ENSG00000075131.10	404.121	0.423797	0.0558039	7.59441	3.09201e-14	5.70748e-12	TIPIN	protein_coding
ENSG00000075142.14	4737.77	-0.0116855	0.0663443	-0.176134	0.860189	0.930409	SRI	protein_coding
ENSG00000075151.21	4106.29	-0.058119	0.066966	-0.867889	0.385455	0.607125	EIF4G3	protein_coding
ENSG00000075188.9	1088.33	0.0938277	0.0602718	1.55674	0.119531	0.295453	NUP37	protein_coding
ENSG00000075213.11	1090.97	-0.0130515	0.160455	-0.0813405	0.935171	0.968326	SEMA3A	protein_coding
ENSG00000075218.19	952.06	0.785613	0.082399	9.53425	1.50974e-21	7.22035e-19	GTSE1	protein_coding
ENSG00000075223.14	2783.8	-0.32789	0.100571	-3.26029	0.00111297	0.0112651	SEMA3C	protein_coding
ENSG00000075234.17	1175.53	-0.0368515	0.0624218	-0.590363	0.554947	0.742185	TTC38	protein_coding
ENSG00000075239.14	1557.07	0.0262848	0.0706832	0.371867	0.709992	0.847033	ACAT1	protein_coding
ENSG00000075240.17	1574.59	-0.252215	0.0674096	-3.74153	0.000182902	0.00282481	GRAMD4	protein_coding
ENSG00000075275.18	8523.31	-0.0271904	0.0937743	-0.289956	0.77185	0.883984	CELSR1	protein_coding
ENSG00000075290.8	23.6245	0.228538	0.160122	1.42727	0.153502	0.347009	WNT8B	protein_coding
ENSG00000075292.19	3413.48	0.0984762	0.0497258	1.98039	0.0476602	0.161292	ZNF638	protein_coding
ENSG00000075303.13	1478.52	0.312365	0.0514804	6.06766	1.2979e-09	1.09466e-07	SLC25A40	protein_coding
ENSG00000075336.12	1133.23	0.0722771	0.0574881	1.25725	0.208662	0.419597	TIMM21	protein_coding
ENSG00000075340.23	1326.8	0.33273	0.141737	2.34752	0.0188988	0.0859121	ADD2	protein_coding
ENSG00000075388.4	3.6367	1.80607	0.362591	4.98101	6.32535e-07	2.60385e-05	FGF4	protein_coding
ENSG00000075391.17	1562.84	-0.0598754	0.0611121	-0.979764	0.327203	0.550452	RASAL2	protein_coding
ENSG00000075399.14	727.35	-0.195139	0.0620513	-3.14481	0.00166195	0.0152174	VPS9D1	protein_coding
ENSG00000075407.18	1494.67	0.0401891	0.0690993	0.581613	0.560827	0.746386	ZNF37A	protein_coding
ENSG00000075413.19	3937.94	0.146218	0.0491508	2.97488	0.00293104	0.0231133	MARK3	protein_coding
ENSG00000075415.13	24215.4	-0.0463171	0.0581261	-0.796838	0.425545	0.641756	SLC25A3	protein_coding
ENSG00000075420.13	5986.55	0.127221	0.0573535	2.21818	0.0265422	0.108033	FNDC3B	protein_coding
ENSG00000075426.12	15419.6	-0.254648	0.0728306	-3.49645	0.000471495	0.00587081	FOSL2	protein_coding
ENSG00000075429.9	16.7755	1.80474	0.209368	8.61997	6.69727e-18	1.93056e-15	CACNG5	protein_coding
ENSG00000075461.6	2381.33	-0.634345	0.151503	-4.18702	2.82645e-05	0.000638508	CACNG4	protein_coding
ENSG00000075539.15	1850.61	0.0106308	0.0577798	0.183989	0.854022	0.927545	FRYL	protein_coding
ENSG00000075568.17	3964.85	-0.0856628	0.0481027	-1.78083	0.0749397	0.218083	TMEM131	protein_coding
ENSG00000075618.18	10261.2	-0.00520341	0.105531	-0.0493071	0.960675	0.981143	FSCN1	protein_coding
ENSG00000075624.17	325847	-0.0904301	0.0515878	-1.75294	0.0796131	0.226758	ACTB	protein_coding
ENSG00000075643.6	495.334	0.484396	0.10877	4.45339	8.45238e-06	0.000237468	MOCOS	protein_coding
ENSG00000075651.16	630.757	0.496974	0.104294	4.76512	1.88746e-06	6.68649e-05	PLD1	protein_coding
ENSG00000075673.12	90.068	-0.173524	0.237743	-0.729879	0.465464	0.673921	ATP12A	protein_coding
ENSG00000075702.18	1161.09	0.860014	0.0943988	9.11043	8.20562e-20	2.92662e-17	WDR62	protein_coding
ENSG00000075711.21	4189.93	0.201879	0.0566049	3.56646	0.000361833	0.00479324	DLG1	protein_coding
ENSG00000075785.14	21476	0.00379562	0.0442586	0.08576	0.931657	0.966519	RAB7A	protein_coding
ENSG00000075790.12	35.7618	0.282233	0.0810922	3.4804	0.000500671	0.00615938	BCAP29	protein_coding
ENSG00000075826.17	278.801	0.0249992	0.114493	0.218346	0.827159	0.913433	SEC31B	protein_coding
ENSG00000075856.12	2850.88	0.109671	0.0488795	2.24371	0.0248514	0.10339	SART3	protein_coding
ENSG00000075884.14	181.994	-0.0613972	0.113044	-0.543128	0.587042	0.764982	ARHGAP15	protein_coding
ENSG00000075886.11	77.1456	0.184257	0.140824	1.30842	0.190732	0.397915	TUBA3D	protein_coding
ENSG00000075891.22	2365.54	-0.523691	0.329455	-1.58956	0.111933	0.283188	PAX2	protein_coding
ENSG00000075914.13	1092	-0.0784349	0.052819	-1.48497	0.137551	0.322992	EXOSC7	protein_coding
ENSG00000075945.13	1895.94	-0.119476	0.048145	-2.4816	0.0130795	0.0667714	KIFAP3	protein_coding
ENSG00000075975.17	2091.29	-0.0726852	0.0509936	-1.42538	0.154048	0.347702	MKRN2	protein_coding
ENSG00000076003.5	3489.42	0.691966	0.0641409	10.7882	3.91297e-27	4.11703e-24	MCM6	protein_coding
ENSG00000076043.11	2165.95	-0.0830809	0.0657371	-1.26384	0.206289	0.416816	REXO2	protein_coding
ENSG00000076053.12	2025.58	-0.0440058	0.0592575	-0.742619	0.457712	0.667705	RBM7	protein_coding
ENSG00000076067.13	3958.49	-0.289602	0.0600493	-4.82273	1.41604e-06	5.22766e-05	RBMS2	protein_coding
ENSG00000076108.12	8056.89	-0.179484	0.0597607	-3.00338	0.00267002	0.0215972	BAZ2A	protein_coding
ENSG00000076201.15	8250.21	-0.163954	0.0557586	-2.94043	0.00327752	0.0250341	PTPN23	protein_coding
ENSG00000076242.16	1537.7	0.129149	0.0464448	2.7807	0.00542421	0.0358429	MLH1	protein_coding
ENSG00000076248.11	4422.81	0.329205	0.0608902	5.40653	6.42578e-08	3.50759e-06	UNG	protein_coding
ENSG00000076258.10	305.053	-0.161447	0.0696482	-2.31804	0.020447	0.0906057	FMO4	protein_coding
ENSG00000076321.11	1016.44	0.00155142	0.0458667	0.0338244	0.973017	0.987161	KLHL20	protein_coding
ENSG00000076344.16	159.357	-0.884732	0.148823	-5.94488	2.76667e-09	2.17642e-07	RGS11	protein_coding
ENSG00000076351.13	371.245	-0.371613	0.0700696	-5.30349	1.13609e-07	5.7676e-06	SLC46A1	protein_coding
ENSG00000076356.7	2595.71	0.172725	0.100183	1.7241	0.0846897	0.23622	PLXNA2	protein_coding
ENSG00000076382.17	1251.11	0.635862	0.0853522	7.44986	9.34399e-14	1.61832e-11	SPAG5	protein_coding
ENSG00000076513.17	2764.87	0.144434	0.0749137	1.928	0.0538548	0.175302	ANKRD13A	protein_coding
ENSG00000076554.15	4922.33	-0.0572265	0.0678757	-0.843108	0.399168	0.619285	TPD52	protein_coding
ENSG00000076555.15	1009.25	0.133424	0.0876664	1.52196	0.12802	0.308672	ACACB	protein_coding
ENSG00000076604.15	3851.41	0.0157387	0.0845342	0.186181	0.852303	0.926605	TRAF4	protein_coding
ENSG00000076641.4	597.891	0.070203	0.0871768	0.805295	0.42065	0.637595	PAG1	protein_coding
ENSG00000076650.7	880.068	0.128799	0.0651007	1.97845	0.0478779	0.161678	GPATCH1	protein_coding
ENSG00000076662.10	30.645	-0.210146	0.146032	-1.43904	0.15014	0.342005	ICAM3	protein_coding
ENSG00000076685.19	1505.7	-0.125972	0.0722009	-1.74475	0.0810285	0.22951	NT5C2	protein_coding
ENSG00000076706.17	3944.62	0.225159	0.0773679	2.91024	0.00361152	0.0268257	MCAM	protein_coding
ENSG00000076716.9	2807.78	-0.0861837	0.12725	-0.677278	0.498229	0.699532	GPC4	protein_coding
ENSG00000076770.14	2192.29	-0.0038772	0.100378	-0.0386262	0.969188	0.985272	MBNL3	protein_coding
ENSG00000076826.10	3926.07	-0.0976787	0.0872839	-1.11909	0.263101	0.483046	CAMSAP3	protein_coding
ENSG00000076864.19	3618.1	-0.533062	0.113021	-4.71648	2.39958e-06	8.2038e-05	RAP1GAP	protein_coding
ENSG00000076924.12	4774.7	-0.0499395	0.0640396	-0.779821	0.435496	0.649849	XAB2	protein_coding
ENSG00000076928.18	4363.15	-0.0568347	0.0651483	-0.872389	0.382996	0.604883	ARHGEF1	protein_coding
ENSG00000076944.16	3240.37	-0.103757	0.0792896	-1.30858	0.190677	0.39784	STXBP2	protein_coding
ENSG00000076984.18	3060.49	-0.0505578	0.0637906	-0.792559	0.428035	0.644057	MAP2K7	protein_coding
ENSG00000077009.13	4.67143	0.19814	0.207248	0.956053	0.339046	0.561889	NMRK2	protein_coding
ENSG00000077044.11	1130.6	0.155774	0.0684468	2.27584	0.0228553	0.0978822	DGKD	protein_coding
ENSG00000077063.11	1189.78	0.0828994	0.1397	0.593409	0.552907	0.740694	CTTNBP2	protein_coding
ENSG00000077080.10	4.80551	1.62839	0.247503	6.57927	4.7276e-11	5.14124e-09	ACTL6B	protein_coding
ENSG00000077092.19	422.584	0.321536	0.111057	2.89523	0.00378881	0.0277749	RARB	protein_coding
ENSG00000077097.15	7096.34	0.0983999	0.0547764	1.79639	0.0724324	0.212891	TOP2B	protein_coding
ENSG00000077147.16	8975.52	-0.108406	0.0447868	-2.42049	0.0154994	0.0751421	TM9SF3	protein_coding
ENSG00000077150.20	4638.5	-0.0564184	0.0680004	-0.829677	0.406722	0.625779	NFKB2	protein_coding
ENSG00000077152.11	1829.89	0.703382	0.0775978	9.06446	1.25222e-19	4.21608e-17	UBE2T	protein_coding
ENSG00000077157.22	1434.29	-0.20335	0.0894486	-2.27337	0.0230036	0.0983073	PPP1R12B	protein_coding
ENSG00000077232.18	8449.72	0.017671	0.057209	0.308885	0.757409	0.87515	DNAJC10	protein_coding
ENSG00000077235.18	4805.94	-0.100751	0.055869	-1.80335	0.0713333	0.210691	GTF3C1	protein_coding
ENSG00000077238.14	1640.17	-0.245733	0.106818	-2.30047	0.0214214	0.0935305	IL4R	protein_coding
ENSG00000077254.14	3163.08	0.156894	0.0492957	3.18272	0.001459	0.0137738	USP33	protein_coding
ENSG00000077264.15	109.699	-1.04983	0.183523	-5.72044	1.06248e-08	7.20056e-07	PAK3	protein_coding
ENSG00000077274.9	642.98	-0.519182	0.223089	-2.32724	0.0199525	0.089115	CAPN6	protein_coding
ENSG00000077279.19	2.58948	0.530249	0.337681	1.57027	0.116353	0.290165	DCX	protein_coding
ENSG00000077312.9	4461.64	0.189496	0.0485415	3.90379	9.46987e-05	0.00166966	SNRPA	protein_coding
ENSG00000077327.16	91.0775	-0.411083	0.297167	-1.38334	0.166561	0.366356	SPAG6	protein_coding
ENSG00000077348.9	2619.97	0.0277125	0.0800217	0.346313	0.729108	0.858743	EXOSC5	protein_coding
ENSG00000077380.16	4818.67	-0.00954601	0.0467382	-0.204244	0.838162	0.919695	DYNC1I2	protein_coding
ENSG00000077420.16	741.814	-0.173944	0.120929	-1.4384	0.15032	0.342225	APBB1IP	protein_coding
ENSG00000077454.16	1213.99	-0.259103	0.0674707	-3.84023	0.000122919	0.0020504	LRCH4	protein_coding
ENSG00000077458.13	935.165	0.165457	0.0527489	3.13669	0.00170866	0.0155505	FAM76B	protein_coding
ENSG00000077463.15	1081.04	-0.146287	0.0572891	-2.55348	0.0106651	0.0580212	SIRT6	protein_coding
ENSG00000077498.9	1.74443	-0.074001	0.298661	-0.247776	0.804308	0.901828	TYR	protein_coding
ENSG00000077514.9	1470.99	0.426299	0.0541941	7.86616	3.65689e-15	7.89251e-13	POLD3	protein_coding
ENSG00000077522.14	34.531	0.87431	0.165835	5.27218	1.34813e-07	6.68283e-06	ACTN2	protein_coding
ENSG00000077549.19	16777.8	-0.0490832	0.0491301	-0.999046	0.317772	0.540809	CAPZB	protein_coding
ENSG00000077585.14	1299.92	-0.0814834	0.0842351	-0.967334	0.333377	0.556798	GPR137B	protein_coding
ENSG00000077616.11	111.345	0.265931	0.137537	1.93353	0.0531713	0.17374	NAALAD2	protein_coding
ENSG00000077684.16	1564.26	-0.132833	0.0556242	-2.38804	0.0169387	0.0798835	JADE1	protein_coding
ENSG00000077713.19	1104.53	-0.0815286	0.0785134	-1.0384	0.299083	0.521835	SLC25A43	protein_coding
ENSG00000077721.16	3541.24	0.113118	0.0586335	1.92923	0.053702	0.174971	UBE2A	protein_coding
ENSG00000077782.21	10788.7	-0.0582728	0.110418	-0.527747	0.597675	0.772702	FGFR1	protein_coding
ENSG00000077800.13	4.71511	0.340657	0.163498	2.08356	0.0372004	0.136058	FKBP6	protein_coding
ENSG00000077935.17	196.275	0.990351	0.149761	6.61287	3.76945e-11	4.17476e-09	SMC1B	protein_coding
ENSG00000077942.19	10623.8	-0.238271	0.123592	-1.92789	0.0538694	0.175313	FBLN1	protein_coding
ENSG00000077943.8	129.307	-0.25211	0.109642	-2.29939	0.0214827	0.0937203	ITGA8	protein_coding
ENSG00000077984.6	393.868	-0.330296	0.141282	-2.33784	0.0193954	0.0873303	CST7	protein_coding
ENSG00000078018.20	951.63	0.308788	0.14055	2.197	0.0280206	0.111971	MAP2	protein_coding
ENSG00000078043.16	2208.25	0.0686406	0.0635036	1.08089	0.279744	0.501523	PIAS2	protein_coding
ENSG00000078053.17	188.336	0.377399	0.164369	2.29605	0.0216729	0.0942512	AMPH	protein_coding
ENSG00000078061.13	5939.93	0.0120543	0.0659867	0.182678	0.85505	0.927991	ARAF	protein_coding
ENSG00000078070.13	2234.75	0.167471	0.0582335	2.87585	0.00402939	0.029013	MCCC1	protein_coding
ENSG00000078081.8	1613.17	0.435355	0.138184	3.15054	0.00162967	0.0150276	LAMP3	protein_coding
ENSG00000078098.14	631.731	-0.384848	0.194459	-1.97907	0.0478083	0.161539	FAP	protein_coding
ENSG00000078114.19	737.109	-0.130419	0.140937	-0.925371	0.354773	0.577489	NEBL	protein_coding
ENSG00000078124.12	1694.67	0.00469882	0.0779446	0.0602841	0.951929	0.976953	ACER3	protein_coding
ENSG00000078140.14	5256.3	0.0477875	0.0479487	0.996638	0.31894	0.541749	UBE2K	protein_coding
ENSG00000078142.13	1526.61	0.00464839	0.0596509	0.0779266	0.937886	0.969611	PIK3C3	protein_coding
ENSG00000078177.14	763.69	0.248732	0.0684305	3.63481	0.000278181	0.00391164	N4BP2	protein_coding
ENSG00000078237.7	352.969	-0.0718679	0.088215	-0.814689	0.41525	0.632509	TIGAR	protein_coding
ENSG00000078246.17	3108.4	0.00496794	0.0636902	0.0780017	0.937827	0.96959	TULP3	protein_coding
ENSG00000078269.15	1308.12	-0.0535504	0.0710175	-0.754045	0.450822	0.662037	SYNJ2	protein_coding
ENSG00000078295.17	86.1985	0.166415	0.234921	0.708387	0.478705	0.684985	ADCY2	protein_coding
ENSG00000078304.19	6349.34	0.064102	0.0475761	1.34736	0.177865	0.381007	PPP2R5C	protein_coding
ENSG00000078319.10	1263.69	0.0895123	0.0581976	1.53808	0.12403	0.302289	PMS2P1	transcribed_unprocessed_pseudogene
ENSG00000078328.22	165.077	-0.0967279	0.243478	-0.397275	0.691164	0.835254	RBFOX1	protein_coding
ENSG00000078369.18	23669.1	0.00941102	0.0508074	0.185229	0.853049	0.927045	GNB1	protein_coding
ENSG00000078399.19	85.2651	1.43906	0.248528	5.79035	7.02407e-09	4.98508e-07	HOXA9	protein_coding
ENSG00000078401.7	744.352	-0.0520104	0.141698	-0.36705	0.713582	0.849484	EDN1	protein_coding
ENSG00000078403.17	2284.8	0.049971	0.0591222	0.845216	0.39799	0.618166	MLLT10	protein_coding
ENSG00000078487.17	275.068	-0.198906	0.0836698	-2.37727	0.0174413	0.0812884	ZCWPW1	protein_coding
ENSG00000078549.15	856.646	-0.316365	0.20779	-1.52252	0.127878	0.308474	ADCYAP1R1	protein_coding
ENSG00000078579.9	7.45309	0.756595	0.226591	3.33904	0.00084069	0.00916246	FGF20	protein_coding
ENSG00000078589.13	81.2101	-0.0118883	0.164375	-0.0723238	0.942344	0.97165	P2RY10	protein_coding
ENSG00000078596.11	456.199	-0.0614234	0.114751	-0.535274	0.59246	0.769076	ITM2A	protein_coding
ENSG00000078618.22	5683.71	0.179157	0.0449449	3.98614	6.71565e-05	0.00126799	NRDC	protein_coding
ENSG00000078668.14	6309.68	0.103793	0.0658083	1.57721	0.114747	0.287607	VDAC3	protein_coding
ENSG00000078674.18	3529.99	0.013404	0.0643788	0.208205	0.835069	0.917915	PCM1	protein_coding
ENSG00000078687.17	1618.43	0.0648101	0.0944298	0.686331	0.492504	0.695999	TNRC6C	protein_coding
ENSG00000078699.22	3200.21	0.125088	0.0593234	2.10858	0.0349808	0.130607	CBFA2T2	protein_coding
ENSG00000078725.13	79.0029	0.0122358	0.226955	0.0539127	0.957005	0.979291	BRINP1	protein_coding
ENSG00000078747.16	3256.12	0.0342988	0.0410499	0.835539	0.403414	0.622912	ITCH	protein_coding
ENSG00000078795.17	20.3082	-0.0534247	0.108217	-0.49368	0.621532	0.789241	PKD2L2	protein_coding
ENSG00000078804.13	2161.18	-0.0430015	0.0824769	-0.521377	0.602104	0.77583	TP53INP2	protein_coding
ENSG00000078808.19	9482.01	-0.0575729	0.0556225	-1.03506	0.300639	0.52351	SDF4	protein_coding
ENSG00000078814.17	269.69	-0.224687	0.112644	-1.99466	0.0460796	0.15764	MYH7B	protein_coding
ENSG00000078898.7	14.7303	-0.80209	0.252295	-3.17917	0.00147695	0.0139182	BPIFB2	protein_coding
ENSG00000078900.15	328.425	0.337441	0.141908	2.37789	0.0174123	0.081234	TP73	protein_coding
ENSG00000078902.16	3008.25	-0.249373	0.0494049	-5.04754	4.47538e-07	1.94377e-05	TOLLIP	protein_coding
ENSG00000078967.13	1306.05	-0.056564	0.0596992	-0.947483	0.343393	0.566134	UBE2D4	protein_coding
ENSG00000079101.16	215.287	0.0357902	0.125032	0.286247	0.774689	0.885533	CLUL1	protein_coding
ENSG00000079102.16	294.453	-0.363392	0.174531	-2.08211	0.0373325	0.136351	RUNX1T1	protein_coding
ENSG00000079112.10	7.46694	0.153415	0.175338	0.874964	0.381594	0.603546	CDH17	protein_coding
ENSG00000079134.12	1063.59	0.321002	0.0577314	5.56027	2.69354e-08	1.64245e-06	THOC1	protein_coding
ENSG00000079150.18	823.279	-0.0947424	0.0888673	-1.06611	0.286374	0.508644	FKBP7	protein_coding
ENSG00000079156.17	134.496	0.572753	0.151296	3.78565	0.00015331	0.00245237	OSBPL6	protein_coding
ENSG00000079215.14	2949.31	-0.0108726	0.0965159	-0.11265	0.910308	0.955396	SLC1A3	protein_coding
ENSG00000079246.16	20841.8	0.081512	0.0462021	1.76425	0.0776899	0.223352	XRCC5	protein_coding
ENSG00000079257.8	1307.52	-0.16892	0.0892559	-1.89254	0.0584197	0.184962	LXN	protein_coding
ENSG00000079263.19	146.496	0.151755	0.124495	1.21896	0.222858	0.436729	SP140	protein_coding
ENSG00000079277.22	1753.1	0.0190378	0.0539238	0.35305	0.724051	0.855926	MKNK1	protein_coding
ENSG00000079308.19	12466.8	-0.272719	0.0891728	-3.05832	0.00222582	0.0188749	TNS1	protein_coding
ENSG00000079313.15	1810.02	-0.0874883	0.0556187	-1.573	0.115718	0.289066	REXO1	protein_coding
ENSG00000079332.15	5080.07	0.0118063	0.044213	0.267033	0.789444	0.893301	SAR1A	protein_coding
ENSG00000079335.20	585.853	0.093705	0.0699761	1.3391	0.180538	0.384327	CDC14A	protein_coding
ENSG00000079337.16	3359.61	-0.462227	0.113076	-4.08774	4.35599e-05	0.000907556	RAPGEF3	protein_coding
ENSG00000079385.23	668.576	0.0164344	0.147883	0.111131	0.911512	0.955989	CEACAM1	protein_coding
ENSG00000079387.14	1607.08	0.267278	0.0523191	5.10862	3.24516e-07	1.47649e-05	SENP1	protein_coding
ENSG00000079393.20	8.47775	-0.0654536	0.184626	-0.35452	0.722949	0.855224	DUSP13	protein_coding
ENSG00000079432.7	12542.5	-0.0431022	0.0802069	-0.537388	0.591	0.767916	CIC	protein_coding
ENSG00000079435.10	449.888	0.208629	0.102695	2.03154	0.0422003	0.148424	LIPE	protein_coding
ENSG00000079459.13	7740.63	0.0692622	0.0836254	0.828243	0.407533	0.626444	FDFT1	protein_coding
ENSG00000079462.8	2694.36	0.320565	0.0897794	3.57059	0.000356182	0.00473476	PAFAH1B3	protein_coding
ENSG00000079482.13	449.964	0.0862787	0.0786157	1.09747	0.272434	0.493444	OPHN1	protein_coding
ENSG00000079557.5	0.852973	0.393527	0.460801	0.854006	0.393102	0.613819	AFM	protein_coding
ENSG00000079616.13	3108.49	0.367721	0.0520185	7.06903	1.56019e-12	2.32021e-10	KIF22	protein_coding
ENSG00000079689.14	0.610327	0.14297	0.385012	0.371338	0.710385	0.847285	SCGN	protein_coding
ENSG00000079691.18	1523.38	0.0869106	0.0668481	1.30012	0.19356	0.40113	CARMIL1	protein_coding
ENSG00000079739.17	4144.01	-0.107847	0.0748459	-1.44092	0.149607	0.341251	PGM1	protein_coding
ENSG00000079785.16	4591.94	0.131396	0.0513914	2.55678	0.0105647	0.05765	DDX1	protein_coding
ENSG00000079805.18	11705.9	0.012263	0.0636246	0.19274	0.847163	0.923992	DNM2	protein_coding
ENSG00000079819.19	4145.13	-0.0301309	0.101574	-0.296642	0.76674	0.880777	EPB41L2	protein_coding
ENSG00000079841.18	15.9437	0.678379	0.192522	3.52364	0.000425666	0.00544744	RIMS1	protein_coding
ENSG00000079931.15	502.36	0.022221	0.165741	0.13407	0.893347	0.947384	MOXD1	protein_coding
ENSG00000079950.14	2617.28	-0.0724247	0.0528245	-1.37104	0.170362	0.371572	STX7	protein_coding
ENSG00000079974.18	1090.67	-0.143494	0.064878	-2.21175	0.026984	0.109166	RABL2B	protein_coding
ENSG00000079999.14	5712.25	0.00197045	0.0649857	0.0303213	0.975811	0.988565	KEAP1	protein_coding
ENSG00000080007.8	42.4883	0.140152	0.226777	0.61802	0.536562	0.728256	DDX43	protein_coding
ENSG00000080031.10	126.177	-0.168735	0.174733	-0.965676	0.334206	0.55762	PTPRH	protein_coding
ENSG00000080166.16	19.3632	-0.360844	0.185706	-1.94309	0.0520049	0.171057	DCT	protein_coding
ENSG00000080189.15	5088.61	-0.134807	0.0513669	-2.62439	0.00868035	0.0500989	SLC35C2	protein_coding
ENSG00000080200.10	364.493	0.0802825	0.100562	0.798335	0.424676	0.640859	CRYBG3	protein_coding
ENSG00000080224.17	136.008	0.164505	0.169194	0.972288	0.330907	0.554005	EPHA6	protein_coding
ENSG00000080293.10	17.4427	-0.240183	0.204759	-1.173	0.240794	0.457767	SCTR	protein_coding
ENSG00000080298.15	1052.13	0.0685969	0.0800687	0.856726	0.391596	0.612575	RFX3	protein_coding
ENSG00000080345.18	2974.54	0.232677	0.0460004	5.05815	4.23349e-07	1.84891e-05	RIF1	protein_coding
ENSG00000080371.6	3765.9	-0.0177833	0.0509603	-0.348964	0.727117	0.857808	RAB21	protein_coding
ENSG00000080493.18	180.717	0.0921932	0.14206	0.648973	0.516356	0.713155	SLC4A4	protein_coding
ENSG00000080503.24	3516.44	-0.34391	0.0941467	-3.65292	0.000259274	0.00370898	SMARCA2	protein_coding
ENSG00000080511.5	2.76107	0.553774	0.279773	1.97937	0.047774	0.161508	RDH8	protein_coding
ENSG00000080546.13	827.964	-0.145903	0.0682984	-2.13626	0.0326581	0.124463	SESN1	protein_coding
ENSG00000080561.14	633.073	0.0321721	0.107716	0.298674	0.765188	0.879739	MID2	protein_coding
ENSG00000080572.13	15.4429	-0.0110669	0.271167	-0.0408121	0.967446	0.984689	DNAAF6	protein_coding
ENSG00000080573.7	1158.81	-0.0072184	0.158509	-0.0455395	0.963677	0.982541	COL5A3	protein_coding
ENSG00000080603.17	373.322	-0.115589	0.0661638	-1.74701	0.0806361	0.228713	SRCAP	protein_coding
ENSG00000080608.10	1687.38	0.164835	0.0641139	2.57097	0.0101413	0.0560409	PUM3	protein_coding
ENSG00000080618.17	16.5509	0.120266	0.161121	0.746431	0.455407	0.665542	CPB2	protein_coding
ENSG00000080644.16	39.3938	0.634029	0.170262	3.72384	0.000196213	0.00298479	CHRNA3	protein_coding
ENSG00000080709.16	34.6463	-0.219838	0.128865	-1.70596	0.0880151	0.242676	KCNN2	protein_coding
ENSG00000080802.19	2073.68	0.150413	0.0440561	3.41412	0.000639894	0.00740461	CNOT4	protein_coding
ENSG00000080815.19	4052.71	-0.020964	0.044739	-0.468585	0.639367	0.801751	PSEN1	protein_coding
ENSG00000080819.9	1066.34	0.0629139	0.0573796	1.09645	0.272882	0.493858	CPOX	protein_coding
ENSG00000080822.17	3237.68	0.125337	0.0537534	2.3317	0.0197163	0.088359	CLDND1	protein_coding
ENSG00000080823.23	979.335	-0.00480477	0.0803175	-0.0598222	0.952297	0.97714	MOK	protein_coding
ENSG00000080824.19	57794.4	0.096417	0.0610419	1.57952	0.114216	0.286826	HSP90AA1	protein_coding
ENSG00000080839.12	675.794	0.570397	0.0599018	9.52221	1.69538e-21	7.75563e-19	RBL1	protein_coding
ENSG00000080845.18	7276.51	-0.146088	0.0515363	-2.83466	0.0045874	0.0317177	DLGAP4	protein_coding
ENSG00000080854.16	447.703	-0.509534	0.167657	-3.03915	0.00237244	0.0197403	IGSF9B	protein_coding
ENSG00000080910.13	0.253129	0.0258393	0.436461	0.0592018	0.952791		CFHR2	protein_coding
ENSG00000080947.15	202.047	-0.0595574	0.0993777	-0.599303	0.548971	0.737557	CROCCP3	transcribed_unprocessed_pseudogene
ENSG00000080986.13	966.378	0.915151	0.0780995	11.7178	1.03379e-31	2.71925e-28	NDC80	protein_coding
ENSG00000081014.11	488.534	0.0820455	0.06192	1.32502	0.185163	0.390224	AP4E1	protein_coding
ENSG00000081019.13	1631.1	0.0436163	0.0483523	0.902053	0.367029	0.589482	RSBN1	protein_coding
ENSG00000081026.19	1240.7	0.168889	0.0730348	2.31244	0.0207533	0.0913911	MAGI3	protein_coding
ENSG00000081041.9	485.915	-0.451106	0.178413	-2.52844	0.0114572	0.0609976	CXCL2	protein_coding
ENSG00000081051.8	4.51494	1.18089	0.228345	5.17153	2.32187e-07	1.0955e-05	AFP	protein_coding
ENSG00000081052.13	132.984	0.0073431	0.137795	0.05329	0.957501	0.979399	COL4A4	protein_coding
ENSG00000081059.20	1582.21	0.0170395	0.102961	0.165494	0.868555	0.93522	TCF7	protein_coding
ENSG00000081087.15	1049.18	0.00162743	0.0665178	0.0244661	0.980481	0.990436	OSTM1	protein_coding
ENSG00000081138.14	7.24444	-0.304862	0.319004	-0.955668	0.33924	0.562008	CDH7	protein_coding
ENSG00000081148.12	1262.27	-0.307037	0.237361	-1.29355	0.195822	0.404265	IMPG2	protein_coding
ENSG00000081154.12	8821.03	0.0676577	0.0458913	1.4743	0.1404	0.327216	PCNP	protein_coding
ENSG00000081177.18	1813.44	-0.106076	0.0501429	-2.11546	0.0343904	0.129228	EXD2	protein_coding
ENSG00000081181.8	177.018	0.185805	0.103926	1.78786	0.073799	0.215523	ARG2	protein_coding
ENSG00000081189.16	832.101	-0.229918	0.0863343	-2.66312	0.00774209	0.0462832	MEF2C	protein_coding
ENSG00000081237.20	1232.36	-0.0553194	0.126525	-0.437223	0.66195	0.816658	PTPRC	protein_coding
ENSG00000081248.11	2.86	0.304299	0.216081	1.40826	0.159054	0.35523	CACNA1S	protein_coding
ENSG00000081277.13	170.217	-0.0455105	0.201523	-0.225833	0.821332	0.910699	PKP1	protein_coding
ENSG00000081307.14	1645.65	0.0410924	0.0431452	0.95242	0.340884	0.563883	UBA5	protein_coding
ENSG00000081320.11	2672.71	-0.124129	0.0872193	-1.42318	0.154684	0.348578	STK17B	protein_coding
ENSG00000081377.17	1098.32	-0.0882332	0.0650843	-1.35568	0.175202	0.377711	CDC14B	protein_coding
ENSG00000081386.12	624.363	0.0734444	0.0523119	1.40397	0.160328	0.35713	ZNF510	protein_coding
ENSG00000081479.15	983.561	0.793344	0.233712	3.39453	0.000687456	0.00779845	LRP2	protein_coding
ENSG00000081665.14	1984.38	0.0751324	0.0637119	1.17925	0.238298	0.454809	ZNF506	protein_coding
ENSG00000081692.12	450.959	-0.0772533	0.0565577	-1.36592	0.171964	0.373653	JMJD4	protein_coding
ENSG00000081721.12	967.53	0.141224	0.0480232	2.94075	0.00327416	0.0250129	DUSP12	protein_coding
ENSG00000081760.17	2010.56	-0.123025	0.0645822	-1.90493	0.0567887	0.181322	AACS	protein_coding
ENSG00000081791.9	3042.26	-0.158372	0.0563039	-2.8128	0.00491127	0.0333165	DELE1	protein_coding
ENSG00000081800.9	0.244254	0.537456	0.537506	0.999907	0.317355		SLC13A1	protein_coding
ENSG00000081803.16	716.172	0.167302	0.121533	1.37661	0.168634	0.3692	CADPS2	protein_coding
ENSG00000081818.4	125.763	-0.270937	0.120071	-2.25648	0.0240408	0.101129	PCDHB4	protein_coding
ENSG00000081842.18	74.1248	0.0807658	0.218195	0.370154	0.711268	0.847809	PCDHA6	protein_coding
ENSG00000081853.15	196.735	-0.147903	0.171973	-0.860036	0.389769	0.610875	PCDHGA2	protein_coding
ENSG00000081870.12	1858.92	0.294095	0.0771947	3.80978	0.000139088	0.00227238	HSPB11	protein_coding
ENSG00000081913.14	731.158	0.250835	0.0814935	3.07798	0.00208411	0.0179774	PHLPP1	protein_coding
ENSG00000081923.15	2241.46	-0.17312	0.0950851	-1.82069	0.0686542	0.205635	ATP8B1	protein_coding
ENSG00000081985.13	141.837	0.453463	0.1365	3.32208	0.000893478	0.00959993	IL12RB2	protein_coding
ENSG00000082014.17	4765.8	-0.122092	0.110814	-1.10178	0.270558	0.491554	SMARCD3	protein_coding
ENSG00000082068.9	1881.13	0.123196	0.0489083	2.51892	0.0117715	0.0621599	WDR70	protein_coding
ENSG00000082074.19	969.49	0.00584048	0.123659	0.0472306	0.962329	0.981931	FYB1	protein_coding
ENSG00000082126.18	4.19265	0.178436	0.154085	1.15804	0.246848	0.464591	MPP4	protein_coding
ENSG00000082146.13	924.468	0.368308	0.0650537	5.66159	1.49974e-08	9.87763e-07	STRADB	protein_coding
ENSG00000082153.18	5178.36	0.227229	0.0477634	4.75738	1.96119e-06	6.88971e-05	BZW1	protein_coding
ENSG00000082175.15	690.967	0.386901	0.21325	1.8143	0.0696314	0.207343	PGR	protein_coding
ENSG00000082196.21	642.155	-0.37578	0.146669	-2.56209	0.0104044	0.0570475	C1QTNF3	protein_coding
ENSG00000082212.13	2664.1	0.0935792	0.0594518	1.57404	0.115479	0.288688	ME2	protein_coding
ENSG00000082213.18	2384.15	0.233344	0.0541746	4.30726	1.65292e-05	0.000414571	C5orf22	protein_coding
ENSG00000082258.13	1803.44	-0.00731909	0.0519813	-0.140802	0.888026	0.944514	CCNT2	protein_coding
ENSG00000082269.17	731.761	0.169756	0.0624755	2.71715	0.00658459	0.0412628	FAM135A	protein_coding
ENSG00000082293.13	13.0056	0.836446	0.215489	3.88162	0.000103763	0.00178827	COL19A1	protein_coding
ENSG00000082397.17	667.601	-0.104251	0.113053	-0.922142	0.356455	0.579442	EPB41L3	protein_coding
ENSG00000082438.17	941.863	-0.186002	0.100829	-1.84473	0.0650773	0.198553	COBLL1	protein_coding
ENSG00000082458.12	2502.4	0.184226	0.0534769	3.44496	0.000571139	0.00680548	DLG3	protein_coding
ENSG00000082482.14	213.494	0.133944	0.161107	0.831396	0.40575	0.625005	KCNK2	protein_coding
ENSG00000082497.12	776.912	0.0640421	0.137375	0.466185	0.641083	0.802374	SERTAD4	protein_coding
ENSG00000082512.15	1194.7	-0.140609	0.0824256	-1.70589	0.0880287	0.242697	TRAF5	protein_coding
ENSG00000082515.18	2068.99	0.195681	0.0717634	2.72675	0.00639606	0.0403858	MRPL22	protein_coding
ENSG00000082516.9	1715.67	0.0909963	0.0523323	1.73882	0.082067	0.231497	GEMIN5	protein_coding
ENSG00000082556.14	66.3991	-0.624852	0.22414	-2.78778	0.00530711	0.0352517	OPRK1	protein_coding
ENSG00000082641.16	8857.09	-0.101785	0.0687727	-1.48002	0.138868	0.32518	NFE2L1	protein_coding
ENSG00000082684.16	1638.84	0.540546	0.181429	2.97938	0.00288832	0.0228871	SEMA5B	protein_coding
ENSG00000082701.17	4208.01	0.0421294	0.0464182	0.907604	0.364088	0.586885	GSK3B	protein_coding
ENSG00000082781.12	11089.8	-0.177555	0.0795615	-2.23166	0.0256371	0.105522	ITGB5	protein_coding
ENSG00000082805.20	4249.76	-0.129907	0.0739985	-1.75554	0.0791668	0.226024	ERC1	protein_coding
ENSG00000082898.18	11503.8	0.178153	0.0445321	4.00056	6.31919e-05	0.00121051	XPO1	protein_coding
ENSG00000082929.8	22.5989	-0.200575	0.200203	-1.00186	0.316413	0.539641	LINC01587	lncRNA
ENSG00000082996.20	2311.26	-0.0978204	0.0526334	-1.85852	0.0630948	0.194578	RNF13	protein_coding
ENSG00000083067.23	27.0883	0.338014	0.141169	2.39439	0.016648	0.078884	TRPM3	protein_coding
ENSG00000083093.10	799.514	0.109691	0.0468971	2.33898	0.0193366	0.0871773	PALB2	protein_coding
ENSG00000083097.14	589.623	0.00250198	0.0734814	0.0340492	0.972838	0.987062	DOP1A	protein_coding
ENSG00000083099.11	1883.78	0.153628	0.0656868	2.33879	0.0193461	0.0871973	LYRM2	protein_coding
ENSG00000083123.15	1435.26	-0.00628641	0.0633191	-0.0992814	0.920915	0.960779	BCKDHB	protein_coding
ENSG00000083168.11	5333.56	-0.0926048	0.0649311	-1.4262	0.15381	0.347407	KAT6A	protein_coding
ENSG00000083223.18	1013.12	-0.0277256	0.0609864	-0.454619	0.649383	0.807813	TUT7	protein_coding
ENSG00000083290.20	1041.27	-0.00481859	0.0762305	-0.0632108	0.949599	0.975692	ULK2	protein_coding
ENSG00000083307.12	2483.57	-0.0391247	0.0753632	-0.519149	0.603657	0.776855	GRHL2	protein_coding
ENSG00000083312.17	4447.77	0.102105	0.0419163	2.43592	0.0148542	0.0729977	TNPO1	protein_coding
ENSG00000083444.17	9414.7	-0.0895936	0.0709093	-1.2635	0.206411	0.416937	PLOD1	protein_coding
ENSG00000083454.22	37.496	0.130497	0.165835	0.78691	0.431335	0.646696	P2RX5	protein_coding
ENSG00000083457.12	683.823	0.0956996	0.0753022	1.27088	0.203773	0.413819	ITGAE	protein_coding
ENSG00000083520.15	1904.02	0.0274211	0.0536121	0.511472	0.609021	0.780523	DIS3	protein_coding
ENSG00000083535.16	805.917	-0.0368816	0.0638016	-0.578068	0.563218	0.748196	PIBF1	protein_coding
ENSG00000083544.16	744.324	0.0187122	0.0592954	0.315577	0.752324	0.871922	TDRD3	protein_coding
ENSG00000083622.8	5.62124	1.1066	0.325952	3.39499	0.000686318	0.00778975	AC000061.1	lncRNA
ENSG00000083635.8	619.438	0.0391032	0.0590437	0.662275	0.507795	0.706948	NUFIP1	protein_coding
ENSG00000083642.19	1733.66	0.1291	0.0541934	2.38221	0.0172089	0.0806824	PDS5B	protein_coding
ENSG00000083720.13	1450.25	0.204208	0.103661	1.96995	0.0488441	0.163696	OXCT1	protein_coding
ENSG00000083750.13	831.127	0.0263217	0.0600688	0.438193	0.661246	0.816034	RRAGB	protein_coding
ENSG00000083782.8	826.301	-0.944342	0.271654	-3.47626	0.000508453	0.00623688	EPYC	protein_coding
ENSG00000083799.18	1336.8	-0.0526468	0.0627567	-0.838903	0.401524	0.621361	CYLD	protein_coding
ENSG00000083807.10	444.795	-0.1515	0.0969206	-1.56314	0.11802	0.292959	SLC27A5	protein_coding
ENSG00000083812.12	628.685	0.0888792	0.0667454	1.33161	0.182987	0.387613	ZNF324	protein_coding
ENSG00000083814.13	308.627	0.00565009	0.0831381	0.0679603	0.945817	0.973529	ZNF671	protein_coding
ENSG00000083817.9	395.342	0.0592253	0.0624848	0.947835	0.343214	0.566007	ZNF416	protein_coding
ENSG00000083828.16	757.626	0.15633	0.0759882	2.05729	0.0396584	0.141999	ZNF586	protein_coding
ENSG00000083838.16	408.468	-0.120982	0.0665614	-1.8176	0.0691257	0.206357	ZNF446	protein_coding
ENSG00000083844.10	2007.36	-0.158427	0.0638519	-2.48116	0.0130955	0.0668409	ZNF264	protein_coding
ENSG00000083845.9	78090.7	-0.201213	0.0980997	-2.05111	0.0402566	0.143444	RPS5	protein_coding
ENSG00000083857.14	4396.68	-0.0916147	0.107321	-0.853652	0.393298	0.613925	FAT1	protein_coding
ENSG00000083896.13	3940.53	-0.036961	0.0328282	-1.12589	0.260212	0.479773	YTHDC1	protein_coding
ENSG00000083937.10	2684.42	0.0644238	0.0540925	1.19099	0.233657	0.448924	CHMP2B	protein_coding
ENSG00000084070.12	2388.42	-0.000196731	0.0695116	-0.00283018	0.997742	0.998715	SMAP2	protein_coding
ENSG00000084072.17	3035.91	0.0383546	0.0661278	0.580008	0.561909	0.747306	PPIE	protein_coding
ENSG00000084073.10	4616.53	0.0226988	0.073021	0.310853	0.755912	0.874147	ZMPSTE24	protein_coding
ENSG00000084090.13	9942.82	0.0414283	0.0403258	1.02734	0.30426	0.527047	STARD7	protein_coding
ENSG00000084092.7	3107.75	-0.129987	0.0592522	-2.19379	0.0282502	0.112525	NOA1	protein_coding
ENSG00000084093.19	5272.21	-0.0949599	0.0583504	-1.62741	0.10365	0.269459	REST	protein_coding
ENSG00000084110.11	120.948	-0.315208	0.191038	-1.64998	0.0989479	0.26143	HAL	protein_coding
ENSG00000084112.15	2998.83	-0.0629192	0.0613181	-1.02611	0.304839	0.527527	SSH1	protein_coding
ENSG00000084207.18	43116	0.0367408	0.0739245	0.497005	0.619186	0.787575	GSTP1	protein_coding
ENSG00000084234.18	33169.4	-0.0774487	0.0685608	-1.12963	0.25863	0.47788	APLP2	protein_coding
ENSG00000084444.14	415.571	-5.31158e-05	0.0829649	-0.00064022	0.999489	0.999774	FAM234B	protein_coding
ENSG00000084453.16	186.804	0.216214	0.210291	1.02817	0.30387	0.526738	SLCO1A2	protein_coding
ENSG00000084463.8	8361.89	0.0669031	0.0580926	1.15166	0.249459	0.46731	WBP11	protein_coding
ENSG00000084623.12	11671.4	0.131059	0.0601241	2.1798	0.029272	0.115242	EIF3I	protein_coding
ENSG00000084628.10	118.634	1.21714	0.177368	6.8622	6.78074e-12	9.23541e-10	NKAIN1	protein_coding
ENSG00000084636.18	2134.8	-0.462158	0.122728	-3.76571	0.000166076	0.00261975	COL16A1	protein_coding
ENSG00000084652.16	5196.84	0.0699888	0.0539217	1.29797	0.194297	0.402123	TXLNA	protein_coding
ENSG00000084674.15	11.748	0.0673195	0.21338	0.315492	0.752388	0.871922	APOB	protein_coding
ENSG00000084676.15	3914.46	-0.0109192	0.0537929	-0.202987	0.839145	0.920246	NCOA1	protein_coding
ENSG00000084693.16	4068.47	0.0904692	0.0651376	1.38889	0.164865	0.363863	AGBL5	protein_coding
ENSG00000084710.14	272.897	0.629923	0.13105	4.80673	1.53422e-06	5.59525e-05	EFR3B	protein_coding
ENSG00000084731.15	1578.4	0.00910595	0.0880766	0.103387	0.917656	0.959038	KIF3C	protein_coding
ENSG00000084733.11	10010.1	-0.0168389	0.0401991	-0.418886	0.675299	0.82515	RAB10	protein_coding
ENSG00000084734.9	15.5298	-0.382692	0.12961	-2.95263	0.00315075	0.02438	GCKR	protein_coding
ENSG00000084754.12	10706.1	-0.0761973	0.0472274	-1.61341	0.106655	0.274497	HADHA	protein_coding
ENSG00000084764.12	986.491	-0.261903	0.0877003	-2.98634	0.00282337	0.0224997	MAPRE3	protein_coding
ENSG00000084774.14	7056.34	0.132349	0.0683161	1.9373	0.052709	0.172685	CAD	protein_coding
ENSG00000085063.17	8881.78	-0.230436	0.0775827	-2.97019	0.00297611	0.023368	CD59	protein_coding
ENSG00000085117.12	4634.87	-0.0890758	0.0978248	-0.910564	0.362525	0.585263	CD82	protein_coding
ENSG00000085185.15	1945.43	-0.0604939	0.0751815	-0.804638	0.421028	0.63787	BCORL1	protein_coding
ENSG00000085224.23	4035.95	0.0653735	0.0532175	1.22842	0.219289	0.432616	ATRX	protein_coding
ENSG00000085231.14	658.035	0.0770057	0.0611014	1.26029	0.207564	0.418288	AK6	protein_coding
ENSG00000085265.11	300.936	-0.233189	0.155417	-1.50041	0.133509	0.316966	FCN1	protein_coding
ENSG00000085274.16	1515.26	0.218709	0.0610708	3.58124	0.000341964	0.00458925	MYNN	protein_coding
ENSG00000085276.19	7451.42	0.226793	0.0838622	2.70435	0.00684375	0.0425319	MECOM	protein_coding
ENSG00000085365.18	2924.88	-0.134644	0.0551534	-2.44126	0.0146362	0.0722809	SCAMP1	protein_coding
ENSG00000085377.15	2002.13	0.0760436	0.0696065	1.09248	0.274623	0.495871	PREP	protein_coding
ENSG00000085382.12	632.435	0.253386	0.0744587	3.40303	0.000666418	0.00762558	HACE1	protein_coding
ENSG00000085415.16	2427.26	0.248226	0.0537668	4.61671	3.89869e-06	0.000124397	SEH1L	protein_coding
ENSG00000085433.16	772.014	0.0490345	0.0496917	0.986773	0.323754	0.546879	WDR47	protein_coding
ENSG00000085449.15	2989.01	0.0345618	0.0549376	0.62911	0.529277	0.722492	WDFY1	protein_coding
ENSG00000085465.13	1388.74	-0.401645	0.242788	-1.6543	0.0980661	0.260211	OVGP1	protein_coding
ENSG00000085491.17	3711.61	0.0543616	0.0575234	0.945035	0.344641	0.567338	SLC25A24	protein_coding
ENSG00000085511.20	1113.22	0.087272	0.0570945	1.52855	0.126375	0.306056	MAP3K4	protein_coding
ENSG00000085514.16	703.622	0.00352083	0.0891006	0.0395153	0.96848	0.985077	PILRA	protein_coding
ENSG00000085552.17	5653.31	-0.0708735	0.0883278	-0.802391	0.422327	0.638918	IGSF9	protein_coding
ENSG00000085563.15	95.4971	-0.559908	0.112062	-4.9964	5.84089e-07	2.44354e-05	ABCB1	protein_coding
ENSG00000085644.14	2101.3	-0.128697	0.0565653	-2.27519	0.0228945	0.0979604	ZNF213	protein_coding
ENSG00000085662.14	4889.7	0.430883	0.0958161	4.49698	6.89261e-06	0.000200888	AKR1B1	protein_coding
ENSG00000085719.13	6944.13	0.00461475	0.0654067	0.0705547	0.943752	0.972217	CPNE3	protein_coding
ENSG00000085721.13	2113.58	0.0318424	0.057018	0.558463	0.576528	0.757959	RRN3	protein_coding
ENSG00000085733.16	10313.1	-0.0407918	0.0584515	-0.697874	0.485256	0.690346	CTTN	protein_coding
ENSG00000085741.13	1619.86	-0.45931	0.191617	-2.39703	0.0165287	0.0784778	WNT11	protein_coding
ENSG00000085760.15	2177.44	0.155807	0.051698	3.01379	0.00258003	0.0210845	MTIF2	protein_coding
ENSG00000085788.14	1926.68	-0.102557	0.068322	-1.50108	0.133335	0.316661	DDHD2	protein_coding
ENSG00000085831.15	1213.07	0.0862112	0.13421	0.64236	0.520639	0.716207	TTC39A	protein_coding
ENSG00000085832.17	3471.82	0.0909569	0.047214	1.92648	0.0540444	0.175692	EPS15	protein_coding
ENSG00000085840.13	524.828	0.846433	0.077583	10.91	1.03211e-27	1.31628e-24	ORC1	protein_coding
ENSG00000085871.9	3332.08	-0.195083	0.0811604	-2.40367	0.0162314	0.077486	MGST2	protein_coding
ENSG00000085872.15	5429.03	0.190539	0.0744863	2.55804	0.0105263	0.0575231	CHERP	protein_coding
ENSG00000085978.22	1655.91	-0.0394866	0.0470267	-0.839664	0.401097	0.620888	ATG16L1	protein_coding
ENSG00000085982.14	2157.93	-0.179989	0.0543908	-3.30917	0.000935722	0.00994967	USP40	protein_coding
ENSG00000085998.14	5390.67	-0.0728796	0.0504592	-1.44433	0.148647	0.33991	POMGNT1	protein_coding
ENSG00000085999.13	630.139	0.712291	0.0747692	9.52653	1.62628e-21	7.60483e-19	RAD54L	protein_coding
ENSG00000086015.22	4015.53	0.193957	0.0572502	3.38789	0.000704327	0.00795767	MAST2	protein_coding
ENSG00000086061.16	12920.5	0.137833	0.0553181	2.49165	0.0127152	0.0655632	DNAJA1	protein_coding
ENSG00000086062.13	13212.7	-0.0851185	0.0845368	-1.00688	0.313992	0.537356	B4GALT1	protein_coding
ENSG00000086065.14	4328.95	0.0256359	0.0686484	0.373438	0.708823	0.846332	CHMP5	protein_coding
ENSG00000086102.19	2912.59	0.0376214	0.0493545	0.762269	0.4459	0.657915	NFX1	protein_coding
ENSG00000086159.13	168.918	0.441822	0.190402	2.32047	0.0203156	0.0902537	AQP6	protein_coding
ENSG00000086189.10	769.51	-0.0368418	0.0704397	-0.523025	0.600957	0.774968	DIMT1	protein_coding
ENSG00000086200.17	1042.82	0.123693	0.0504167	2.45341	0.014151	0.0706559	IPO11	protein_coding
ENSG00000086205.18	331.419	-0.204953	0.131032	-1.56414	0.117785	0.292572	FOLH1	protein_coding
ENSG00000086232.13	12183.4	-0.0314915	0.0510934	-0.616352	0.537662	0.729255	EIF2AK1	protein_coding
ENSG00000086288.12	39.5857	-0.572727	0.182452	-3.13905	0.00169497	0.0154574	NME8	protein_coding
ENSG00000086289.12	983.525	-0.0494708	0.111979	-0.441784	0.658645	0.814138	EPDR1	protein_coding
ENSG00000086300.16	986.026	0.375851	0.0964514	3.89679	9.74773e-05	0.0017065	SNX10	protein_coding
ENSG00000086475.15	4918.13	0.365269	0.063923	5.7142	1.10219e-08	7.44574e-07	SEPHS1	protein_coding
ENSG00000086504.17	3289.11	-0.0852524	0.0685	-1.24456	0.213293	0.425494	MRPL28	protein_coding
ENSG00000086506.3	25.5818	0.424804	0.226009	1.87959	0.0601641	0.1883	HBQ1	protein_coding
ENSG00000086544.3	1934.81	-0.0952806	0.081143	-1.17423	0.240302	0.457077	ITPKC	protein_coding
ENSG00000086548.9	297.74	0.0448803	0.209743	0.213977	0.830565	0.915416	CEACAM6	protein_coding
ENSG00000086570.12	1492.63	-0.0769077	0.155613	-0.494223	0.621148	0.788978	FAT2	protein_coding
ENSG00000086589.12	4228.34	0.0190708	0.0438859	0.434555	0.663886	0.817872	RBM22	protein_coding
ENSG00000086598.11	17890.9	0.01459	0.0549018	0.265746	0.790434	0.893907	TMED2	protein_coding
ENSG00000086619.14	446.586	0.0334193	0.0969769	0.344611	0.730387	0.859292	ERO1B	protein_coding
ENSG00000086666.19	3570.86	0.0286564	0.0559933	0.511784	0.608802	0.780286	ZFAND6	protein_coding
ENSG00000086696.11	11.3158	0.615743	0.182015	3.38292	0.000717206	0.00807068	HSD17B2	protein_coding
ENSG00000086712.13	1424.76	0.143152	0.0594586	2.40758	0.0160584	0.0769481	TXLNG	protein_coding
ENSG00000086717.18	39.6466	-0.262442	0.182099	-1.44121	0.149526	0.341155	PPEF1	protein_coding
ENSG00000086730.17	599.601	-0.188437	0.10218	-1.84417	0.0651581	0.198713	LAT2	protein_coding
ENSG00000086758.16	19048.5	0.0106976	0.0570283	0.187584	0.851203	0.925965	HUWE1	protein_coding
ENSG00000086827.9	1187.19	0.143994	0.0535181	2.69057	0.00713294	0.0437605	ZW10	protein_coding
ENSG00000086848.15	383.286	0.215609	0.0737324	2.92421	0.00345331	0.0260037	ALG9	protein_coding
ENSG00000086967.10	81.8271	-0.494701	0.188141	-2.62941	0.00855322	0.0496471	MYBPC2	protein_coding
ENSG00000086991.13	612.615	-0.216373	0.180786	-1.19685	0.231366	0.446153	NOX4	protein_coding
ENSG00000087008.16	651.344	-0.14923	0.070359	-2.12097	0.033924	0.127898	ACOX3	protein_coding
ENSG00000087053.20	2573.81	0.136429	0.0528908	2.57944	0.00989601	0.0550104	MTMR2	protein_coding
ENSG00000087074.8	2914.2	-0.174927	0.0823079	-2.12528	0.0335634	0.127028	PPP1R15A	protein_coding
ENSG00000087076.9	1422.9	-0.0869169	0.113644	-0.764821	0.444378	0.656704	HSD17B14	protein_coding
ENSG00000087077.14	6403.63	-0.131942	0.0706056	-1.86873	0.061661	0.191362	TRIP6	protein_coding
ENSG00000087085.16	127.359	-0.017903	0.1458	-0.122792	0.902272	0.951371	ACHE	protein_coding
ENSG00000087086.15	156485	0.0426761	0.0733347	0.581936	0.56061	0.7463	FTL	protein_coding
ENSG00000087087.20	6912.06	0.151822	0.0332525	4.56573	4.97765e-06	0.000152912	SRRT	protein_coding
ENSG00000087088.20	2161.36	0.112018	0.0548509	2.04222	0.0411295	0.145686	BAX	protein_coding
ENSG00000087095.13	1099.76	0.0578316	0.061782	0.936059	0.349243	0.571648	NLK	protein_coding
ENSG00000087111.21	2539.01	-0.0800383	0.0827421	-0.967323	0.333383	0.556798	PIGS	protein_coding
ENSG00000087116.16	1696.78	-0.37781	0.152442	-2.47838	0.0131981	0.0671975	ADAMTS2	protein_coding
ENSG00000087128.10	3.35501	-0.464465	0.321387	-1.44519	0.148405	0.339462	TMPRSS11E	protein_coding
ENSG00000087152.15	4089.14	-0.0530866	0.0546328	-0.971698	0.331201	0.554386	ATXN7L3	protein_coding
ENSG00000087157.19	1925.99	0.0214599	0.0517706	0.414519	0.678494	0.827373	PGS1	protein_coding
ENSG00000087191.13	4173.21	0.0604083	0.0587182	1.02878	0.303581	0.526543	PSMC5	protein_coding
ENSG00000087206.17	1048.49	0.0895725	0.0489181	1.83107	0.0670898	0.202681	UIMC1	protein_coding
ENSG00000087237.12	56.1378	0.161633	0.101684	1.58956	0.111933	0.283188	CETP	protein_coding
ENSG00000087245.13	14680.7	-0.42161	0.140369	-3.00359	0.00266817	0.0215947	MMP2	protein_coding
ENSG00000087250.9	107.733	0.598667	0.188478	3.17633	0.0014915	0.0140146	MT3	protein_coding
ENSG00000087253.13	1458.3	-0.35825	0.0755508	-4.74184	2.11782e-06	7.39058e-05	LPCAT2	protein_coding
ENSG00000087258.16	720.747	-0.722813	0.183254	-3.94433	8.00224e-05	0.0014529	GNAO1	protein_coding
ENSG00000087263.17	1806.65	0.0278341	0.0475357	0.585542	0.558183	0.744622	OGFOD1	protein_coding
ENSG00000087266.17	5469.72	-0.122171	0.0775058	-1.57629	0.11496	0.288026	SH3BP2	protein_coding
ENSG00000087269.16	1749.44	0.0330741	0.0541203	0.611121	0.541119	0.731657	NOP14	protein_coding
ENSG00000087274.17	10815.4	-0.111727	0.0515038	-2.16929	0.0300608	0.11736	ADD1	protein_coding
ENSG00000087299.12	915.081	0.140832	0.0615853	2.28678	0.0222086	0.0959521	L2HGDH	protein_coding
ENSG00000087301.9	1024.74	0.191062	0.0723413	2.64112	0.00826325	0.0484221	TXNDC16	protein_coding
ENSG00000087302.9	6409.56	0.00923729	0.0562975	0.16408	0.869668	0.935653	RTRAF	protein_coding
ENSG00000087303.18	1016.13	-0.134016	0.137394	-0.975419	0.329353	0.552386	NID2	protein_coding
ENSG00000087338.5	2043.7	0.120309	0.0467692	2.57241	0.0100994	0.0558607	GMCL1	protein_coding
ENSG00000087365.16	12765	0.118968	0.0372213	3.19623	0.00139234	0.0133057	SF3B2	protein_coding
ENSG00000087448.11	1770.12	0.321878	0.0652379	4.93391	8.06011e-07	3.1967e-05	KLHL42	protein_coding
ENSG00000087460.27	106074	0.0120036	0.0611299	0.196362	0.844327	0.922497	GNAS	protein_coding
ENSG00000087470.18	4791.08	0.18878	0.0563579	3.34967	0.000809081	0.00888595	DNM1L	protein_coding
ENSG00000087494.16	68.3604	-0.183465	0.132244	-1.38732	0.165346	0.364656	PTHLH	protein_coding
ENSG00000087495.17	66.1579	-0.281721	0.168071	-1.6762	0.0936989	0.252718	PHACTR3	protein_coding
ENSG00000087502.18	2797.22	0.159224	0.0650349	2.44829	0.0143536	0.0713711	ERGIC2	protein_coding
ENSG00000087510.7	2380.97	-0.325362	0.124162	-2.62047	0.00878094	0.0504787	TFAP2C	protein_coding
ENSG00000087586.18	2020.41	0.574123	0.0766529	7.48991	6.89223e-14	1.21877e-11	AURKA	protein_coding
ENSG00000087589.16	150.973	-0.370457	0.0994147	-3.72638	0.000194246	0.0029609	CASS4	protein_coding
ENSG00000087842.11	625.645	0.269851	0.105053	2.56871	0.0102077	0.0562893	PIR	protein_coding
ENSG00000087884.14	526.416	-0.196394	0.0986221	-1.99138	0.0464395	0.158455	AAMDC	protein_coding
ENSG00000087903.13	786.66	-0.206945	0.0966177	-2.14189	0.032202	0.123391	RFX2	protein_coding
ENSG00000087995.16	1388.15	0.133652	0.053544	2.49611	0.0125564	0.0649758	METTL2A	protein_coding
ENSG00000088002.12	230.909	-0.26419	0.161235	-1.63854	0.10131	0.265521	SULT2B1	protein_coding
ENSG00000088035.18	1118.53	0.180937	0.0541223	3.34311	0.000828437	0.00906541	ALG6	protein_coding
ENSG00000088038.19	4732.24	0.0403968	0.0597129	0.676517	0.498712	0.699884	CNOT3	protein_coding
ENSG00000088053.11	55.9499	0.136114	0.148124	0.918918	0.358139	0.580788	GP6	protein_coding
ENSG00000088179.9	1473.05	-0.0828479	0.0572788	-1.4464	0.148066	0.338852	PTPN4	protein_coding
ENSG00000088205.13	4370.22	0.0863157	0.0461558	1.87009	0.0614708	0.191012	DDX18	protein_coding
ENSG00000088247.17	14856.1	0.0488985	0.0530505	0.921735	0.356667	0.579563	KHSRP	protein_coding
ENSG00000088256.9	2756.97	-0.127744	0.0493596	-2.58803	0.00965276	0.0540436	GNA11	protein_coding
ENSG00000088280.19	2172.64	-0.165883	0.0875416	-1.89491	0.0581043	0.184301	ASAP3	protein_coding
ENSG00000088298.13	3154.54	-0.0374566	0.062185	-0.602341	0.546947	0.735942	EDEM2	protein_coding
ENSG00000088305.18	812.297	0.617579	0.0821619	7.5166	5.62173e-14	1.00679e-11	DNMT3B	protein_coding
ENSG00000088320.4	190.818	-0.47936	0.148145	-3.23574	0.00121326	0.011975	REM1	protein_coding
ENSG00000088325.16	7106.77	0.813634	0.077547	10.4921	9.38769e-26	8.58892e-23	TPX2	protein_coding
ENSG00000088340.17	408.562	-0.211817	0.13733	-1.5424	0.122977	0.300698	FER1L4	transcribed_unitary_pseudogene
ENSG00000088356.6	1719.36	0.147351	0.066128	2.22828	0.0258622	0.106158	PDRG1	protein_coding
ENSG00000088367.23	6667.01	-0.344277	0.0675292	-5.0982	3.42903e-07	1.54679e-05	EPB41L1	protein_coding
ENSG00000088386.17	131.871	0.593637	0.174531	3.40132	0.000670607	0.00766887	SLC15A1	protein_coding
ENSG00000088387.19	2859.05	-0.215383	0.0746632	-2.88473	0.00391756	0.0283963	DOCK9	protein_coding
ENSG00000088448.14	2675.37	0.107974	0.0665767	1.6218	0.104846	0.271575	ANKRD10	protein_coding
ENSG00000088451.11	942.734	0.0605319	0.0679476	0.890861	0.373004	0.5956	TGDS	protein_coding
ENSG00000088538.13	344.594	-0.0476563	0.138282	-0.344632	0.730371	0.859292	DOCK3	protein_coding
ENSG00000088543.15	425.255	-0.273481	0.0704089	-3.88418	0.000102676	0.0017761	C3orf18	protein_coding
ENSG00000088682.14	2852.83	-0.0924789	0.0576295	-1.60471	0.108557	0.277716	COQ9	protein_coding
ENSG00000088726.16	47.8244	0.305616	0.194041	1.57501	0.115255	0.288449	TMEM40	protein_coding
ENSG00000088727.13	710.259	-0.051282	0.089443	-0.573349	0.566409	0.750445	KIF9	protein_coding
ENSG00000088756.13	383.557	0.381488	0.118674	3.21459	0.00130631	0.0126958	ARHGAP28	protein_coding
ENSG00000088766.12	479.176	-0.117653	0.0602358	-1.95321	0.0507949	0.168367	CRLS1	protein_coding
ENSG00000088782.5	0.0416315	-0.0386602	1.82659	-0.0211652	0.983114		DEFB127	protein_coding
ENSG00000088808.18	4337.26	-0.060267	0.0656837	-0.917533	0.358864	0.581494	PPP1R13B	protein_coding
ENSG00000088812.18	5742.44	-0.0900341	0.0641298	-1.40393	0.160339	0.35713	ATRN	protein_coding
ENSG00000088826.18	778.871	0.093763	0.080537	1.16422	0.244334	0.461958	SMOX	protein_coding
ENSG00000088827.12	1604.76	-0.0605405	0.130326	-0.464532	0.642266	0.803221	SIGLEC1	protein_coding
ENSG00000088832.18	21522.3	-0.00529747	0.055512	-0.0954293	0.923974	0.962259	FKBP1A	protein_coding
ENSG00000088833.17	5108.41	-0.0194287	0.05066	-0.383511	0.701341	0.841889	NSFL1C	protein_coding
ENSG00000088836.14	2810.93	-0.46295	0.141695	-3.26724	0.00108603	0.0110777	SLC4A11	protein_coding
ENSG00000088854.12	1085.86	-0.157546	0.0704432	-2.2365	0.0253192	0.104674	C20orf194	protein_coding
ENSG00000088876.13	660.135	0.0132029	0.0612146	0.215682	0.829236	0.91455	ZNF343	protein_coding
ENSG00000088881.21	1761.4	-0.00864548	0.116328	-0.0743197	0.940756	0.970908	EBF4	protein_coding
ENSG00000088882.8	6655.11	0.308232	0.132836	2.32039	0.0203196	0.0902537	CPXM1	protein_coding
ENSG00000088888.18	9398.76	-0.0390698	0.0576447	-0.677769	0.497918	0.699354	MAVS	protein_coding
ENSG00000088899.15	7219.43	-0.322105	0.0890217	-3.61827	0.000296573	0.00410423	LZTS3	protein_coding
ENSG00000088926.14	1.4346	-0.00302222	0.308852	-0.00978534	0.992193	0.996116	F11	protein_coding
ENSG00000088930.8	6426.22	0.0469195	0.0459367	1.02139	0.307068	0.529924	XRN2	protein_coding
ENSG00000088970.16	1219.39	-0.140697	0.067549	-2.08289	0.0372615	0.13621	KIZ	protein_coding
ENSG00000088986.11	14865.1	0.0428445	0.0596145	0.718693	0.47233	0.679651	DYNLL1	protein_coding
ENSG00000088992.18	125.424	0.281463	0.12355	2.27813	0.0227191	0.0974476	TESC	protein_coding
ENSG00000089006.17	6312.86	0.000486	0.0494085	0.00983637	0.992152	0.996116	SNX5	protein_coding
ENSG00000089009.15	58701	-0.247306	0.0746211	-3.31416	0.000919177	0.00980844	RPL6	protein_coding
ENSG00000089012.14	91.9315	0.144018	0.163112	0.882938	0.37727	0.599863	SIRPG	protein_coding
ENSG00000089022.14	2166.29	0.149093	0.0487801	3.05643	0.00223991	0.0189447	MAPKAPK5	protein_coding
ENSG00000089041.17	231.526	-0.0934754	0.0955944	-0.977833	0.328157	0.55144	P2RX7	protein_coding
ENSG00000089048.14	1342.48	0.0721499	0.0675819	1.06759	0.285704	0.507862	ESF1	protein_coding
ENSG00000089050.16	1991.89	0.0914263	0.0662567	1.37988	0.167624	0.367734	RBBP9	protein_coding
ENSG00000089053.13	7368.61	0.116232	0.0494	2.35289	0.0186284	0.0850687	ANAPC5	protein_coding
ENSG00000089057.15	2287.8	-0.153446	0.0684908	-2.24039	0.0250656	0.103981	SLC23A2	protein_coding
ENSG00000089060.11	2240.6	-0.0325554	0.0776879	-0.419054	0.675177	0.825078	SLC8B1	protein_coding
ENSG00000089063.15	10267.2	-0.0680874	0.0579982	-1.17396	0.240412	0.457231	TMEM230	protein_coding
ENSG00000089091.16	390.827	-0.102268	0.0782004	-1.30777	0.190953	0.398135	DZANK1	protein_coding
ENSG00000089094.19	2499.42	0.14537	0.0577778	2.51601	0.0118692	0.0625269	KDM2B	protein_coding
ENSG00000089101.19	98.1578	-0.311052	0.158951	-1.9569	0.0503587	0.16733	CFAP61	protein_coding
ENSG00000089116.4	2.74442	0.372591	0.242377	1.53724	0.124235	0.302714	LHX5	protein_coding
ENSG00000089123.16	674.712	-0.0814528	0.0515271	-1.58077	0.11393	0.286481	TASP1	protein_coding
ENSG00000089127.14	4822.16	0.0988214	0.123237	0.80188	0.422622	0.639141	OAS1	protein_coding
ENSG00000089154.11	8140.07	0.161467	0.0684256	2.35975	0.0182875	0.0840042	GCN1	protein_coding
ENSG00000089157.16	157485	-0.215819	0.079165	-2.72619	0.00640702	0.0404206	RPLP0	protein_coding
ENSG00000089159.16	3707.99	-0.253357	0.0603313	-4.19943	2.67582e-05	0.000608728	PXN	protein_coding
ENSG00000089163.4	74.3045	-0.0661112	0.0773722	-0.854456	0.392852	0.613513	SIRT4	protein_coding
ENSG00000089169.15	6.243	0.00107462	0.151335	0.00710092	0.994334	0.997154	RPH3A	protein_coding
ENSG00000089177.19	777.314	-0.110736	0.059914	-1.84825	0.0645667	0.197583	KIF16B	protein_coding
ENSG00000089195.15	1507.51	0.138704	0.0602271	2.30301	0.0212784	0.0930413	TRMT6	protein_coding
ENSG00000089199.10	52.4685	-0.0109494	0.182698	-0.0599318	0.95221	0.977098	CHGB	protein_coding
ENSG00000089220.5	15086.4	0.0397677	0.0584589	0.680268	0.496335	0.69834	PEBP1	protein_coding
ENSG00000089225.20	13.7771	-0.451649	0.281707	-1.60326	0.108877	0.278245	TBX5	protein_coding
ENSG00000089234.16	1571.46	0.111061	0.0455226	2.4397	0.0146996	0.0724667	BRAP	protein_coding
ENSG00000089248.7	6947.16	0.00842321	0.0593257	0.141982	0.887094	0.944167	ERP29	protein_coding
ENSG00000089250.19	170.871	-0.496982	0.219733	-2.26175	0.0237129	0.100229	NOS1	protein_coding
ENSG00000089280.19	15275.1	0.144509	0.0393909	3.66859	0.000243894	0.00354193	FUS	protein_coding
ENSG00000089289.16	3449.93	-0.233057	0.0628954	-3.70547	0.000210997	0.00316884	IGBP1	protein_coding
ENSG00000089327.15	5177.83	-0.387435	0.100647	-3.84947	0.000118376	0.00199678	FXYD5	protein_coding
ENSG00000089335.21	1656.38	0.162354	0.0641147	2.53224	0.0113335	0.0605922	ZNF302	protein_coding
ENSG00000089351.14	9359.72	-0.175577	0.0762195	-2.30357	0.0212467	0.0929511	GRAMD1A	protein_coding
ENSG00000089356.18	57.0047	-0.422916	0.149891	-2.82148	0.00478024	0.0326434	FXYD3	protein_coding
ENSG00000089472.16	585.997	-0.356119	0.124261	-2.86589	0.00415836	0.0296374	HEPH	protein_coding
ENSG00000089486.17	1446.31	-0.139649	0.0878138	-1.59028	0.111771	0.283019	CDIP1	protein_coding
ENSG00000089505.18	65.908	-0.0769711	0.0967075	-0.795916	0.426081	0.642288	CMTM1	protein_coding
ENSG00000089558.9	16.0634	0.237461	0.122879	1.93248	0.0533001	0.174052	KCNH4	protein_coding
ENSG00000089597.18	30248.5	0.0764826	0.0442854	1.72704	0.0841611	0.235193	GANAB	protein_coding
ENSG00000089639.11	1884.42	0.0414965	0.0667193	0.621957	0.53397	0.726096	GMIP	protein_coding
ENSG00000089682.16	508.283	0.145312	0.0511311	2.84196	0.00448376	0.0312216	RBM41	protein_coding
ENSG00000089685.15	3546.13	0.855552	0.0916058	9.3395	9.67888e-21	3.99358e-18	BIRC5	protein_coding
ENSG00000089692.9	490.803	0.162305	0.126238	1.28571	0.198544	0.407329	LAG3	protein_coding
ENSG00000089693.11	20938.7	0.0199349	0.0587977	0.339042	0.734578	0.861522	MLF2	protein_coding
ENSG00000089723.10	261.328	-0.0429936	0.0827778	-0.519386	0.603492	0.776808	OTUB2	protein_coding
ENSG00000089737.17	8333.53	0.0527341	0.0487886	1.08087	0.279755	0.501523	DDX24	protein_coding
ENSG00000089775.12	785.815	-0.0104067	0.0544015	-0.191295	0.848295	0.92457	ZBTB25	protein_coding
ENSG00000089818.18	1442.71	-0.10044	0.0579979	-1.73179	0.0833114	0.233672	NECAP1	protein_coding
ENSG00000089820.16	2873.83	0.0157004	0.0938481	0.167296	0.867137	0.93441	ARHGAP4	protein_coding
ENSG00000089847.12	65.4615	-0.328829	0.114374	-2.87504	0.00403981	0.0290715	ANKRD24	protein_coding
ENSG00000089876.12	1478.21	-0.0272333	0.0566266	-0.480927	0.630568	0.795745	DHX32	protein_coding
ENSG00000089902.10	3122.16	0.180298	0.0609194	2.95961	0.00308029	0.0239625	RCOR1	protein_coding
ENSG00000089916.18	1461.81	0.0326248	0.0546302	0.597193	0.550378	0.738647	GPATCH2L	protein_coding
ENSG00000090006.18	11603.3	-0.460025	0.143823	-3.19856	0.00138117	0.0132199	LTBP4	protein_coding
ENSG00000090013.11	3145.12	-0.0160251	0.0978837	-0.163716	0.869955	0.935763	BLVRB	protein_coding
ENSG00000090020.11	3173.81	-0.0729067	0.0665095	-1.09618	0.272998	0.493998	SLC9A1	protein_coding
ENSG00000090054.15	4359.26	-0.0200623	0.0535629	-0.374557	0.70799	0.845708	SPTLC1	protein_coding
ENSG00000090060.18	11020.2	0.0816226	0.0465033	1.7552	0.0792254	0.226068	PAPOLA	protein_coding
ENSG00000090061.17	679.251	0.0865126	0.066638	1.29825	0.194202	0.402007	CCNK	protein_coding
ENSG00000090097.22	2948.21	-0.0645543	0.0985548	-0.655009	0.512462	0.710427	PCBP4	protein_coding
ENSG00000090104.12	3198.5	-0.00480621	0.137329	-0.0349977	0.972082	0.98664	RGS1	protein_coding
ENSG00000090238.12	6328.13	-0.336159	0.0735526	-4.57032	4.86988e-06	0.000150589	YPEL3	protein_coding
ENSG00000090263.16	2264.9	0.175748	0.0826692	2.12592	0.03351	0.126928	MRPS33	protein_coding
ENSG00000090266.13	3340.89	0.22442	0.0891572	2.51712	0.0118317	0.0623764	NDUFB2	protein_coding
ENSG00000090273.14	6812.57	0.0550166	0.0522977	1.05199	0.292804	0.51513	NUDC	protein_coding
ENSG00000090316.16	4808.65	0.0445539	0.0603675	0.738044	0.460487	0.669796	MAEA	protein_coding
ENSG00000090339.9	4350.78	-0.207532	0.134672	-1.54102	0.123312	0.301206	ICAM1	protein_coding
ENSG00000090372.15	6843.74	0.12526	0.0580733	2.15694	0.0310105	0.120132	STRN4	protein_coding
ENSG00000090376.11	326.038	0.178805	0.114617	1.56002	0.118756	0.294239	IRAK3	protein_coding
ENSG00000090382.7	2762.03	-0.0160766	0.17714	-0.0907566	0.927686	0.964425	LYZ	protein_coding
ENSG00000090402.8	0.293893	-0.0391727	0.488016	-0.0802693	0.936023		SI	protein_coding
ENSG00000090432.7	2105.49	-0.130002	0.0457361	-2.84243	0.00447713	0.0311954	MUL1	protein_coding
ENSG00000090447.12	1707.44	-0.0102369	0.0642018	-0.159449	0.873315	0.936989	TFAP4	protein_coding
ENSG00000090470.15	1526.05	0.167221	0.0512895	3.26033	0.00111284	0.0112651	PDCD7	protein_coding
ENSG00000090487.11	7535.66	0.0906062	0.0460895	1.96587	0.0493133	0.164871	SPG21	protein_coding
ENSG00000090512.12	2.79662	0.310381	0.238019	1.30402	0.192227	0.399569	FETUB	protein_coding
ENSG00000090520.11	2679.64	0.149577	0.0607713	2.46131	0.0138432	0.0696025	DNAJB11	protein_coding
ENSG00000090530.10	957.118	0.252478	0.124777	2.02342	0.0430296	0.150498	P3H2	protein_coding
ENSG00000090534.20	18.8596	-0.0567521	0.153688	-0.369268	0.711928	0.848211	THPO	protein_coding
ENSG00000090539.15	219.626	-0.615723	0.133418	-4.615	3.93102e-06	0.000125144	CHRD	protein_coding
ENSG00000090554.13	10.1908	0.199257	0.105514	1.88844	0.0589675	0.185923	FLT3LG	protein_coding
ENSG00000090565.17	2434.02	-0.0818145	0.0666748	-1.22707	0.219797	0.433152	RAB11FIP3	protein_coding
ENSG00000090581.10	3225.28	-0.28668	0.0517598	-5.53866	3.04803e-08	1.83518e-06	GNPTG	protein_coding
ENSG00000090612.22	1107.63	0.0440196	0.0614604	0.716227	0.473851	0.68084	ZNF268	protein_coding
ENSG00000090615.15	3886.31	-0.0422472	0.0618034	-0.683573	0.494245	0.696657	GOLGA3	protein_coding
ENSG00000090621.15	16959.5	-0.0593601	0.0821035	-0.722991	0.469685	0.677422	PABPC4	protein_coding
ENSG00000090659.18	165.935	-0.249603	0.136728	-1.82554	0.0679198	0.204293	CD209	protein_coding
ENSG00000090661.12	2590.86	0.0245818	0.103339	0.237876	0.811978	0.906082	CERS4	protein_coding
ENSG00000090674.16	1400.73	-0.102334	0.0648687	-1.57756	0.114667	0.287477	MCOLN1	protein_coding
ENSG00000090686.16	2836.5	0.00425998	0.0509202	0.08366	0.933327	0.967273	USP48	protein_coding
ENSG00000090776.6	4967.16	0.148463	0.0791356	1.87606	0.0606474	0.189364	EFNB1	protein_coding
ENSG00000090857.14	1872.57	-0.11644	0.0756445	-1.53931	0.123729	0.301888	PDPR	protein_coding
ENSG00000090861.17	7328.04	0.064512	0.0632144	1.02053	0.307479	0.530351	AARS1	protein_coding
ENSG00000090863.12	8541.89	-0.167579	0.0596131	-2.81111	0.00493704	0.0334267	GLG1	protein_coding
ENSG00000090889.12	1287.76	0.87997	0.0738535	11.9151	9.87749e-33	2.96931e-29	KIF4A	protein_coding
ENSG00000090905.19	3331.21	-0.0214609	0.0526195	-0.40785	0.683384	0.830447	TNRC6A	protein_coding
ENSG00000090924.15	4747.58	0.28514	0.114342	2.49375	0.0126402	0.0652809	PLEKHG2	protein_coding
ENSG00000090932.11	215.668	0.703931	0.174628	4.03104	5.55294e-05	0.00109155	DLL3	protein_coding
ENSG00000090971.5	1259.91	0.0544923	0.0887909	0.613715	0.539404	0.730416	NAT14	protein_coding
ENSG00000090975.13	814.677	0.0391406	0.0963794	0.40611	0.684662	0.831217	PITPNM2	protein_coding
ENSG00000090989.18	1568.01	-0.0402569	0.0506243	-0.795209	0.426492	0.642701	EXOC1	protein_coding
ENSG00000091009.8	1436.84	0.120929	0.0514724	2.3494	0.0188036	0.0855996	RBM27	protein_coding
ENSG00000091010.6	6.5731	0.270571	0.112273	2.40993	0.0159557	0.0766414	POU4F3	protein_coding
ENSG00000091039.17	2399.88	0.0665148	0.0516061	1.28889	0.197435	0.406241	OSBPL8	protein_coding
ENSG00000091073.19	1545.59	-0.068833	0.060751	-1.13304	0.257199	0.476262	DTX2	protein_coding
ENSG00000091106.19	106.208	-0.0217875	0.0785867	-0.277242	0.781594	0.889221	NLRC4	protein_coding
ENSG00000091127.14	1498.71	0.204973	0.0578014	3.54615	0.000390897	0.00509801	PUS7	protein_coding
ENSG00000091128.13	11.4929	0.313975	0.134634	2.33206	0.0196976	0.0883037	LAMB4	protein_coding
ENSG00000091129.21	2011.65	-0.041182	0.119892	-0.343493	0.731228	0.859677	NRCAM	protein_coding
ENSG00000091136.15	3256.7	0.0558916	0.109937	0.508398	0.611174	0.781891	LAMB1	protein_coding
ENSG00000091137.14	19.2892	0.142895	0.141481	1.00999	0.3125	0.535893	SLC26A4	protein_coding
ENSG00000091138.13	3.69742	0.198018	0.204328	0.969118	0.332486	0.555808	SLC26A3	protein_coding
ENSG00000091140.14	3705.32	0.183008	0.056464	3.24115	0.00119048	0.0118166	DLD	protein_coding
ENSG00000091157.14	691.28	-0.0927611	0.0612599	-1.51422	0.129969	0.311479	WDR7	protein_coding
ENSG00000091164.13	4559.9	0.00839007	0.0596915	0.140557	0.88822	0.94455	TXNL1	protein_coding
ENSG00000091181.20	106.645	-0.451381	0.22461	-2.00962	0.0444713	0.154056	IL5RA	protein_coding
ENSG00000091262.16	155.185	0.0536663	0.11836	0.453416	0.650249	0.808389	ABCC6	protein_coding
ENSG00000091317.8	13282.3	-0.240331	0.0893537	-2.68966	0.00715249	0.0438242	CMTM6	protein_coding
ENSG00000091409.15	3381.74	0.0230768	0.0835103	0.276335	0.782291	0.889584	ITGA6	protein_coding
ENSG00000091428.18	188.494	0.0690826	0.0843533	0.818967	0.412805	0.630509	RAPGEF4	protein_coding
ENSG00000091436.17	2783.39	0.116908	0.0859974	1.35944	0.174009	0.376114	MAP3K20	protein_coding
ENSG00000091482.8	57.7412	0.144536	0.164463	0.878838	0.379489	0.6018	SMPX	protein_coding
ENSG00000091483.7	3646.77	0.191363	0.060554	3.1602	0.00157659	0.0146279	FH	protein_coding
ENSG00000091490.11	5398.8	-0.165084	0.0771167	-2.14071	0.0322977	0.123559	SEL1L3	protein_coding
ENSG00000091513.16	61.7525	-0.378515	0.147243	-2.57069	0.0101497	0.0560723	TF	protein_coding
ENSG00000091527.16	7740.97	0.0975118	0.047565	2.05008	0.0403571	0.143646	CDV3	protein_coding
ENSG00000091536.19	186.558	-0.203695	0.108444	-1.87834	0.0603347	0.188604	MYO15A	protein_coding
ENSG00000091542.9	4829.34	-0.0185089	0.0435153	-0.425343	0.670587	0.822185	ALKBH5	protein_coding
ENSG00000091583.11	5.83134	0.138467	0.263655	0.525182	0.599457	0.773964	APOH	protein_coding
ENSG00000091592.16	374.194	-0.0382518	0.123267	-0.310316	0.756321	0.874366	NLRP1	protein_coding
ENSG00000091622.16	1263.03	-0.196742	0.0979752	-2.00808	0.0446345	0.15443	PITPNM3	protein_coding
ENSG00000091640.8	2082.31	-0.153205	0.0568563	-2.6946	0.00704736	0.0434126	SPAG7	protein_coding
ENSG00000091651.9	715.177	0.583361	0.0760197	7.6738	1.66969e-14	3.31466e-12	ORC6	protein_coding
ENSG00000091656.19	362.241	-0.0699998	0.164726	-0.424946	0.670876	0.822353	ZFHX4	protein_coding
ENSG00000091664.9	1.80627	3.27815	0.612372	5.3532	8.6412e-08	4.50649e-06	SLC17A6	protein_coding
ENSG00000091704.10	63.805	1.47976	0.226434	6.53506	6.35831e-11	6.80905e-09	CPA1	protein_coding
ENSG00000091732.17	1054.06	0.305944	0.0485015	6.30792	2.82808e-10	2.74246e-08	ZC3HC1	protein_coding
ENSG00000091831.24	6881.46	-0.398931	0.110258	-3.61816	0.000296705	0.00410423	ESR1	protein_coding
ENSG00000091844.8	94.8475	0.213692	0.0913737	2.33866	0.0193533	0.0871973	RGS17	protein_coding
ENSG00000091879.14	704.938	0.0359163	0.0869442	0.413095	0.679537	0.82802	ANGPT2	protein_coding
ENSG00000091947.10	1373.59	-0.336165	0.0913491	-3.68	0.000233234	0.00341303	TMEM101	protein_coding
ENSG00000091972.18	2644.24	-0.196196	0.129944	-1.50985	0.131081	0.31302	CD200	protein_coding
ENSG00000091986.16	5750.64	-0.397731	0.148503	-2.67826	0.00740051	0.0449304	CCDC80	protein_coding
ENSG00000092009.10	3.24675	-0.651877	0.210709	-3.09373	0.00197659	0.017323	CMA1	protein_coding
ENSG00000092010.15	13877.7	0.045183	0.0785616	0.575129	0.565204	0.749675	PSME1	protein_coding
ENSG00000092020.10	611.859	0.126136	0.0571465	2.20724	0.0272974	0.110042	PPP2R3C	protein_coding
ENSG00000092036.18	578.855	0.262492	0.0787588	3.33285	0.000859599	0.00932399	HAUS4	protein_coding
ENSG00000092051.17	215.942	0.0642871	0.184445	0.348544	0.727432	0.857881	JPH4	protein_coding
ENSG00000092054.13	23.722	-0.596772	0.27509	-2.16937	0.0300543	0.117347	MYH7	protein_coding
ENSG00000092067.6	4.25767	-0.112626	0.137987	-0.816206	0.414382	0.631784	CEBPE	protein_coding
ENSG00000092068.20	4833.9	0.0569443	0.101798	0.559388	0.575897	0.757507	SLC7A8	protein_coding
ENSG00000092094.11	1616.44	0.0399979	0.0649201	0.616111	0.537821	0.729259	OSGEP	protein_coding
ENSG00000092096.18	1390.55	-0.0696494	0.132212	-0.526801	0.598332	0.773052	SLC22A17	protein_coding
ENSG00000092098.17	63.1685	0.239067	0.0835442	2.86156	0.00421567	0.029932	RNF31	protein_coding
ENSG00000092108.22	2539.38	0.0364505	0.0512949	0.710605	0.477329	0.683769	SCFD1	protein_coding
ENSG00000092140.16	1443.88	0.254681	0.0571635	4.45531	8.37717e-06	0.000235985	G2E3	protein_coding
ENSG00000092148.13	4936.99	-0.0426962	0.0516525	-0.826604	0.408461	0.62707	HECTD1	protein_coding
ENSG00000092199.18	27405.2	0.0567966	0.0451004	1.25934	0.207909	0.418744	HNRNPC	protein_coding
ENSG00000092200.12	29.071	0.341372	0.100489	3.39712	0.000680996	0.00774981	RPGRIP1	protein_coding
ENSG00000092201.10	7626.91	0.243647	0.0646924	3.76623	0.000165728	0.00261526	SUPT16H	protein_coding
ENSG00000092203.15	4578.89	0.0436992	0.0584855	0.747179	0.454956	0.665159	TOX4	protein_coding
ENSG00000092208.17	599.335	0.250797	0.0662996	3.78278	0.000155083	0.00247792	GEMIN2	protein_coding
ENSG00000092295.12	2049.31	-0.587721	0.160868	-3.65343	0.000258762	0.00370543	TGM1	protein_coding
ENSG00000092330.18	3130.26	-0.00780717	0.0515796	-0.151361	0.879691	0.940497	TINF2	protein_coding
ENSG00000092345.14	2.05382	0.0360402	0.275386	0.130871	0.895877	0.948328	DAZL	protein_coding
ENSG00000092377.15	0.124383	0.0270806	0.572808	0.0472769	0.962293		TBL1Y	protein_coding
ENSG00000092421.17	762.282	0.0234137	0.139002	0.168442	0.866235	0.933917	SEMA6A	protein_coding
ENSG00000092439.16	1606.37	0.0693755	0.0571098	1.21478	0.224452	0.438301	TRPM7	protein_coding
ENSG00000092445.12	1440.4	0.0197691	0.118635	0.166638	0.867655	0.934739	TYRO3	protein_coding
ENSG00000092470.12	615.842	0.872275	0.0716974	12.1661	4.71266e-34	2.47922e-30	WDR76	protein_coding
ENSG00000092529.25	127.539	-0.318961	0.123486	-2.58298	0.00979507	0.0545754	CAPN3	protein_coding
ENSG00000092531.10	518.826	-0.161428	0.0553284	-2.91763	0.00352707	0.0264318	SNAP23	protein_coding
ENSG00000092607.15	43.1175	0.422629	0.13026	3.2445	0.00117658	0.0117167	TBX15	protein_coding
ENSG00000092621.13	8815.18	0.510456	0.0980249	5.20741	1.91497e-07	9.18069e-06	PHGDH	protein_coding
ENSG00000092758.18	557.137	-0.193346	0.213919	-0.903827	0.366087	0.588817	COL9A3	protein_coding
ENSG00000092820.18	16017.4	0.0470654	0.076018	0.619135	0.535828	0.727671	EZR	protein_coding
ENSG00000092841.19	31874.1	-0.123064	0.0798849	-1.54051	0.123435	0.301363	MYL6	protein_coding
ENSG00000092847.13	3686.97	0.149736	0.0667437	2.24344	0.0248682	0.10344	AGO1	protein_coding
ENSG00000092850.12	523.421	0.178501	0.146764	1.21625	0.223891	0.437798	TEKT2	protein_coding
ENSG00000092853.14	706.177	1.15991	0.0817411	14.19	1.05644e-45	2.22306e-41	CLSPN	protein_coding
ENSG00000092871.17	586.818	0.0131555	0.0646104	0.203612	0.838656	0.919925	RFFL	protein_coding
ENSG00000092929.12	1816.77	-0.212548	0.113109	-1.87915	0.0602242	0.188446	UNC13D	protein_coding
ENSG00000092931.11	1070.84	-0.0238878	0.0560115	-0.42648	0.669758	0.821678	MFSD11	protein_coding
ENSG00000092964.18	4387.26	-0.24894	0.0923393	-2.69593	0.00701924	0.0432965	DPYSL2	protein_coding
ENSG00000092969.12	1003.63	-0.429901	0.15012	-2.86372	0.00418694	0.0297937	TGFB2	protein_coding
ENSG00000092978.11	1111.06	-0.0427153	0.0515786	-0.828161	0.407579	0.626493	GPATCH2	protein_coding
ENSG00000093000.19	2515.8	0.114906	0.0514559	2.23309	0.025543	0.105299	NUP50	protein_coding
ENSG00000093009.11	711.402	0.768898	0.0839844	9.15525	5.42327e-20	1.96762e-17	CDC45	protein_coding
ENSG00000093010.15	4271.68	-0.275849	0.0649138	-4.24947	2.14277e-05	0.000510359	COMT	protein_coding
ENSG00000093072.18	5290.84	-0.340186	0.0939271	-3.62181	0.000292547	0.00406744	ADA2	protein_coding
ENSG00000093100.13	14.4572	-0.153011	0.139097	-1.10003	0.271318	0.49221	AC016026.1	lncRNA
ENSG00000093134.15	83.9672	-0.237178	0.209978	-1.12954	0.25867	0.477906	VNN3	protein_coding
ENSG00000093144.19	2203.3	0.200848	0.0667713	3.008	0.00262969	0.0213631	ECHDC1	protein_coding
[truncated: 58,661 more rows]

## Sheet: EZH2-TMED10-COE (PanC and OV)
Pan Cancer							OV
Sample Id	EZH2: mRNA expression (FPKM_UQ) (log2(value + 1))	TMED10: mRNA expression (FPKM_UQ) (log2(value + 1))					Sample Id	EZH2: mRNA-Seq Expression GeoMx	TMED10: mRNA-Seq Expression GeoMx
SP1003	7.06437	67.2654					LSP15332_Scan1-001-PanCK-	-1.2277	0.1522
SP10084	6.95398	82.7663					LSP15332_Scan1-002-PanCK-	-0.1316	-0.9239
SP1009	9.89959	66.6485					LSP15332_Scan1-003-PanCK-	-1.2277	0.2693
SP10150	6.51799	90.3743					LSP15332_Scan1-004-PanCK-	-0.6002	-0.1034
SP101515	8.53742	69.3935					LSP15332_Scan1-005-PanCK-	-0.1316	0.6816
SP101519	9.36371	80.0157					LSP15332_Scan1-006-PanCK-	-1.947	-0.1866
SP101521	10.1067	68.7674					LSP15332_Scan1-007-PanCK-	-1.947	-0.3635
SP101523	5.86145	63.8942					LSP15332_Scan1-008-PanCK-	-0.9509	-0.5566
SP101524	4.43359	40.6393					LSP15332_Scan1-009-PanCK-	0.0649	-0.2079
SP101526	14.7153	66.0732					LSP15332_Scan1-010-PanCK-	0.9413	-0.3178
SP101528	8.14338	65.6941					LSP15332_Scan1-011-PanCK-	1.0543	0.4855
SP101532	26.9018	52.0244					LSP15332_Scan1-012-PanCK-	-1.6439	-1.1347
SP101536	3.23351	120.971					LSP15332_Scan1-019-Full-ROI	0.8078	0.1585
SP101540	7.33725	57.2472					LSP15332_Scan1-020-Full-ROI	0.2426	0.2693
SP101544	12.5947	116.962					LSP15340_Scan1-001-PanCK-	0.1074	-0.1997
SP101548	6.11416	66.446					LSP15340_Scan1-002-PanCK-	-0.2539	-0.5566
SP101552	5.02585	95.3785					LSP15340_Scan1-003-PanCK-	-0.3635	-0.306
SP101554	6.41636	94.4653					LSP15340_Scan1-004-Full-ROI	0.0649	0.456
SP101558	3.55318	102.602					LSP15340_Scan1-007-Full-ROI	1.248	-0.5802
SP101560	8.09669	102.097					LSP15340_Scan1-008-Full-ROI	1.3339	-1.1072
SP101564	6.03189	131.495					LSP15340_Scan1-009-Full-ROI	1.2245	-0.6536
SP101572	5.88041	114.351					LSP15340_Scan1-010-PanCK-	-0.2816	0.3849
SP101576	11.6465	60.0216					LSP15340_Scan1-011-Full-ROI	0.0941	-0.2593
SP101580	7.43692	48.5415					LSP15340_Scan1-012-Full-ROI	0.9906	-0.0085
SP101584	18.6993	66.0183					LSP15340_Scan1-021-Full-ROI	-2.5207	-0.1034
SP101588	10.7135	103.45					LSP15340_Scan1-022-Full-ROI	-1.05	0.2261
SP101592	8.3023	87.8963					LSP15344_Scan1-001-Full-ROI	-0.6562	-0.488
SP101596	18.1283	76.7928					LSP15344_Scan1-002-Full-ROI	-0.6465	-0.7375
SP101600	5.715	64.1015					LSP15344_Scan1-003-Full-ROI	-0.0332	-0.9337
SP101604	5.11507	60.823					LSP15344_Scan1-004-Full-ROI	1.1609	0.2502
SP101606	15.482	71.4296					LSP15344_Scan1-005-Full-ROI	0.7362	0.0494
SP101610	16.0953	71.7402					LSP15344_Scan1-006-Full-ROI	1.0824	-0.3995
SP101612	14.1155	45.1638					LSP15344_Scan1-007-Full-ROI	1.6244	0.5741
SP101616	16.4833	76.67					LSP15348_Scan1-001-PanCK-	0.8821	0.4855
SP101618	12.9463	68.0463					LSP15348_Scan1-002-PanCK-	0.8295	0.1481
SP101622	18.2538	61.1556					LSP15348_Scan1-003-PanCK-	0.2904	0.2199
SP101624	9.28696	103.904					LSP15348_Scan1-004-PanCK-	0.3176	0.7235
SP101628	5.67135	74.5835					LSP15348_Scan1-005-PanCK-	0.3867	0.5514
SP101630	9.05652	66.8726					LSP15348_Scan1-006-PanCK-	0.4958	0.5858
SP101634	9.86212	82.1833					LSP15348_Scan1-007-PanCK-	0.5541	0.6816
SP101636	7.98442	88.8123					LSP15348_Scan1-008-Full-ROI	0.1997	-0.375
SP101638	11.0043	87.7587					LSP15348_Scan1-009-PanCK-	1.4704	-0.7552
SP101642	16.0434	98.1868					LSP15348_Scan1-010-Full-ROI	-0.5575	-0.4242
SP101648	22.5639	142.197					LSP15348_Scan1-011-PanCK-	0.481	0.1522
SP101650	13.5887	97.1607					LSP15356_Scan1-004-Full-ROI	0.422	0.9082
SP101654	11.0528	63.6373					LSP15356_Scan1-006-Full-ROI	0.153	0.6512
SP101658	6.98111	71.7761					LSP15356_Scan1-007-Full-ROI	0.2821	0.2236
SP101662	6.69233	99.2965					LSP15356_Scan1-008-Full-ROI	-0.1157	-0.2834
SP101666	14.9411	104.215					LSP15356_Scan1-009-Full-ROI	-0.4375	0.8828
SP101670	5.18958	207.566					LSP15356_Scan1-010-Full-ROI	0.4977	0.3129
SP101674	9.00432	79.0887					LSP15360_Scan1-001-Full-ROI	2.2805	-0.6528
SP101678	12.4683	68.0512					LSP15360_Scan1-002-Full-ROI	0.4357	-0.8068
SP101686	3.69752	79.9709					LSP15360_Scan1-003-Full-ROI	1.8449	-0.0658
SP101690	9.83729	106.891					LSP15360_Scan1-004-Full-ROI	1.8393	-0.0431
SP101694	9.25512	79.043					LSP15360_Scan1-005-Full-ROI	1.9624	-0.3431
SP101700	5.12152	66.468					LSP15360_Scan1-006-Full-ROI	2.1009	-0.3302
SP101708	16.1339	93.6815					LSP15360_Scan1-007-Full-ROI	0.5541	1.582
SP101716	8.63226	86.8568					LSP15360_Scan1-008-Full-ROI	0.4612	-0.125
SP101724	2.51566	52.1318					LSP15360_Scan1-009-Full-ROI	0.4468	-0.0911
SP101732	6.75026	103.397					LSP15360_Scan1-010-Full-ROI	-0.5494	-0.0903
SP101740	7.40715	45.7414					LSP15360_Scan1-011-Full-ROI	2.031	-0.4002
SP101795	3.29599	65.882					LSP15360_Scan1-012-Full-ROI	2.3141	-0.0792
SP101881	12.4673	65.2204					LSP15360_Scan1-013-Full-ROI	1.8072	-0.2943
SP101891	6.63307	62.527					LSP15360_Scan1-014-Full-ROI	-0.9787	0.3412
SP101896	13.8125	114.769					LSP15360_Scan1-015-Full-ROI	2.1657	-1.3569
SP101901	17.3982	54.778					LSP15360_Scan1-016-Full-ROI	0.6146	-1.3868
SP101906	18.8954	116.568					LSP15360_Scan1-017-Full-ROI	1.0746	-0.2711
SP101916	12.6558	58.6688					LSP15360_Scan1-018-Full-ROI	1.9096	-0.2593
SP101921	15.7565	84.2138					LSP15360_Scan1-019-Full-ROI	-0.0035	-0.6602
SP101931	8.98868	53.124					LSP15360_Scan1-020-Full-ROI	0.3647	-0.3231
SP102010	6.40227	70.211					LSP15360_Scan1-021-Full-ROI	1.884	-0.1408
SP102015	7.16049	51.3312					LSP15360_Scan1-022-Full-ROI	1.8561	0.1303
SP102035	15.8207	96.9024					LSP15360_Scan1-024-Full-ROI	0.0649	-0.6869
SP102045	14.5099	48.205					LSP15360_Scan1-025-Full-ROI	0.5541	-1.6327
SP102055	17.392	75.9791					LSP15360_Scan1-026-Full-ROI	0.7187	-1.2023
SP102064	28.1742	120.81					LSP15360_Scan1-027-Full-ROI	2.1428	-0.1573
SP102074	6.74071	75.9105					LSP15360_Scan1-028-Full-ROI	1.9826	-0.2439
SP102084	10.2945	125.046					LSP15360_Scan1-029-Full-ROI	-0.6002	0.2502
SP102090	7.60717	59.7716					LSP16139_Scan2-001-Full-ROI	-1.2277	-2.2861
SP102096	8.25289	70.4135					LSP16139_Scan2-002-Full-ROI	-0.9509	-1.2721
SP102103	6.21112	65.5872					LSP16139_Scan2-003-Full-ROI	0.8209	-0.9239
SP102113	23.845	42.0916					LSP16139_Scan2-004-Full-ROI	0.5541	-1.369
SP102123	15.7043	113.381					LSP16139_Scan2-005-Full-ROI	0.1735	-0.5566
SP102133	5.47572	67.5453					LSP16139_Scan2-006-Full-ROI	0.87	-1.0057
SP102143	12.6155	91.4392					LSP16139_Scan2-007-Full-ROI	-1.4541	0.7082
SP102148	18.3445	29.0928					LSP16139_Scan2-008-Full-ROI	1.7281	-0.3635
SP102151	10.45	82.647					LSP16139_Scan2-009-Full-ROI	1.222	0.4855
SP102161	15.5557	62.8966					LSP16139_Scan2-010-Full-ROI	-0.1316	0.6183
SP102168	22.5611	35.9057					LSP16139_Scan2-011-Full-ROI	-1.2277	-2.7088
SP102174	5.40667	123.048					LSP16139_Scan2-012-Full-ROI	-0.1316	-0.5566
SP102177	6.88379	80.0471					LSP16139_Scan2-013-Full-ROI	1.2785	-0.211
SP102187	12.0691	32.493					LSP16139_Scan2-014-Full-ROI	1.3284	-0.0416
SP102192	22.5462	56.144					LSP16139_Scan2-015-Full-ROI	-0.1535	-0.1911
SP102690	1.50199	109.477					LSP16139_Scan2-016-Full-ROI	-0.1964	-0.7464
SP102719	1.16948	50.494					LSP16139_Scan2-017-Full-ROI	1.0424	0.0144
SP102735	1.85033	54.9927					LSP16139_Scan2-018-Full-ROI	-0.4603	-0.6992
SP102743	2.4052	30.0638					LSP16139_Scan2-019-Full-ROI	-0.8953	-1.7525
SP102749	0.41776	76.1572					LSP16139_Scan2-020-Full-ROI	0.6887	-0.7571
SP102762	2.74381	61.5405					LSP16139_Scan2-021-Full-ROI	-0.3692	-0.6358
SP102786	1.75055	92.4425					LSP16139_Scan2-022-Full-ROI	0.3825	-0.5326
SP102798	1.44236	57.5687					LSP16139_Scan2-023-Full-ROI	0.7705	-1.0908
SP102807	1.12837	144.76					LSP16139_Scan2-024-Full-ROI	0.4357	-1.0057
SP102819	1.34566	35.4057					LSP16139_Scan2-025-Full-ROI	-0.2382	0.2693
SP102830	2.8872	82.7425					LSP16139_Scan2-026-Full-ROI	1.9443	0.2693
SP102842	1.13903	79.7589					LSP16139_Scan2-027-Full-ROI	0.9728	0.6124
SP102885	2.53485	70.6392					LSP16142_Scan2-001-Full-ROI	0.73	-0.2233
SP102901	9.28096	7.56796					LSP16142_Scan2-002-Full-ROI	-1.4541	0.1693
SP102933	1.89455	72.3981					LSP16142_Scan2-003-Full-ROI	-0.3848	1.3224
SP102949	2.31194	28.6017					LSP16142_Scan2-004-Full-ROI	0.5541	-0.6551
SP102977	1.41833	49.244					LSP16142_Scan2-005-Full-ROI	-0.3301	1.5931
SP102993	1.75738	74.2782					LSP16142_Scan2-006-Full-ROI	0.0649	-0.9746
SP103009	1.80919	135.517					LSP16142_Scan2-007-Full-ROI	-1.2277	0.0283
SP103025	4.18093	80.2934					LSP16142_Scan2-008-Full-ROI	-1.947	-0.7692
SP103049	2.08477	49.2191					LSP16142_Scan2-009-Full-ROI	0.0133	-1.7644
SP103069	2.94824	79.2869					LSP16142_Scan2-010-Full-ROI	-0.6002	0.6581
SP103104	2.25361	54.4886					LSP16142_Scan2-011-Full-ROI	0.2685	0.861
SP103132	1.92196	42.8352					LSP16142_Scan2-012-Full-ROI	0.1735	1.2379
SP103144	0.823538	84.1574					LSP16142_Scan2-013-Full-ROI	-0.6002	1.4236
SP103160	2.21942	81.7633					LSP16142_Scan2-014-Full-ROI	-1.947	0.861
SP103201	1.66764	99.6837					LSP16142_Scan2-015-Full-ROI	-0.3848	0.7082
SP103225	2.93561	33.4506					LSP16142_Scan2-016-Full-ROI	-0.8877	0.6816
SP103237	1.38367	57.9329					LSP16142_Scan2-018-Full-ROI	-1.4541	-0.5566
SP103249	1.20005	80.0176					LSP16145_Scan1-001-Full-ROI	-1.6439	-0.1034
SP103265	1.31953	85.2057					LSP16145_Scan1-002-Full-ROI	-0.6002	0.3365
SP103292	2.10366	55.8775					LSP16145_Scan1-003-Full-ROI	-0.2382	0.5111
SP103304	1.56785	66.3636					LSP16145_Scan1-004-Full-ROI	0.3523	0.0704
SP103344	1.37534	85.1229					LSP16145_Scan1-005-Full-ROI	-0.2495	0.3159
SP103400	1.5761	78.8308					LSP16145_Scan1-006-Full-ROI	-0.0168	0.6274
[truncated: 1,082 more rows]

## Sheet: EZH2-gene-copression
Sample Id	EZH2: mRNA-Seq Expression GeoMx	DHCR7: mRNA-Seq Expression GeoMx			Sample Id	EZH2: mRNA-Seq Expression GeoMx	GALNT6: mRNA-Seq Expression GeoMx			Sample Id	EZH2: mRNA-Seq Expression GeoMx	GALNT1: mRNA-Seq Expression GeoMx			Sample Id	EZH2: mRNA-Seq Expression GeoMx	GALNT2: mRNA-Seq Expression GeoMx			Sample Id	EZH2: mRNA-Seq Expression GeoMx	HMGCS1: mRNA-Seq Expression GeoMx			Sample ID	EZH2 (mRNA expression (TPM))	SREBF2 (mRNA expression (TPM))		Sample Id	EZH2: mRNA-Seq Expression GeoMx	RAP1A: mRNA-Seq Expression GeoMx			Sample ID	EZH2 (mRNA expression (TPM))	IL6 (mRNA expression (TPM))
[truncated: 481 more rows]

[truncated: 3 more sheets: TMED10-gene-coexpression, Group comparison(Pan CA), Upaired-Paired comparison(PanC)]
