# Supplementary material for: Targeting EZH2-driven cholesterol metabolic vulnerability through Napabucasin suppresses ovarian cancer metastasis
Source: Cell Death Dis. 2026 Jun 27;17(1):603. doi: 10.1038/s41419-026-08894-9 (PMC13315729; doi:10.1038/s41419-026-08894-9)
Supplement: Supplementary file 16 — Supplementary Table 5 [file 41419_2026_8894_MOESM16_ESM.xlsx]

## Sheet: All cells
EZH2
OV Cells	IOSE	A2780	HEY	TOV21G	OVCAR3	SKOV3	ES-2	OV90	OVCAR8	CAOV3
mRNA expression	1	5.18515	0.199771	0.887337	0.931843	0.295107	1.254	0.112695	1.54782	0.893947
	0.860912	6.20765	0.201466	0.907985	0.967006	0.331796	1.23009	0.0857914	1.36396	0.845399
	0.953681	6.52894	0.253136	0.837478	1.05006	0.284141	1.22715	0.100605	1.42682	0.882148
TMED10
OV Cells	IOSE	A2780	TOV21G	HEY	OVCAR8	SKOV3	ES-2	0V90
mRNA expression	1	2.59777	1.20538	1.08371	0.799037	0.754225	0.907869	0.566523
	0.900832	2.42017	1.14246	1.12207	0.829525	0.701483	0.868704	0.549917
	1.03296	2.56162	1.4913	1.11106	0.796546	0.802946	0.794249	0.564427

## Sheet: EZH2
Cells	HEY			SKOV3			OV90							HEY			SKOV3			OVCAR8				A2780
	oeNC	oeEZH2		oeNC	oeEZH2		oeNC	oeEZH2						oeNC	oeEZH2		oeNC	oeEZH2		shNC	sh4	sh5		shNC	sh4	sh5
mRNA expression	1	25.16		1	21.3086		1	8.08388					EZH2	1	15.3879		1	13.2516		1	0.28184	0.184999		1	0.169075	0.108557
	1.20878	24.2425		1.10642	21.512		0.873007	10.644						1.09246	18.3322		1.24478	14.1215		0.939396	0.245757	0.14928		0.90668	0.19328	0.110106
	1.01645	20.5116		1.00281	17.9832		1.13357	9.93091						1.18449	17.9151		1.34539	12.4139		1.10518	0.273641	0.190334		1.19929	0.16229	0.108935
														HEY			SKOV3			OVCAR8				A2780
Cells	OVCAR8				A2780				ES-2					oeNC	oeEZH2		oeNC	oeEZH2		shNC	sh4	sh5		shNC	sh4	sh5
	shNC	sh4	sh5		shNC	sh4	sh5		shNC	sh4	sh5		MMP2	1	2.89352		1	1.8733		1	0.644816	0.461865		1	0.571817	0.440011
mRNA expression	1	0.142003	0.102759		1	0.0664901	0.0496222		1	0.234369	0.136718			0.852329	2.55788		1.10935	1.73455		0.941312	0.626099	0.474811		0.936872	0.602989	0.347141
	1.12063	0.155707	0.141885		0.95298	0.068607	0.0504723		0.86951	0.268098	0.0930771			0.954927	2.88361		0.953477	1.92023		0.963602	0.637493	0.279472		1.1009	0.559353	0.388668
	1.09294	0.125678	0.101235		1.18554	0.0785948	0.0546427		0.941909	0.362913	0.178651
														HEY			SKOV3			OVCAR8				A2780
														oeNC	oeEZH2		oeNC	oeEZH2		shNC	sh4	sh5		shNC	sh4	sh5
Cells	ID8-EZH2												MMP9	1	4.57039		1	2.71181		1	0.367521	0.36344		1	0.468046	0.414863
	shNC	sh1	sh2											0.916879	4.00298		0.886397	2.72335		1.16134	0.392695	0.276339		0.932617	0.445468	0.327723
mRNA expression	1	0.140704	0.361143											0.977718	3.19374		0.907259	2.50969		1.086	0.427432	0.438397		1.15681	0.354468	0.369144
	0.914231	0.116024	0.403736
	0.959059	0.12736	0.430429											HEY
														oeNC	oeEZH2
													CLDN22	1	0.320856
Cells	HEY-EZH2-OE													0.895536	0.327598
	shNC	shRAP1A#1	shRAP1A#3											0.742262	0.360982
mRNA expression	1	0.347917	0.598781
	1.11245	0.266095	0.386872											HEY
	1.06977	0.422703	0.334412											oeNC	oeEZH2
													RGPD2	1	0.564086
														0.835088	0.665757
Cells	SKOV3-EZH2-OE													0.823591	0.536875
	shNC	shRAP1A#1	shRAP1A#3
mRNA expression	1	0.230545	0.123447											HEY
	1.09316	0.174344	0.107262											oeNC	oeEZH2
	0.954064	0.248305	0.127153										SERF1A	1	0.446058
														0.852635	0.57942
														0.941713	0.440764
Cells	OV90-EZH2-OE
	shNC	shRAP1A#1	shRAP1A#3											HEY
mRNA expression	1	0.189538	0.145532											oeNC	oeEZH2
	1.03654	0.192403	0.182404										ACE	1	0.446176
	0.956034	0.182709	0.17346											0.912025	0.455197
														0.806642	0.607097
Cells	HEY-EZH2-OE													HEY
	shNC	shAPOA2#1	shAPOA2#2	shAPOA2#3										oeNC	oeEZH2
mRNA expression	1	0.627809	0.357068	0.237157									PSG8	1	0.663294
	0.856721	0.822273	0.31487	0.174184										0.976606	0.521233
	0.830651	0.738325	0.229244	0.169653										0.995025	0.590496
														HEY
Cells	SKOV3-EZH2-OE													oeNC	oeEZH2
	shNC	shAPOA2#1	shAPOA2#2	shAPOA2#3									ALB	1	5.65685
mRNA expression	1	0.376592	0.586467	0.47104										0.913831	5.9794
	1.04377	0.338406	0.891152	0.487881										0.80107	5.06303
	1.1089	0.162236	0.673816	0.504433
														HEY
														oeNC	oeEZH2
Cells	OV90-EZH2-OE												FGA	1	6.58873
	shNC	shAPOA2#1	shAPOA2#2	shAPOA2#3										0.913831	7.1602
mRNA expression	1	0.105393	0.220975	0.0579116										0.80107	7.51618
	0.915581	0.101189	0.201215	0.0318018
	1.24364	0.0869309	0.217351	0.0581543										HEY
														oeNC	oeEZH2
													FGB	1	1.6358
Cells	HEY-EZH2-OE													0.937135	1.77769
	siNC	siAPOB#1	siAPOB#4											0.973782	1.59107
mRNA expression	1	0.46815	0.440205
	1.0815	0.427378	0.325114											HEY
	0.937552	0.383006	0.327325											oeNC	oeEZH2
													FGG	1	2.28153
														0.879165	2.34567
Cells	OV90-EZH2-OE													0.806642	2.42839
	siNC	siAPOB#1	siAPOB#4
mRNA expression	1	0.428741	0.467427
	0.945033	0.596965	0.419177
	0.933099	0.498959	0.346853
Cells	HEY			SKOV3			OV90			OVCAR8			SKOV3
	oeNC	oeEZH2		oeNC	oeEZH2		oeNC	oeEZH2		oeNC	oeTMED10		oeNC	oeTMED10
mRNA expression	1	1.83988		1	2.71341		1	1.19207		1	1.52167		1	1.32689
	0.846115	1.58402		0.932088	2.56624		0.938206	1.42912		1.053	1.55518		1.01537	1.4555
	1.07879	1.91265		1.10343	2.53328		1.09478	1.48661		1.04342	1.61755		1.03025	1.23802
Cells	OVCAR8-EZH2				A2780-EZH2				ES-2-EZH2
	shNC	sh4	sh5		shNC	sh4	sh5		shNC	sh4	sh5
mRNA expression	1	0.238293	0.517478		1	0.395528	0.220117		1	0.646263	0.552777
	1.07054	0.311673	0.566949		0.953302	0.308539	0.258426		0.985656	0.532724	0.606511
	0.98782	0.274541	0.553853		1.05299	0.311182	0.291861		1.16331	0.660159	0.521136
Cells	HEY-TMED10				A2780-TMED10
	shNC	sh1	sh3		shNC	sh1	sh3
mRNA expression	1	0.414242	0.542199		1	0.57681	0.595041
	1.07801	0.44999	0.579295		0.926492	0.596066	0.734324
	1.04529	0.466746	0.551818		0.870119	0.429731	0.610028
	HEY					SKOV3
	Cells	oeNC	oeEZH2			Cells	oeNC	oeEZH2
mRNA expression	EZH2	1	26.687		mRNA expression	EZH2	1	15.2456
		1.20948	27.5401				1.20027	14.5801
		1.08857	23.9279				1.18923	15.4551
	Rap1A	1	1.26564			Rap1A	1	1.35124
		1.04067	1.25963				1.09742	1.57522
		1.04897	1.27624				1.14333	1.43798
	HEY					SKOV3
	Cells	oeNC	oeEZH2			Cells	oeNC	oeEZH2
mRNA expression	EZH2	1	30.2034		mRNA expression	EZH2	1	15.1146
		1.24491	30.3454				1.31909	14.7307
		1.16917	30.9952				1.13261	14.6864
	APOA2	1	4.84876			APOA2	1	4.87663
		0.70591	3.86369				0.881639	3.75976
		0.715886	4.80794				0.713325	3.52058
	APOB	1	1.71322			APOB	1	3.54661
		0.958003	1.43404				0.893111	3.07806
		1.19608	1.66112				1.04171	3.60307
	APOE	1	1.61436			APOE	1	1.67318
		1.12146	1.65325				1.11627	1.70959
		1.17272	1.81234				1.28748	1.92924
		HEY-RNA-Seq
		Cells	oeNC	oeEZH2
mRNA expression	Cholesterol Synthesis	HMGCS	79.287	97.607
			86.186	101.359
			80.458	91.777
		HMGCR	122.657	134.658
			117.675	127.873
			119.387	129.646
		ACACA	139.754	152.404
			141.793	145.397
			138.947	152.7
	Cholesterol Ester	ACAT2	83.852	101.343
			85.185	97.975
			84.332	95.898
	Cholesterol Efflux	ABCA1	337.691	406.152
			312.754	413.819
			350.651	410.569
	Metabolism	HEY						Metabolism	SKOV3
		Cells	oeNC	oeEZH2					Cells	oeNC	oeEZH2
mRNA expression	Fatty acid synthesis	SREBP1	1	1.12914			mRNA expression	Fatty acid synthesis	SREBP1	1	1.17671
			0.977052	1.06696						0.925969	1.10086
			0.926417	1.0167						0.973137	1.08891
		FASN	1	1.01529					FASN	1	0.987726
			0.985778	1.05441						0.925701	0.982683
			1.02106	1.0598						0.978404	0.992285
		SCD	1	1.01057					SCD	1	1.18048
			0.946827	1.17399						0.925856	1.09765
			1.19066	1.06435						0.980347	1.17501
	Cholesterol Synthesis	SREBP2	1	1.33645				Cholesterol Synthesis	SREBP2	1	1.46621
			0.936151	1.40662						0.950299	1.47562
			1.0086	1.54777						0.975219	1.52563
		HMGCR	1	1.38262					HMGCR	1	1.26808
			0.956552	1.22214						0.905953	1.31904
			1.07858	1.30807						0.981062	1.33903
		HMGCS	1	1.42746					HMGCS	1	1.39365
			0.930248	1.40559						0.975938	1.6214
			1.16079	1.36849						0.966937	1.42758
		SQLE	1	1.30743					SQLE	1	1.28596
			0.982407	1.18416						0.997481	1.28453
			1.10186	1.21353						0.972018	1.10652
		LSS	1	1.4228					LSS	1	1.03695
			0.964163	1.2911						0.956349	1.00077
			1.05281	1.27573						0.911812	0.988917
		CYP51	1	1.21566					CYP51	1	1.32061
			0.990988	1.33257						1.00333	1.45607
			1.14908	1.42653						0.978977	1.27976
		DHCr7	1	1.36361					DHCr7	1	1.52003
			1.05999	1.49163						0.950109	1.67544
			1.1748	1.55334						1.02654	1.53726
		ACACA	1	1.35692					ACACA	1	1.27875
			0.957857	1.22677						0.931202	1.42973
			0.999455	1.39197						1.02417	1.36687
	Cholesterol Efflux	ABCA1	1	1.29488				Cholesterol Efflux	ABCA1	1	1.03787
			0.931339	1.36402						0.91268	1.03956
			1.02829	1.22742						1.09215	0.983027
		ABCG1	1	1.11225					ABCG1	1	2.97515
			0.914662	0.921437						1.07063	2.63168
			0.937544	0.958712						1.02186	2.23562
	Cholesterol Ester	ACAT1	1	1.26751				Cholesterol Ester	ACAT1	1	1.12276
			1.01906	1.26963						0.991494	1.17226
			1.16716	1.34281						0.999942	1.04573
		ACAT2	1	1.9125					ACAT2	1	1.33244
			0.968537	2.0504						0.934494	1.49043
			1.18557	1.94852						0.972595	1.31749
	Cholesterol Oxidization	CH25H	1	2.20148				Cholesterol Oxidization	CH25H	1	1.75389
			1.13633	2.44753						1.00641	1.65576
			1.14066	2.21477						0.952468	1.54728
		CYP27A1	1	1.32391					CYP27A1	1	1.3225
			0.974458	1.31533						0.912388	1.55934
			1.11745	1.22926						0.986039	1.36509
		CYP46A1	1	2.00866					CYP46A1	1	1.43774
			1.01934	2.17945						0.975969	1.51132
			1.01631	1.99565						1.05079	1.39726
		CYP7B1	1	2.5738					CYP7B1	1	0.931605
			1.16527	2.3462						1.09356	1.17633
			1.04326	2.47867						0.925579	0.986494
	HEY					SKOV3					OV90
	Cells	oeNC	oeEZH2			Cells	oeNC	oeEZH2			Cells	oeNC	oeEZH2
mRNA expression	EZH2	1	24.9363		mRNA expression	EZH2	1	21.0174		mRNA expression	EZH2	1	10.5196
		0.917078	24.4352				1.14406	21.3652				1.05644	10.2565
		0.960211	25.2056				1.12592	20.4528				1.0358	9.78952
	TMED10	1	0.204651			TMED10	1	0.458419			TMED10	1	0.706423
		0.945664	0.191827				0.968606	0.456398				1.04923	0.69524
		0.981708	0.186233				0.950587	0.435993				0.97182	0.718018

## Sheet: TMED10
Cells	OVCAR8			SKOV3
	oeNC	oeTMED10		oeNC	oeTMED10
mRNA expression	1	34.8163		1	12.4769
	1.27158	38.1041		1.17438	11.7976
	1.00859	39.9981		1.46561	12.777
Cells	HEY				A2780
	shNC	sh1	sh3		shNC	sh1	sh3
mRNA expression	0.890822	0.2037	0.159266		0.945382	0.1382	0.136897
	1.05479	0.197483	0.186649		1.03303	0.157055	0.12391
	1.06425	0.191291	0.163783		1.02395	0.166556	0.118321

## Sheet: LC-MS-OVCAR8
Gene Name	Checked	Protein FDR Confidence	Master	Accession	Description	Exp. q-value	Sum PEP Score	Coverage	# Peptides	# PSMs	# Unique Peptides	# Protein Groups	# AAs	MW [kDa]	calc. pI	Score Sequest HT	# Peptides Sequest HT
RPL39	FALSE	High	Master Protein	P62891	60S ribosomal protein L39 OS=Homo sapiens OX=9606 GN=RPL39 PE=1 SV=2	0.000714796	4.39002	19.6078	1	2	1	1	51	6.403	12.56	5.46035	1
OCC1	FALSE	High	Master Protein	Q8TAD7	Overexpressed in colon carcinoma 1 protein OS=Homo sapiens OX=9606 GN=OCC1 PE=1 SV=2	0.00182704	2.83387	22.2222	1	1	1	1	63	6.403	6.57	2.57906	1
FAU	FALSE	High	Master Protein	P62861	40S ribosomal protein S30 OS=Homo sapiens OX=9606 GN=FAU PE=1 SV=1	0	6.79514	18.6441	2	4	2	1	59	6.644	12.15	8.89712	2
COX7C	FALSE	High	Master Protein	P15954	Cytochrome c oxidase subunit 7C, mitochondrial OS=Homo sapiens OX=9606 GN=COX7C PE=1 SV=1	0.00182704	2.93341	23.8095	2	2	2	1	63	7.241	10.27	0	2
UQCR10	FALSE	High	Master Protein	Q9UDW1	Cytochrome b-c1 complex subunit 9 OS=Homo sapiens OX=9606 GN=UQCR10 PE=1 SV=3	0	12.4991	38.0952	2	3	2	1	63	7.304	9.47	7.42832	2
NRGN	FALSE	High	Master Protein	Q92686	Neurogranin OS=Homo sapiens OX=9606 GN=NRGN PE=1 SV=1	0.00182704	3.44612	17.9487	1	1	1	1	78	7.614	7.87	2.30577	1
SMIM20	FALSE	High	Master Protein	Q8N5G0	Small integral membrane protein 20 OS=Homo sapiens OX=9606 GN=SMIM20 PE=1 SV=3	0.00182704	3.54775	20.8955	1	1	1	1	67	7.697	9.86	1.97459	1
SEC61G	FALSE	High	Master Protein	P60059	Protein transport protein Sec61 subunit gamma OS=Homo sapiens OX=9606 GN=SEC61G PE=1 SV=1	0	9.39864	17.6471	1	3	1	1	68	7.736	9.99	4.5922	1
RPS28	FALSE	High	Master Protein	P62857	40S ribosomal protein S28 OS=Homo sapiens OX=9606 GN=RPS28 PE=1 SV=1	0	12.0321	30.4348	2	3	2	1	69	7.836	10.7	4.08527	2
ATP5ME	FALSE	High	Master Protein	P56385	ATP synthase subunit e, mitochondrial OS=Homo sapiens OX=9606 GN=ATP5ME PE=1 SV=2	0.000714796	4.27913	31.8841	2	3	2	1	69	7.928	9.35	2.1875	2
TOMM6	FALSE	High	Master Protein	Q96B49	Mitochondrial import receptor subunit TOM6 homolog OS=Homo sapiens OX=9606 GN=TOMM6 PE=1 SV=1	0.00809061	1.80052	18.9189	1	1	1	1	74	7.997	4.89	2.38319	1
GNG12	FALSE	High	Master Protein	Q9UBI6	Guanine nucleotide-binding protein G(I)/G(S)/G(O) subunit gamma-12 OS=Homo sapiens OX=9606 GN=GNG12 PE=1 SV=3	0	5.959	22.2222	1	1	1	1	72	8.001	8.97	3.3206	1
RPL38	FALSE	High	Master Protein	P63173	60S ribosomal protein L38 OS=Homo sapiens OX=9606 GN=RPL38 PE=1 SV=2	0	39.4955	50	6	13	6	1	70	8.213	10.1	31.396	6
SVIP	FALSE	High	Master Protein	Q8NHG7	Small VCP/p97-interacting protein OS=Homo sapiens OX=9606 GN=SVIP PE=1 SV=1	0	6.74409	32.4675	2	2	2	1	77	8.437	8.91	4.41414	2
CRIP1	FALSE	Medium	Master Protein	P50238	Cysteine-rich protein 1 OS=Homo sapiens OX=9606 GN=CRIP1 PE=1 SV=3	0.0198123	1.41061	9.09091	1	1	1	1	77	8.527	8.75	0	1
SNRPGP15	FALSE	High	Master Protein	A8MWD9	Putative small nuclear ribonucleoprotein G-like protein 15 OS=Homo sapiens OX=9606 GN=SNRPGP15 PE=5 SV=2	0	4.98338	15.7895	1	1	1	1	76	8.538	8.84	2.13579	1
UBL5	FALSE	Medium	Master Protein	Q9BZL1	Ubiquitin-like protein 5 OS=Homo sapiens OX=9606 GN=UBL5 PE=1 SV=1	0.0147446	1.5321	8.21918	1	1	1	1	73	8.541	8.44	1.66535	1
BRK1	FALSE	High	Master Protein	Q8WUW1	Protein BRICK1 OS=Homo sapiens OX=9606 GN=BRK1 PE=1 SV=1	0.00656096	1.93033	10.6667	1	1	1	1	75	8.739	5.45	2.2489	1
COX6C	FALSE	High	Master Protein	P09669	Cytochrome c oxidase subunit 6C OS=Homo sapiens OX=9606 GN=COX6C PE=1 SV=2	0.00656096	1.93144	9.33333	1	1	1	1	75	8.776	10.39	0	1
IER3IP1	FALSE	High	Master Protein	Q9Y5U9	Immediate early response 3-interacting protein 1 OS=Homo sapiens OX=9606 GN=IER3IP1 PE=1 SV=1	0	9.57316	24.3902	1	1	1	1	82	8.963	8.22	2.55985	1
ABRACL	FALSE	High	Master Protein	Q9P1F3	Costars family protein ABRACL OS=Homo sapiens OX=9606 GN=ABRACL PE=1 SV=1	0	6.73591	27.1605	2	2	2	1	81	9.051	6.29	4.34498	2
NEDD8	FALSE	High	Master Protein	Q15843	NEDD8 OS=Homo sapiens OX=9606 GN=NEDD8 PE=1 SV=1	0.00455063	2.45905	17.284	1	1	1	1	81	9.066	8.43	1.64326	1
TMEM258	FALSE	High	Master Protein	P61165	Transmembrane protein 258 OS=Homo sapiens OX=9606 GN=TMEM258 PE=1 SV=1	0.003517	2.69186	10.1266	1	1	1	1	79	9.073	5.83	0	1
RPS21	FALSE	High	Master Protein	P63220	40S ribosomal protein S21 OS=Homo sapiens OX=9606 GN=RPS21 PE=1 SV=1	0	45.0919	51.8072	4	8	4	1	83	9.106	8.5	26.8132	4
TIMM8B	FALSE	High	Master Protein	Q9Y5J9	Mitochondrial import inner membrane translocase subunit Tim8 B OS=Homo sapiens OX=9606 GN=TIMM8B PE=1 SV=1	0.00809061	1.81361	8.43373	1	1	1	1	83	9.338	5.12	0	1
NDUFA4	FALSE	High	Master Protein	O00483	Cytochrome c oxidase subunit NDUFA4 OS=Homo sapiens OX=9606 GN=NDUFA4 PE=1 SV=1	0.00182704	2.9201	12.3457	1	1	1	1	81	9.364	9.38	2.10728	1
HMGN2	FALSE	High	Master Protein	P05204	Non-histone chromosomal protein HMG-17 OS=Homo sapiens OX=9606 GN=HMGN2 PE=1 SV=3	0	5.75746	16.6667	1	1	1	1	90	9.387	9.99	3.89331	1
COX7A2	FALSE	High	Master Protein	P14406	Cytochrome c oxidase subunit 7A2, mitochondrial OS=Homo sapiens OX=9606 GN=COX7A2 PE=1 SV=1	0.00548246	2.021	12.0482	1	1	1	1	83	9.39	9.76	1.91836	1
RPS27	FALSE	High	Master Protein	P42677	40S ribosomal protein S27 OS=Homo sapiens OX=9606 GN=RPS27 PE=1 SV=3	0	16.9038	30.9524	4	4	3	1	84	9.455	9.45	9.62517	4
RPS27L	FALSE	High	Master Protein	Q71UM5	40S ribosomal protein S27-like OS=Homo sapiens OX=9606 GN=RPS27L PE=1 SV=3	0	8.48988	28.5714	2	2	1	1	84	9.471	9.45	5.24978	2
CKS1B	FALSE	High	Master Protein	P61024	Cyclin-dependent kinases regulatory subunit 1 OS=Homo sapiens OX=9606 GN=CKS1B PE=1 SV=1	0.00182704	3.42022	12.6582	1	1	1	1	79	9.654	8.94	2.93153	1
TRIQK	FALSE	High	Master Protein	Q629K1	Triple QxxK/R motif-containing protein OS=Homo sapiens OX=9606 GN=TRIQK PE=3 SV=1	0.00703844	1.90379	8.13953	1	1	1	1	86	9.677	9.36	0	1
SNRPF	FALSE	High	Master Protein	P62306	Small nuclear ribonucleoprotein F OS=Homo sapiens OX=9606 GN=SNRPF PE=1 SV=1	0	9.93307	15.1163	1	3	1	1	86	9.719	4.67	9.37853	1
MOCS2	FALSE	High	Master Protein	O96033	Molybdopterin synthase sulfur carrier subunit OS=Homo sapiens OX=9606 GN=MOCS2 PE=1 SV=1	0.00182704	2.75276	9.09091	1	1	1	1	88	9.749	4.72	0	1
CDC26	FALSE	High	Master Protein	Q8NHZ8	Anaphase-promoting complex subunit CDC26 OS=Homo sapiens OX=9606 GN=CDC26 PE=1 SV=1	0.00182704	3.14333	14.1176	1	1	1	1	85	9.771	6.81	0	1
CKS2	FALSE	Medium	Master Protein	P33552	Cyclin-dependent kinases regulatory subunit 2 OS=Homo sapiens OX=9606 GN=CKS2 PE=1 SV=1	0.0188877	1.43557	13.9241	1	1	1	1	79	9.854	8.46	0	1
UQCRQ	FALSE	High	Master Protein	O14949	Cytochrome b-c1 complex subunit 8 OS=Homo sapiens OX=9606 GN=UQCRQ PE=1 SV=4	0	12.2961	34.1463	3	4	3	1	82	9.9	10.08	6.65972	3
SEC61B	FALSE	High	Master Protein	P60468	Protein transport protein Sec61 subunit beta OS=Homo sapiens OX=9606 GN=SEC61B PE=1 SV=2	0	9.24715	21.875	2	4	2	1	96	9.968	11.56	5.66627	2
DBI	FALSE	High	Master Protein	P07108	Acyl-CoA-binding protein OS=Homo sapiens OX=9606 GN=DBI PE=1 SV=2	0	15.2054	50.5747	3	5	3	1	87	10.038	6.57	12.04	3
BANF1	FALSE	High	Master Protein	O75531	Barrier-to-autointegration factor OS=Homo sapiens OX=9606 GN=BANF1 PE=1 SV=1	0	19.8366	33.7079	2	5	2	1	89	10.052	6.09	8.05759	2
DPM3	FALSE	High	Master Protein	Q9P2X0	Dolichol-phosphate mannosyltransferase subunit 3 OS=Homo sapiens OX=9606 GN=DPM3 PE=1 SV=2	0.00182704	3.36724	10.8696	1	1	1	1	92	10.087	5.94	2.08027	1
BOLA2	FALSE	High	Master Protein	Q9H3K6	BolA-like protein 2 OS=Homo sapiens OX=9606 GN=BOLA2 PE=1 SV=1	0	7.37636	29.0698	2	2	2	1	86	10.11	6.52	4.12812	2
COA4	FALSE	High	Master Protein	Q9NYJ1	Cytochrome c oxidase assembly factor 4 homolog, mitochondrial OS=Homo sapiens OX=9606 GN=COA4 PE=1 SV=2	0	6.51219	19.5402	2	2	2	1	87	10.128	6.04	5.60335	2
SF3B5	FALSE	High	Master Protein	Q9BWJ5	Splicing factor 3B subunit 5 OS=Homo sapiens OX=9606 GN=SF3B5 PE=1 SV=1	0	7.18124	25.5814	2	2	2	1	86	10.129	6.35	6.64113	2
RPL37A	FALSE	High	Master Protein	P61513	60S ribosomal protein L37a OS=Homo sapiens OX=9606 GN=RPL37A PE=1 SV=2	0	7.14497	19.5652	1	1	1	1	92	10.268	10.43	4.84231	1
DYNLL1	FALSE	High	Master Protein	P63167	Dynein light chain 1, cytoplasmic OS=Homo sapiens OX=9606 GN=DYNLL1 PE=1 SV=1	0	7.66556	12.3596	1	2	1	1	89	10.359	7.4	5.38742	1
LSM8	FALSE	High	Master Protein	O95777	U6 snRNA-associated Sm-like protein LSm8 OS=Homo sapiens OX=9606 GN=LSM8 PE=1 SV=3	0	9.81656	34.375	3	3	3	1	96	10.396	4.48	4.82516	3
SH3BGRL3	FALSE	High	Master Protein	Q9H299	SH3 domain-binding glutamic acid-rich-like protein 3 OS=Homo sapiens OX=9606 GN=SH3BGRL3 PE=1 SV=1	0	22.0154	31.1828	3	5	3	1	93	10.431	4.93	10.7114	3
TIMM13	FALSE	High	Master Protein	Q9Y5L4	Mitochondrial import inner membrane translocase subunit Tim13 OS=Homo sapiens OX=9606 GN=TIMM13 PE=1 SV=1	0	15.7846	36.8421	3	4	3	1	95	10.493	8.18	8.32528	3
C19orf53	FALSE	High	Master Protein	Q9UNZ5	Leydig cell tumor 10 kDa protein homolog OS=Homo sapiens OX=9606 GN=C19orf53 PE=1 SV=1	0.00548246	2.0856	7.07071	1	1	1	1	99	10.57	11.55	1.87238	1
SELENOK	FALSE	High	Master Protein	Q9Y6D0	Selenoprotein K OS=Homo sapiens OX=9606 GN=SELENOK PE=1 SV=3	0.000714796	4.16743	13.8298	1	1	1	1	94	10.639	10.86	3.53545	1
MRPS21	FALSE	High	Master Protein	P82921	28S ribosomal protein S21, mitochondrial OS=Homo sapiens OX=9606 GN=MRPS21 PE=1 SV=3	0	19.3075	39.0805	3	5	3	1	87	10.681	9.92	7.71457	3
UQCRHL	FALSE	High	Master Protein	A0A096LP55	Cytochrome b-c1 complex subunit 6-like, mitochondrial OS=Homo sapiens OX=9606 GN=UQCRHL PE=3 SV=1	0	12.8315	35.1648	2	3	2	1	91	10.745	4.44	7.30931	2
LYRM4	FALSE	High	Master Protein	Q9HD34	LYR motif-containing protein 4 OS=Homo sapiens OX=9606 GN=LYRM4 PE=1 SV=1	0	5.986	30.7692	3	3	3	1	91	10.752	10.73	4.59823	3
ATXN7L3B	FALSE	High	Master Protein	Q96GX2	Ataxin-7-like protein 3B OS=Homo sapiens OX=9606 GN=ATXN7L3B PE=1 SV=2	0.00455063	2.3831	10.3093	1	1	1	1	97	10.764	4.36	1.87406	1
SNRPE	FALSE	High	Master Protein	P62304	Small nuclear ribonucleoprotein E OS=Homo sapiens OX=9606 GN=SNRPE PE=1 SV=1	0	5.0488	11.9565	1	2	1	1	92	10.797	9.44	1.66779	1
LSM2	FALSE	High	Master Protein	Q9Y333	U6 snRNA-associated Sm-like protein LSm2 OS=Homo sapiens OX=9606 GN=LSM2 PE=1 SV=1	0	14.5263	28.4211	2	4	2	1	95	10.828	6.52	2.90045	2
DYNLRB2	FALSE	High	Master Protein	Q8TF09	Dynein light chain roadblock-type 2 OS=Homo sapiens OX=9606 GN=DYNLRB2 PE=1 SV=1	0.000714796	4.26233	12.5	1	1	1	1	96	10.848	7.5	2.11842	1
GON7	FALSE	High	Master Protein	Q9BXV9	EKC/KEOPS complex subunit GON7 OS=Homo sapiens OX=9606 GN=GON7 PE=1 SV=2	0.00136612	3.59414	18	1	1	1	1	100	10.852	4.27	0	1
SUMO2	FALSE	High	Master Protein	P61956	Small ubiquitin-related modifier 2 OS=Homo sapiens OX=9606 GN=SUMO2 PE=1 SV=3	0	11.2571	27.3684	2	5	1	1	95	10.864	5.5	13.9532	2
IMUP	FALSE	High	Master Protein	Q9GZP8	Immortalization up-regulated protein OS=Homo sapiens OX=9606 GN=IMUP PE=1 SV=1	0	5.85078	25.4717	1	1	1	1	106	10.891	9.73	4.57582	1
ATP5MF	FALSE	High	Master Protein	P56134	ATP synthase subunit f, mitochondrial OS=Homo sapiens OX=9606 GN=ATP5MF PE=1 SV=3	0	11.9447	25.5319	2	4	2	1	94	10.911	9.67	5.70952	2
NDUFA2	FALSE	High	Master Protein	O43678	NADH dehydrogenase [ubiquinone] 1 alpha subcomplex subunit 2 OS=Homo sapiens OX=9606 GN=NDUFA2 PE=1 SV=3	0.000714796	4.28878	21.2121	1	1	1	1	99	10.915	9.57	2.57403	1
HSPE1	FALSE	High	Master Protein	P61604	10 kDa heat shock protein, mitochondrial OS=Homo sapiens OX=9606 GN=HSPE1 PE=1 SV=2	0	21.0858	50.9804	5	7	5	1	102	10.925	8.92	13.0518	5
TIMM8A	FALSE	High	Master Protein	O60220	Mitochondrial import inner membrane translocase subunit Tim8 A OS=Homo sapiens OX=9606 GN=TIMM8A PE=1 SV=1	0.000714796	4.56719	11.3402	1	1	1	1	97	10.991	5.16	1.64865	1
SMIM8	FALSE	High	Master Protein	Q96KF7	Small integral membrane protein 8 OS=Homo sapiens OX=9606 GN=SMIM8 PE=1 SV=2	0	5.2849	23.7113	2	2	2	1	97	11.052	9.26	2.79212	2
HIGD1C	FALSE	High	Master Protein	A8MV81	HIG1 domain family member 1C OS=Homo sapiens OX=9606 GN=HIGD1C PE=1 SV=2	0.00182704	3.06038	9.27835	1	1	1	1	97	11.072	9.7	0	1
SLC35A4	FALSE	High	Master Protein	L0R6Q1	SLC35A4 upstream open reading frame protein OS=Homo sapiens OX=9606 GN=SLC35A4 PE=3 SV=1	0	9.52505	36.8932	3	3	3	1	103	11.126	8.1	4.53168	3
CSTB	FALSE	High	Master Protein	P04080	Cystatin-B OS=Homo sapiens OX=9606 GN=CSTB PE=1 SV=2	0	35.3048	45.9184	3	8	3	1	98	11.133	7.56	26.7219	3
S100A10	FALSE	High	Master Protein	P60903	Protein S100-A10 OS=Homo sapiens OX=9606 GN=S100A10 PE=1 SV=2	0	11.8088	17.5258	2	5	2	1	97	11.196	7.37	12.9854	2
ASDURF	FALSE	High	Master Protein	L0R819	ASNSD1 upstream open reading frame protein OS=Homo sapiens OX=9606 GN=ASDURF PE=1 SV=1	0	6.96991	23.9583	2	2	2	1	96	11.243	8.88	5.41415	2
DPY30	FALSE	High	Master Protein	Q9C005	Protein dpy-30 homolog OS=Homo sapiens OX=9606 GN=DPY30 PE=1 SV=1	0.00182704	2.97143	9.09091	1	1	1	1	99	11.243	4.88	2.57364	1
ACYP1	FALSE	High	Master Protein	P07311	Acylphosphatase-1 OS=Homo sapiens OX=9606 GN=ACYP1 PE=1 SV=2	0.00182704	3.06384	10.101	1	1	1	1	99	11.254	9.31	0	1
DCD	FALSE	High	Master Protein	P81605	Dermcidin OS=Homo sapiens OX=9606 GN=DCD PE=1 SV=2	0.00136612	3.96778	10	1	1	1	1	110	11.277	6.54	2.01643	1
VAMP3	FALSE	High	Master Protein	Q15836	Vesicle-associated membrane protein 3 OS=Homo sapiens OX=9606 GN=VAMP3 PE=1 SV=3	0	38.5031	40	3	8	1	1	100	11.302	8.79	29.2323	3
VMA21	FALSE	High	Master Protein	Q3ZAQ7	Vacuolar ATPase assembly integral membrane protein VMA21 OS=Homo sapiens OX=9606 GN=VMA21 PE=1 SV=1	0	7.81538	12.8713	1	2	1	1	101	11.347	7.24	4.66249	1
H4C1	FALSE	High	Master Protein	P62805	Histone H4 OS=Homo sapiens OX=9606 GN=H4C1 PE=1 SV=2	0	110.56	54.3689	11	195	11	1	103	11.36	11.36	363.574	11
URM1	FALSE	Medium	Master Protein	Q9BTM9	Ubiquitin-related modifier 1 OS=Homo sapiens OX=9606 GN=URM1 PE=1 SV=1	0.0221878	1.30619	12.8713	1	1	1	1	101	11.373	4.67	1.67847	1
NDUFB3	FALSE	High	Master Protein	O43676	NADH dehydrogenase [ubiquinone] 1 beta subcomplex subunit 3 OS=Homo sapiens OX=9606 GN=NDUFB3 PE=1 SV=3	0	6.77345	21.4286	2	3	2	1	98	11.395	9.2	4.58382	2
ATP5MG	FALSE	High	Master Protein	O75964	ATP synthase subunit g, mitochondrial OS=Homo sapiens OX=9606 GN=ATP5MG PE=1 SV=3	0	21.1195	47.5728	5	6	5	1	103	11.421	9.64	12.1798	5
VAMP8	FALSE	High	Master Protein	Q9BV40	Vesicle-associated membrane protein 8 OS=Homo sapiens OX=9606 GN=VAMP8 PE=1 SV=1	0	11.2165	23	3	4	3	1	100	11.431	7.34	6.05749	3
RBIS	FALSE	High	Master Protein	Q8N0T1	Ribosomal biogenesis factor OS=Homo sapiens OX=9606 GN=RBIS PE=1 SV=4	0	6.09278	25	3	3	3	1	100	11.449	10.46	0	3
MRPS36	FALSE	High	Master Protein	P82909	28S ribosomal protein S36, mitochondrial OS=Homo sapiens OX=9606 GN=MRPS36 PE=1 SV=2	0	11.3508	27.1845	2	3	2	1	103	11.459	9.99	8.87476	2
S100A13	FALSE	High	Master Protein	Q99584	Protein S100-A13 OS=Homo sapiens OX=9606 GN=S100A13 PE=1 SV=1	0	12.6431	29.5918	3	4	3	1	98	11.464	6.16	4.551	3
S100A7	FALSE	High	Master Protein	P31151	Protein S100-A7 OS=Homo sapiens OX=9606 GN=S100A7 PE=1 SV=4	0.003517	2.64397	10.8911	1	1	1	1	101	11.464	6.77	2.41182	1
RPLP1	FALSE	High	Master Protein	P05386	60S acidic ribosomal protein P1 OS=Homo sapiens OX=9606 GN=RPLP1 PE=1 SV=1	0	10.6191	14.0351	1	3	1	1	114	11.507	4.32	10.1554	1
SUMO1P1	FALSE	High	Master Protein	G2XKQ0	Small ubiquitin-related modifier 5 OS=Homo sapiens OX=9606 GN=SUMO1P1 PE=1 SV=2	0	9.41795	18.8119	2	3	2	1	101	11.519	5.52	4.47871	2
PTMS	FALSE	High	Master Protein	P20962	Parathymosin OS=Homo sapiens OX=9606 GN=PTMS PE=1 SV=2	0.00182704	2.97062	10.7843	1	1	1	1	102	11.523	4.16	1.79158	1
TMEM14C	FALSE	High	Master Protein	Q9P0S9	Transmembrane protein 14C OS=Homo sapiens OX=9606 GN=TMEM14C PE=1 SV=1	0.00136612	3.9859	8.92857	1	1	1	1	112	11.557	9.88	2.28442	1
TIMM10B	FALSE	High	Master Protein	Q9Y5J6	Mitochondrial import inner membrane translocase subunit Tim10 B OS=Homo sapiens OX=9606 GN=TIMM10B PE=1 SV=1	0	6.95639	22.3301	2	2	2	1	103	11.579	7.43	1.88651	2
LSM7	FALSE	High	Master Protein	Q9UK45	U6 snRNA-associated Sm-like protein LSm7 OS=Homo sapiens OX=9606 GN=LSM7 PE=1 SV=1	0.00548246	2.0532	7.76699	1	1	1	1	103	11.595	5.27	1.87418	1
SUMO3	FALSE	High	Master Protein	P55854	Small ubiquitin-related modifier 3 OS=Homo sapiens OX=9606 GN=SUMO3 PE=1 SV=2	0	8.34048	24.2718	2	4	1	1	103	11.63	5.49	9.91489	2
RPLP2	FALSE	High	Master Protein	P05387	60S acidic ribosomal protein P2 OS=Homo sapiens OX=9606 GN=RPLP2 PE=1 SV=1	0	87.8919	73.0435	9	26	9	1	115	11.658	4.54	78.838	9
ANAPC16	FALSE	High	Master Protein	Q96DE5	Anaphase-promoting complex subunit 16 OS=Homo sapiens OX=9606 GN=ANAPC16 PE=1 SV=1	0.00548246	2.09227	13.6364	1	1	1	1	110	11.66	4.97	0	1
HMGA1	FALSE	High	Master Protein	P17096	High mobility group protein HMG-I/HMG-Y OS=Homo sapiens OX=9606 GN=HMGA1 PE=1 SV=3	0	34.8226	23.3645	5	15	5	1	107	11.669	10.32	44.9905	5
COA3	FALSE	High	Master Protein	Q9Y2R0	Cytochrome c oxidase assembly factor 3 homolog, mitochondrial OS=Homo sapiens OX=9606 GN=COA3 PE=1 SV=1	0	9.97815	20.7547	3	4	3	1	106	11.724	9.6	2.57952	3
TXN	FALSE	High	Master Protein	P10599	Thioredoxin OS=Homo sapiens OX=9606 GN=TXN PE=1 SV=3	0	24.8226	23.8095	2	11	2	1	105	11.73	4.92	16.0161	2
S100A11	FALSE	High	Master Protein	P31949	Protein S100-A11 OS=Homo sapiens OX=9606 GN=S100A11 PE=1 SV=2	0.00548246	2.16685	8.57143	1	1	1	1	105	11.733	7.12	1.82482	1
TMEM263	FALSE	High	Master Protein	Q8WUH6	Transmembrane protein 263 OS=Homo sapiens OX=9606 GN=TMEM263 PE=1 SV=1	0	24.2619	62.931	5	6	5	1	116	11.741	9.32	16.4911	5
CYCS	FALSE	High	Master Protein	P99999	Cytochrome c OS=Homo sapiens OX=9606 GN=CYCS PE=1 SV=2	0	20.4196	41.9048	5	10	5	1	105	11.741	9.57	15.4042	5
S100A16	FALSE	High	Master Protein	Q96FQ6	Protein S100-A16 OS=Homo sapiens OX=9606 GN=S100A16 PE=1 SV=1	0	17.2358	33.9806	3	4	3	1	103	11.794	6.79	10.8581	3
HMGA2	FALSE	High	Master Protein	P52926	High mobility group protein HMGI-C OS=Homo sapiens OX=9606 GN=HMGA2 PE=1 SV=1	0	22.0465	29.3578	3	5	3	1	109	11.825	10.62	15.6202	3
DDA1	FALSE	High	Master Protein	Q9BW61	DET1- and DDB1-associated protein 1 OS=Homo sapiens OX=9606 GN=DDA1 PE=1 SV=1	0.00136612	3.7841	11.7647	1	1	1	1	102	11.828	8.68	2.59489	1
LSM3	FALSE	High	Master Protein	P62310	U6 snRNA-associated Sm-like protein LSm3 OS=Homo sapiens OX=9606 GN=LSM3 PE=1 SV=2	0	4.8639	19.6078	2	2	2	1	102	11.838	4.7	2.72956	2
NDUFV3	FALSE	High	Master Protein	P56181	NADH dehydrogenase [ubiquinone] flavoprotein 3, mitochondrial OS=Homo sapiens OX=9606 GN=NDUFV3 PE=1 SV=2	0.00182704	3.1827	14.8148	1	1	1	1	108	11.933	9.7	3.48854	1
FKBP1A	FALSE	High	Master Protein	P62942	Peptidyl-prolyl cis-trans isomerase FKBP1A OS=Homo sapiens OX=9606 GN=FKBP1A PE=1 SV=2	0	19.5145	12.963	1	6	1	1	108	11.943	8.16	15.962	1
LYRM7	FALSE	Medium	Master Protein	Q5U5X0	Complex III assembly factor LYRM7 OS=Homo sapiens OX=9606 GN=LYRM7 PE=1 SV=1	0.0350432	1.06753	5.76923	1	1	1	1	104	11.947	9.66	0	1
MYCBP	FALSE	Medium	Master Protein	Q99417	c-Myc-binding protein OS=Homo sapiens OX=9606 GN=MYCBP PE=1 SV=3	0.0256279	1.20915	10.6796	1	1	1	1	103	11.959	5.91	0	1
PCLAF	FALSE	High	Master Protein	Q15004	PCNA-associated factor OS=Homo sapiens OX=9606 GN=PCLAF PE=1 SV=1	0	16.1716	29.7297	3	3	3	1	111	11.979	9.83	9.40864	3
PCBD1	FALSE	High	Master Protein	P61457	Pterin-4-alpha-carbinolamine dehydratase OS=Homo sapiens OX=9606 GN=PCBD1 PE=1 SV=2	0.00965665	1.72492	7.69231	1	1	1	1	104	11.992	6.8	0	1
EMC6	FALSE	High	Master Protein	Q9BV81	ER membrane protein complex subunit 6 OS=Homo sapiens OX=9606 GN=EMC6 PE=1 SV=1	0.00136612	3.56336	10.9091	1	2	1	1	110	12.01	10.07	4.68513	1
PSENEN	FALSE	High	Master Protein	Q9NZ42	Gamma-secretase subunit PEN-2 OS=Homo sapiens OX=9606 GN=PSENEN PE=1 SV=1	0.00136612	3.94462	14.8515	1	1	1	1	101	12.021	9.19	2.38679	1
COX6A1	FALSE	Medium	Master Protein	P12074	Cytochrome c oxidase subunit 6A1, mitochondrial OS=Homo sapiens OX=9606 GN=COX6A1 PE=1 SV=4	0.0217279	1.33536	26.6055	1	1	1	1	109	12.147	9.32	0	1
CISD1	FALSE	High	Master Protein	Q9NZ45	CDGSH iron-sulfur domain-containing protein 1 OS=Homo sapiens OX=9606 GN=CISD1 PE=1 SV=1	0	30.8276	34.2593	3	8	3	1	108	12.191	9.09	17.5483	3
PTMA	FALSE	High	Master Protein	P06454	Prothymosin alpha OS=Homo sapiens OX=9606 GN=PTMA PE=1 SV=2	0.000714796	4.56368	9.00901	1	1	1	1	111	12.196	3.78	2.43953	1
POLE4	FALSE	High	Master Protein	Q9NR33	DNA polymerase epsilon subunit 4 OS=Homo sapiens OX=9606 GN=POLE4 PE=1 SV=2	0.000714796	4.31007	20.5128	1	1	1	1	117	12.201	4.92	2.95012	1
RPL36	FALSE	High	Master Protein	Q9Y3U8	60S ribosomal protein L36 OS=Homo sapiens OX=9606 GN=RPL36 PE=1 SV=3	0	42.6533	26.6667	5	15	5	1	105	12.246	11.59	27.7635	5
ERH	FALSE	High	Master Protein	P84090	Enhancer of rudimentary homolog OS=Homo sapiens OX=9606 GN=ERH PE=1 SV=1	0.00182704	2.76447	10.5769	1	1	1	1	104	12.251	5.92	2.04321	1
MRPL57	FALSE	High	Master Protein	Q9BQC6	Ribosomal protein 63, mitochondrial OS=Homo sapiens OX=9606 GN=MRPL57 PE=1 SV=1	0	6.42342	19.6078	2	2	2	1	102	12.259	11.44	4.36294	2
SLIRP	FALSE	High	Master Protein	Q9GZT3	SRA stem-loop-interacting RNA-binding protein, mitochondrial OS=Homo sapiens OX=9606 GN=SLIRP PE=1 SV=1	0	26.1223	55.9633	5	7	5	1	109	12.341	10.24	15.1154	5
MIEN1	FALSE	High	Master Protein	Q9BRT3	Migration and invasion enhancer 1 OS=Homo sapiens OX=9606 GN=MIEN1 PE=1 SV=1	0.000714796	4.10524	9.56522	1	1	1	1	115	12.395	4.37	2.47148	1
PHF5A	FALSE	High	Master Protein	Q7RTV0	PHD finger-like domain-containing protein 5A OS=Homo sapiens OX=9606 GN=PHF5A PE=1 SV=1	0.00455063	2.34843	6.36364	1	1	1	1	110	12.397	8.41	0	1
POLD4	FALSE	High	Master Protein	Q9HCU8	DNA polymerase delta subunit 4 OS=Homo sapiens OX=9606 GN=POLD4 PE=1 SV=1	0.00182704	2.96257	10.2804	1	1	1	1	107	12.425	6.77	0	1
RPL36A	FALSE	High	Master Protein	P83881	60S ribosomal protein L36a OS=Homo sapiens OX=9606 GN=RPL36A PE=1 SV=2	0.00182704	3.3203	12.2642	1	1	1	1	106	12.433	10.58	2.49376	1
DYNLT1	FALSE	High	Master Protein	P63172	Dynein light chain Tctex-type 1 OS=Homo sapiens OX=9606 GN=DYNLT1 PE=1 SV=1	0	19.214	30.0885	2	3	2	1	113	12.444	5.08	10.8118	2
GTF2A2	FALSE	High	Master Protein	P52657	Transcription initiation factor IIA subunit 2 OS=Homo sapiens OX=9606 GN=GTF2A2 PE=1 SV=1	0.00455063	2.4437	8.25688	1	1	1	1	109	12.449	6.62	2.43472	1
ELOC	FALSE	High	Master Protein	Q15369	Elongin-C OS=Homo sapiens OX=9606 GN=ELOC PE=1 SV=1	0	32.2452	28.5714	2	6	2	1	112	12.465	4.78	18.0097	2
DNAJC19	FALSE	High	Master Protein	Q96DA6	Mitochondrial import inner membrane translocase subunit TIM14 OS=Homo sapiens OX=9606 GN=DNAJC19 PE=1 SV=3	0.000714796	4.51054	8.62069	2	2	2	1	116	12.491	10.1	0	2
NDUFS5	FALSE	High	Master Protein	O43920	NADH dehydrogenase [ubiquinone] iron-sulfur protein 5 OS=Homo sapiens OX=9606 GN=NDUFS5 PE=1 SV=3	0	6.08636	17.9245	2	2	2	1	106	12.509	9.14	4.89322	2
RPL35A	FALSE	High	Master Protein	P18077	60S ribosomal protein L35a OS=Homo sapiens OX=9606 GN=RPL35A PE=1 SV=2	0.000714796	4.08618	14.5455	2	4	2	1	110	12.53	11.06	1.6917	2
NDUFA7	FALSE	High	Master Protein	O95182	NADH dehydrogenase [ubiquinone] 1 alpha subcomplex subunit 7 OS=Homo sapiens OX=9606 GN=NDUFA7 PE=1 SV=3	0.000714796	4.08061	11.5044	1	2	1	1	113	12.544	10.18	1.79898	1
EIF4EBP1	FALSE	High	Master Protein	Q13541	Eukaryotic translation initiation factor 4E-binding protein 1 OS=Homo sapiens OX=9606 GN=EIF4EBP1 PE=1 SV=3	0	6.64865	33.0508	2	2	2	1	118	12.572	5.48	5.57557	2
ATP5PF	FALSE	High	Master Protein	P18859	ATP synthase-coupling factor 6, mitochondrial OS=Homo sapiens OX=9606 GN=ATP5PF PE=1 SV=1	0	6.29525	17.5926	1	1	1	1	108	12.58	9.52	3.97541	1
COX7A2L	FALSE	High	Master Protein	O14548	Cytochrome c oxidase subunit 7A-related protein, mitochondrial OS=Homo sapiens OX=9606 GN=COX7A2L PE=1 SV=2	0	5.20211	11.4035	1	1	1	1	114	12.607	9.42	2.27457	1
MRPS33	FALSE	High	Master Protein	Q9Y291	28S ribosomal protein S33, mitochondrial OS=Homo sapiens OX=9606 GN=MRPS33 PE=1 SV=1	0	7.48717	25.4717	3	3	3	1	106	12.621	10.11	2.54579	3
VAMP2	FALSE	High	Master Protein	P63027	Vesicle-associated membrane protein 2 OS=Homo sapiens OX=9606 GN=VAMP2 PE=1 SV=3	0	27.2983	34.4828	3	6	1	1	116	12.655	8.13	20.9175	3
DDT	FALSE	High	Master Protein	P30046	D-dopachrome decarboxylase OS=Homo sapiens OX=9606 GN=DDT PE=1 SV=3	0	8.77291	19.4915	2	3	2	1	118	12.704	7.3	2.65232	2
SH3BGRL	FALSE	High	Master Protein	O75368	SH3 domain-binding glutamic acid-rich-like protein OS=Homo sapiens OX=9606 GN=SH3BGRL PE=1 SV=1	0	31.9316	70.1754	6	7	6	1	114	12.766	5.25	19.464	6
RPL30	FALSE	High	Master Protein	P62888	60S ribosomal protein L30 OS=Homo sapiens OX=9606 GN=RPL30 PE=1 SV=2	0	29.0896	20.8696	4	9	4	1	115	12.776	9.63	22.1945	4
EIF1B	FALSE	High	Master Protein	O60739	Eukaryotic translation initiation factor 1b OS=Homo sapiens OX=9606 GN=EIF1B PE=1 SV=2	0	24.5122	27.4336	3	6	3	1	113	12.816	7.37	16.3184	3
TBCA	FALSE	High	Master Protein	O75347	Tubulin-specific chaperone A OS=Homo sapiens OX=9606 GN=TBCA PE=1 SV=3	0	66.1191	53.7037	9	16	9	1	108	12.847	5.29	46.1796	9
C19orf25	FALSE	High	Master Protein	Q9UFG5	UPF0449 protein C19orf25 OS=Homo sapiens OX=9606 GN=C19orf25 PE=1 SV=2	0	15.6181	50	3	3	3	1	118	12.87	5.07	7.65107	3
MTPN	FALSE	High	Master Protein	P58546	Myotrophin OS=Homo sapiens OX=9606 GN=MTPN PE=1 SV=2	0.000714796	4.23062	14.4068	1	1	1	1	118	12.887	5.52	2.67143	1
RPS26	FALSE	High	Master Protein	P62854	40S ribosomal protein S26 OS=Homo sapiens OX=9606 GN=RPS26 PE=1 SV=3	0	15.5661	33.913	3	10	3	1	115	13.007	11	20.277	3
MICOS13	FALSE	High	Master Protein	Q5XKP0	MICOS complex subunit MIC13 OS=Homo sapiens OX=9606 GN=MICOS13 PE=1 SV=1	0.000714796	4.50158	27.1186	3	3	3	1	118	13.079	9.42	1.61881	3
PSMG3	FALSE	High	Master Protein	Q9BT73	Proteasome assembly chaperone 3 OS=Homo sapiens OX=9606 GN=PSMG3 PE=1 SV=1	0	22.9225	40.1639	3	5	3	1	122	13.096	7.88	15.3134	3
ELOB	FALSE	High	Master Protein	Q15370	Elongin-B OS=Homo sapiens OX=9606 GN=ELOB PE=1 SV=1	0	17.2312	25.4237	5	9	5	1	118	13.125	4.88	14.1645	5
UBL3	FALSE	High	Master Protein	O95164	Ubiquitin-like protein 3 OS=Homo sapiens OX=9606 GN=UBL3 PE=1 SV=1	0	7.69628	23.0769	2	2	2	1	117	13.149	6.77	2.65886	2
RTL8C	FALSE	High	Master Protein	A6ZKI3	Retrotransposon Gag-like protein 8C OS=Homo sapiens OX=9606 GN=RTL8C PE=1 SV=1	0.000714796	4.56394	23.8938	2	2	2	1	113	13.163	5.07	2.18529	2
C12orf57	FALSE	High	Master Protein	Q99622	Protein C10 OS=Homo sapiens OX=9606 GN=C12orf57 PE=1 SV=1	0	9.41427	26.1905	2	2	2	1	126	13.17	5.14	6.97129	2
FAM32A	FALSE	High	Master Protein	Q9Y421	Protein FAM32A OS=Homo sapiens OX=9606 GN=FAM32A PE=1 SV=2	0.00182704	3.22629	11.6071	1	1	1	1	112	13.17	9.99	2.45522	1
SUPT4H1	FALSE	High	Master Protein	P63272	Transcription elongation factor SPT4 OS=Homo sapiens OX=9606 GN=SUPT4H1 PE=1 SV=1	0	5.87555	19.6581	2	2	2	1	117	13.185	8.06	3.62144	2
FAM241B	FALSE	High	Master Protein	Q96D05	Protein FAM241B OS=Homo sapiens OX=9606 GN=FAM241B PE=1 SV=1	0	10.2458	22.314	2	2	2	1	121	13.23	11.58	6.25236	2
SNRPD1	FALSE	High	Master Protein	P62314	Small nuclear ribonucleoprotein Sm D1 OS=Homo sapiens OX=9606 GN=SNRPD1 PE=1 SV=1	0	18.8077	37.8151	4	4	4	1	119	13.273	11.56	13.3905	4
BET1	FALSE	High	Master Protein	O15155	BET1 homolog OS=Homo sapiens OX=9606 GN=BET1 PE=1 SV=1	0	12.6339	24.5763	2	2	2	1	118	13.281	9.06	5.93753	2
COX20	FALSE	High	Master Protein	Q5RI15	Cytochrome c oxidase assembly protein COX20, mitochondrial OS=Homo sapiens OX=9606 GN=COX20 PE=1 SV=2	0	9.96924	10.1695	1	2	1	1	118	13.283	8.76	5.25549	1
RPL34	FALSE	High	Master Protein	P49207	60S ribosomal protein L34 OS=Homo sapiens OX=9606 GN=RPL34 PE=1 SV=3	0	6.07046	13.6752	3	3	3	1	117	13.284	11.47	2.75209	3
POLR2J	FALSE	High	Master Protein	P52435	DNA-directed RNA polymerase II subunit RPB11-a OS=Homo sapiens OX=9606 GN=POLR2J PE=1 SV=1	0.00182704	2.88739	8.54701	1	1	1	1	117	13.285	5.86	2.82726	1
CHTF8	FALSE	High	Master Protein	P0CG13	Chromosome transmission fidelity protein 8 homolog OS=Homo sapiens OX=9606 GN=CHTF8 PE=1 SV=1	0.00548246	2.07376	6.61157	1	1	1	1	121	13.305	8.18	0	1
AAMDC	FALSE	High	Master Protein	Q9H7C9	Mth938 domain-containing protein OS=Homo sapiens OX=9606 GN=AAMDC PE=1 SV=1	0	4.81532	13.1148	1	2	1	1	122	13.324	8.46	4.23918	1
ATP6V1F	FALSE	High	Master Protein	Q16864	V-type proton ATPase subunit F OS=Homo sapiens OX=9606 GN=ATP6V1F PE=1 SV=2	0	12.3112	26.0504	2	2	2	1	119	13.362	5.52	7.60538	2
RPS20	FALSE	High	Master Protein	P60866	40S ribosomal protein S20 OS=Homo sapiens OX=9606 GN=RPS20 PE=1 SV=1	0	23.4278	20.1681	3	10	3	1	119	13.364	9.94	19.7954	3
ENSA	FALSE	High	Master Protein	O43768	Alpha-endosulfine OS=Homo sapiens OX=9606 GN=ENSA PE=1 SV=1	0	23.8507	45.4545	5	6	5	1	121	13.381	7.24	14.7325	5
SELENOH	FALSE	High	Master Protein	Q8IZQ5	Selenoprotein H OS=Homo sapiens OX=9606 GN=SELENOH PE=1 SV=2	0	7.50071	18.8525	2	3	2	1	122	13.446	9.74	7.63012	2
NDUFA5	FALSE	High	Master Protein	Q16718	NADH dehydrogenase [ubiquinone] 1 alpha subcomplex subunit 5 OS=Homo sapiens OX=9606 GN=NDUFA5 PE=1 SV=3	0	12.0975	21.5517	2	5	2	1	116	13.45	5.99	2.86252	2
CHCHD1	FALSE	High	Master Protein	Q96BP2	Coiled-coil-helix-coiled-coil-helix domain-containing protein 1 OS=Homo sapiens OX=9606 GN=CHCHD1 PE=1 SV=1	0	4.80493	13.5593	1	1	1	1	118	13.466	10.21	3.29006	1
LAMTOR2	FALSE	High	Master Protein	Q9Y2Q5	Ragulator complex protein LAMTOR2 OS=Homo sapiens OX=9606 GN=LAMTOR2 PE=1 SV=1	0	5.30434	9.6	1	1	1	1	125	13.499	5.4	2.0674	1
SNRPD2	FALSE	High	Master Protein	P62316	Small nuclear ribonucleoprotein Sm D2 OS=Homo sapiens OX=9606 GN=SNRPD2 PE=1 SV=1	0	28.2367	31.3559	4	12	4	1	118	13.518	9.91	25.496	4
UQCRB	FALSE	High	Master Protein	P14927	Cytochrome b-c1 complex subunit 7 OS=Homo sapiens OX=9606 GN=UQCRB PE=1 SV=2	0	41.701	54.955	8	11	8	1	111	13.522	8.78	26.4352	8
H2AZ1	FALSE	High	Master Protein	P0C0S5	Histone H2A.Z OS=Homo sapiens OX=9606 GN=H2AZ1 PE=1 SV=2	0	18.3803	31.25	4	81	2	1	128	13.545	10.58	44.4262	4
RPA3	FALSE	High	Master Protein	P35244	Replication protein A 14 kDa subunit OS=Homo sapiens OX=9606 GN=RPA3 PE=1 SV=1	0	23.0404	35.5372	3	5	3	1	121	13.56	5.08	17.6716	3
LAMTOR3	FALSE	High	Master Protein	Q9UHA4	Ragulator complex protein LAMTOR3 OS=Homo sapiens OX=9606 GN=LAMTOR3 PE=1 SV=1	0.00182704	3.38227	8.06452	1	1	1	1	124	13.614	7.34	2.16351	1
GABARAPL2	FALSE	High	Master Protein	P60520	Gamma-aminobutyric acid receptor-associated protein-like 2 OS=Homo sapiens OX=9606 GN=GABARAPL2 PE=1 SV=1	0.00182704	3.19206	9.40171	1	1	1	1	117	13.658	8.1	2.42002	1
RPP14	FALSE	High	Master Protein	O95059	Ribonuclease P protein subunit p14 OS=Homo sapiens OX=9606 GN=RPP14 PE=1 SV=3	0.00548246	2.09545	6.45161	1	1	1	1	124	13.684	7.75	0	1
COX5B	FALSE	High	Master Protein	P10606	Cytochrome c oxidase subunit 5B, mitochondrial OS=Homo sapiens OX=9606 GN=COX5B PE=1 SV=2	0	32.3889	46.5116	7	12	7	1	129	13.687	8.81	29.3913	7
NDUFS6	FALSE	High	Master Protein	O75380	NADH dehydrogenase [ubiquinone] iron-sulfur protein 6, mitochondrial OS=Homo sapiens OX=9606 GN=NDUFS6 PE=1 SV=1	0	12.0767	19.3548	3	3	3	1	124	13.703	8.28	5.07197	3
TAX1BP3	FALSE	High	Master Protein	O14907	Tax1-binding protein 3 OS=Homo sapiens OX=9606 GN=TAX1BP3 PE=1 SV=2	0	15.3871	28.2258	2	3	2	1	124	13.726	8.48	10.013	2
RPS25	FALSE	High	Master Protein	P62851	40S ribosomal protein S25 OS=Homo sapiens OX=9606 GN=RPS25 PE=1 SV=1	0	13.9005	24	4	13	4	1	125	13.734	10.11	27.2778	4
ATP6V1G1	FALSE	High	Master Protein	O75348	V-type proton ATPase subunit G 1 OS=Homo sapiens OX=9606 GN=ATP6V1G1 PE=1 SV=3	0.000714796	4.76246	9.32203	1	1	1	1	118	13.749	8.79	2.72278	1
PSMG4	FALSE	High	Master Protein	Q5JS54	Proteasome assembly chaperone 4 OS=Homo sapiens OX=9606 GN=PSMG4 PE=1 SV=2	0	14.274	20.3252	1	2	1	1	123	13.766	6.52	7.10102	1
HINT1	FALSE	High	Master Protein	P49773	Histidine triad nucleotide-binding protein 1 OS=Homo sapiens OX=9606 GN=HINT1 PE=1 SV=2	0	54.5598	35.7143	3	9	3	1	126	13.793	6.95	40.0085	3
PIN4	FALSE	High	Master Protein	Q9Y237	Peptidyl-prolyl cis-trans isomerase NIMA-interacting 4 OS=Homo sapiens OX=9606 GN=PIN4 PE=1 SV=1	0	12.8813	40.458	3	3	3	1	131	13.801	9.77	9.36073	3
PAM16	FALSE	High	Master Protein	Q9Y3D7	Mitochondrial import inner membrane translocase subunit TIM16 OS=Homo sapiens OX=9606 GN=PAM16 PE=1 SV=2	0	14.2889	27.2	2	3	2	1	125	13.816	9.7	13.4097	2
PHPT1	FALSE	High	Master Protein	Q9NRX4	14 kDa phosphohistidine phosphatase OS=Homo sapiens OX=9606 GN=PHPT1 PE=1 SV=1	0	23.727	36	3	5	3	1	125	13.824	6.07	17.5683	3
YPEL5	FALSE	High	Master Protein	P62699	Protein yippee-like 5 OS=Homo sapiens OX=9606 GN=YPEL5 PE=1 SV=1	0	5.82692	14.876	2	2	2	1	121	13.833	7.31	3.09062	2
H2BC12	FALSE	High	Master Protein	O60814	Histone H2B type 1-K OS=Homo sapiens OX=9606 GN=H2BC12 PE=1 SV=3	0	85.6438	50	9	61	3	1	126	13.882	10.32	103.213	9
CDKN2A	FALSE	High	Master Protein	Q8N726	Tumor suppressor ARF OS=Homo sapiens OX=9606 GN=CDKN2A PE=1 SV=2	0.00455063	2.44309	6.06061	1	1	1	1	132	13.895	12.41	2.03958	1
H2BC11	FALSE	High	Master Protein	P06899	Histone H2B type 1-J OS=Homo sapiens OX=9606 GN=H2BC11 PE=1 SV=3	0	79.6278	50	8	50	2	1	126	13.896	10.32	91.9038	8
TNFRSF12A	FALSE	High	Master Protein	Q9NP84	Tumor necrosis factor receptor superfamily member 12A OS=Homo sapiens OX=9606 GN=TNFRSF12A PE=1 SV=1	0.00703844	1.83923	7.75194	1	1	1	1	129	13.902	8.95	0	1
SNRPD3	FALSE	High	Master Protein	P62318	Small nuclear ribonucleoprotein Sm D3 OS=Homo sapiens OX=9606 GN=SNRPD3 PE=1 SV=1	0	10.1837	15.0794	2	13	2	1	126	13.907	10.32	13.4586	2
TXNDC17	FALSE	High	Master Protein	Q9BRA2	Thioredoxin domain-containing protein 17 OS=Homo sapiens OX=9606 GN=TXNDC17 PE=1 SV=1	0	14.4292	19.5122	2	5	2	1	123	13.932	5.52	12.7059	2
H2AC21	FALSE	High	Master Protein	Q8IUE6	Histone H2A type 2-B OS=Homo sapiens OX=9606 GN=H2AC21 PE=1 SV=3	0	10.7157	30	3	12	2	1	130	13.987	10.89	6.20752	3
LIMD2	FALSE	High	Master Protein	Q9BT23	LIM domain-containing protein 2 OS=Homo sapiens OX=9606 GN=LIMD2 PE=1 SV=1	0.003517	2.66174	7.08661	1	1	1	1	127	14.061	9.03	0	1
H2AC11	FALSE	High	Master Protein	P0C0S8	Histone H2A type 1 OS=Homo sapiens OX=9606 GN=H2AC11 PE=1 SV=2	0	32.9323	36.1538	6	108	1	1	130	14.083	10.9	107.433	6
H2AC4	FALSE	High	Master Protein	P04908	Histone H2A type 1-B/E OS=Homo sapiens OX=9606 GN=H2AC4 PE=1 SV=2	0	33.4066	36.1538	6	108	1	1	130	14.127	11.05	107.952	6
SNU13	FALSE	High	Master Protein	P55769	NHP2-like protein 1 OS=Homo sapiens OX=9606 GN=SNU13 PE=1 SV=3	0	13.6324	24.2188	3	4	3	1	128	14.165	8.46	8.16607	3
ISCA1	FALSE	High	Master Protein	Q9BUE6	Iron-sulfur cluster assembly 1 homolog, mitochondrial OS=Homo sapiens OX=9606 GN=ISCA1 PE=1 SV=1	0.00182704	3.4217	9.30233	1	1	1	1	129	14.17	9.07	2.78652	1
NDUFC2	FALSE	High	Master Protein	O95298	NADH dehydrogenase [ubiquinone] 1 subunit C2 OS=Homo sapiens OX=9606 GN=NDUFC2 PE=1 SV=1	0	11.5793	17.6471	3	4	3	1	119	14.178	8.98	7.57225	3
SKA2	FALSE	Medium	Master Protein	Q8WVK7	Spindle and kinetochore-associated protein 2 OS=Homo sapiens OX=9606 GN=SKA2 PE=1 SV=1	0.0486216	0.809108	4.95868	1	1	1	1	121	14.179	7.33	0	1
TRMT112	FALSE	High	Master Protein	Q9UI30	Multifunctional methyltransferase subunit TRM112-like protein OS=Homo sapiens OX=9606 GN=TRMT112 PE=1 SV=1	0	11.0572	20.8	2	2	2	1	125	14.19	5.26	6.99542	2
PFDN1	FALSE	High	Master Protein	O60925	Prefoldin subunit 1 OS=Homo sapiens OX=9606 GN=PFDN1 PE=1 SV=2	0	11.2034	29.5082	4	4	4	1	122	14.202	6.81	8.60328	4
CISD3	FALSE	Medium	Master Protein	P0C7P0	CDGSH iron-sulfur domain-containing protein 3, mitochondrial OS=Homo sapiens OX=9606 GN=CISD3 PE=1 SV=1	0.0451807	0.857611	5.51181	1	1	1	1	127	14.206	10.55	1.61611	1
MRPS6	FALSE	High	Master Protein	P82932	28S ribosomal protein S6, mitochondrial OS=Homo sapiens OX=9606 GN=MRPS6 PE=1 SV=3	0	5.76495	12.8	2	3	2	1	125	14.218	9.26	0	2
C11orf98	FALSE	High	Master Protein	E9PRG8	Uncharacterized protein C11orf98 OS=Homo sapiens OX=9606 GN=C11orf98 PE=4 SV=2	0	24.7495	37.3984	4	6	4	1	123	14.225	11.53	13.7967	4
SRXN1	FALSE	High	Master Protein	Q9BYN0	Sulfiredoxin-1 OS=Homo sapiens OX=9606 GN=SRXN1 PE=1 SV=2	0	6.34868	13.8686	2	2	2	1	137	14.25	8.19	4.67734	2
PDCD5	FALSE	High	Master Protein	O14737	Programmed cell death protein 5 OS=Homo sapiens OX=9606 GN=PDCD5 PE=1 SV=3	0	31.171	37.6	5	11	5	1	125	14.276	6.04	21.4741	5
BOLA1	FALSE	High	Master Protein	Q9Y3E2	BolA-like protein 1 OS=Homo sapiens OX=9606 GN=BOLA1 PE=1 SV=1	0.00182704	3.23232	10.9489	1	1	1	1	137	14.28	7.96	2.7809	1
RAMAC	FALSE	High	Master Protein	Q9BTL3	RNA guanine-N7 methyltransferase activating subunit OS=Homo sapiens OX=9606 GN=RAMAC PE=1 SV=1	0	8.10685	17.7966	2	3	2	1	118	14.373	8.94	2.9898	2
SUB1	FALSE	High	Master Protein	P53999	Activated RNA polymerase II transcriptional coactivator p15 OS=Homo sapiens OX=9606 GN=SUB1 PE=1 SV=3	0	47.0883	42.5197	6	18	6	1	127	14.386	9.6	36.0278	6
SNCA	FALSE	High	Master Protein	P37840	Alpha-synuclein OS=Homo sapiens OX=9606 GN=SNCA PE=1 SV=1	0	24.4506	25	3	5	3	1	140	14.451	4.7	15.2617	3
RPL31	FALSE	High	Master Protein	P62899	60S ribosomal protein L31 OS=Homo sapiens OX=9606 GN=RPL31 PE=1 SV=1	0	28.9438	41.6	6	10	6	1	125	14.454	10.54	17.4652	6
NUTF2	FALSE	High	Master Protein	P61970	Nuclear transport factor 2 OS=Homo sapiens OX=9606 GN=NUTF2 PE=1 SV=1	0	13.2134	24.4094	3	5	3	1	127	14.469	5.38	7.21456	3
RIDA	FALSE	High	Master Protein	P52758	2-iminobutanoate/2-iminopropanoate deaminase OS=Homo sapiens OX=9606 GN=RIDA PE=1 SV=1	0.00455063	2.56527	7.29927	1	1	1	1	137	14.485	8.68	0	1
MRPS17	FALSE	High	Master Protein	Q9Y2R5	28S ribosomal protein S17, mitochondrial OS=Homo sapiens OX=9606 GN=MRPS17 PE=1 SV=1	0.000714796	4.06649	13.8462	2	2	2	1	130	14.493	9.85	3.73688	2
RPS12	FALSE	High	Master Protein	P25398	40S ribosomal protein S12 OS=Homo sapiens OX=9606 GN=RPS12 PE=1 SV=3	0	7.78202	13.6364	2	7	2	1	132	14.505	7.21	6.67596	2
GEMIN7	FALSE	High	Master Protein	Q9H840	Gem-associated protein 7 OS=Homo sapiens OX=9606 GN=GEMIN7 PE=1 SV=1	0.000714796	4.04072	9.92366	1	1	1	1	131	14.528	7.4	1.88626	1
RPL35	FALSE	High	Master Protein	P42766	60S ribosomal protein L35 OS=Homo sapiens OX=9606 GN=RPL35 PE=1 SV=2	0	19.6554	26.8293	5	12	5	1	123	14.543	11.05	21.3914	5
FLYWCH2	FALSE	High	Master Protein	Q96CP2	FLYWCH family member 2 OS=Homo sapiens OX=9606 GN=FLYWCH2 PE=1 SV=1	0	5.61332	16.4286	2	2	2	1	140	14.555	8.46	3.98651	2
SRP14	FALSE	High	Master Protein	P37108	Signal recognition particle 14 kDa protein OS=Homo sapiens OX=9606 GN=SRP14 PE=1 SV=2	0	14.0607	16.9118	3	6	3	1	136	14.561	10.04	11.3251	3
PFDN6	FALSE	High	Master Protein	O15212	Prefoldin subunit 6 OS=Homo sapiens OX=9606 GN=PFDN6 PE=1 SV=1	0	14.7206	33.3333	4	4	4	1	129	14.574	8.88	9.60359	4
SF3B6	FALSE	High	Master Protein	Q9Y3B4	Splicing factor 3B subunit 6 OS=Homo sapiens OX=9606 GN=SF3B6 PE=1 SV=1	0	12.4386	29.6	3	3	3	1	125	14.576	9.38	6.96939	3
RPL22L1	FALSE	High	Master Protein	Q6P5R6	60S ribosomal protein L22-like 1 OS=Homo sapiens OX=9606 GN=RPL22L1 PE=1 SV=2	0.000714796	4.71602	9.83607	1	1	1	1	122	14.598	9.38	2.56251	1
C2orf76	FALSE	Medium	Master Protein	Q3KRA6	UPF0538 protein C2orf76 OS=Homo sapiens OX=9606 GN=C2orf76 PE=1 SV=3	0.0198123	1.40494	5.55556	1	1	1	1	126	14.6	6.93	1.73264	1
MAP1LC3B2	FALSE	High	Master Protein	A6NCE7	Microtubule-associated proteins 1A/1B light chain 3 beta 2 OS=Homo sapiens OX=9606 GN=MAP1LC3B2 PE=2 SV=1	0	5.68484	16.8	2	3	2	1	125	14.619	8.68	1.95217	2
IFITM3	FALSE	High	Master Protein	Q01628	Interferon-induced transmembrane protein 3 OS=Homo sapiens OX=9606 GN=IFITM3 PE=1 SV=2	0	21.8788	30.8271	2	4	2	1	133	14.622	7.01	17.1975	2
MRFAP1	FALSE	High	Master Protein	Q9Y605	MORF4 family-associated protein 1 OS=Homo sapiens OX=9606 GN=MRFAP1 PE=1 SV=1	0	13.4397	36.2205	3	3	3	1	127	14.64	4.7	8.502	3
HYPK	FALSE	High	Master Protein	Q9NX55	Huntingtin-interacting protein K OS=Homo sapiens OX=9606 GN=HYPK PE=1 SV=2	0	20.0194	25.5814	3	6	3	1	129	14.656	4.93	16.2883	3
MMGT1	FALSE	High	Master Protein	Q8N4V1	ER membrane protein complex subunit 5 OS=Homo sapiens OX=9606 GN=MMGT1 PE=1 SV=1	0	7.0401	18.3206	1	1	1	1	131	14.677	9.16	5.01055	1
CHRAC1	FALSE	High	Master Protein	Q9NRG0	Chromatin accessibility complex protein 1 OS=Homo sapiens OX=9606 GN=CHRAC1 PE=1 SV=1	0	10.6977	19.8473	2	4	2	1	131	14.701	5.1	8.69583	2
LGALS1	FALSE	High	Master Protein	P09382	Galectin-1 OS=Homo sapiens OX=9606 GN=LGALS1 PE=1 SV=2	0	23.8075	26.6667	4	13	4	1	135	14.706	5.5	21.4629	4
RPL22	FALSE	High	Master Protein	P35268	60S ribosomal protein L22 OS=Homo sapiens OX=9606 GN=RPL22 PE=1 SV=2	0	10.2155	30.4688	3	5	3	1	128	14.778	9.19	11.4044	3
RPS15A	FALSE	High	Master Protein	P62244	40S ribosomal protein S15a OS=Homo sapiens OX=9606 GN=RPS15A PE=1 SV=2	0	41.626	51.5385	6	19	6	1	130	14.83	10.13	32.656	6
NDUFA11	FALSE	High	Master Protein	Q86Y39	NADH dehydrogenase [ubiquinone] 1 alpha subcomplex subunit 11 OS=Homo sapiens OX=9606 GN=NDUFA11 PE=1 SV=3	0.00913487	1.74958	10.6383	1	1	1	1	141	14.843	8.72	0	1
RPL23	FALSE	High	Master Protein	P62829	60S ribosomal protein L23 OS=Homo sapiens OX=9606 GN=RPL23 PE=1 SV=1	0	26.1731	22.1429	3	10	3	1	140	14.856	10.51	23.8633	3
UQCC2	FALSE	High	Master Protein	Q9BRT2	Ubiquinol-cytochrome-c reductase complex assembly factor 2 OS=Homo sapiens OX=9606 GN=UQCC2 PE=1 SV=1	0	10.7019	28.5714	4	4	4	1	126	14.865	7.37	6.5344	4
SNAPIN	FALSE	High	Master Protein	O95295	SNARE-associated protein Snapin OS=Homo sapiens OX=9606 GN=SNAPIN PE=1 SV=1	0	6.23336	10.2941	1	1	1	1	136	14.865	9.31	3.8148	1
ACOT13	FALSE	High	Master Protein	Q9NPJ3	Acyl-coenzyme A thioesterase 13 OS=Homo sapiens OX=9606 GN=ACOT13 PE=1 SV=1	0.000714796	4.60432	8.57143	1	1	1	1	140	14.951	9.14	3.09774	1
CCSMST1	FALSE	High	Master Protein	Q4G0I0	Protein CCSMST1 OS=Homo sapiens OX=9606 GN=CCSMST1 PE=2 SV=1	0	9.6474	24.2424	2	2	2	1	132	14.994	7.02	6.73232	2
PEA15	FALSE	High	Master Protein	Q15121	Astrocytic phosphoprotein PEA-15 OS=Homo sapiens OX=9606 GN=PEA15 PE=1 SV=2	0	27.6625	42.3077	5	8	5	1	130	15.031	5.02	13.7906	5
PFN2	FALSE	High	Master Protein	P35080	Profilin-2 OS=Homo sapiens OX=9606 GN=PFN2 PE=1 SV=3	0	14.3599	20.7143	2	3	2	1	140	15.036	6.99	10.7274	2
PFN1	FALSE	High	Master Protein	P07737	Profilin-1 OS=Homo sapiens OX=9606 GN=PFN1 PE=1 SV=2	0	51.9512	59.2857	8	55	8	1	140	15.045	8.27	88.2542	8
GATC	FALSE	High	Master Protein	O43716	Glutamyl-tRNA(Gln) amidotransferase subunit C, mitochondrial OS=Homo sapiens OX=9606 GN=GATC PE=1 SV=1	0	19.2406	38.9706	4	5	4	1	136	15.077	5.05	12.1779	4
MRPL51	FALSE	Medium	Master Protein	Q4U2R6	39S ribosomal protein L51, mitochondrial OS=Homo sapiens OX=9606 GN=MRPL51 PE=1 SV=1	0.0443102	0.876475	4.6875	1	1	1	1	128	15.085	11.27	0	1
MRPL55	FALSE	High	Master Protein	Q7Z7F7	39S ribosomal protein L55, mitochondrial OS=Homo sapiens OX=9606 GN=MRPL55 PE=1 SV=1	0	19.8176	30.4688	3	4	3	1	128	15.119	11.15	10.1672	3
POLR2M	FALSE	High	Master Protein	Q6EEV4	DNA-directed RNA polymerase II subunit GRINL1A, isoforms 4/5 OS=Homo sapiens OX=9606 GN=POLR2M PE=1 SV=1	0.000714796	4.71175	8.78378	1	1	1	1	148	15.122	8.37	2.59497	1
NDUFA6	FALSE	High	Master Protein	P56556	NADH dehydrogenase [ubiquinone] 1 alpha subcomplex subunit 6 OS=Homo sapiens OX=9606 GN=NDUFA6 PE=1 SV=4	0	8.55745	22.6562	3	4	3	1	128	15.127	9.98	8.5339	3
MRPS14	FALSE	High	Master Protein	O60783	28S ribosomal protein S14, mitochondrial OS=Homo sapiens OX=9606 GN=MRPS14 PE=1 SV=1	0	21.6221	28.9062	3	5	3	1	128	15.129	11.41	15.1155	3
FABP5	FALSE	High	Master Protein	Q01469	Fatty acid-binding protein 5 OS=Homo sapiens OX=9606 GN=FABP5 PE=1 SV=3	0	14.937	26.6667	5	8	5	1	135	15.155	7.01	11.5703	5
MRPS12	FALSE	High	Master Protein	O15235	28S ribosomal protein S12, mitochondrial OS=Homo sapiens OX=9606 GN=MRPS12 PE=1 SV=1	0	7.59751	13.7681	2	3	2	1	138	15.163	10.29	6.81046	2
LSM1	FALSE	High	Master Protein	O15116	U6 snRNA-associated Sm-like protein LSm1 OS=Homo sapiens OX=9606 GN=LSM1 PE=1 SV=1	0	38.572	53.3835	6	12	6	1	133	15.17	5.22	21.289	6
ZNF593	FALSE	High	Master Protein	O00488	Zinc finger protein 593 OS=Homo sapiens OX=9606 GN=ZNF593 PE=1 SV=2	0	17.0158	46.2687	6	7	6	1	134	15.19	9.82	15.2587	6
NDUFB4	FALSE	High	Master Protein	O95168	NADH dehydrogenase [ubiquinone] 1 beta subcomplex subunit 4 OS=Homo sapiens OX=9606 GN=NDUFB4 PE=1 SV=3	0	28.787	41.0853	4	8	4	1	129	15.199	9.85	18.3327	4
LLPH	FALSE	High	Master Protein	Q9BRT6	Protein LLP homolog OS=Homo sapiens OX=9606 GN=LLPH PE=1 SV=1	0	7.03099	17.0543	2	3	2	1	129	15.215	10.37	2.91833	2
POLR1D	FALSE	High	Master Protein	P0DPB6	DNA-directed RNA polymerases I and III subunit RPAC2 OS=Homo sapiens OX=9606 GN=POLR1D PE=1 SV=1	0	6.66763	18.0451	2	2	2	1	133	15.227	5.8	4.0658	2
CISD2	FALSE	High	Master Protein	Q8N5K1	CDGSH iron-sulfur domain-containing protein 2 OS=Homo sapiens OX=9606 GN=CISD2 PE=1 SV=1	0	24.9995	37.7778	6	8	6	1	135	15.268	9.61	17.4871	6
PFDN4	FALSE	High	Master Protein	Q9NQP4	Prefoldin subunit 4 OS=Homo sapiens OX=9606 GN=PFDN4 PE=1 SV=1	0	11.3448	20.1493	2	3	2	1	134	15.305	4.53	9.34826	2
CYB5A	FALSE	High	Master Protein	P00167	Cytochrome b5 OS=Homo sapiens OX=9606 GN=CYB5A PE=1 SV=2	0	35.9664	49.2537	5	9	5	1	134	15.321	4.96	21.2288	5
MRPS16	FALSE	High	Master Protein	Q9Y3D3	28S ribosomal protein S16, mitochondrial OS=Homo sapiens OX=9606 GN=MRPS16 PE=1 SV=1	0	12.6016	18.9781	2	3	2	1	137	15.335	9.5	7.26444	2
TOR1AIP2	FALSE	High	Master Protein	Q9H496	Torsin-1A-interacting protein 2, isoform IFRG15 OS=Homo sapiens OX=9606 GN=TOR1AIP2 PE=1 SV=1	0.000714796	4.46005	10.687	1	1	1	1	131	15.338	7.31	2.57332	1
LSM4	FALSE	High	Master Protein	Q9Y4Z0	U6 snRNA-associated Sm-like protein LSm4 OS=Homo sapiens OX=9606 GN=LSM4 PE=1 SV=1	0	12.8802	25.8993	4	5	4	1	139	15.34	9.99	8.08475	4
MRPL41	FALSE	High	Master Protein	Q8IXM3	39S ribosomal protein L41, mitochondrial OS=Homo sapiens OX=9606 GN=MRPL41 PE=1 SV=1	0	14.5022	31.3869	4	4	4	1	137	15.373	9.57	6.8129	4
H3C1	FALSE	High	Master Protein	P68431	Histone H3.1 OS=Homo sapiens OX=9606 GN=H3C1 PE=1 SV=2	0	25.6497	28.6765	7	45	3	1	136	15.394	11.12	43.501	7
RPS24	FALSE	High	Master Protein	P62847	40S ribosomal protein S24 OS=Homo sapiens OX=9606 GN=RPS24 PE=1 SV=1	0	39.7091	35.3383	5	19	5	1	133	15.413	10.78	46.3216	5
H3-2	FALSE	High	Master Protein	Q5TEC6	Histone HIST2H3PS2 OS=Homo sapiens OX=9606 GN=H3-2 PE=1 SV=1	0	13.0554	24.2647	5	42	1	1	136	15.421	11.27	35.1801	5
RPS19BP1	FALSE	High	Master Protein	Q86WX3	Active regulator of SIRT1 OS=Homo sapiens OX=9606 GN=RPS19BP1 PE=1 SV=1	0	10.726	19.1176	2	2	2	1	136	15.424	10.74	5.98812	2
SPATA33	FALSE	High	Master Protein	Q96N06	Spermatogenesis-associated protein 33 OS=Homo sapiens OX=9606 GN=SPATA33 PE=1 SV=1	0	5.88282	17.9856	2	2	2	1	139	15.452	9.22	2.10229	2
NDUFB6	FALSE	High	Master Protein	O95139	NADH dehydrogenase [ubiquinone] 1 beta subcomplex subunit 6 OS=Homo sapiens OX=9606 GN=NDUFB6 PE=1 SV=3	0	22.2531	35.9375	4	8	4	1	128	15.479	9.63	6.16312	4
PDRG1	FALSE	High	Master Protein	Q9NUG6	p53 and DNA damage-regulated protein 1 OS=Homo sapiens OX=9606 GN=PDRG1 PE=1 SV=2	0.00182704	2.945	9.77444	1	1	1	1	133	15.501	6.06	2.16196	1
TOMM22	FALSE	High	Master Protein	Q9NS69	Mitochondrial import receptor subunit TOM22 homolog OS=Homo sapiens OX=9606 GN=TOMM22 PE=1 SV=3	0	55.4213	51.4085	5	15	5	1	142	15.512	4.34	45.5452	5
NME2P1	FALSE	High	Master Protein	O60361	Putative nucleoside diphosphate kinase OS=Homo sapiens OX=9606 GN=NME2P1 PE=5 SV=1	0	66.61	53.2847	6	30	1	1	137	15.519	8.57	83.9752	6
RBP7	FALSE	High	Master Protein	Q96R05	Retinoid-binding protein 7 OS=Homo sapiens OX=9606 GN=RBP7 PE=1 SV=1	0	12.1201	20.8955	2	2	2	1	134	15.526	7.8	7.11089	2
RPS17	FALSE	High	Master Protein	P08708	40S ribosomal protein S17 OS=Homo sapiens OX=9606 GN=RPS17 PE=1 SV=2	0	33.6192	40	3	11	3	1	135	15.54	9.85	24.7094	3
FAM136A	FALSE	High	Master Protein	Q96C01	Protein FAM136A OS=Homo sapiens OX=9606 GN=FAM136A PE=1 SV=1	0	8.15294	13.0435	2	3	2	1	138	15.631	7.61	6.50822	2
FKBP2	FALSE	High	Master Protein	P26885	Peptidyl-prolyl cis-trans isomerase FKBP2 OS=Homo sapiens OX=9606 GN=FKBP2 PE=1 SV=2	0	8.14025	9.15493	2	2	2	1	142	15.639	9.13	4.62134	2
POP7	FALSE	High	Master Protein	O75817	Ribonuclease P protein subunit p20 OS=Homo sapiens OX=9606 GN=POP7 PE=1 SV=2	0	7.10721	17.8571	2	2	2	1	140	15.641	8.94	5.98336	2
MED10	FALSE	Medium	Master Protein	Q9BTT4	Mediator of RNA polymerase II transcription subunit 10 OS=Homo sapiens OX=9606 GN=MED10 PE=1 SV=1	0.0198123	1.41851	9.62963	1	1	1	1	135	15.678	6.19	0	1
CRABP2	FALSE	High	Master Protein	P29373	Cellular retinoic acid-binding protein 2 OS=Homo sapiens OX=9606 GN=CRABP2 PE=1 SV=2	0.000714796	4.15575	13.0435	2	2	2	1	138	15.683	5.4	3.83523	2
ATP6V0C	FALSE	High	Master Protein	P27449	V-type proton ATPase 16 kDa proteolipid subunit OS=Homo sapiens OX=9606 GN=ATP6V0C PE=1 SV=1	0.00455063	2.32358	11.6129	1	1	1	1	155	15.725	8.44	0	1
RPL28	FALSE	High	Master Protein	P46779	60S ribosomal protein L28 OS=Homo sapiens OX=9606 GN=RPL28 PE=1 SV=3	0	6.76036	21.1679	3	5	3	1	137	15.738	12.02	7.06767	3
POMP	FALSE	High	Master Protein	Q9Y244	Proteasome maturation protein OS=Homo sapiens OX=9606 GN=POMP PE=1 SV=1	0	12.0556	24.8227	2	2	2	1	141	15.779	5.11	7.08112	2
RPL27	FALSE	High	Master Protein	P61353	60S ribosomal protein L27 OS=Homo sapiens OX=9606 GN=RPL27 PE=1 SV=2	0	36.9743	42.6471	5	13	5	1	136	15.788	10.56	22.3299	5
CST3	FALSE	High	Master Protein	P01034	Cystatin-C OS=Homo sapiens OX=9606 GN=CST3 PE=1 SV=1	0.00548246	2.02923	11.6438	1	1	1	1	146	15.789	8.75	0	1
MED31	FALSE	High	Master Protein	Q9Y3C7	Mediator of RNA polymerase II transcription subunit 31 OS=Homo sapiens OX=9606 GN=MED31 PE=1 SV=1	0	8.34969	12.9771	1	1	1	1	131	15.795	8.54	3.74631	1
PTRHD1	FALSE	High	Master Protein	Q6GMV3	Putative peptidyl-tRNA hydrolase PTRHD1 OS=Homo sapiens OX=9606 GN=PTRHD1 PE=1 SV=1	0	7.93401	18.5714	2	2	2	1	140	15.795	9.1	4.32466	2
RPS23	FALSE	High	Master Protein	P62266	40S ribosomal protein S23 OS=Homo sapiens OX=9606 GN=RPS23 PE=1 SV=3	0	15.2404	16.0839	3	6	3	1	143	15.798	10.49	15.6786	3
MRPL54	FALSE	High	Master Protein	Q6P161	39S ribosomal protein L54, mitochondrial OS=Homo sapiens OX=9606 GN=MRPL54 PE=1 SV=1	0.000714796	4.05547	7.24638	1	1	1	1	138	15.809	9.6	2.46745	1
GOLGA7	FALSE	High	Master Protein	Q7Z5G4	Golgin subfamily A member 7 OS=Homo sapiens OX=9606 GN=GOLGA7 PE=1 SV=2	0	14.158	18.9781	2	3	2	1	137	15.814	7.05	8.35052	2
MRPS18C	FALSE	High	Master Protein	Q9Y3D5	28S ribosomal protein S18c, mitochondrial OS=Homo sapiens OX=9606 GN=MRPS18C PE=1 SV=1	0.00182704	3.01498	12.6761	1	1	1	1	142	15.839	9.55	2.26538	1
RPL32	FALSE	High	Master Protein	P62910	60S ribosomal protein L32 OS=Homo sapiens OX=9606 GN=RPL32 PE=1 SV=2	0	25.3519	17.037	3	7	3	1	135	15.85	11.33	17.3724	3
ERG28	FALSE	Medium	Master Protein	Q9UKR5	Ergosterol biosynthetic protein 28 homolog OS=Homo sapiens OX=9606 GN=ERG28 PE=1 SV=1	0.0147446	1.54061	4.28571	1	1	1	1	140	15.854	9.83	1.76817	1
NR2C2AP	FALSE	High	Master Protein	Q86WQ0	Nuclear receptor 2C2-associated protein OS=Homo sapiens OX=9606 GN=NR2C2AP PE=1 SV=1	0	5.33208	8.63309	1	1	1	1	139	15.866	6.16	2.20486	1
CARHSP1	FALSE	High	Master Protein	Q9Y2V2	Calcium-regulated heat-stable protein 1 OS=Homo sapiens OX=9606 GN=CARHSP1 PE=1 SV=2	0	4.89631	10.8844	1	3	1	1	147	15.882	8.21	2.34954	1
PPP1R14B	FALSE	High	Master Protein	Q96C90	Protein phosphatase 1 regulatory subunit 14B OS=Homo sapiens OX=9606 GN=PPP1R14B PE=1 SV=3	0	20.9176	17.0068	2	3	2	1	147	15.901	4.86	13.3844	2
SYNJ2BP	FALSE	High	Master Protein	P57105	Synaptojanin-2-binding protein OS=Homo sapiens OX=9606 GN=SYNJ2BP PE=1 SV=2	0	17.3326	22.069	3	5	3	1	145	15.918	6.3	10.8778	3
SOD1	FALSE	High	Master Protein	P00441	Superoxide dismutase [Cu-Zn] OS=Homo sapiens OX=9606 GN=SOD1 PE=1 SV=2	0	15.3973	16.8831	2	6	2	1	154	15.926	6.13	12.6116	2
COTL1	FALSE	High	Master Protein	Q14019	Coactosin-like protein OS=Homo sapiens OX=9606 GN=COTL1 PE=1 SV=3	0	13.8703	26.0563	6	10	6	1	142	15.935	5.67	13.3721	6
MRPL14	FALSE	High	Master Protein	Q6P1L8	39S ribosomal protein L14, mitochondrial OS=Homo sapiens OX=9606 GN=MRPL14 PE=1 SV=1	0	12.1742	22.7586	2	2	2	1	145	15.937	10.24	6.91279	2
CENPA	FALSE	Medium	Master Protein	P49450	Histone H3-like centromeric protein A OS=Homo sapiens OX=9606 GN=CENPA PE=1 SV=1	0.0208442	1.34979	4.28571	1	1	1	1	140	15.981	11.71	1.78594	1
CHCHD4	FALSE	High	Master Protein	Q8N4Q1	Mitochondrial intermembrane space import and assembly protein 40 OS=Homo sapiens OX=9606 GN=CHCHD4 PE=1 SV=1	0	14.8115	16.9014	3	3	3	1	142	15.986	4.31	9.23959	3
C14orf119	FALSE	High	Master Protein	Q9NWQ9	Uncharacterized protein C14orf119 OS=Homo sapiens OX=9606 GN=C14orf119 PE=1 SV=1	0.003517	2.64187	8.57143	1	1	1	1	140	15.999	4.94	2.52946	1
HBD	FALSE	High	Master Protein	P02042	Hemoglobin subunit delta OS=Homo sapiens OX=9606 GN=HBD PE=1 SV=2	0.00182704	2.95742	6.80272	1	1	1	1	147	16.045	8.05	2.0274	1
RPS19	FALSE	High	Master Protein	P39019	40S ribosomal protein S19 OS=Homo sapiens OX=9606 GN=RPS19 PE=1 SV=2	0	54.0572	42.7586	9	25	9	1	145	16.051	10.32	47.5332	9
MRPL27	FALSE	High	Master Protein	Q9P0M9	39S ribosomal protein L27, mitochondrial OS=Homo sapiens OX=9606 GN=MRPL27 PE=1 SV=1	0	18.5434	22.973	3	4	3	1	148	16.063	10.42	10.9447	3
PDZD11	FALSE	High	Master Protein	Q5EBL8	PDZ domain-containing protein 11 OS=Homo sapiens OX=9606 GN=PDZD11 PE=1 SV=2	0	9.48667	25.7143	2	2	2	1	140	16.121	7.21	7.78005	2
SRP19	FALSE	High	Master Protein	P09132	Signal recognition particle 19 kDa protein OS=Homo sapiens OX=9606 GN=SRP19 PE=1 SV=3	0	7.27313	8.33333	1	3	1	1	144	16.145	9.85	4.64444	1
CDA	FALSE	High	Master Protein	P32320	Cytidine deaminase OS=Homo sapiens OX=9606 GN=CDA PE=1 SV=2	0	7.68676	6.84932	1	2	1	1	146	16.174	6.92	2.41114	1
MZT2B	FALSE	High	Master Protein	Q6NZ67	Mitotic-spindle organizing protein 2B OS=Homo sapiens OX=9606 GN=MZT2B PE=1 SV=1	0	12.4506	27.2152	3	3	3	1	158	16.216	10.15	8.88813	3
RPS14	FALSE	High	Master Protein	P62263	40S ribosomal protein S14 OS=Homo sapiens OX=9606 GN=RPS14 PE=1 SV=3	0	88.7617	39.7351	8	26	8	1	151	16.263	10.05	78.2716	8
HSPB11	FALSE	High	Master Protein	Q9Y547	Intraflagellar transport protein 25 homolog OS=Homo sapiens OX=9606 GN=HSPB11 PE=1 SV=1	0	12.6113	33.3333	3	3	3	1	144	16.287	5.03	6.52083	3
TOMM20	FALSE	High	Master Protein	Q15388	Mitochondrial import receptor subunit TOM20 homolog OS=Homo sapiens OX=9606 GN=TOMM20 PE=1 SV=1	0.00548246	2.14917	4.82759	1	1	1	1	145	16.288	8.6	1.60524	1
POLR2D	FALSE	High	Master Protein	O15514	DNA-directed RNA polymerase II subunit RPB4 OS=Homo sapiens OX=9606 GN=POLR2D PE=1 SV=1	0	6.64187	16.9014	2	2	2	1	142	16.301	4.79	3.66172	2
ARPC5	FALSE	High	Master Protein	O15511	Actin-related protein 2/3 complex subunit 5 OS=Homo sapiens OX=9606 GN=ARPC5 PE=1 SV=3	0	31.4349	38.4106	5	10	4	1	151	16.31	5.67	20.6956	5
C15orf40	FALSE	High	Master Protein	Q8WUR7	UPF0235 protein C15orf40 OS=Homo sapiens OX=9606 GN=C15orf40 PE=1 SV=2	0.000714796	4.18052	11.1111	1	1	1	1	153	16.343	9.83	3.07011	1
UBE2V2	FALSE	High	Master Protein	Q15819	Ubiquitin-conjugating enzyme E2 variant 2 OS=Homo sapiens OX=9606 GN=UBE2V2 PE=1 SV=4	0	48.0053	66.8966	8	17	3	1	145	16.352	8.09	31.525	8
EDF1	FALSE	High	Master Protein	O60869	Endothelial differentiation-related factor 1 OS=Homo sapiens OX=9606 GN=EDF1 PE=1 SV=1	0	13.7615	16.8919	2	4	2	1	148	16.359	9.95	7.28767	2
PTS	FALSE	High	Master Protein	Q03393	6-pyruvoyl tetrahydrobiopterin synthase OS=Homo sapiens OX=9606 GN=PTS PE=1 SV=1	0	8.96194	15.8621	3	3	3	1	145	16.375	6.68	4.71742	3
VAMP4	FALSE	High	Master Protein	O75379	Vesicle-associated membrane protein 4 OS=Homo sapiens OX=9606 GN=VAMP4 PE=1 SV=2	0	4.89347	9.92908	1	1	1	1	141	16.387	7.34	2.79374	1
NDUFB7	FALSE	High	Master Protein	P17568	NADH dehydrogenase [ubiquinone] 1 beta subcomplex subunit 7 OS=Homo sapiens OX=9606 GN=NDUFB7 PE=1 SV=4	0	8.08171	12.4088	2	2	2	1	137	16.391	8.92	5.28907	2
EIF1AY	FALSE	High	Master Protein	O14602	Eukaryotic translation initiation factor 1A, Y-chromosomal OS=Homo sapiens OX=9606 GN=EIF1AY PE=1 SV=4	0.00182704	3.33367	11.1111	1	1	1	1	144	16.432	5.24	3.22536	1
TRAPPC2B	FALSE	High	Master Protein	P0DI82	Trafficking protein particle complex subunit 2B OS=Homo sapiens OX=9606 GN=TRAPPC2B PE=1 SV=1	0.000714796	4.4908	10	1	1	1	1	140	16.434	6.52	2.91424	1
RPS16	FALSE	High	Master Protein	P62249	40S ribosomal protein S16 OS=Homo sapiens OX=9606 GN=RPS16 PE=1 SV=2	0	34.999	54.1096	9	20	9	1	146	16.435	10.21	38.5373	9
ISCA2	FALSE	High	Master Protein	Q86U28	Iron-sulfur cluster assembly 2 homolog, mitochondrial OS=Homo sapiens OX=9606 GN=ISCA2 PE=1 SV=2	0	11.9578	25.3247	3	3	3	1	154	16.466	5.25	6.60336	3
UBE2V1	FALSE	High	Master Protein	Q13404	Ubiquitin-conjugating enzyme E2 variant 1 OS=Homo sapiens OX=9606 GN=UBE2V1 PE=1 SV=2	0	39.999	59.8639	8	15	3	1	147	16.484	7.93	29.1304	8
MGST3	FALSE	High	Master Protein	O14880	Microsomal glutathione S-transferase 3 OS=Homo sapiens OX=9606 GN=MGST3 PE=1 SV=1	0	10.2554	17.7632	2	2	2	1	152	16.506	9.38	6.75779	2
CDKN2A	FALSE	High	Master Protein	P42771	Cyclin-dependent kinase inhibitor 2A OS=Homo sapiens OX=9606 GN=CDKN2A PE=1 SV=2	0	54.4557	48.0769	5	13	5	1	156	16.522	5.81	39.5711	5
RPL27A	FALSE	High	Master Protein	P46776	60S ribosomal protein L27a OS=Homo sapiens OX=9606 GN=RPL27A PE=1 SV=2	0	15.5539	22.973	3	6	3	1	148	16.551	11	13.9706	3
DUSP23	FALSE	High	Master Protein	Q9BVJ7	Dual specificity protein phosphatase 23 OS=Homo sapiens OX=9606 GN=DUSP23 PE=1 SV=1	0	11.7576	27.3333	4	4	4	1	150	16.578	8.21	7.33667	4
UBE2D1	FALSE	High	Master Protein	P51668	Ubiquitin-conjugating enzyme E2 D1 OS=Homo sapiens OX=9606 GN=UBE2D1 PE=1 SV=1	0.00182704	3.27893	7.48299	1	1	1	1	147	16.591	7.42	1.99103	1
MIX23	FALSE	High	Master Protein	Q4VC31	Protein MIX23 OS=Homo sapiens OX=9606 GN=MIX23 PE=1 SV=1	0	27.0905	38.8889	4	6	4	1	144	16.609	7.81	17.2631	4
GLRX5	FALSE	High	Master Protein	Q86SX6	Glutaredoxin-related protein 5, mitochondrial OS=Homo sapiens OX=9606 GN=GLRX5 PE=1 SV=2	0	10.7019	25.4777	3	3	3	1	157	16.618	6.79	8.22168	3
PFDN2	FALSE	High	Master Protein	Q9UHV9	Prefoldin subunit 2 OS=Homo sapiens OX=9606 GN=PFDN2 PE=1 SV=1	0	24.0177	38.961	5	6	5	1	154	16.638	6.58	17.6966	5
MRPL42	FALSE	High	Master Protein	Q9Y6G3	39S ribosomal protein L42, mitochondrial OS=Homo sapiens OX=9606 GN=MRPL42 PE=1 SV=1	0.000714796	4.15089	10.5634	1	1	1	1	142	16.65	8.35	4.29984	1
UBE2D3	FALSE	High	Master Protein	P61077	Ubiquitin-conjugating enzyme E2 D3 OS=Homo sapiens OX=9606 GN=UBE2D3 PE=1 SV=1	0.00182704	3.29251	7.48299	1	2	1	1	147	16.676	7.8	4.14703	1
PLP2	FALSE	Medium	Master Protein	Q04941	Proteolipid protein 2 OS=Homo sapiens OX=9606 GN=PLP2 PE=1 SV=1	0.0290965	1.15107	8.55263	1	1	1	1	152	16.68	7.24	0	1
PPP1R14A	FALSE	High	Master Protein	Q96A00	Protein phosphatase 1 regulatory subunit 14A OS=Homo sapiens OX=9606 GN=PPP1R14A PE=1 SV=1	0	5.13008	14.966	2	2	2	1	147	16.683	9.38	4.31844	2
CYB5B	FALSE	High	Master Protein	O43169	Cytochrome b5 type B OS=Homo sapiens OX=9606 GN=CYB5B PE=1 SV=3	0	18.7703	26.6667	3	6	3	1	150	16.684	4.97	12.9848	3
NDUFA13	FALSE	High	Master Protein	Q9P0J0	NADH dehydrogenase [ubiquinone] 1 alpha subcomplex subunit 13 OS=Homo sapiens OX=9606 GN=NDUFA13 PE=1 SV=3	0	40.4716	51.3889	8	10	8	1	144	16.688	8.43	26.7319	8
GMFB	FALSE	High	Master Protein	P60983	Glia maturation factor beta OS=Homo sapiens OX=9606 GN=GMFB PE=1 SV=2	0	11.6079	26.0563	4	4	4	1	142	16.702	5.29	5.43385	4
COX5A	FALSE	High	Master Protein	P20674	Cytochrome c oxidase subunit 5A, mitochondrial OS=Homo sapiens OX=9606 GN=COX5A PE=1 SV=2	0	42.4139	38	9	16	8	1	150	16.752	6.79	34.004	9
FUOM	FALSE	High	Master Protein	A2VDF0	Fucose mutarotase OS=Homo sapiens OX=9606 GN=FUOM PE=1 SV=2	0.003517	2.69357	10.3896	1	1	1	1	154	16.754	5.58	1.83225	1
TXNL4A	FALSE	High	Master Protein	P83876	Thioredoxin-like protein 4A OS=Homo sapiens OX=9606 GN=TXNL4A PE=1 SV=1	0.000714796	4.75031	7.74648	1	1	1	1	142	16.775	5.85	2.58226	1
EIF5A	FALSE	High	Master Protein	P63241	Eukaryotic translation initiation factor 5A-1 OS=Homo sapiens OX=9606 GN=EIF5A PE=1 SV=2	0	38.2345	29.8701	9	20	9	1	154	16.821	5.24	39.7958	9
TRAPPC1	FALSE	Medium	Master Protein	Q9Y5R8	Trafficking protein particle complex subunit 1 OS=Homo sapiens OX=9606 GN=TRAPPC1 PE=1 SV=1	0.0221878	1.29226	5.51724	1	1	1	1	145	16.821	9.16	0	1
CALM3	FALSE	High	Master Protein	P0DP25	Calmodulin-3 OS=Homo sapiens OX=9606 GN=CALM3 PE=1 SV=1	0	74.0122	59.0604	10	32	8	1	149	16.827	4.22	86.8905	10
FHIT	FALSE	High	Master Protein	P49789	Bis(5'-adenosyl)-triphosphatase OS=Homo sapiens OX=9606 GN=FHIT PE=1 SV=3	0.00182704	3.19613	12.2449	1	1	1	1	147	16.848	7.08	0	1
POLE3	FALSE	High	Master Protein	Q9NRF9	DNA polymerase epsilon subunit 3 OS=Homo sapiens OX=9606 GN=POLE3 PE=1 SV=1	0	15.843	41.4966	4	4	4	1	147	16.849	4.74	8.86848	4
TMEM35B	FALSE	High	Master Protein	Q8NCS4	Transmembrane protein 35B OS=Homo sapiens OX=9606 GN=TMEM35B PE=1 SV=1	0.00136612	3.61654	7.79221	1	1	1	1	154	16.873	9.17	2.64125	1
CALML3	FALSE	High	Master Protein	P27482	Calmodulin-like protein 3 OS=Homo sapiens OX=9606 GN=CALML3 PE=1 SV=2	0	5.13973	23.4899	3	3	1	1	149	16.88	4.42	2.41858	3
MYL6	FALSE	High	Master Protein	P60660	Myosin light polypeptide 6 OS=Homo sapiens OX=9606 GN=MYL6 PE=1 SV=2	0	71.6519	50.9934	8	23	7	1	151	16.919	4.65	52.2331	8
FIS1	FALSE	High	Master Protein	Q9Y3D6	Mitochondrial fission 1 protein OS=Homo sapiens OX=9606 GN=FIS1 PE=1 SV=2	0	7.21434	15.7895	2	2	2	1	152	16.927	8.79	4.38702	2
ARPC5L	FALSE	High	Master Protein	Q9BPX5	Actin-related protein 2/3 complex subunit 5-like protein OS=Homo sapiens OX=9606 GN=ARPC5L PE=1 SV=1	0	19.6154	33.9869	4	6	3	1	153	16.931	6.6	9.32535	4
OCIAD2	FALSE	High	Master Protein	Q56VL3	OCIA domain-containing protein 2 OS=Homo sapiens OX=9606 GN=OCIAD2 PE=1 SV=1	0	8.72651	14.2857	2	2	2	1	154	16.943	9.03	5.89794	2
SZRD1	FALSE	High	Master Protein	Q7Z422	SUZ domain-containing protein 1 OS=Homo sapiens OX=9606 GN=SZRD1 PE=1 SV=1	0	11.9042	26.3158	2	2	2	1	152	16.987	8.95	6.19119	2
BUD31	FALSE	High	Master Protein	P41223	Protein BUD31 homolog OS=Homo sapiens OX=9606 GN=BUD31 PE=1 SV=2	0	11.7925	12.5	3	4	3	1	144	16.989	8.82	9.12639	3
TXNL4B	FALSE	Medium	Master Protein	Q9NX01	Thioredoxin-like protein 4B OS=Homo sapiens OX=9606 GN=TXNL4B PE=1 SV=1	0.0142706	1.54516	6.71141	1	1	1	1	149	17.004	6	1.75473	1
AP2S1	FALSE	High	Master Protein	P53680	AP-2 complex subunit sigma OS=Homo sapiens OX=9606 GN=AP2S1 PE=1 SV=2	0.00455063	2.55752	5.6338	1	1	1	1	142	17.007	6.18	1.97238	1
RPS15	FALSE	High	Master Protein	P62841	40S ribosomal protein S15 OS=Homo sapiens OX=9606 GN=RPS15 PE=1 SV=2	0	66.0933	22.069	3	20	3	1	145	17.029	10.39	50.1864	3
SDHD	FALSE	High	Master Protein	O14521	Succinate dehydrogenase [ubiquinone] cytochrome b small subunit, mitochondrial OS=Homo sapiens OX=9606 GN=SDHD PE=1 SV=1	0	6.06166	6.28931	1	2	1	1	159	17.032	8.63	4.43515	1
NDUFA12	FALSE	High	Master Protein	Q9UI09	NADH dehydrogenase [ubiquinone] 1 alpha subcomplex subunit 12 OS=Homo sapiens OX=9606 GN=NDUFA12 PE=1 SV=1	0	34.4881	62.7586	7	8	7	1	145	17.104	9.63	16.0914	7
HSPB6	FALSE	High	Master Protein	O14558	Heat shock protein beta-6 OS=Homo sapiens OX=9606 GN=HSPB6 PE=1 SV=2	0	6.87787	16.25	2	2	2	1	160	17.125	6.4	3.30841	2
UBE2N	FALSE	High	Master Protein	P61088	Ubiquitin-conjugating enzyme E2 N OS=Homo sapiens OX=9606 GN=UBE2N PE=1 SV=1	0	32.2406	43.4211	6	12	6	1	152	17.127	6.57	18.0488	6
POLR2H	FALSE	High	Master Protein	P52434	DNA-directed RNA polymerases I, II, and III subunit RPABC3 OS=Homo sapiens OX=9606 GN=POLR2H PE=1 SV=4	0	17.9715	30.6667	4	4	4	1	150	17.132	4.68	9.73179	4
NME1	FALSE	High	Master Protein	P15531	Nucleoside diphosphate kinase A OS=Homo sapiens OX=9606 GN=NME1 PE=1 SV=1	0	71.2378	64.4737	9	44	5	1	152	17.138	6.19	100.019	9
HINT2	FALSE	High	Master Protein	Q9BX68	Histidine triad nucleotide-binding protein 2, mitochondrial OS=Homo sapiens OX=9606 GN=HINT2 PE=1 SV=1	0	19.4651	31.2883	3	5	3	1	163	17.151	9.16	10.0754	3
MAGOH	FALSE	High	Master Protein	P61326	Protein mago nashi homolog OS=Homo sapiens OX=9606 GN=MAGOH PE=1 SV=1	0	41.9742	43.8356	7	10	7	1	146	17.153	6.11	24.2274	7
RBM3	FALSE	High	Master Protein	P98179	RNA-binding protein 3 OS=Homo sapiens OX=9606 GN=RBM3 PE=1 SV=1	0	28.1871	21.0191	2	8	2	1	157	17.16	8.91	23.1035	2
NHP2	FALSE	High	Master Protein	Q9NX24	H/ACA ribonucleoprotein complex subunit 2 OS=Homo sapiens OX=9606 GN=NHP2 PE=1 SV=1	0	16.4487	18.9542	2	5	2	1	153	17.19	8.22	11.0474	2
PLGRKT	FALSE	High	Master Protein	Q9HBL7	Plasminogen receptor (KT) OS=Homo sapiens OX=9606 GN=PLGRKT PE=1 SV=1	0.00182704	2.73874	6.80272	1	1	1	1	147	17.19	9.58	1.62452	1
GLIPR2	FALSE	High	Master Protein	Q9H4G4	Golgi-associated plant pathogenesis-related protein 1 OS=Homo sapiens OX=9606 GN=GLIPR2 PE=1 SV=3	0.000714796	4.3781	8.44156	1	1	1	1	154	17.208	9.41	3.51468	1
RPS13	FALSE	High	Master Protein	P62277	40S ribosomal protein S13 OS=Homo sapiens OX=9606 GN=RPS13 PE=1 SV=2	0	39.5598	42.3841	7	16	7	1	151	17.212	10.54	32.344	7
RPL26L1	FALSE	High	Master Protein	Q9UNX3	60S ribosomal protein L26-like 1 OS=Homo sapiens OX=9606 GN=RPL26L1 PE=1 SV=1	0	18.329	32.4138	6	9	1	1	145	17.246	10.55	13.2362	6
RPL26	FALSE	High	Master Protein	P61254	60S ribosomal protein L26 OS=Homo sapiens OX=9606 GN=RPL26 PE=1 SV=1	0	18.4955	33.1034	6	9	1	1	145	17.248	10.55	14.8319	6
SSBP1	FALSE	High	Master Protein	Q04837	Single-stranded DNA-binding protein, mitochondrial OS=Homo sapiens OX=9606 GN=SSBP1 PE=1 SV=1	0	50.7214	50.6757	7	15	7	1	148	17.249	9.6	43.5867	7
BLOC1S1	FALSE	High	Master Protein	P78537	Biogenesis of lysosome-related organelles complex 1 subunit 1 OS=Homo sapiens OX=9606 GN=BLOC1S1 PE=1 SV=2	0	6.30411	13.7255	2	2	2	1	153	17.252	9.33	4.12994	2
BTF3L4	FALSE	High	Master Protein	Q96K17	Transcription factor BTF3 homolog 4 OS=Homo sapiens OX=9606 GN=BTF3L4 PE=1 SV=1	0	26.6687	41.1392	5	6	5	1	158	17.26	6.35	16.7278	5
NME2	FALSE	High	Master Protein	P22392	Nucleoside diphosphate kinase B OS=Homo sapiens OX=9606 GN=NME2 PE=1 SV=1	0	84.7137	65.1316	9	45	1	1	152	17.287	8.41	110.136	9
STMN1	FALSE	High	Master Protein	P16949	Stathmin OS=Homo sapiens OX=9606 GN=STMN1 PE=1 SV=3	0	28.2054	31.5436	6	13	6	1	149	17.292	5.97	24.9776	6
UBE2A	FALSE	High	Master Protein	P49459	Ubiquitin-conjugating enzyme E2 A OS=Homo sapiens OX=9606 GN=UBE2A PE=1 SV=2	0	9.52432	17.7632	2	2	2	1	152	17.305	5.15	6.22716	2
NDUFB11	FALSE	High	Master Protein	Q9NX14	NADH dehydrogenase [ubiquinone] 1 beta subcomplex subunit 11, mitochondrial OS=Homo sapiens OX=9606 GN=NDUFB11 PE=1 SV=1	0	13.8396	34.6405	3	3	3	1	153	17.306	5.22	9.62657	3
PFDN5	FALSE	High	Master Protein	Q99471	Prefoldin subunit 5 OS=Homo sapiens OX=9606 GN=PFDN5 PE=1 SV=2	0	33.2102	44.1558	5	9	5	1	154	17.317	6.33	22.386	5
UBE2W	FALSE	High	Master Protein	Q96B02	Ubiquitin-conjugating enzyme E2 W OS=Homo sapiens OX=9606 GN=UBE2W PE=1 SV=1	0.00455063	2.45174	10.596	2	2	2	1	151	17.32	7.75	0	2
FAM162A	FALSE	High	Master Protein	Q96A26	Protein FAM162A OS=Homo sapiens OX=9606 GN=FAM162A PE=1 SV=2	0	26.5188	30.5195	5	6	5	1	154	17.331	9.77	13.9851	5
ORMDL2	FALSE	High	Master Protein	Q53FV1	ORM1-like protein 2 OS=Homo sapiens OX=9606 GN=ORMDL2 PE=1 SV=2	0	10.0133	16.9935	2	2	2	1	153	17.352	9.64	6.37361	2
SNRPC	FALSE	High	Master Protein	P09234	U1 small nuclear ribonucleoprotein C OS=Homo sapiens OX=9606 GN=SNRPC PE=1 SV=1	0	9.54588	7.54717	1	2	1	1	159	17.381	9.67	6.81073	1
NDUFAB1	FALSE	High	Master Protein	O14561	Acyl carrier protein, mitochondrial OS=Homo sapiens OX=9606 GN=NDUFAB1 PE=1 SV=3	0	10.0027	15.3846	3	4	3	1	156	17.406	4.93	6.22706	3
PDE6D	FALSE	High	Master Protein	O43924	Retinal rod rhodopsin-sensitive cGMP 3',5'-cyclic phosphodiesterase subunit delta OS=Homo sapiens OX=9606 GN=PDE6D PE=1 SV=1	0	4.81673	8	1	1	1	1	150	17.409	5.67	0	1
MRPL20	FALSE	High	Master Protein	Q9BYC9	39S ribosomal protein L20, mitochondrial OS=Homo sapiens OX=9606 GN=MRPL20 PE=1 SV=1	0	19.506	31.5436	4	6	4	1	149	17.432	10.86	12.7581	4
KIAA1143	FALSE	High	Master Protein	Q96AT1	Uncharacterized protein KIAA1143 OS=Homo sapiens OX=9606 GN=KIAA1143 PE=1 SV=2	0.000714796	4.14954	10.3896	1	1	1	1	154	17.455	6.11	2.81753	1
ATP5F1D	FALSE	High	Master Protein	P30049	ATP synthase subunit delta, mitochondrial OS=Homo sapiens OX=9606 GN=ATP5F1D PE=1 SV=2	0	6.01323	8.33333	1	1	1	1	168	17.479	5.49	3.27396	1
PLEKHJ1	FALSE	High	Master Protein	Q9NW61	Pleckstrin homology domain-containing family J member 1 OS=Homo sapiens OX=9606 GN=PLEKHJ1 PE=1 SV=1	0	5.3536	9.39597	1	1	1	1	149	17.54	7.84	2.8326	1
SAP18	FALSE	High	Master Protein	O00422	Histone deacetylase complex subunit SAP18 OS=Homo sapiens OX=9606 GN=SAP18 PE=1 SV=1	0.000714796	4.21311	7.84314	1	1	1	1	153	17.55	9.35	2.06425	1
MGST1	FALSE	High	Master Protein	P10620	Microsomal glutathione S-transferase 1 OS=Homo sapiens OX=9606 GN=MGST1 PE=1 SV=1	0	13.9492	18.0645	2	3	2	1	155	17.587	9.39	8.88272	2
RPP25L	FALSE	High	Master Protein	Q8N5L8	Ribonuclease P protein subunit p25-like protein OS=Homo sapiens OX=9606 GN=RPP25L PE=1 SV=1	0.00455063	2.31363	5.52147	1	1	1	1	163	17.62	10.3	1.6788	1
CIAO2B	FALSE	High	Master Protein	Q9Y3D0	Cytosolic iron-sulfur assembly component 2B OS=Homo sapiens OX=9606 GN=CIAO2B PE=1 SV=1	0	30.8378	41.7178	4	6	4	1	163	17.652	5.19	17.8735	4
NUDCD2	FALSE	High	Master Protein	Q8WVJ2	NudC domain-containing protein 2 OS=Homo sapiens OX=9606 GN=NUDCD2 PE=1 SV=1	0	17.341	34.3949	4	4	4	1	157	17.665	5.07	7.12718	4
RPL23A	FALSE	High	Master Protein	P62750	60S ribosomal protein L23a OS=Homo sapiens OX=9606 GN=RPL23A PE=1 SV=1	0	37.5292	35.2564	7	17	7	1	156	17.684	10.45	42.07	7
RPS18	FALSE	High	Master Protein	P62269	40S ribosomal protein S18 OS=Homo sapiens OX=9606 GN=RPS18 PE=1 SV=3	0	41.4776	44.0789	10	37	10	1	152	17.708	10.99	45.5765	10
LAMTOR1	FALSE	High	Master Protein	Q6IAA8	Ragulator complex protein LAMTOR1 OS=Homo sapiens OX=9606 GN=LAMTOR1 PE=1 SV=2	0	30.1348	57.1429	6	8	6	1	161	17.734	5.15	18.6825	6
RPL29	FALSE	High	Master Protein	P47914	60S ribosomal protein L29 OS=Homo sapiens OX=9606 GN=RPL29 PE=1 SV=2	0.000714796	4.68466	9.43396	1	2	1	1	159	17.741	11.66	4.84299	1
MAFF	FALSE	High	Master Protein	Q9ULX9	Transcription factor MafF OS=Homo sapiens OX=9606 GN=MAFF PE=1 SV=2	0	5.1818	14.0244	2	2	1	1	164	17.749	9.8	4.18935	2
UBE2L6	FALSE	High	Master Protein	O14933	Ubiquitin/ISG15-conjugating enzyme E2 L6 OS=Homo sapiens OX=9606 GN=UBE2L6 PE=1 SV=4	0	21.3144	24.183	3	5	3	1	153	17.757	7.88	8.15563	3
UBL4A	FALSE	High	Master Protein	P11441	Ubiquitin-like protein 4A OS=Homo sapiens OX=9606 GN=UBL4A PE=1 SV=1	0	21.239	33.758	5	6	5	1	157	17.766	8.66	14.8676	5
RPL24	FALSE	High	Master Protein	P83731	60S ribosomal protein L24 OS=Homo sapiens OX=9606 GN=RPL24 PE=1 SV=1	0	15.778	19.1083	3	7	3	1	157	17.768	11.25	14.3356	3
MRPL23	FALSE	High	Master Protein	Q16540	39S ribosomal protein L23, mitochondrial OS=Homo sapiens OX=9606 GN=MRPL23 PE=1 SV=1	0	8.21915	15.0327	2	2	2	1	153	17.77	9.69	5.47713	2
RPL12	FALSE	High	Master Protein	P30050	60S ribosomal protein L12 OS=Homo sapiens OX=9606 GN=RPL12 PE=1 SV=1	0	28.9927	24.2424	3	7	3	1	165	17.808	9.42	23.6652	3
RNASEH2C	FALSE	High	Master Protein	Q8TDP1	Ribonuclease H2 subunit C OS=Homo sapiens OX=9606 GN=RNASEH2C PE=1 SV=1	0	18.8432	34.7561	5	5	5	1	164	17.829	5.03	10.1157	5
MAFG	FALSE	High	Master Protein	O15525	Transcription factor MafG OS=Homo sapiens OX=9606 GN=MAFG PE=1 SV=1	0	5.71467	12.963	2	2	1	1	162	17.839	10.04	4.47651	2
UBE2L3	FALSE	High	Master Protein	P68036	Ubiquitin-conjugating enzyme E2 L3 OS=Homo sapiens OX=9606 GN=UBE2L3 PE=1 SV=1	0	36.0101	37.013	5	11	5	1	154	17.85	8.51	27.1556	5
ISG15	FALSE	High	Master Protein	P05161	Ubiquitin-like protein ISG15 OS=Homo sapiens OX=9606 GN=ISG15 PE=1 SV=5	0	20.3145	25.4545	3	5	3	1	165	17.876	7.44	13.5822	3
BAP18	FALSE	High	Master Protein	Q8IXM2	Chromatin complexes subunit BAP18 OS=Homo sapiens OX=9606 GN=BAP18 PE=1 SV=1	0	5.32349	11.6279	1	1	1	1	172	17.889	7.33	3.99517	1
RNF181	FALSE	High	Master Protein	Q9P0P0	E3 ubiquitin-protein ligase RNF181 OS=Homo sapiens OX=9606 GN=RNF181 PE=1 SV=1	0.00656096	1.92812	5.22876	1	1	1	1	153	17.897	5.06	0	1
TAF12	FALSE	High	Master Protein	Q16514	Transcription initiation factor TFIID subunit 12 OS=Homo sapiens OX=9606 GN=TAF12 PE=1 SV=1	0.000714796	4.084	11.1801	2	2	2	1	161	17.913	7.99	4.03708	2
RPS27A	FALSE	High	Master Protein	P62979	Ubiquitin-40S ribosomal protein S27a OS=Homo sapiens OX=9606 GN=RPS27A PE=1 SV=2	0	30.8949	33.9744	6	34	6	1	156	17.953	9.64	45.1769	6
TRAPPC6B	FALSE	High	Master Protein	Q86SZ2	Trafficking protein particle complex subunit 6B OS=Homo sapiens OX=9606 GN=TRAPPC6B PE=1 SV=1	0.000714796	4.62807	10.1266	2	2	2	1	158	17.971	8.68	1.74948	2
NCBP2	FALSE	High	Master Protein	P52298	Nuclear cap-binding protein subunit 2 OS=Homo sapiens OX=9606 GN=NCBP2 PE=1 SV=1	0	6.9043	11.5385	2	2	2	1	156	17.99	8.21	4.1618	2
UBE2I	FALSE	High	Master Protein	P63279	SUMO-conjugating enzyme UBC9 OS=Homo sapiens OX=9606 GN=UBE2I PE=1 SV=1	0	30.8208	22.7848	4	11	4	1	158	17.995	8.66	16.9856	4
PPIA	FALSE	High	Master Protein	P62937	Peptidyl-prolyl cis-trans isomerase A OS=Homo sapiens OX=9606 GN=PPIA PE=1 SV=2	0	72.9216	44.2424	9	77	9	1	165	18.001	7.81	113.561	9
TIMM17A	FALSE	High	Master Protein	Q99595	Mitochondrial import inner membrane translocase subunit Tim17-A OS=Homo sapiens OX=9606 GN=TIMM17A PE=1 SV=1	0	6.23441	12.8655	1	1	1	1	171	18.012	7.87	5.18421	1
ACP1	FALSE	High	Master Protein	P24666	Low molecular weight phosphotyrosine protein phosphatase OS=Homo sapiens OX=9606 GN=ACP1 PE=1 SV=3	0	21.6157	31.6456	4	5	4	1	158	18.031	6.74	12.7463	4
NPW	FALSE	High	Master Protein	Q8N729	Neuropeptide W OS=Homo sapiens OX=9606 GN=NPW PE=1 SV=2	0	7.76195	11.5152	1	1	1	1	165	18.037	11.62	3.26046	1
CZIB	FALSE	High	Master Protein	Q9NWV4	CXXC motif containing zinc binding protein OS=Homo sapiens OX=9606 GN=CZIB PE=1 SV=1	0.00136612	3.8962	10.625	1	1	1	1	160	18.037	5.01	3.00231	1
SELENOF	FALSE	High	Master Protein	O60613	Selenoprotein F OS=Homo sapiens OX=9606 GN=SELENOF PE=1 SV=4	0	7.04327	13.3333	2	2	2	1	165	18.081	5.03	3.13102	2
PPIL3	FALSE	High	Master Protein	Q9H2H8	Peptidyl-prolyl cis-trans isomerase-like 3 OS=Homo sapiens OX=9606 GN=PPIL3 PE=1 SV=1	0	18.2582	27.3292	3	4	3	1	161	18.143	6.79	10.9466	3
PPIL1	FALSE	High	Master Protein	Q9Y3C6	Peptidyl-prolyl cis-trans isomerase-like 1 OS=Homo sapiens OX=9606 GN=PPIL1 PE=1 SV=1	0	15.6396	27.1084	4	4	4	1	166	18.225	7.99	8.97495	4
PIN1	FALSE	High	Master Protein	Q13526	Peptidyl-prolyl cis-trans isomerase NIMA-interacting 1 OS=Homo sapiens OX=9606 GN=PIN1 PE=1 SV=1	0	39.1141	54.6012	6	10	6	1	163	18.232	8.82	24.7443	6
UXT	FALSE	High	Master Protein	Q9UBK9	Protein UXT OS=Homo sapiens OX=9606 GN=UXT PE=1 SV=1	0	7.95036	12.7389	2	2	2	1	157	18.235	7.59	4.08269	2
TIMM17B	FALSE	High	Master Protein	O60830	Mitochondrial import inner membrane translocase subunit Tim17-B OS=Homo sapiens OX=9606 GN=TIMM17B PE=1 SV=1	0	19.8451	30.2326	3	6	3	1	172	18.261	9.03	16.4422	3
MRPL50	FALSE	High	Master Protein	Q8N5N7	39S ribosomal protein L50, mitochondrial OS=Homo sapiens OX=9606 GN=MRPL50 PE=1 SV=2	0	12.4925	16.4557	2	3	2	1	158	18.313	7.88	9.84448	2
CIAO2A	FALSE	High	Master Protein	Q9H5X1	Cytosolic iron-sulfur assembly component 2A OS=Homo sapiens OX=9606 GN=CIAO2A PE=1 SV=1	0	7.31794	15.625	2	2	2	1	160	18.343	4.88	5.04242	2
BAD	FALSE	High	Master Protein	Q92934	Bcl2-associated agonist of cell death OS=Homo sapiens OX=9606 GN=BAD PE=1 SV=3	0.000714796	4.07837	9.52381	1	1	1	1	168	18.381	7.15	2.37539	1
TRIR	FALSE	High	Master Protein	Q9BQ61	Telomerase RNA component interacting RNase OS=Homo sapiens OX=9606 GN=TRIR PE=1 SV=1	0	7.6692	21.5909	2	2	2	1	176	18.408	9.44	4.58762	2
RPS11	FALSE	High	Master Protein	P62280	40S ribosomal protein S11 OS=Homo sapiens OX=9606 GN=RPS11 PE=1 SV=3	0	15.9762	20.8861	5	6	5	1	158	18.419	10.3	9.24137	5
ATP5PD	FALSE	High	Master Protein	O75947	ATP synthase subunit d, mitochondrial OS=Homo sapiens OX=9606 GN=ATP5PD PE=1 SV=3	0	56.905	72.6708	10	16	10	1	161	18.479	5.3	32.7667	10
CFL1	FALSE	High	Master Protein	P23528	Cofilin-1 OS=Homo sapiens OX=9606 GN=CFL1 PE=1 SV=3	0	27.8545	42.1687	5	16	3	1	166	18.491	8.09	27.4742	5
DSTN	FALSE	High	Master Protein	P60981	Destrin OS=Homo sapiens OX=9606 GN=DSTN PE=1 SV=3	0	7.39099	12.1212	2	2	2	1	165	18.493	7.85	4.59835	2
RPL21	FALSE	High	Master Protein	P46778	60S ribosomal protein L21 OS=Homo sapiens OX=9606 GN=RPL21 PE=1 SV=2	0	32.4784	31.875	5	11	5	1	160	18.553	10.49	24.6054	5
UBE2G2	FALSE	High	Master Protein	P60604	Ubiquitin-conjugating enzyme E2 G2 OS=Homo sapiens OX=9606 GN=UBE2G2 PE=1 SV=1	0.00455063	2.44418	5.45455	1	1	1	1	165	18.554	4.7	1.66441	1
NUDT15	FALSE	High	Master Protein	Q9NV35	Nucleotide triphosphate diphosphatase NUDT15 OS=Homo sapiens OX=9606 GN=NUDT15 PE=1 SV=1	0	16.011	26.2195	3	5	3	1	164	18.597	6.14	9.69064	3
AP1S2	FALSE	High	Master Protein	P56377	AP-1 complex subunit sigma-2 OS=Homo sapiens OX=9606 GN=AP1S2 PE=1 SV=1	0	4.93884	10.1911	2	2	1	1	157	18.603	5.47	3.737	2
TSEN15	FALSE	High	Master Protein	Q8WW01	tRNA-splicing endonuclease subunit Sen15 OS=Homo sapiens OX=9606 GN=TSEN15 PE=1 SV=1	0	5.12431	9.35673	1	2	1	1	171	18.629	4.58	2.59218	1
CIRBP	FALSE	High	Master Protein	Q14011	Cold-inducible RNA-binding protein OS=Homo sapiens OX=9606 GN=CIRBP PE=1 SV=1	0	14.8533	26.1628	4	4	4	1	172	18.637	9.51	10.5996	4
CNRIP1	FALSE	High	Master Protein	Q96F85	CB1 cannabinoid receptor-interacting protein 1 OS=Homo sapiens OX=9606 GN=CNRIP1 PE=1 SV=1	0.00548246	1.97593	6.70732	1	1	1	1	164	18.637	7.94	1.61687	1
SKP1	FALSE	High	Master Protein	P63208	S-phase kinase-associated protein 1 OS=Homo sapiens OX=9606 GN=SKP1 PE=1 SV=2	0	25.7809	33.1288	4	7	4	1	163	18.646	4.54	20.0354	4
LY6K	FALSE	High	Master Protein	Q17RY6	Lymphocyte antigen 6K OS=Homo sapiens OX=9606 GN=LY6K PE=1 SV=2	0.000714796	4.22761	13.9394	2	2	2	1	165	18.66	7.43	3.55915	2
DCTPP1	FALSE	High	Master Protein	Q9H773	dCTP pyrophosphatase 1 OS=Homo sapiens OX=9606 GN=DCTPP1 PE=1 SV=1	0	25.4369	32.3529	6	7	6	1	170	18.669	5.03	14.4265	6
PTGES3	FALSE	High	Master Protein	Q15185	Prostaglandin E synthase 3 OS=Homo sapiens OX=9606 GN=PTGES3 PE=1 SV=1	0	16.2238	30	4	4	4	1	160	18.685	4.54	9.59095	4
AP1S1	FALSE	High	Master Protein	P61966	AP-1 complex subunit sigma-1A OS=Homo sapiens OX=9606 GN=AP1S1 PE=1 SV=1	0	16.4555	24.6835	4	5	3	1	158	18.721	5.73	10.3216	4
CFL2	FALSE	High	Master Protein	Q9Y281	Cofilin-2 OS=Homo sapiens OX=9606 GN=CFL2 PE=1 SV=1	0	34.2453	42.1687	5	10	3	1	166	18.725	7.88	26.5334	5
SNX3	FALSE	High	Master Protein	O60493	Sorting nexin-3 OS=Homo sapiens OX=9606 GN=SNX3 PE=1 SV=3	0	23.0637	33.9506	7	9	5	1	162	18.751	8.66	18.8317	7
MYDGF	FALSE	High	Master Protein	Q969H8	Myeloid-derived growth factor OS=Homo sapiens OX=9606 GN=MYDGF PE=1 SV=1	0	18.7496	20.8092	3	6	3	1	173	18.783	6.68	14.1565	3
CGGBP1	FALSE	High	Master Protein	Q9UFW8	CGG triplet repeat-binding protein 1 OS=Homo sapiens OX=9606 GN=CGGBP1 PE=1 SV=2	0	10.2808	25.1497	4	4	4	1	167	18.809	8.95	2.23558	4
ARL2BP	FALSE	High	Master Protein	Q9Y2Y0	ADP-ribosylation factor-like protein 2-binding protein OS=Homo sapiens OX=9606 GN=ARL2BP PE=1 SV=1	0	13.2706	19.0184	3	4	3	1	163	18.81	4.35	6.70006	3
GEMIN6	FALSE	High	Master Protein	Q8WXD5	Gem-associated protein 6 OS=Homo sapiens OX=9606 GN=GEMIN6 PE=1 SV=1	0	6.29285	20.3593	3	3	3	1	167	18.812	5.12	5.23996	3
TSPO	FALSE	High	Master Protein	P30536	Translocator protein OS=Homo sapiens OX=9606 GN=TSPO PE=1 SV=3	0.00809061	1.78755	4.73373	1	1	1	1	169	18.816	9.36	0	1
CD99	FALSE	High	Master Protein	P14209	CD99 antigen OS=Homo sapiens OX=9606 GN=CD99 PE=1 SV=1	0	5.62856	7.56757	1	1	1	1	185	18.836	4.75	2.20866	1
SNX12	FALSE	High	Master Protein	Q9UMY4	Sorting nexin-12 OS=Homo sapiens OX=9606 GN=SNX12 PE=1 SV=4	0	16.4197	33.9506	7	8	5	1	162	18.873	8.44	16.9572	7
GCSH	FALSE	High	Master Protein	P23434	Glycine cleavage system H protein, mitochondrial OS=Homo sapiens OX=9606 GN=GCSH PE=1 SV=2	0	9.98392	11.5607	1	2	1	1	173	18.873	4.88	2.90556	1
RPS10	FALSE	High	Master Protein	P46783	40S ribosomal protein S10 OS=Homo sapiens OX=9606 GN=RPS10 PE=1 SV=1	0	43.1597	32.7273	6	23	6	1	165	18.886	10.15	47.9213	6
PCNP	FALSE	High	Master Protein	Q8WW12	PEST proteolytic signal-containing nuclear protein OS=Homo sapiens OX=9606 GN=PCNP PE=1 SV=2	0	12.1245	24.7191	3	3	3	1	178	18.913	7.49	5.09476	3
LGALSL	FALSE	High	Master Protein	Q3ZCW2	Galectin-related protein OS=Homo sapiens OX=9606 GN=LGALSL PE=1 SV=2	0	7.89439	19.186	2	2	2	1	172	18.974	5.35	6.57098	2
SSR4	FALSE	High	Master Protein	P51571	Translocon-associated protein subunit delta OS=Homo sapiens OX=9606 GN=SSR4 PE=1 SV=1	0	22.3296	30.6358	4	8	4	1	173	18.987	6.15	18.4845	4
NME3	FALSE	High	Master Protein	Q13232	Nucleoside diphosphate kinase 3 OS=Homo sapiens OX=9606 GN=NME3 PE=1 SV=2	0	24.5463	31.9527	5	6	5	1	169	19.003	7.84	12.4374	5
MRPS24	FALSE	High	Master Protein	Q96EL2	28S ribosomal protein S24, mitochondrial OS=Homo sapiens OX=9606 GN=MRPS24 PE=1 SV=1	0	14.6249	32.9341	4	4	4	1	167	19.003	9.38	5.41037	4
MPHOSPH6	FALSE	High	Master Protein	Q99547	M-phase phosphoprotein 6 OS=Homo sapiens OX=9606 GN=MPHOSPH6 PE=1 SV=2	0.00182704	3.19827	11.875	2	2	2	1	160	19.012	5.2	2.30158	2
EIF1AD	FALSE	High	Master Protein	Q8N9N8	Probable RNA-binding protein EIF1AD OS=Homo sapiens OX=9606 GN=EIF1AD PE=1 SV=1	0.000714796	4.55768	9.69697	1	1	1	1	165	19.041	5.21	3.75141	1
DNPH1	FALSE	High	Master Protein	O43598	2'-deoxynucleoside 5'-phosphate N-hydrolase 1 OS=Homo sapiens OX=9606 GN=DNPH1 PE=1 SV=1	0	16.904	24.7126	4	4	4	1	174	19.097	5.05	12.7238	4
CUTA	FALSE	High	Master Protein	O60888	Protein CutA OS=Homo sapiens OX=9606 GN=CUTA PE=1 SV=2	0	30.9725	15.6425	3	10	3	1	179	19.104	5.5	19.505	3
PTRH2	FALSE	High	Master Protein	Q9Y3E5	Peptidyl-tRNA hydrolase 2, mitochondrial OS=Homo sapiens OX=9606 GN=PTRH2 PE=1 SV=1	0	17.5929	31.8436	3	4	3	1	179	19.181	8.73	10.8128	3
MRPL49	FALSE	High	Master Protein	Q13405	39S ribosomal protein L49, mitochondrial OS=Homo sapiens OX=9606 GN=MRPL49 PE=1 SV=1	0	25.1228	44.5783	7	8	7	1	166	19.186	9.45	15.7725	7
DNLZ	FALSE	High	Master Protein	Q5SXM8	DNL-type zinc finger protein OS=Homo sapiens OX=9606 GN=DNLZ PE=1 SV=1	0.00182704	2.97716	5.05618	1	1	1	1	178	19.192	9.8	1.94617	1
TXNDC12	FALSE	High	Master Protein	O95881	Thioredoxin domain-containing protein 12 OS=Homo sapiens OX=9606 GN=TXNDC12 PE=1 SV=1	0	30.6198	30.814	4	8	4	1	172	19.194	5.4	18.9077	4
PPIH	FALSE	High	Master Protein	O43447	Peptidyl-prolyl cis-trans isomerase H OS=Homo sapiens OX=9606 GN=PPIH PE=1 SV=1	0	16.4584	23.1638	4	5	4	1	177	19.196	8.07	9.33596	4
PRAF2	FALSE	High	Master Protein	O60831	PRA1 family protein 2 OS=Homo sapiens OX=9606 GN=PRAF2 PE=1 SV=1	0	5.36893	10.1124	2	2	2	1	178	19.246	9.19	4.40824	2
C20orf27	FALSE	High	Master Protein	Q9GZN8	UPF0687 protein C20orf27 OS=Homo sapiens OX=9606 GN=C20orf27 PE=1 SV=3	0	22.6822	49.4253	6	8	6	1	174	19.279	6.84	13.8092	6
POLR2G	FALSE	High	Master Protein	P62487	DNA-directed RNA polymerase II subunit RPB7 OS=Homo sapiens OX=9606 GN=POLR2G PE=1 SV=1	0	6.20551	7.55814	1	1	1	1	172	19.282	5.54	2.37122	1
YBEY	FALSE	High	Master Protein	P58557	Endoribonuclease YbeY OS=Homo sapiens OX=9606 GN=YBEY PE=1 SV=2	0	4.90344	9.58084	1	1	1	1	167	19.286	7.55	3.38829	1
PPP3R1	FALSE	High	Master Protein	P63098	Calcineurin subunit B type 1 OS=Homo sapiens OX=9606 GN=PPP3R1 PE=1 SV=2	0.000714796	4.55642	8.23529	1	1	1	1	170	19.288	4.81	2.71125	1
SRSF3	FALSE	High	Master Protein	P84103	Serine/arginine-rich splicing factor 3 OS=Homo sapiens OX=9606 GN=SRSF3 PE=1 SV=1	0	8.94105	12.8049	2	2	1	1	164	19.318	11.65	3.50287	2
NPM3	FALSE	High	Master Protein	O75607	Nucleoplasmin-3 OS=Homo sapiens OX=9606 GN=NPM3 PE=1 SV=3	0	6.17328	8.42697	1	1	1	1	178	19.331	4.63	4.3464	1
NAA50	FALSE	High	Master Protein	Q9GZZ1	N-alpha-acetyltransferase 50 OS=Homo sapiens OX=9606 GN=NAA50 PE=1 SV=1	0	33.1813	34.3195	7	10	7	1	169	19.386	8.81	26.166	7
DR1	FALSE	High	Master Protein	Q01658	Protein Dr1 OS=Homo sapiens OX=9606 GN=DR1 PE=1 SV=1	0	7.26836	11.3636	2	3	2	1	176	19.432	4.75	6.83483	2
UFC1	FALSE	High	Master Protein	Q9Y3C8	Ubiquitin-fold modifier-conjugating enzyme 1 OS=Homo sapiens OX=9606 GN=UFC1 PE=1 SV=3	0	8.78706	14.9701	4	5	4	1	167	19.446	7.4	7.17356	4
NUDT3	FALSE	High	Master Protein	O95989	Diphosphoinositol polyphosphate phosphohydrolase 1 OS=Homo sapiens OX=9606 GN=NUDT3 PE=1 SV=1	0	29.6672	35.4651	4	6	4	1	172	19.459	6.34	15.7125	4
UBE2G1	FALSE	High	Master Protein	P62253	Ubiquitin-conjugating enzyme E2 G1 OS=Homo sapiens OX=9606 GN=UBE2G1 PE=1 SV=3	0	30.5591	32.9412	5	7	5	1	170	19.497	5.3	15.1664	5
MED28	FALSE	High	Master Protein	Q9H204	Mediator of RNA polymerase II transcription subunit 28 OS=Homo sapiens OX=9606 GN=MED28 PE=1 SV=1	0.003517	2.62273	18.5393	2	2	2	1	178	19.508	5.58	0	2
MSRB2	FALSE	High	Master Protein	Q9Y3D2	Methionine-R-sulfoxide reductase B2, mitochondrial OS=Homo sapiens OX=9606 GN=MSRB2 PE=1 SV=2	0.003517	2.65033	7.69231	1	1	1	1	182	19.524	8.63	1.70794	1
CETN3	FALSE	High	Master Protein	O15182	Centrin-3 OS=Homo sapiens OX=9606 GN=CETN3 PE=1 SV=2	0.00182704	3.32084	7.18563	1	1	1	1	167	19.538	4.74	2.06077	1
COX4I1	FALSE	High	Master Protein	P13073	Cytochrome c oxidase subunit 4 isoform 1, mitochondrial OS=Homo sapiens OX=9606 GN=COX4I1 PE=1 SV=1	0	63.0498	48.5207	10	22	10	1	169	19.564	9.51	46.5048	10
TPT1	FALSE	High	Master Protein	P13693	Translationally-controlled tumor protein OS=Homo sapiens OX=9606 GN=TPT1 PE=1 SV=1	0	44.4957	26.7442	4	16	4	1	172	19.583	4.93	32.0238	4
SDHAF2	FALSE	High	Master Protein	Q9NX18	Succinate dehydrogenase assembly factor 2, mitochondrial OS=Homo sapiens OX=9606 GN=SDHAF2 PE=1 SV=1	0	5.16038	11.4458	2	2	2	1	166	19.587	6.8	4.10048	2
APRT	FALSE	High	Master Protein	P07741	Adenine phosphoribosyltransferase OS=Homo sapiens OX=9606 GN=APRT PE=1 SV=2	0	26.1606	24.4444	5	9	5	1	180	19.595	6.02	19.928	5
RSL24D1	FALSE	High	Master Protein	Q9UHA3	Probable ribosome biogenesis protein RLP24 OS=Homo sapiens OX=9606 GN=RSL24D1 PE=1 SV=1	0.000714796	4.3362	7.36196	1	1	1	1	163	19.608	9.98	2.73905	1
ANKRD39	FALSE	High	Master Protein	Q53RE8	Ankyrin repeat domain-containing protein 39 OS=Homo sapiens OX=9606 GN=ANKRD39 PE=1 SV=1	0	12.744	16.3934	2	3	2	1	183	19.639	6.89	8.36115	2
UBE2C	FALSE	High	Master Protein	O00762	Ubiquitin-conjugating enzyme E2 C OS=Homo sapiens OX=9606 GN=UBE2C PE=1 SV=1	0	13.9839	17.3184	2	4	2	1	179	19.64	7.37	7.62734	2
TPRKB	FALSE	High	Master Protein	Q9Y3C4	EKC/KEOPS complex subunit TPRKB OS=Homo sapiens OX=9606 GN=TPRKB PE=1 SV=1	0	11.6123	21.7143	3	3	3	1	175	19.648	6.79	5.45289	3
ARPC4	FALSE	High	Master Protein	P59998	Actin-related protein 2/3 complex subunit 4 OS=Homo sapiens OX=9606 GN=ARPC4 PE=1 SV=3	0	11.8507	17.8571	3	6	3	1	168	19.654	8.43	10.5937	3
CETN2	FALSE	High	Master Protein	P41208	Centrin-2 OS=Homo sapiens OX=9606 GN=CETN2 PE=1 SV=1	0	5.76437	12.2093	2	2	2	1	172	19.726	5	2.13229	2
CCDC115	FALSE	High	Master Protein	Q96NT0	Coiled-coil domain-containing protein 115 OS=Homo sapiens OX=9606 GN=CCDC115 PE=1 SV=1	0	9.37343	15	2	2	2	1	180	19.748	6.95	7.23575	2
CEP20	FALSE	High	Master Protein	Q96NB1	Centrosomal protein 20 OS=Homo sapiens OX=9606 GN=CEP20 PE=1 SV=1	0.003517	2.69984	7.47126	1	1	1	1	174	19.765	7.15	2.44659	1
MYL12B	FALSE	High	Master Protein	O14950	Myosin regulatory light chain 12B OS=Homo sapiens OX=9606 GN=MYL12B PE=1 SV=2	0	77.9703	51.1628	8	22	3	1	172	19.767	4.84	57.8991	8
EEF1E1	FALSE	High	Master Protein	O43324	Eukaryotic translation elongation factor 1 epsilon-1 OS=Homo sapiens OX=9606 GN=EEF1E1 PE=1 SV=1	0	14.8344	37.3563	5	8	5	1	174	19.798	8.54	13.9646	5
PTP4A1	FALSE	High	Master Protein	Q93096	Protein tyrosine phosphatase type IVA 1 OS=Homo sapiens OX=9606 GN=PTP4A1 PE=1 SV=2	0	7.58953	17.341	3	3	3	1	173	19.802	8.97	1.74427	3
SNX24	FALSE	High	Master Protein	Q9Y343	Sorting nexin-24 OS=Homo sapiens OX=9606 GN=SNX24 PE=1 SV=1	0	10.6054	16.568	3	3	3	1	169	19.805	7.24	4.99097	3
MYL9	FALSE	High	Master Protein	P24844	Myosin regulatory light polypeptide 9 OS=Homo sapiens OX=9606 GN=MYL9 PE=1 SV=4	0	78.9822	50.5814	7	20	2	1	172	19.814	4.92	51.6373	7
NDUFAF2	FALSE	High	Master Protein	Q8N183	NADH dehydrogenase [ubiquinone] 1 alpha subcomplex assembly factor 2 OS=Homo sapiens OX=9606 GN=NDUFAF2 PE=1 SV=1	0	18.5464	34.9112	5	6	5	1	169	19.844	8.97	11.2877	5
RBM8A	FALSE	High	Master Protein	Q9Y5S9	RNA-binding protein 8A OS=Homo sapiens OX=9606 GN=RBM8A PE=1 SV=1	0	28.1144	26.4368	5	7	5	1	174	19.877	5.72	21.1788	5
PARK7	FALSE	High	Master Protein	Q99497	Parkinson disease protein 7 OS=Homo sapiens OX=9606 GN=PARK7 PE=1 SV=2	0	44.845	45.5026	8	16	8	1	189	19.878	6.79	28.5353	8
TTC9C	FALSE	High	Master Protein	Q8N5M4	Tetratricopeptide repeat protein 9C OS=Homo sapiens OX=9606 GN=TTC9C PE=1 SV=1	0	9.6971	13.4503	2	2	2	1	171	20	8.92	5.37882	2
DCTD	FALSE	High	Master Protein	P32321	Deoxycytidylate deaminase OS=Homo sapiens OX=9606 GN=DCTD PE=1 SV=2	0	12.2381	19.1011	3	3	3	1	178	20.003	7.56	7.35081	3
FTL	FALSE	High	Master Protein	P02792	Ferritin light chain OS=Homo sapiens OX=9606 GN=FTL PE=1 SV=2	0	18.4294	21.7143	4	4	4	1	175	20.007	5.78	11.6006	4
TIMM22	FALSE	High	Master Protein	Q9Y584	Mitochondrial import inner membrane translocase subunit Tim22 OS=Homo sapiens OX=9606 GN=TIMM22 PE=1 SV=2	0.00136612	3.95156	7.73196	1	1	1	1	194	20.018	7.59	2.30594	1
MRPL17	FALSE	High	Master Protein	Q9NRX2	39S ribosomal protein L17, mitochondrial OS=Homo sapiens OX=9606 GN=MRPL17 PE=1 SV=1	0	12.6581	18.8571	4	5	4	1	175	20.038	10.11	8.16635	4
AK6	FALSE	High	Master Protein	Q9Y3D8	Adenylate kinase isoenzyme 6 OS=Homo sapiens OX=9606 GN=AK6 PE=1 SV=1	0	7.75344	15.1163	3	3	3	1	172	20.049	4.58	3.80924	3
JPT2	FALSE	High	Master Protein	Q9H910	Jupiter microtubule associated homolog 2 OS=Homo sapiens OX=9606 GN=JPT2 PE=1 SV=1	0	43.5665	51.0526	6	10	6	1	190	20.051	9.26	29.4151	6
ARF6	FALSE	High	Master Protein	P62330	ADP-ribosylation factor 6 OS=Homo sapiens OX=9606 GN=ARF6 PE=1 SV=2	0	30.4817	38.8571	5	8	5	1	175	20.069	8.95	19.0955	5
EMC4	FALSE	High	Master Protein	Q5J8M3	ER membrane protein complex subunit 4 OS=Homo sapiens OX=9606 GN=EMC4 PE=1 SV=2	0	12.1955	22.4044	3	4	3	1	183	20.073	8.62	10.5718	3
NDUFA8	FALSE	High	Master Protein	P51970	NADH dehydrogenase [ubiquinone] 1 alpha subcomplex subunit 8 OS=Homo sapiens OX=9606 GN=NDUFA8 PE=1 SV=3	0.000714796	4.42594	11.0465	2	2	2	1	172	20.092	7.65	0	2
NDUFS4	FALSE	High	Master Protein	O43181	NADH dehydrogenase [ubiquinone] iron-sulfur protein 4, mitochondrial OS=Homo sapiens OX=9606 GN=NDUFS4 PE=1 SV=1	0	8.67847	17.7143	3	3	3	1	175	20.095	10.3	6.6493	3
MDP1	FALSE	Medium	Master Protein	Q86V88	Magnesium-dependent phosphatase 1 OS=Homo sapiens OX=9606 GN=MDP1 PE=1 SV=1	0.0330789	1.10458	7.38636	1	1	1	1	176	20.096	6.39	1.91634	1
MRPS25	FALSE	High	Master Protein	P82663	28S ribosomal protein S25, mitochondrial OS=Homo sapiens OX=9606 GN=MRPS25 PE=1 SV=1	0	26.5859	35.8382	5	7	5	1	173	20.103	8.82	19.8683	5
C5orf24	FALSE	High	Master Protein	Q7Z6I8	UPF0461 protein C5orf24 OS=Homo sapiens OX=9606 GN=C5orf24 PE=1 SV=1	0.000714796	4.39115	7.44681	1	1	1	1	188	20.119	9.85	3.06111	1
CRYAB	FALSE	High	Master Protein	P02511	Alpha-crystallin B chain OS=Homo sapiens OX=9606 GN=CRYAB PE=1 SV=2	0	23.9972	24.5714	4	7	4	1	175	20.146	7.33	18.8604	4
COPZ1	FALSE	High	Master Protein	P61923	Coatomer subunit zeta-1 OS=Homo sapiens OX=9606 GN=COPZ1 PE=1 SV=1	0	25.8105	30.5085	4	6	4	1	177	20.185	4.81	16.806	4
HSPB2	FALSE	High	Master Protein	Q16082	Heat shock protein beta-2 OS=Homo sapiens OX=9606 GN=HSPB2 PE=1 SV=2	0	15.5471	24.7253	3	4	3	1	182	20.22	5.17	12.4335	3
RPL11	FALSE	High	Master Protein	P62913	60S ribosomal protein L11 OS=Homo sapiens OX=9606 GN=RPL11 PE=1 SV=2	0	8.4985	7.86517	1	6	1	1	178	20.24	9.6	18.9121	1
NDUFAF4	FALSE	High	Master Protein	Q9P032	NADH dehydrogenase [ubiquinone] 1 alpha subcomplex assembly factor 4 OS=Homo sapiens OX=9606 GN=NDUFAF4 PE=1 SV=1	0	26.6569	37.7143	6	8	6	1	175	20.254	8.82	16.9633	6
TRAPPC3	FALSE	High	Master Protein	O43617	Trafficking protein particle complex subunit 3 OS=Homo sapiens OX=9606 GN=TRAPPC3 PE=1 SV=1	0	13.2144	20	4	5	4	1	180	20.261	4.96	6.74575	4
MED30	FALSE	High	Master Protein	Q96HR3	Mediator of RNA polymerase II transcription subunit 30 OS=Homo sapiens OX=9606 GN=MED30 PE=1 SV=1	0	10.7764	11.7978	2	3	2	1	178	20.264	8.27	7.4984	2
SPCS3	FALSE	High	Master Protein	P61009	Signal peptidase complex subunit 3 OS=Homo sapiens OX=9606 GN=SPCS3 PE=1 SV=1	0	8.73507	17.7778	3	4	3	1	180	20.301	8.62	4.51757	3
NDUFAF3	FALSE	High	Master Protein	Q9BU61	NADH dehydrogenase [ubiquinone] 1 alpha subcomplex assembly factor 3 OS=Homo sapiens OX=9606 GN=NDUFAF3 PE=1 SV=1	0	25.5067	40.7609	6	7	6	1	184	20.337	8.22	16.4009	6
NAA20	FALSE	High	Master Protein	P61599	N-alpha-acetyltransferase 20 OS=Homo sapiens OX=9606 GN=NAA20 PE=1 SV=1	0	17.912	24.1573	3	5	3	1	178	20.355	5.03	11.0022	3
ARL1	FALSE	High	Master Protein	P40616	ADP-ribosylation factor-like protein 1 OS=Homo sapiens OX=9606 GN=ARL1 PE=1 SV=1	0	11.0187	18.7845	3	4	3	1	181	20.404	5.72	4.36953	3
NUDT4B	FALSE	High	Master Protein	A0A024RBG1	Diphosphoinositol polyphosphate phosphohydrolase NUDT4B OS=Homo sapiens OX=9606 GN=NUDT4B PE=3 SV=1	0	9.38114	12.7072	2	2	2	1	181	20.421	6.35	3.44665	2
RANGRF	FALSE	High	Master Protein	Q9HD47	Ran guanine nucleotide release factor OS=Homo sapiens OX=9606 GN=RANGRF PE=1 SV=1	0	5.33696	9.67742	1	1	1	1	186	20.435	4.94	4.15976	1
ARL3	FALSE	High	Master Protein	P36405	ADP-ribosylation factor-like protein 3 OS=Homo sapiens OX=9606 GN=ARL3 PE=1 SV=2	0	25.1725	34.0659	4	6	4	1	182	20.443	7.24	16.2534	4
NIP7	FALSE	High	Master Protein	Q9Y221	60S ribosome subunit biogenesis protein NIP7 homolog OS=Homo sapiens OX=9606 GN=NIP7 PE=1 SV=1	0	21.1378	28.8889	3	5	3	1	180	20.449	8.51	11.3758	3
CAV1	FALSE	High	Master Protein	Q03135	Caveolin-1 OS=Homo sapiens OX=9606 GN=CAV1 PE=1 SV=4	0.000714796	4.44733	7.86517	1	1	1	1	178	20.458	6.02	2.4494	1
DUSP3	FALSE	High	Master Protein	P51452	Dual specificity protein phosphatase 3 OS=Homo sapiens OX=9606 GN=DUSP3 PE=1 SV=1	0	35.3272	48.1081	7	11	7	1	185	20.465	7.8	19.6916	7
IFT27	FALSE	High	Master Protein	Q9BW83	Intraflagellar transport protein 27 homolog OS=Homo sapiens OX=9606 GN=IFT27 PE=1 SV=1	0	7.23726	12.9032	2	2	2	1	186	20.467	5.41	2.6559	2
RHEB	FALSE	High	Master Protein	Q15382	GTP-binding protein Rheb OS=Homo sapiens OX=9606 GN=RHEB PE=1 SV=1	0	12.4309	14.1304	4	5	4	1	184	20.485	5.92	8.48773	4
RAP2B	FALSE	High	Master Protein	P61225	Ras-related protein Rap-2b OS=Homo sapiens OX=9606 GN=RAP2B PE=1 SV=1	0	10.6296	18.0328	3	3	1	1	183	20.491	4.81	4.41562	3
VPS29	FALSE	High	Master Protein	Q9UBQ0	Vacuolar protein sorting-associated protein 29 OS=Homo sapiens OX=9606 GN=VPS29 PE=1 SV=1	0	20.4195	33.5165	5	6	5	1	182	20.493	6.79	12.4099	5
LRRC20	FALSE	High	Master Protein	Q8TCA0	Leucine-rich repeat-containing protein 20 OS=Homo sapiens OX=9606 GN=LRRC20 PE=1 SV=1	0	5.09163	10.3261	2	2	2	1	184	20.496	6.55	3.67585	2
ARF4	FALSE	High	Master Protein	P18085	ADP-ribosylation factor 4 OS=Homo sapiens OX=9606 GN=ARF4 PE=1 SV=3	0	68.9434	56.6667	9	27	5	1	180	20.498	7.14	65.6736	9
ARPC3	FALSE	High	Master Protein	O15145	Actin-related protein 2/3 complex subunit 3 OS=Homo sapiens OX=9606 GN=ARPC3 PE=1 SV=3	0	22.4244	26.9663	5	8	5	1	178	20.533	8.59	13.8422	5
MCTS1	FALSE	High	Master Protein	Q9ULC4	Malignant T-cell-amplified sequence 1 OS=Homo sapiens OX=9606 GN=MCTS1 PE=1 SV=1	0	19.9602	35.3591	5	7	5	1	181	20.542	8.82	7.78934	5
CSRP1	FALSE	High	Master Protein	P21291	Cysteine and glycine-rich protein 1 OS=Homo sapiens OX=9606 GN=CSRP1 PE=1 SV=3	0	21.5032	24.3523	4	5	4	1	193	20.554	8.57	13.9842	4
MRPL18	FALSE	High	Master Protein	Q9H0U6	39S ribosomal protein L18, mitochondrial OS=Homo sapiens OX=9606 GN=MRPL18 PE=1 SV=1	0	9.44736	20.5556	3	3	3	1	180	20.564	9.54	9.89084	3
ARF3	FALSE	High	Master Protein	P61204	ADP-ribosylation factor 3 OS=Homo sapiens OX=9606 GN=ARF3 PE=1 SV=2	0	64.8366	54.6961	8	24	4	1	181	20.588	7.43	50.4737	8
MRPS11	FALSE	High	Master Protein	P82912	28S ribosomal protein S11, mitochondrial OS=Homo sapiens OX=9606 GN=MRPS11 PE=1 SV=2	0	7.27465	21.134	3	3	3	1	194	20.603	10.81	6.68496	3
SEC11A	FALSE	High	Master Protein	P67812	Signal peptidase complex catalytic subunit SEC11A OS=Homo sapiens OX=9606 GN=SEC11A PE=1 SV=1	0	7.83725	20.1117	4	4	4	1	179	20.612	9.48	4.02226	4
RPP25	FALSE	High	Master Protein	Q9BUL9	Ribonuclease P protein subunit p25 OS=Homo sapiens OX=9606 GN=RPP25 PE=1 SV=1	0.00182704	3.19963	5.52764	1	1	1	1	199	20.62	9.61	0	1
RABAC1	FALSE	Medium	Master Protein	Q9UI14	Prenylated Rab acceptor protein 1 OS=Homo sapiens OX=9606 GN=RABAC1 PE=1 SV=1	0.0116897	1.59877	3.24324	1	1	1	1	185	20.635	7.34	0	1
CNPY2	FALSE	High	Master Protein	Q9Y2B0	Protein canopy homolog 2 OS=Homo sapiens OX=9606 GN=CNPY2 PE=1 SV=1	0	31.6259	33.5165	6	9	6	1	182	20.639	4.92	17.3751	6
UBE2H	FALSE	High	Master Protein	P62256	Ubiquitin-conjugating enzyme E2 H OS=Homo sapiens OX=9606 GN=UBE2H PE=1 SV=1	0	12.0143	14.7541	3	5	3	1	183	20.642	4.67	7.60277	3
NME4	FALSE	High	Master Protein	O00746	Nucleoside diphosphate kinase, mitochondrial OS=Homo sapiens OX=9606 GN=NME4 PE=1 SV=1	0	35.5448	36.8984	5	8	5	1	187	20.646	10.29	21.897	5
FUNDC2	FALSE	High	Master Protein	Q9BWH2	FUN14 domain-containing protein 2 OS=Homo sapiens OX=9606 GN=FUNDC2 PE=1 SV=2	0.00136612	3.92628	5.82011	1	1	1	1	189	20.663	9.73	1.89826	1
MRPL11	FALSE	High	Master Protein	Q9Y3B7	39S ribosomal protein L11, mitochondrial OS=Homo sapiens OX=9606 GN=MRPL11 PE=1 SV=1	0	39.7967	43.2292	7	13	7	1	192	20.67	9.91	28.4035	7
MRPL13	FALSE	High	Master Protein	Q9BYD1	39S ribosomal protein L13, mitochondrial OS=Homo sapiens OX=9606 GN=MRPL13 PE=1 SV=1	0	38.9676	56.1798	9	13	9	1	178	20.679	9.16	24.3884	9
MANF	FALSE	High	Master Protein	P55145	Mesencephalic astrocyte-derived neurotrophic factor OS=Homo sapiens OX=9606 GN=MANF PE=1 SV=3	0	28.6848	28.022	6	8	6	1	182	20.687	8.69	23.0817	6
NTPCR	FALSE	High	Master Protein	Q9BSD7	Cancer-related nucleoside-triphosphatase OS=Homo sapiens OX=9606 GN=NTPCR PE=1 SV=1	0	33.3592	35.7895	5	8	5	1	190	20.7	9.54	23.7619	5
RAP2C	FALSE	High	Master Protein	Q9Y3L5	Ras-related protein Rap-2c OS=Homo sapiens OX=9606 GN=RAP2C PE=1 SV=1	0	7.09539	16.3934	3	3	1	1	183	20.731	4.94	2.56177	3
VPS25	FALSE	High	Master Protein	Q9BRG1	Vacuolar protein-sorting-associated protein 25 OS=Homo sapiens OX=9606 GN=VPS25 PE=1 SV=1	0	23.6867	38.0682	6	8	6	1	176	20.735	6.34	14.0361	6
GNPNAT1	FALSE	High	Master Protein	Q96EK6	Glucosamine 6-phosphate N-acetyltransferase OS=Homo sapiens OX=9606 GN=GNPNAT1 PE=1 SV=1	0	31.5172	23.913	3	7	3	1	184	20.736	7.99	19.9477	3
JOSD2	FALSE	High	Master Protein	Q8TAC2	Josephin-2 OS=Homo sapiens OX=9606 GN=JOSD2 PE=1 SV=1	0.00182704	3.4034	6.38298	1	1	1	1	188	20.743	7.42	2.52777	1
RPL18A	FALSE	High	Master Protein	Q02543	60S ribosomal protein L18a OS=Homo sapiens OX=9606 GN=RPL18A PE=1 SV=2	0	10.726	18.1818	4	10	4	1	176	20.749	10.71	10.1482	4
NDUFB10	FALSE	High	Master Protein	O96000	NADH dehydrogenase [ubiquinone] 1 beta subcomplex subunit 10 OS=Homo sapiens OX=9606 GN=NDUFB10 PE=1 SV=3	0	29.864	37.2093	7	10	7	1	172	20.763	8.48	23.777	7
GLO1	FALSE	High	Master Protein	Q04760	Lactoylglutathione lyase OS=Homo sapiens OX=9606 GN=GLO1 PE=1 SV=4	0	19.3718	36.413	6	14	6	1	184	20.764	5.31	15.3165	6
TRAPPC5	FALSE	High	Master Protein	Q8IUR0	Trafficking protein particle complex subunit 5 OS=Homo sapiens OX=9606 GN=TRAPPC5 PE=1 SV=1	0	7.08116	15.9574	3	3	3	1	188	20.77	9.66	4.30691	3
CBX3	FALSE	High	Master Protein	Q13185	Chromobox protein homolog 3 OS=Homo sapiens OX=9606 GN=CBX3 PE=1 SV=4	0	42.7203	26.776	6	15	5	1	183	20.798	5.33	31.9082	6
RAP1B	FALSE	High	Master Protein	P61224	Ras-related protein Rap-1b OS=Homo sapiens OX=9606 GN=RAP1B PE=1 SV=1	0	36.1858	26.6304	5	9	1	1	184	20.812	5.78	25.0231	5
TNFAIP8L1	FALSE	High	Master Protein	Q8WVP5	Tumor necrosis factor alpha-induced protein 8-like protein 1 OS=Homo sapiens OX=9606 GN=TNFAIP8L1 PE=1 SV=2	0.000714796	4.41499	6.98925	1	1	1	1	186	20.814	9.5	2.14678	1
GM2A	FALSE	High	Master Protein	P17900	Ganglioside GM2 activator OS=Homo sapiens OX=9606 GN=GM2A PE=1 SV=4	0.00182704	3.07717	7.77202	2	2	2	1	193	20.825	5.31	3.63978	2
MRPS28	FALSE	High	Master Protein	Q9Y2Q9	28S ribosomal protein S28, mitochondrial OS=Homo sapiens OX=9606 GN=MRPS28 PE=1 SV=1	0	8.03725	16.5775	3	3	3	1	187	20.83	9.1	3.55402	3
TMEM97	FALSE	High	Master Protein	Q5BJF2	Sigma intracellular receptor 2 OS=Homo sapiens OX=9606 GN=TMEM97 PE=1 SV=1	0.00182704	3.37688	13.0682	2	2	2	1	176	20.834	9.38	3.88264	2
CHAC2	FALSE	Medium	Master Protein	Q8WUX2	Glutathione-specific gamma-glutamylcyclotransferase 2 OS=Homo sapiens OX=9606 GN=CHAC2 PE=1 SV=1	0.0116897	1.61332	7.06522	1	1	1	1	184	20.862	5.43	0	1
ARL2	FALSE	High	Master Protein	P36404	ADP-ribosylation factor-like protein 2 OS=Homo sapiens OX=9606 GN=ARL2 PE=1 SV=4	0	24.2777	39.6739	6	6	6	1	184	20.865	6.34	13.9213	6
UBE2M	FALSE	High	Master Protein	P61081	NEDD8-conjugating enzyme Ubc12 OS=Homo sapiens OX=9606 GN=UBE2M PE=1 SV=1	0	10.523	13.1148	4	4	4	1	183	20.887	7.69	4.74885	4
MOCS2	FALSE	High	Master Protein	O96007	Molybdopterin synthase catalytic subunit OS=Homo sapiens OX=9606 GN=MOCS2 PE=1 SV=1	0	5.68571	7.97872	1	1	1	1	188	20.931	5.44	3.9989	1
CSRP2	FALSE	High	Master Protein	Q16527	Cysteine and glycine-rich protein 2 OS=Homo sapiens OX=9606 GN=CSRP2 PE=1 SV=3	0	7.33687	15.544	2	2	2	1	193	20.94	8.62	5.45891	2
RAP1A	FALSE	High	Master Protein	P62834	Ras-related protein Rap-1A OS=Homo sapiens OX=9606 GN=RAP1A PE=1 SV=1	0	29.8086	26.6304	6	9	2	1	184	20.974	6.67	22.4486	6
GGCT	FALSE	High	Master Protein	O75223	Gamma-glutamylcyclotransferase OS=Homo sapiens OX=9606 GN=GGCT PE=1 SV=1	0	15.0363	21.2766	3	3	3	1	188	20.994	5.14	7.43639	3
PEBP1	FALSE	High	Master Protein	P30086	Phosphatidylethanolamine-binding protein 1 OS=Homo sapiens OX=9606 GN=PEBP1 PE=1 SV=3	0	68.9315	60.9626	8	20	8	1	187	21.044	7.53	66.513	8
SSR3	FALSE	High	Master Protein	Q9UNL2	Translocon-associated protein subunit gamma OS=Homo sapiens OX=9606 GN=SSR3 PE=1 SV=1	0	9.17114	7.56757	1	2	1	1	185	21.067	9.61	6.31202	1
COMMD8	FALSE	High	Master Protein	Q9NX08	COMM domain-containing protein 8 OS=Homo sapiens OX=9606 GN=COMMD8 PE=1 SV=1	0	9.46005	14.2077	2	3	2	1	183	21.077	5.43	7.69801	2
HEBP1	FALSE	High	Master Protein	Q9NRV9	Heme-binding protein 1 OS=Homo sapiens OX=9606 GN=HEBP1 PE=1 SV=1	0	31.5544	43.9153	6	8	6	1	189	21.084	5.8	21.5484	6
DCTN3	FALSE	High	Master Protein	O75935	Dynactin subunit 3 OS=Homo sapiens OX=9606 GN=DCTN3 PE=1 SV=1	0	13.0561	22.5806	5	5	5	1	186	21.106	5.47	7.68442	5
RAB34	FALSE	High	Master Protein	P0DI83	Ras-related protein Rab-34, isoform NARR OS=Homo sapiens OX=9606 GN=RAB34 PE=1 SV=1	0.00136612	3.84285	9.09091	1	1	1	1	198	21.106	12.16	3.00809	1
CT45A10	FALSE	High	Master Protein	P0DMU9	Cancer/testis antigen family 45 member A10 OS=Homo sapiens OX=9606 GN=CT45A10 PE=1 SV=1	0	18.7863	22.2222	4	5	4	1	189	21.132	9.55	12.2493	4
SELENOS	FALSE	High	Master Protein	Q9BQE4	Selenoprotein S OS=Homo sapiens OX=9606 GN=SELENOS PE=1 SV=3	0	9.6593	21.164	3	3	3	1	189	21.151	9.7	8.14917	3
BAX	FALSE	High	Master Protein	Q07812	Apoptosis regulator BAX OS=Homo sapiens OX=9606 GN=BAX PE=1 SV=1	0	56.0533	43.75	6	11	6	1	192	21.171	5.22	35.1619	6
NOP16	FALSE	High	Master Protein	Q9Y3C1	Nucleolar protein 16 OS=Homo sapiens OX=9606 GN=NOP16 PE=1 SV=2	0	33.0195	38.2022	6	9	6	1	178	21.175	9.94	13.941	6
RGS10	FALSE	High	Master Protein	O43665	Regulator of G-protein signaling 10 OS=Homo sapiens OX=9606 GN=RGS10 PE=1 SV=3	0	31.983	39.779	8	9	8	1	181	21.197	7.49	17.051	8
PRXL2B	FALSE	High	Master Protein	Q8TBF2	Prostamide/prostaglandin F synthase OS=Homo sapiens OX=9606 GN=PRXL2B PE=1 SV=1	0	4.86678	5.55556	1	1	1	1	198	21.209	6.67	2.59795	1
FTH1	FALSE	High	Master Protein	P02794	Ferritin heavy chain OS=Homo sapiens OX=9606 GN=FTH1 PE=1 SV=2	0	9.18082	8.19672	1	2	1	1	183	21.212	5.55	4.98753	1
NRAS	FALSE	High	Master Protein	P01111	GTPase NRas OS=Homo sapiens OX=9606 GN=NRAS PE=1 SV=1	0	12.439	17.4603	3	4	3	1	189	21.216	5.17	7.72491	3
RWDD4	FALSE	High	Master Protein	Q6NW29	RWD domain-containing protein 4 OS=Homo sapiens OX=9606 GN=RWDD4 PE=1 SV=3	0	6.90184	10.6383	2	2	2	1	188	21.238	5.31	4.0441	2
CDC42	FALSE	High	Master Protein	P60953	Cell division control protein 42 homolog OS=Homo sapiens OX=9606 GN=CDC42 PE=1 SV=2	0	14.182	8.90052	1	2	1	1	191	21.245	6.55	7.32044	1
NUDT16	FALSE	High	Master Protein	Q96DE0	U8 snoRNA-decapping enzyme OS=Homo sapiens OX=9606 GN=NUDT16 PE=1 SV=2	0	5.46042	10.2564	2	2	2	1	195	21.26	6.89	1.87433	2
RHOG	FALSE	High	Master Protein	P84095	Rho-related GTP-binding protein RhoG OS=Homo sapiens OX=9606 GN=RHOG PE=1 SV=1	0	13.4719	22.5131	3	3	3	1	191	21.295	8.12	6.84849	3
MRPL12	FALSE	High	Master Protein	P52815	39S ribosomal protein L12, mitochondrial OS=Homo sapiens OX=9606 GN=MRPL12 PE=1 SV=2	0	15.4437	28.7879	4	4	4	1	198	21.335	8.87	5.99067	4
RAC3	FALSE	High	Master Protein	P60763	Ras-related C3 botulinum toxin substrate 3 OS=Homo sapiens OX=9606 GN=RAC3 PE=1 SV=1	0	6.83249	14.5833	3	4	1	1	192	21.365	8.15	3.79678	3
RPL17	FALSE	High	Master Protein	P18621	60S ribosomal protein L17 OS=Homo sapiens OX=9606 GN=RPL17 PE=1 SV=3	0	40.9119	32.0652	6	14	6	1	184	21.383	10.17	19.8471	6
MRPL32	FALSE	High	Master Protein	Q9BYC8	39S ribosomal protein L32, mitochondrial OS=Homo sapiens OX=9606 GN=MRPL32 PE=1 SV=1	0	13.199	12.234	2	2	2	1	188	21.391	9.73	11.1702	2
ARL8A	FALSE	High	Master Protein	Q96BM9	ADP-ribosylation factor-like protein 8A OS=Homo sapiens OX=9606 GN=ARL8A PE=1 SV=1	0	12.2492	20.4301	4	5	2	1	186	21.402	7.77	4.75262	4
CBX1	FALSE	High	Master Protein	P83916	Chromobox protein homolog 1 OS=Homo sapiens OX=9606 GN=CBX1 PE=1 SV=1	0	26.4718	23.2432	3	7	2	1	185	21.405	4.93	15.6904	3
GINS2	FALSE	High	Master Protein	Q9Y248	DNA replication complex GINS protein PSF2 OS=Homo sapiens OX=9606 GN=GINS2 PE=1 SV=1	0	19.856	28.6486	4	5	4	1	185	21.414	5.44	11.7298	4
RAC2	FALSE	High	Master Protein	P15153	Ras-related C3 botulinum toxin substrate 2 OS=Homo sapiens OX=9606 GN=RAC2 PE=1 SV=1	0	14.9361	17.7083	3	6	1	1	192	21.415	7.61	6.49769	3
DESI2	FALSE	High	Master Protein	Q9BSY9	Deubiquitinase DESI2 OS=Homo sapiens OX=9606 GN=DESI2 PE=1 SV=1	0.00548246	2.02512	8.76289	1	1	1	1	194	21.43	4.92	0	1
ITPA	FALSE	High	Master Protein	Q9BY32	Inosine triphosphate pyrophosphatase OS=Homo sapiens OX=9606 GN=ITPA PE=1 SV=2	0	28.0381	22.1649	4	7	4	1	194	21.432	5.66	16.5735	4
RAC1	FALSE	High	Master Protein	P63000	Ras-related C3 botulinum toxin substrate 1 OS=Homo sapiens OX=9606 GN=RAC1 PE=1 SV=1	0	26.1811	21.3542	5	9	2	1	192	21.436	8.5	14.3036	5
EXOSC1	FALSE	High	Master Protein	Q9Y3B2	Exosome complex component CSL4 OS=Homo sapiens OX=9606 GN=EXOSC1 PE=1 SV=1	0	8.7918	11.7949	2	3	2	1	195	21.438	8.24	7.29308	2
DHFR	FALSE	High	Master Protein	P00374	Dihydrofolate reductase OS=Homo sapiens OX=9606 GN=DHFR PE=1 SV=2	0	14.5712	26.738	4	4	4	1	187	21.439	7.42	7.3409	4
ZNRD2	FALSE	Medium	Master Protein	O60232	Protein ZNRD2 OS=Homo sapiens OX=9606 GN=ZNRD2 PE=1 SV=1	0.017341	1.46776	4.0201	1	1	1	1	199	21.461	5.24	0	1
REEP5	FALSE	High	Master Protein	Q00765	Receptor expression-enhancing protein 5 OS=Homo sapiens OX=9606 GN=REEP5 PE=1 SV=3	0	12.3275	6.34921	3	3	3	1	189	21.479	8.1	6.34086	3
LZIC	FALSE	High	Master Protein	Q8WZA0	Protein LZIC OS=Homo sapiens OX=9606 GN=LZIC PE=1 SV=1	0.00136612	3.69637	4.73684	1	1	1	1	190	21.481	4.94	2.45911	1
ADI1	FALSE	High	Master Protein	Q9BV57	1,2-dihydroxy-3-keto-5-methylthiopentene dioxygenase OS=Homo sapiens OX=9606 GN=ADI1 PE=1 SV=1	0	15.2973	18.9944	3	4	3	1	179	21.485	5.68	10.9795	3
CBFB	FALSE	High	Master Protein	Q13951	Core-binding factor subunit beta OS=Homo sapiens OX=9606 GN=CBFB PE=1 SV=2	0	14.9392	23.6264	4	4	4	1	182	21.495	6.6	9.4892	4
TMEM126A	FALSE	High	Master Protein	Q9H061	Transmembrane protein 126A OS=Homo sapiens OX=9606 GN=TMEM126A PE=1 SV=1	0	9.59518	20	3	4	3	1	195	21.513	9.26	6.31746	3
ARL8B	FALSE	High	Master Protein	Q9NVJ2	ADP-ribosylation factor-like protein 8B OS=Homo sapiens OX=9606 GN=ARL8B PE=1 SV=1	0	25.5668	29.0323	6	8	4	1	186	21.525	8.43	13.2749	6
TMEM11	FALSE	High	Master Protein	P17152	Transmembrane protein 11, mitochondrial OS=Homo sapiens OX=9606 GN=TMEM11 PE=1 SV=1	0.000714796	4.33971	8.85417	2	2	2	1	192	21.527	7.36	1.86635	2
SEC11C	FALSE	High	Master Protein	Q9BY50	Signal peptidase complex catalytic subunit SEC11C OS=Homo sapiens OX=9606 GN=SEC11C PE=1 SV=3	0	5.89178	19.2708	3	3	3	1	192	21.528	9.2	4.67068	3
HIKESHI	FALSE	High	Master Protein	Q53FT3	Protein Hikeshi OS=Homo sapiens OX=9606 GN=HIKESHI PE=1 SV=2	0	21.1252	22.8426	4	6	4	1	197	21.614	5.45	12.1416	4
AK1	FALSE	High	Master Protein	P00568	Adenylate kinase isoenzyme 1 OS=Homo sapiens OX=9606 GN=AK1 PE=1 SV=3	0	25.8308	33.5052	6	9	6	1	194	21.621	8.63	19.0048	6
RPL18	FALSE	High	Master Protein	Q07020	60S ribosomal protein L18 OS=Homo sapiens OX=9606 GN=RPL18 PE=1 SV=2	0	18.6571	25	4	6	4	1	188	21.621	11.72	13.1338	4
PAXX	FALSE	High	Master Protein	Q9BUH6	Protein PAXX OS=Homo sapiens OX=9606 GN=PAXX PE=1 SV=2	0.00182704	2.76271	4.41176	1	1	1	1	204	21.626	5.48	1.76299	1
MGMT	FALSE	High	Master Protein	P16455	Methylated-DNA--protein-cysteine methyltransferase OS=Homo sapiens OX=9606 GN=MGMT PE=1 SV=1	0	16.131	17.8744	3	4	3	1	207	21.632	8.1	12.8139	3
SPRYD7	FALSE	High	Master Protein	Q5W111	SPRY domain-containing protein 7 OS=Homo sapiens OX=9606 GN=SPRYD7 PE=1 SV=2	0	5.67572	7.65306	1	1	1	1	196	21.652	6.7	2.90028	1
PGRMC1	FALSE	High	Master Protein	O00264	Membrane-associated progesterone receptor component 1 OS=Homo sapiens OX=9606 GN=PGRMC1 PE=1 SV=3	0	15.073	21.5385	3	3	3	1	195	21.658	4.7	5.40175	3
SRI	FALSE	High	Master Protein	P30626	Sorcin OS=Homo sapiens OX=9606 GN=SRI PE=1 SV=1	0	29.5847	38.8889	8	12	8	1	198	21.662	5.59	18.5908	8
LSM12	FALSE	High	Master Protein	Q3MHD2	Protein LSM12 homolog OS=Homo sapiens OX=9606 GN=LSM12 PE=1 SV=2	0	9.33618	13.8462	2	3	2	1	195	21.687	7.74	7.54567	2
GUK1	FALSE	High	Master Protein	Q16774	Guanylate kinase OS=Homo sapiens OX=9606 GN=GUK1 PE=1 SV=2	0	8.03786	10.6599	2	2	2	1	197	21.712	6.55	4.68811	2
AP3S1	FALSE	High	Master Protein	Q92572	AP-3 complex subunit sigma-1 OS=Homo sapiens OX=9606 GN=AP3S1 PE=1 SV=1	0	10.1534	13.9896	2	2	2	1	193	21.718	5.39	7.07456	2
NDUFB5	FALSE	High	Master Protein	O43674	NADH dehydrogenase [ubiquinone] 1 beta subcomplex subunit 5, mitochondrial OS=Homo sapiens OX=9606 GN=NDUFB5 PE=1 SV=1	0	8.9035	12.6984	2	2	2	1	189	21.737	9.63	5.29625	2
COMMD4	FALSE	High	Master Protein	Q9H0A8	COMM domain-containing protein 4 OS=Homo sapiens OX=9606 GN=COMMD4 PE=1 SV=1	0	10.4519	18.593	3	3	3	1	199	21.75	7.31	5.03398	3
NDUFB8	FALSE	High	Master Protein	O95169	NADH dehydrogenase [ubiquinone] 1 beta subcomplex subunit 8, mitochondrial OS=Homo sapiens OX=9606 GN=NDUFB8 PE=1 SV=1	0	19.1995	30.1075	5	6	5	1	186	21.751	6.8	10.5509	5
MRPS23	FALSE	High	Master Protein	Q9Y3D9	28S ribosomal protein S23, mitochondrial OS=Homo sapiens OX=9606 GN=MRPS23 PE=1 SV=2	0	10.3453	16.8421	3	3	3	1	190	21.757	8.9	4.19903	3
COMMD9	FALSE	High	Master Protein	Q9P000	COMM domain-containing protein 9 OS=Homo sapiens OX=9606 GN=COMMD9 PE=1 SV=2	0	12.6654	16.6667	3	4	3	1	198	21.805	5.88	11.2104	3
NDUFB9	FALSE	High	Master Protein	Q9Y6M9	NADH dehydrogenase [ubiquinone] 1 beta subcomplex subunit 9 OS=Homo sapiens OX=9606 GN=NDUFB9 PE=1 SV=3	0	13.5128	20.6704	3	3	3	1	179	21.817	8.38	7.67723	3
LIN7C	FALSE	High	Master Protein	Q9NUP9	Protein lin-7 homolog C OS=Homo sapiens OX=9606 GN=LIN7C PE=1 SV=1	0	5.94717	9.13706	2	2	2	1	197	21.82	8.43	2.49143	2
IMP3	FALSE	High	Master Protein	Q9NV31	U3 small nucleolar ribonucleoprotein protein IMP3 OS=Homo sapiens OX=9606 GN=IMP3 PE=1 SV=1	0	15.6126	24.4565	4	4	4	1	184	21.837	9.5	9.95548	4
RAB22A	FALSE	High	Master Protein	Q9UL26	Ras-related protein Rab-22A OS=Homo sapiens OX=9606 GN=RAB22A PE=1 SV=2	0	10.9638	12.8866	2	3	2	1	194	21.841	8.15	7.00334	2
RPL9	FALSE	High	Master Protein	P32969	60S ribosomal protein L9 OS=Homo sapiens OX=9606 GN=RPL9 PE=1 SV=1	0	18.0563	19.2708	4	7	4	1	192	21.85	9.95	11.4881	4
PDCD6	FALSE	High	Master Protein	O75340	Programmed cell death protein 6 OS=Homo sapiens OX=9606 GN=PDCD6 PE=1 SV=1	0	31.0567	38.2199	8	10	8	1	191	21.855	5.4	14.4538	8
NCS1	FALSE	High	Master Protein	P62166	Neuronal calcium sensor 1 OS=Homo sapiens OX=9606 GN=NCS1 PE=1 SV=2	0	18.1285	23.1579	4	5	4	1	190	21.865	4.83	11.4102	4
PRDX2	FALSE	High	Master Protein	P32119	Peroxiredoxin-2 OS=Homo sapiens OX=9606 GN=PRDX2 PE=1 SV=5	0	27.9778	23.2323	5	12	4	1	198	21.878	5.97	21.2098	5
TIMM23	FALSE	High	Master Protein	O14925	Mitochondrial import inner membrane translocase subunit Tim23 OS=Homo sapiens OX=9606 GN=TIMM23 PE=1 SV=1	0	23.3219	27.7512	4	5	4	1	209	21.929	8.6	14.7727	4
BID	FALSE	High	Master Protein	P55957	BH3-interacting domain death agonist OS=Homo sapiens OX=9606 GN=BID PE=1 SV=1	0	30.8465	33.3333	6	8	6	1	195	21.981	5.44	17.9943	6
PMVK	FALSE	High	Master Protein	Q15126	Phosphomevalonate kinase OS=Homo sapiens OX=9606 GN=PMVK PE=1 SV=3	0	9.6368	18.2292	3	3	3	1	192	21.981	5.73	4.89584	3
RHOC	FALSE	High	Master Protein	P08134	Rho-related GTP-binding protein RhoC OS=Homo sapiens OX=9606 GN=RHOC PE=1 SV=1	0	5.25752	7.25389	2	4	2	1	193	21.992	6.58	1.69364	2
PPIF	FALSE	High	Master Protein	P30405	Peptidyl-prolyl cis-trans isomerase F, mitochondrial OS=Homo sapiens OX=9606 GN=PPIF PE=1 SV=1	0	14.4465	24.6377	4	8	4	1	207	22.026	9.38	12.4994	4
C7orf50	FALSE	High	Master Protein	Q9BRJ6	Uncharacterized protein C7orf50 OS=Homo sapiens OX=9606 GN=C7orf50 PE=1 SV=1	0.000714796	4.59585	6.18557	1	1	1	1	194	22.07	9.64	3.29518	1
PRDX5	FALSE	High	Master Protein	P30044	Peroxiredoxin-5, mitochondrial OS=Homo sapiens OX=9606 GN=PRDX5 PE=1 SV=4	0	36.1001	36.9159	6	15	6	1	214	22.073	8.7	29.6978	6
GPX1	FALSE	High	Master Protein	P07203	Glutathione peroxidase 1 OS=Homo sapiens OX=9606 GN=GPX1 PE=1 SV=4	0	26.6307	32.0197	5	10	5	1	203	22.075	6.55	23.3183	5
PRDX1	FALSE	High	Master Protein	Q06830	Peroxiredoxin-1 OS=Homo sapiens OX=9606 GN=PRDX1 PE=1 SV=1	0	49.3884	46.7337	11	33	9	1	199	22.096	8.13	64.0144	11
BLVRB	FALSE	High	Master Protein	P30043	Flavin reductase (NADPH) OS=Homo sapiens OX=9606 GN=BLVRB PE=1 SV=3	0	35.8082	34.9515	5	11	5	1	206	22.105	7.65	31.5324	5
RPS7	FALSE	High	Master Protein	P62081	40S ribosomal protein S7 OS=Homo sapiens OX=9606 GN=RPS7 PE=1 SV=1	0	26.9911	37.1134	8	10	8	1	194	22.113	10.1	16.9141	8
COMMD3	FALSE	High	Master Protein	Q9UBI1	COMM domain-containing protein 3 OS=Homo sapiens OX=9606 GN=COMMD3 PE=1 SV=1	0	13.521	23.0769	3	3	3	1	195	22.137	5.99	7.46198	3
BTF3	FALSE	High	Master Protein	P20290	Transcription factor BTF3 OS=Homo sapiens OX=9606 GN=BTF3 PE=1 SV=1	0	63.3524	54.8544	9	12	9	1	206	22.154	9.38	39.7645	9
RAB1B	FALSE	High	Master Protein	Q9H0U4	Ras-related protein Rab-1B OS=Homo sapiens OX=9606 GN=RAB1B PE=1 SV=1	0	59.1583	54.2289	8	19	4	1	201	22.157	5.73	51.0325	8
GPX4	FALSE	High	Master Protein	P36969	Phospholipid hydroperoxide glutathione peroxidase OS=Homo sapiens OX=9606 GN=GPX4 PE=1 SV=3	0	14.5661	25.8883	4	4	4	1	197	22.161	8.37	10.6756	4
FKBP11	FALSE	High	Master Protein	Q9NYL4	Peptidyl-prolyl cis-trans isomerase FKBP11 OS=Homo sapiens OX=9606 GN=FKBP11 PE=1 SV=1	0	6.45633	10.4478	2	2	2	1	201	22.166	9.39	5.45466	2
MRPS18A	FALSE	High	Master Protein	Q9NVS2	39S ribosomal protein S18a, mitochondrial OS=Homo sapiens OX=9606 GN=MRPS18A PE=1 SV=1	0.00182704	3.46942	4.59184	1	1	1	1	196	22.17	10.33	1.81146	1
CMPK1	FALSE	High	Master Protein	P30085	UMP-CMP kinase OS=Homo sapiens OX=9606 GN=CMPK1 PE=1 SV=3	0	55.7499	40.8163	7	15	7	1	196	22.208	5.57	33.1436	7
BORCS5	FALSE	High	Master Protein	Q969J3	BLOC-1-related complex subunit 5 OS=Homo sapiens OX=9606 GN=BORCS5 PE=1 SV=1	0	7.34078	17.8571	3	3	3	1	196	22.208	6.35	4.65356	3
CBX5	FALSE	High	Master Protein	P45973	Chromobox protein homolog 5 OS=Homo sapiens OX=9606 GN=CBX5 PE=1 SV=1	0.00136612	3.76447	5.75916	1	1	1	1	191	22.211	5.86	2.42987	1
TPD52L2	FALSE	High	Master Protein	O43399	Tumor protein D54 OS=Homo sapiens OX=9606 GN=TPD52L2 PE=1 SV=2	0	8.6513	17.9612	3	3	3	1	206	22.224	5.36	6.81802	3
APOO	FALSE	High	Master Protein	Q9BUR5	MICOS complex subunit MIC26 OS=Homo sapiens OX=9606 GN=APOO PE=1 SV=1	0	9.1036	13.1313	2	2	2	1	198	22.271	9.13	5.80606	2
HPCAL1	FALSE	High	Master Protein	P37235	Hippocalcin-like protein 1 OS=Homo sapiens OX=9606 GN=HPCAL1 PE=1 SV=3	0	16.7292	24.8705	4	4	4	1	193	22.299	5.35	8.70458	4
SELENOT	FALSE	High	Master Protein	P62341	Thioredoxin reductase-like selenoprotein T OS=Homo sapiens OX=9606 GN=SELENOT PE=1 SV=2	0	13.1273	17.9487	3	4	3	1	195	22.31	8.6	5.74776	3
IL18	FALSE	High	Master Protein	Q14116	Interleukin-18 OS=Homo sapiens OX=9606 GN=IL18 PE=1 SV=1	0	15.518	18.1347	4	9	4	1	193	22.312	4.67	9.16303	4
ABHD14B	FALSE	High	Master Protein	Q96IU4	Protein ABHD14B OS=Homo sapiens OX=9606 GN=ABHD14B PE=1 SV=1	0	11.2983	17.619	3	3	3	1	210	22.332	6.4	7.7741	3
GAR1	FALSE	High	Master Protein	Q9NY12	H/ACA ribonucleoprotein complex subunit 1 OS=Homo sapiens OX=9606 GN=GAR1 PE=1 SV=1	0.00182704	3.34199	4.14747	1	1	1	1	217	22.334	10.92	2.46154	1
H1-3	FALSE	High	Master Protein	P16402	Histone H1.3 OS=Homo sapiens OX=9606 GN=H1-3 PE=1 SV=2	0	10.0434	10.8597	3	3	3	1	221	22.336	11.02	4.47052	3
SAR1A	FALSE	High	Master Protein	Q9NR31	GTP-binding protein SAR1a OS=Homo sapiens OX=9606 GN=SAR1A PE=1 SV=1	0	28.5801	28.7879	5	12	2	1	198	22.353	6.68	21.8043	5
TAGLN2	FALSE	High	Master Protein	P37802	Transgelin-2 OS=Homo sapiens OX=9606 GN=TAGLN2 PE=1 SV=3	0	68.1498	47.2362	9	32	9	1	199	22.377	8.25	70.6802	9
UBE2K	FALSE	High	Master Protein	P61086	Ubiquitin-conjugating enzyme E2 K OS=Homo sapiens OX=9606 GN=UBE2K PE=1 SV=3	0.00136612	3.77702	5.5	1	1	1	1	200	22.393	5.44	2.01108	1
SAR1B	FALSE	High	Master Protein	Q9Y6B6	GTP-binding protein SAR1b OS=Homo sapiens OX=9606 GN=SAR1B PE=1 SV=1	0	19.6351	16.6667	4	9	1	1	198	22.396	6.11	15.6353	4
ASF1B	FALSE	High	Master Protein	Q9NVP2	Histone chaperone ASF1B OS=Homo sapiens OX=9606 GN=ASF1B PE=1 SV=1	0	9.94874	17.3267	2	2	2	1	202	22.419	4.56	5.97085	2
CHP1	FALSE	High	Master Protein	Q99653	Calcineurin B homologous protein 1 OS=Homo sapiens OX=9606 GN=CHP1 PE=1 SV=3	0	37.9005	48.2051	7	9	7	1	195	22.442	5.1	22.4379	7
CRIP2	FALSE	High	Master Protein	P52943	Cysteine-rich protein 2 OS=Homo sapiens OX=9606 GN=CRIP2 PE=1 SV=1	0	28.7757	24.5192	3	4	3	1	208	22.478	8.72	15.9862	3
NUDT1	FALSE	High	Master Protein	P36639	7,8-dihydro-8-oxoguanine triphosphatase OS=Homo sapiens OX=9606 GN=NUDT1 PE=1 SV=3	0	11.9344	20.3046	3	4	3	1	197	22.505	5.27	12.0713	3
UBE2T	FALSE	High	Master Protein	Q9NPD8	Ubiquitin-conjugating enzyme E2 T OS=Homo sapiens OX=9606 GN=UBE2T PE=1 SV=1	0	12.4885	18.7817	3	4	3	1	197	22.507	7.99	7.51304	3
COMMD7	FALSE	High	Master Protein	Q86VX2	COMM domain-containing protein 7 OS=Homo sapiens OX=9606 GN=COMMD7 PE=1 SV=2	0	12.1354	19	3	3	3	1	200	22.526	5.92	7.16794	3
RAB10	FALSE	High	Master Protein	P61026	Ras-related protein Rab-10 OS=Homo sapiens OX=9606 GN=RAB10 PE=1 SV=1	0	22.4971	26	5	11	3	1	200	22.527	8.38	22.0731	5
H1-5	FALSE	High	Master Protein	P16401	Histone H1.5 OS=Homo sapiens OX=9606 GN=H1-5 PE=1 SV=3	0	5.25318	10.177	2	2	2	1	226	22.566	10.92	0	2
RPS9	FALSE	High	Master Protein	P46781	40S ribosomal protein S9 OS=Homo sapiens OX=9606 GN=RPS9 PE=1 SV=3	0	45.9748	40.7216	11	24	11	1	194	22.578	10.65	33.44	11
TAGLN	FALSE	High	Master Protein	Q01995	Transgelin OS=Homo sapiens OX=9606 GN=TAGLN PE=1 SV=4	0	45.3828	53.2338	10	16	10	1	201	22.596	8.84	26.1512	10
VBP1	FALSE	High	Master Protein	P61758	Prefoldin subunit 3 OS=Homo sapiens OX=9606 GN=VBP1 PE=1 SV=4	0	7.88103	14.2132	3	3	3	1	197	22.611	7.11	4.12508	3
RAB1A	FALSE	High	Master Protein	P62820	Ras-related protein Rab-1A OS=Homo sapiens OX=9606 GN=RAB1A PE=1 SV=3	0	35.7614	30.7317	5	13	1	1	205	22.663	6.21	33.2328	5
CLDN1	FALSE	High	Master Protein	O95832	Claudin-1 OS=Homo sapiens OX=9606 GN=CLDN1 PE=1 SV=1	0.000714796	4.3808	7.109	1	1	1	1	211	22.729	8.09	2.32018	1
COMMD2	FALSE	High	Master Protein	Q86X83	COMM domain-containing protein 2 OS=Homo sapiens OX=9606 GN=COMMD2 PE=1 SV=2	0.00455063	2.59278	3.51759	1	1	1	1	199	22.731	6.73	1.86262	1
TMED2	FALSE	High	Master Protein	Q15363	Transmembrane emp24 domain-containing protein 2 OS=Homo sapiens OX=9606 GN=TMED2 PE=1 SV=1	0	24.0466	19.9005	3	8	3	1	201	22.746	5.17	17.5092	3
PPIC	FALSE	High	Master Protein	P45877	Peptidyl-prolyl cis-trans isomerase C OS=Homo sapiens OX=9606 GN=PPIC PE=1 SV=1	0	6.84283	12.7358	3	3	3	1	212	22.749	8.4	2.00307	3
MYL6B	FALSE	High	Master Protein	P14649	Myosin light chain 6B OS=Homo sapiens OX=9606 GN=MYL6B PE=1 SV=1	0	7.39246	10.0962	2	4	1	1	208	22.75	5.73	1.93587	2
CFAP20	FALSE	High	Master Protein	Q9Y6A4	Cilia- and flagella-associated protein 20 OS=Homo sapiens OX=9606 GN=CFAP20 PE=1 SV=1	0	12.1019	16.5803	3	3	3	1	193	22.76	9.76	6.6257	3
RAB13	FALSE	High	Master Protein	P51153	Ras-related protein Rab-13 OS=Homo sapiens OX=9606 GN=RAB13 PE=1 SV=1	0	10.5782	17.734	3	5	2	1	203	22.76	9.19	9.52181	3
HSPB1	FALSE	High	Master Protein	P04792	Heat shock protein beta-1 OS=Homo sapiens OX=9606 GN=HSPB1 PE=1 SV=2	0	25.3358	32.6829	6	11	6	1	205	22.768	6.4	20.0578	6
MRPL21	FALSE	High	Master Protein	Q7Z2W9	39S ribosomal protein L21, mitochondrial OS=Homo sapiens OX=9606 GN=MRPL21 PE=1 SV=2	0	8.54272	15.6098	3	3	3	1	205	22.8	9.89	4.95504	3
APOBEC3C	FALSE	High	Master Protein	Q9NRW3	DNA dC->dU-editing enzyme APOBEC-3C OS=Homo sapiens OX=9606 GN=APOBEC3C PE=1 SV=2	0	6.71688	12.6316	2	2	2	1	190	22.811	7.59	1.63517	2
PSMB2	FALSE	High	Master Protein	P49721	Proteasome subunit beta type-2 OS=Homo sapiens OX=9606 GN=PSMB2 PE=1 SV=1	0	23.3016	27.3632	5	7	5	1	201	22.822	7.02	12.0661	5
RAB9A	FALSE	High	Master Protein	P51151	Ras-related protein Rab-9A OS=Homo sapiens OX=9606 GN=RAB9A PE=1 SV=1	0	13.293	19.9005	3	3	3	1	201	22.823	5.47	7.61411	3
PTPMT1	FALSE	High	Master Protein	Q8WUK0	Phosphatidylglycerophosphatase and protein-tyrosine phosphatase 1 OS=Homo sapiens OX=9606 GN=PTPMT1 PE=1 SV=1	0	4.83327	6.46766	1	1	1	1	201	22.829	9.77	2.06714	1
RPS5	FALSE	High	Master Protein	P46782	40S ribosomal protein S5 OS=Homo sapiens OX=9606 GN=RPS5 PE=1 SV=4	0	8.10021	9.80392	3	3	3	1	204	22.862	9.72	7.53275	3
UBE2E3	FALSE	High	Master Protein	Q969T4	Ubiquitin-conjugating enzyme E2 E3 OS=Homo sapiens OX=9606 GN=UBE2E3 PE=1 SV=1	0.00703844	1.90448	3.86473	1	1	1	1	207	22.898	7.18	1.61025	1
PTRH1	FALSE	High	Master Protein	Q86Y79	Probable peptidyl-tRNA hydrolase OS=Homo sapiens OX=9606 GN=PTRH1 PE=1 SV=1	0	17.4543	15.8879	3	5	3	1	214	22.922	10.56	13.3034	3
PSMB3	FALSE	High	Master Protein	P49720	Proteasome subunit beta type-3 OS=Homo sapiens OX=9606 GN=PSMB3 PE=1 SV=2	0	22.2721	30.2439	5	8	5	1	205	22.933	6.55	11.9711	5
ASF1A	FALSE	High	Master Protein	Q9Y294	Histone chaperone ASF1A OS=Homo sapiens OX=9606 GN=ASF1A PE=1 SV=1	0	10.3438	12.7451	2	2	2	1	204	22.954	4.41	6.56297	2
RAB18	FALSE	High	Master Protein	Q9NP72	Ras-related protein Rab-18 OS=Homo sapiens OX=9606 GN=RAB18 PE=1 SV=1	0	16.9516	19.4175	4	5	4	1	206	22.963	5.24	9.84468	4
HMGB3	FALSE	High	Master Protein	O15347	High mobility group protein B3 OS=Homo sapiens OX=9606 GN=HMGB3 PE=1 SV=4	0	27.6965	20	4	6	4	1	200	22.965	8.37	17.4368	4
GINS1	FALSE	High	Master Protein	Q14691	DNA replication complex GINS protein PSF1 OS=Homo sapiens OX=9606 GN=GINS1 PE=1 SV=1	0	24.4051	37.7551	6	6	6	1	196	22.974	7.39	13.0893	6
MRPS10	FALSE	High	Master Protein	P82664	28S ribosomal protein S10, mitochondrial OS=Homo sapiens OX=9606 GN=MRPS10 PE=1 SV=2	0	8.85039	18.408	3	3	3	1	201	22.985	8	7.81346	3
RAB35	FALSE	High	Master Protein	Q15286	Ras-related protein Rab-35 OS=Homo sapiens OX=9606 GN=RAB35 PE=1 SV=1	0	12.3916	18.408	3	8	1	1	201	23.011	8.29	17.7242	3
SDF2	FALSE	High	Master Protein	Q99470	Stromal cell-derived factor 2 OS=Homo sapiens OX=9606 GN=SDF2 PE=1 SV=2	0.00182704	3.0855	6.63507	1	1	1	1	211	23.011	7.33	2.04935	1
RAB24	FALSE	High	Master Protein	Q969Q5	Ras-related protein Rab-24 OS=Homo sapiens OX=9606 GN=RAB24 PE=1 SV=1	0.00182704	3.52783	6.89655	1	1	1	1	203	23.109	6.23	1.84346	1
SPRYD4	FALSE	High	Master Protein	Q8WW59	SPRY domain-containing protein 4 OS=Homo sapiens OX=9606 GN=SPRYD4 PE=1 SV=2	0	5.77222	8.69565	2	2	2	1	207	23.114	6.93	4.37171	2
TMEM199	FALSE	High	Master Protein	Q8N511	Transmembrane protein 199 OS=Homo sapiens OX=9606 GN=TMEM199 PE=1 SV=1	0.000714796	4.18859	10.0962	2	2	2	1	208	23.116	9.01	2.4284	2
FXN	FALSE	High	Master Protein	Q16595	Frataxin, mitochondrial OS=Homo sapiens OX=9606 GN=FXN PE=1 SV=2	0	18.8737	24.7619	4	5	4	1	210	23.121	8.69	12.7621	4
MPV17L2	FALSE	High	Master Protein	Q567V2	Mpv17-like protein 2 OS=Homo sapiens OX=9606 GN=MPV17L2 PE=1 SV=2	0	6.51275	10.6796	2	2	2	1	206	23.165	9.25	4.67111	2
ARHGDIA	FALSE	High	Master Protein	P52565	Rho GDP-dissociation inhibitor 1 OS=Homo sapiens OX=9606 GN=ARHGDIA PE=1 SV=3	0	9.06001	15.6863	3	3	3	1	204	23.193	5.11	4.45908	3
MED20	FALSE	High	Master Protein	Q9H944	Mediator of RNA polymerase II transcription subunit 20 OS=Homo sapiens OX=9606 GN=MED20 PE=1 SV=1	0	7.58052	10.3774	2	3	2	1	212	23.206	6.87	4.19835	2
COPS8	FALSE	High	Master Protein	Q99627	COP9 signalosome complex subunit 8 OS=Homo sapiens OX=9606 GN=COPS8 PE=1 SV=1	0	26.1399	30.1435	4	5	4	1	209	23.211	5.38	13.7965	4
PSMB9	FALSE	High	Master Protein	P28065	Proteasome subunit beta type-9 OS=Homo sapiens OX=9606 GN=PSMB9 PE=1 SV=2	0	15.8102	16.895	3	4	3	1	219	23.25	5.03	8.78962	3
ATP5PO	FALSE	High	Master Protein	P48047	ATP synthase subunit O, mitochondrial OS=Homo sapiens OX=9606 GN=ATP5PO PE=1 SV=1	0	57.1251	48.3568	8	14	8	1	213	23.263	9.96	45.4576	8
GATD1	FALSE	High	Master Protein	Q8NB37	Glutamine amidotransferase-like class 1 domain-containing protein 1 OS=Homo sapiens OX=9606 GN=GATD1 PE=1 SV=1	0.00136612	3.63023	4.54545	1	1	1	1	220	23.283	6.61	2.40494	1
RANBP1	FALSE	High	Master Protein	P43487	Ran-specific GTPase-activating protein OS=Homo sapiens OX=9606 GN=RANBP1 PE=1 SV=1	0.000714796	4.7716	5.47264	1	1	1	1	201	23.296	5.29	2.19959	1
GSTP1	FALSE	High	Master Protein	P09211	Glutathione S-transferase P OS=Homo sapiens OX=9606 GN=GSTP1 PE=1 SV=2	0	91.9434	64.7619	10	18	10	1	210	23.341	5.64	50.9958	10
RRAS2	FALSE	High	Master Protein	P62070	Ras-related protein R-Ras2 OS=Homo sapiens OX=9606 GN=RRAS2 PE=1 SV=1	0	18.5115	25	4	5	2	1	204	23.385	6.01	7.8817	4
MRPL43	FALSE	High	Master Protein	Q8N983	39S ribosomal protein L43, mitochondrial OS=Homo sapiens OX=9606 GN=MRPL43 PE=1 SV=1	0	10.3023	13.4884	3	3	3	1	215	23.416	8.65	4.50716	3
GFER	FALSE	High	Master Protein	P55789	FAD-linked sulfhydryl oxidase ALR OS=Homo sapiens OX=9606 GN=GFER PE=1 SV=2	0.000714796	4.69272	12.1951	1	1	1	1	205	23.434	7.62	3.76894	1
RAB6B	FALSE	High	Master Protein	Q9NRW1	Ras-related protein Rab-6B OS=Homo sapiens OX=9606 GN=RAB6B PE=1 SV=1	0	19.9293	25.9615	5	10	1	1	208	23.447	5.53	22.8199	5
RPL19	FALSE	High	Master Protein	P84098	60S ribosomal protein L19 OS=Homo sapiens OX=9606 GN=RPL19 PE=1 SV=1	0	12.5173	17.8571	3	3	3	1	196	23.451	11.47	5.31763	3
RRAS	FALSE	High	Master Protein	P10301	Ras-related protein R-Ras OS=Homo sapiens OX=9606 GN=RRAS PE=1 SV=1	0	32.2154	36.2385	6	8	4	1	218	23.466	6.93	18.0385	6
RAB5C	FALSE	High	Master Protein	P51148	Ras-related protein Rab-5C OS=Homo sapiens OX=9606 GN=RAB5C PE=1 SV=2	0	37.4457	37.5	6	8	4	1	216	23.468	8.41	21.3466	6
RAB7A	FALSE	High	Master Protein	P51149	Ras-related protein Rab-7a OS=Homo sapiens OX=9606 GN=RAB7A PE=1 SV=1	0	89.0354	64.2512	13	26	13	1	207	23.475	6.7	72.0417	13
RAB2A	FALSE	High	Master Protein	P61019	Ras-related protein Rab-2A OS=Homo sapiens OX=9606 GN=RAB2A PE=1 SV=1	0	42.6081	47.1698	8	12	4	1	212	23.531	6.54	28.2226	8
NDUFS7	FALSE	High	Master Protein	O75251	NADH dehydrogenase [ubiquinone] iron-sulfur protein 7, mitochondrial OS=Homo sapiens OX=9606 GN=NDUFS7 PE=1 SV=3	0	19.3352	17.8404	4	8	4	1	213	23.548	9.99	16.8962	4
RALA	FALSE	High	Master Protein	P11233	Ras-related protein Ral-A OS=Homo sapiens OX=9606 GN=RALA PE=1 SV=1	0	6.94801	10.1942	2	2	2	1	206	23.552	7.11	3.38741	2
RPL13A	FALSE	High	Master Protein	P40429	60S ribosomal protein L13a OS=Homo sapiens OX=9606 GN=RPL13A PE=1 SV=2	0.000714796	4.02134	8.37438	2	2	2	1	203	23.562	10.93	2.07201	2
RAB6A	FALSE	High	Master Protein	P20340	Ras-related protein Rab-6A OS=Homo sapiens OX=9606 GN=RAB6A PE=1 SV=3	0	33.0747	36.5385	8	15	4	1	208	23.578	5.54	33.5741	8
SDF2L1	FALSE	High	Master Protein	Q9HCN8	Stromal cell-derived factor 2-like protein 1 OS=Homo sapiens OX=9606 GN=SDF2L1 PE=1 SV=2	0	7.04803	10.8597	1	1	1	1	221	23.584	7.03	4.96727	1
RHOF	FALSE	High	Master Protein	Q9HBH0	Rho-related GTP-binding protein RhoF OS=Homo sapiens OX=9606 GN=RHOF PE=1 SV=1	0.00182704	3.00537	4.73934	1	1	1	1	211	23.61	8.65	1.66598	1
MRPL58	FALSE	High	Master Protein	Q14197	Peptidyl-tRNA hydrolase ICT1, mitochondrial OS=Homo sapiens OX=9606 GN=MRPL58 PE=1 SV=1	0	11.0755	18.932	3	3	3	1	206	23.615	10.07	8.12736	3
MRPL22	FALSE	High	Master Protein	Q9NWU5	39S ribosomal protein L22, mitochondrial OS=Homo sapiens OX=9606 GN=MRPL22 PE=1 SV=1	0	26.0369	38.3495	8	8	8	1	206	23.626	9.94	13.6263	8
MED18	FALSE	High	Master Protein	Q9BUE0	Mediator of RNA polymerase II transcription subunit 18 OS=Homo sapiens OX=9606 GN=MED18 PE=1 SV=1	0.00505618	2.30138	4.80769	1	1	1	1	208	23.647	6.54	1.89643	1
RAB8A	FALSE	High	Master Protein	P61006	Ras-related protein Rab-8A OS=Homo sapiens OX=9606 GN=RAB8A PE=1 SV=1	0	22.0621	27.0531	5	11	3	1	207	23.653	9.07	20.2291	5
SARNP	FALSE	High	Master Protein	P82979	SAP domain-containing ribonucleoprotein OS=Homo sapiens OX=9606 GN=SARNP PE=1 SV=3	0	7.61238	13.8095	2	2	2	1	210	23.656	6.42	5.32323	2
NDUFS8	FALSE	High	Master Protein	O00217	NADH dehydrogenase [ubiquinone] iron-sulfur protein 8, mitochondrial OS=Homo sapiens OX=9606 GN=NDUFS8 PE=1 SV=1	0	10.4891	16.1905	3	3	3	1	210	23.69	6.34	5.48103	3
RAB5B	FALSE	High	Master Protein	P61020	Ras-related protein Rab-5B OS=Homo sapiens OX=9606 GN=RAB5B PE=1 SV=1	0	14.9041	23.2558	4	4	2	1	215	23.692	8.13	9.14629	4
PPIB	FALSE	High	Master Protein	P23284	Peptidyl-prolyl cis-trans isomerase B OS=Homo sapiens OX=9606 GN=PPIB PE=1 SV=2	0	82.5834	51.3889	13	60	13	1	216	23.728	9.41	92.1442	13
BAG2	FALSE	High	Master Protein	O95816	BAG family molecular chaperone regulator 2 OS=Homo sapiens OX=9606 GN=BAG2 PE=1 SV=1	0.00182704	2.77211	5.21327	1	1	1	1	211	23.757	6.7	0	1
OSTF1	FALSE	High	Master Protein	Q92882	Osteoclast-stimulating factor 1 OS=Homo sapiens OX=9606 GN=OSTF1 PE=1 SV=2	0.000714796	4.56304	5.60748	1	1	1	1	214	23.772	5.68	2.36708	1
PGRMC2	FALSE	High	Master Protein	O15173	Membrane-associated progesterone receptor component 2 OS=Homo sapiens OX=9606 GN=PGRMC2 PE=1 SV=1	0	30.8159	26.9058	5	6	5	1	223	23.804	4.88	19.7398	5
DTYMK	FALSE	Medium	Master Protein	P23919	Thymidylate kinase OS=Homo sapiens OX=9606 GN=DTYMK PE=1 SV=4	0.0281042	1.18079	3.77358	1	1	1	1	212	23.804	8.27	0	1
GLTP	FALSE	High	Master Protein	Q9NZD2	Glycolipid transfer protein OS=Homo sapiens OX=9606 GN=GLTP PE=1 SV=3	0	6.82625	10.0478	2	2	2	1	209	23.834	7.39	3.91523	2
TMA16	FALSE	High	Master Protein	Q96EY4	Translation machinery-associated protein 16 OS=Homo sapiens OX=9606 GN=TMA16 PE=1 SV=2	0.00182704	3.51971	7.38916	1	1	1	1	203	23.849	9.26	3.27015	1
THEM6	FALSE	High	Master Protein	Q8WUY1	Protein THEM6 OS=Homo sapiens OX=9606 GN=THEM6 PE=1 SV=2	0	8.51112	15.8654	3	4	3	1	208	23.85	9.55	5.89884	3
GPX8	FALSE	High	Master Protein	Q8TED1	Probable glutathione peroxidase 8 OS=Homo sapiens OX=9606 GN=GPX8 PE=1 SV=2	0	13.4896	20.0957	4	5	4	1	209	23.866	9.35	12.156	4
C8orf82	FALSE	High	Master Protein	Q6P1X6	UPF0598 protein C8orf82 OS=Homo sapiens OX=9606 GN=C8orf82 PE=1 SV=2	0	9.23712	6.94444	1	2	1	1	216	23.874	9.14	6.18426	1
RAB14	FALSE	High	Master Protein	P61106	Ras-related protein Rab-14 OS=Homo sapiens OX=9606 GN=RAB14 PE=1 SV=4	0	30.9382	38.6047	5	9	4	1	215	23.882	6.21	25.3558	5
MRPL48	FALSE	High	Master Protein	Q96GC5	39S ribosomal protein L48, mitochondrial OS=Homo sapiens OX=9606 GN=MRPL48 PE=1 SV=2	0	17.9501	21.6981	4	5	4	1	212	23.92	8.98	14.1283	4
HMGB2	FALSE	High	Master Protein	P26583	High mobility group protein B2 OS=Homo sapiens OX=9606 GN=HMGB2 PE=1 SV=2	0	6.63219	11.4833	2	2	2	1	209	24.019	7.81	5.29012	2
RPL15	FALSE	High	Master Protein	P61313	60S ribosomal protein L15 OS=Homo sapiens OX=9606 GN=RPL15 PE=1 SV=2	0	17.8119	25.9804	5	5	5	1	204	24.131	11.62	9.91725	5
VHL	FALSE	Medium	Master Protein	P40337	von Hippel-Lindau disease tumor suppressor OS=Homo sapiens OX=9606 GN=VHL PE=1 SV=2	0.0256279	1.20586	3.28638	1	1	1	1	213	24.138	4.73	0	1
RPS8	FALSE	High	Master Protein	P62241	40S ribosomal protein S8 OS=Homo sapiens OX=9606 GN=RPS8 PE=1 SV=2	0	20.6386	33.6538	6	7	6	1	208	24.19	10.32	13.8537	6
MRPS26	FALSE	High	Master Protein	Q9BYN8	28S ribosomal protein S26, mitochondrial OS=Homo sapiens OX=9606 GN=MRPS26 PE=1 SV=1	0	34.6946	34.1463	8	9	8	1	205	24.197	10.39	18.9805	8
RAB2B	FALSE	High	Master Protein	Q8WUD1	Ras-related protein Rab-2B OS=Homo sapiens OX=9606 GN=RAB2B PE=1 SV=1	0	26.6562	31.0185	5	7	1	1	216	24.199	7.83	18.4124	5
RPL13	FALSE	High	Master Protein	P26373	60S ribosomal protein L13 OS=Homo sapiens OX=9606 GN=RPL13 PE=1 SV=4	0	13.8655	14.218	3	4	3	1	211	24.247	11.65	11.3206	3
GRPEL1	FALSE	High	Master Protein	Q9HAV7	GrpE protein homolog 1, mitochondrial OS=Homo sapiens OX=9606 GN=GRPEL1 PE=1 SV=2	0	13.2589	17.9724	3	4	3	1	217	24.264	8.12	12.0454	3
NUDT5	FALSE	High	Master Protein	Q9UKK9	ADP-sugar pyrophosphatase OS=Homo sapiens OX=9606 GN=NUDT5 PE=1 SV=1	0	14.8395	22.8311	4	4	4	1	219	24.312	4.94	7.63709	4
RAB21	FALSE	High	Master Protein	Q9UL25	Ras-related protein Rab-21 OS=Homo sapiens OX=9606 GN=RAB21 PE=1 SV=3	0	9.66472	16.4444	3	3	3	1	225	24.332	7.94	7.67486	3
RAB4A	FALSE	High	Master Protein	P20338	Ras-related protein Rab-4A OS=Homo sapiens OX=9606 GN=RAB4A PE=1 SV=3	0	12.4795	17.8899	3	6	2	1	218	24.374	6.07	15.2919	3
RAB11A	FALSE	High	Master Protein	P62491	Ras-related protein Rab-11A OS=Homo sapiens OX=9606 GN=RAB11A PE=1 SV=3	0	47.2548	54.6296	10	19	1	1	216	24.378	6.57	40.2618	10
TIMP2	FALSE	High	Master Protein	P16035	Metalloproteinase inhibitor 2 OS=Homo sapiens OX=9606 GN=TIMP2 PE=1 SV=2	0.000714796	4.14734	6.36364	1	1	1	1	220	24.383	7.49	3.00271	1
RAN	FALSE	High	Master Protein	P62826	GTP-binding nuclear protein Ran OS=Homo sapiens OX=9606 GN=RAN PE=1 SV=3	0	15.4916	21.2963	4	4	4	1	216	24.408	7.49	10.8385	4
RAB11B	FALSE	High	Master Protein	Q15907	Ras-related protein Rab-11B OS=Homo sapiens OX=9606 GN=RAB11B PE=1 SV=4	0	43.5386	46.789	10	17	1	1	218	24.473	5.94	34.4996	10
MRPL40	FALSE	High	Master Protein	Q9NQ50	39S ribosomal protein L40, mitochondrial OS=Homo sapiens OX=9606 GN=MRPL40 PE=1 SV=1	0	17.3946	28.1553	4	5	4	1	206	24.475	9.63	15.2652	4
HPRT1	FALSE	High	Master Protein	P00492	Hypoxanthine-guanine phosphoribosyltransferase OS=Homo sapiens OX=9606 GN=HPRT1 PE=1 SV=2	0	29.0966	38.0734	7	8	7	1	218	24.564	6.68	16.2363	7
SEC22B	FALSE	High	Master Protein	O75396	Vesicle-trafficking protein SEC22b OS=Homo sapiens OX=9606 GN=SEC22B PE=1 SV=4	0	45.0527	39.5349	7	13	7	1	215	24.578	6.92	35.7118	7
RPL10	FALSE	High	Master Protein	P27635	60S ribosomal protein L10 OS=Homo sapiens OX=9606 GN=RPL10 PE=1 SV=4	0	38.9554	27.1028	8	13	8	1	214	24.588	10.08	32.1656	8
SNRPB	FALSE	High	Master Protein	P14678	Small nuclear ribonucleoprotein-associated proteins B and B' OS=Homo sapiens OX=9606 GN=SNRPB PE=1 SV=2	0	12.5195	9.16667	2	4	2	1	240	24.594	11.19	10.8638	2
PCMT1	FALSE	High	Master Protein	P22061	Protein-L-isoaspartate(D-aspartate) O-methyltransferase OS=Homo sapiens OX=9606 GN=PCMT1 PE=1 SV=4	0	10.8017	20.7048	3	3	3	1	227	24.621	7.21	8.0716	3
LYPLA1	FALSE	High	Master Protein	O75608	Acyl-protein thioesterase 1 OS=Homo sapiens OX=9606 GN=LYPLA1 PE=1 SV=1	0	7.94703	13.913	3	3	3	1	230	24.653	6.77	1.64759	3
LYPLA2	FALSE	Medium	Master Protein	O95372	Acyl-protein thioesterase 2 OS=Homo sapiens OX=9606 GN=LYPLA2 PE=1 SV=1	0.0147446	1.537	3.4632	1	1	1	1	231	24.721	7.23	2.21047	1
SOD2	FALSE	High	Master Protein	P04179	Superoxide dismutase [Mn], mitochondrial OS=Homo sapiens OX=9606 GN=SOD2 PE=1 SV=3	0	18.5881	26.1261	4	4	4	1	222	24.735	8.25	12.9977	4
EEF1B2	FALSE	High	Master Protein	P24534	Elongation factor 1-beta OS=Homo sapiens OX=9606 GN=EEF1B2 PE=1 SV=3	0	5.89279	6.66667	1	1	1	1	225	24.748	4.67	3.58892	1
TMED3	FALSE	High	Master Protein	Q9Y3Q3	Transmembrane emp24 domain-containing protein 3 OS=Homo sapiens OX=9606 GN=TMED3 PE=1 SV=1	0	5.13419	4.60829	1	1	1	1	217	24.761	5.6	3.06923	1
SYNGR2	FALSE	Medium	Master Protein	O43760	Synaptogyrin-2 OS=Homo sapiens OX=9606 GN=SYNGR2 PE=1 SV=1	0.0121951	1.57089	4.46429	1	1	1	1	224	24.794	4.94	0	1
UCHL1	FALSE	High	Master Protein	P09936	Ubiquitin carboxyl-terminal hydrolase isozyme L1 OS=Homo sapiens OX=9606 GN=UCHL1 PE=1 SV=2	0	56.4555	32.287	7	20	7	1	223	24.808	5.48	43.325	7
RPL10A	FALSE	High	Master Protein	P62906	60S ribosomal protein L10a OS=Homo sapiens OX=9606 GN=RPL10A PE=1 SV=2	0	31.3973	20.2765	5	9	5	1	217	24.816	9.94	15.086	5
FAHD1	FALSE	High	Master Protein	Q6P587	Acylpyruvase FAHD1, mitochondrial OS=Homo sapiens OX=9606 GN=FAHD1 PE=1 SV=2	0.000714796	4.09023	7.14286	1	1	1	1	224	24.827	7.39	2.67204	1
RAB27A	FALSE	High	Master Protein	P51159	Ras-related protein Rab-27A OS=Homo sapiens OX=9606 GN=RAB27A PE=1 SV=3	0.00548246	2.12523	4.97738	1	1	1	1	221	24.852	5.22	1.75912	1
HMGB1	FALSE	High	Master Protein	P09429	High mobility group protein B1 OS=Homo sapiens OX=9606 GN=HMGB1 PE=1 SV=3	0	33.5625	22.3256	5	7	5	1	215	24.878	5.74	16.2726	5
MRPL24	FALSE	High	Master Protein	Q96A35	39S ribosomal protein L24, mitochondrial OS=Homo sapiens OX=9606 GN=MRPL24 PE=1 SV=1	0.00136612	3.99225	6.48148	1	1	1	1	216	24.899	9.29	2.81796	1
VAMP7	FALSE	High	Master Protein	P51809	Vesicle-associated membrane protein 7 OS=Homo sapiens OX=9606 GN=VAMP7 PE=1 SV=3	0	7.67015	14.5455	3	3	3	1	220	24.919	8.6	4.29004	3
CSNK2B	FALSE	High	Master Protein	P67870	Casein kinase II subunit beta OS=Homo sapiens OX=9606 GN=CSNK2B PE=1 SV=1	0.000714796	4.42102	6.51163	1	1	1	1	215	24.926	5.55	4.07178	1
TMED10	FALSE	High	Master Protein	P49755	Transmembrane emp24 domain-containing protein 10 OS=Homo sapiens OX=9606 GN=TMED10 PE=1 SV=2	0	55.7932	31.9635	6	19	6	1	219	24.96	7.44	43.3578	6
SPCS2	FALSE	High	Master Protein	Q15005	Signal peptidase complex subunit 2 OS=Homo sapiens OX=9606 GN=SPCS2 PE=1 SV=3	0	30.2034	27.8761	5	7	5	1	226	24.987	8.47	19.3303	5
PRDX6	FALSE	High	Master Protein	P30041	Peroxiredoxin-6 OS=Homo sapiens OX=9606 GN=PRDX6 PE=1 SV=3	0	31.9248	35.2679	8	12	8	1	224	25.019	6.38	19.3753	8
EIF3K	FALSE	High	Master Protein	Q9UBQ5	Eukaryotic translation initiation factor 3 subunit K OS=Homo sapiens OX=9606 GN=EIF3K PE=1 SV=1	0	7.53472	11.4679	2	2	2	1	218	25.043	4.93	4.85092	2
MOB1B	FALSE	High	Master Protein	Q7L9L4	MOB kinase activator 1B OS=Homo sapiens OX=9606 GN=MOB1B PE=1 SV=3	0	9.30316	13.8889	3	3	3	1	216	25.075	6.73	4.13443	3
EIF4E	FALSE	High	Master Protein	P06730	Eukaryotic translation initiation factor 4E OS=Homo sapiens OX=9606 GN=EIF4E PE=1 SV=2	0.00505618	2.23262	3.22581	1	1	1	1	217	25.082	6.15	0	1
TMED7	FALSE	High	Master Protein	Q9Y3B3	Transmembrane emp24 domain-containing protein 7 OS=Homo sapiens OX=9606 GN=TMED7 PE=1 SV=2	0.003517	2.62142	4.91071	1	1	1	1	224	25.156	6.89	2.10345	1
FKBP3	FALSE	High	Master Protein	Q00688	Peptidyl-prolyl cis-trans isomerase FKBP3 OS=Homo sapiens OX=9606 GN=FKBP3 PE=1 SV=1	0	16.1314	18.3036	4	5	4	1	224	25.161	9.28	9.49754	4
GRB2	FALSE	High	Master Protein	P62993	Growth factor receptor-bound protein 2 OS=Homo sapiens OX=9606 GN=GRB2 PE=1 SV=1	0	13.4301	23.0415	5	5	5	1	217	25.19	6.32	9.30499	5
CCDC43	FALSE	High	Master Protein	Q96MW1	Coiled-coil domain-containing protein 43 OS=Homo sapiens OX=9606 GN=CCDC43 PE=1 SV=2	0.00455063	2.30963	4.46429	1	1	1	1	224	25.233	4.92	0	1
PSMB6	FALSE	High	Master Protein	P28072	Proteasome subunit beta type-6 OS=Homo sapiens OX=9606 GN=PSMB6 PE=1 SV=4	0	16.6846	17.5732	4	4	4	1	239	25.341	4.92	9.90897	4
GADD45GIP1	FALSE	High	Master Protein	Q8TAE8	Growth arrest and DNA damage-inducible proteins-interacting protein 1 OS=Homo sapiens OX=9606 GN=GADD45GIP1 PE=1 SV=1	0	24.8148	36.036	5	6	5	1	222	25.368	10.02	15.683	5
CD9	FALSE	High	Master Protein	P21926	CD9 antigen OS=Homo sapiens OX=9606 GN=CD9 PE=1 SV=4	0.00548246	2.02041	4.38596	1	1	1	1	228	25.399	7.15	3.07508	1
SYNGR1	FALSE	High	Master Protein	O43759	Synaptogyrin-1 OS=Homo sapiens OX=9606 GN=SYNGR1 PE=1 SV=2	0	8.38293	10.3004	2	2	2	1	233	25.439	4.68	4.39429	2
TK1	FALSE	High	Master Protein	P04183	Thymidine kinase, cytosolic OS=Homo sapiens OX=9606 GN=TK1 PE=1 SV=2	0.00182704	2.99957	4.2735	1	1	1	1	234	25.452	8.51	2.27431	1
SRSF2	FALSE	High	Master Protein	Q01130	Serine/arginine-rich splicing factor 2 OS=Homo sapiens OX=9606 GN=SRSF2 PE=1 SV=4	0	12.523	11.3122	2	3	2	1	221	25.461	11.85	4.26131	2
GSTK1	FALSE	High	Master Protein	Q9Y2Q3	Glutathione S-transferase kappa 1 OS=Homo sapiens OX=9606 GN=GSTK1 PE=1 SV=3	0.00455063	2.42159	7.07965	1	1	1	1	226	25.48	8.41	0	1
TMEM65	FALSE	High	Master Protein	Q6PI78	Transmembrane protein 65 OS=Homo sapiens OX=9606 GN=TMEM65 PE=1 SV=2	0	20.5104	24.1667	5	7	5	1	240	25.481	8.6	15.6525	5
DNAJB9	FALSE	High	Master Protein	Q9UBS3	DnaJ homolog subfamily B member 9 OS=Homo sapiens OX=9606 GN=DNAJB9 PE=1 SV=1	0	6.17438	6.27803	1	1	1	1	223	25.502	8.27	2.76276	1
SRSF9	FALSE	High	Master Protein	Q13242	Serine/arginine-rich splicing factor 9 OS=Homo sapiens OX=9606 GN=SRSF9 PE=1 SV=1	0	8.41184	16.2896	3	5	3	1	221	25.526	8.65	9.17807	3
MT-CO2	FALSE	High	Master Protein	P00403	Cytochrome c oxidase subunit 2 OS=Homo sapiens OX=9606 GN=MT-CO2 PE=1 SV=1	0	30.636	23.348	4	11	4	1	227	25.548	4.82	23.5053	4
PAFAH1B2	FALSE	High	Master Protein	P68402	Platelet-activating factor acetylhydrolase IB subunit alpha2 OS=Homo sapiens OX=9606 GN=PAFAH1B2 PE=1 SV=1	0.000714796	4.04258	8.29694	2	2	2	1	229	25.553	5.92	1.73182	2
CARD19	FALSE	High	Master Protein	Q96LW7	Caspase recruitment domain-containing protein 19 OS=Homo sapiens OX=9606 GN=CARD19 PE=1 SV=1	0	5.16552	5.70175	1	1	1	1	228	25.573	9.2	3.33103	1
MRPS34	FALSE	High	Master Protein	P82930	28S ribosomal protein S34, mitochondrial OS=Homo sapiens OX=9606 GN=MRPS34 PE=1 SV=2	0	5.31403	9.63303	2	2	2	1	218	25.634	9.98	2.85084	2
PRXL2A	FALSE	High	Master Protein	Q9BRX8	Peroxiredoxin-like 2A OS=Homo sapiens OX=9606 GN=PRXL2A PE=1 SV=3	0.000714796	4.16819	6.55022	1	1	1	1	229	25.747	8.84	2.48829	1
CD81	FALSE	High	Master Protein	P60033	CD81 antigen OS=Homo sapiens OX=9606 GN=CD81 PE=1 SV=1	0.00182704	3.00397	8.47458	1	1	1	1	236	25.792	5.29	3.00223	1
CCDC124	FALSE	High	Master Protein	Q96CT7	Coiled-coil domain-containing protein 124 OS=Homo sapiens OX=9606 GN=CCDC124 PE=1 SV=1	0.000714796	4.60206	5.8296	1	1	1	1	223	25.82	9.54	3.00919	1
PSMA2	FALSE	High	Master Protein	P25787	Proteasome subunit alpha type-2 OS=Homo sapiens OX=9606 GN=PSMA2 PE=1 SV=2	0	24.5964	32.906	5	6	5	1	234	25.882	7.43	12.195	5
DNAJC30	FALSE	High	Master Protein	Q96LL9	DnaJ homolog subfamily C member 30, mitochondrial OS=Homo sapiens OX=9606 GN=DNAJC30 PE=1 SV=3	0.00505618	2.26978	3.9823	1	1	1	1	226	25.945	10.49	0	1
TMED5	FALSE	High	Master Protein	Q9Y3A6	Transmembrane emp24 domain-containing protein 5 OS=Homo sapiens OX=9606 GN=TMED5 PE=1 SV=1	0	5.02141	5.24017	1	1	1	1	229	25.988	4.84	2.20622	1
PBDC1	FALSE	High	Master Protein	Q9BVG4	Protein PBDC1 OS=Homo sapiens OX=9606 GN=PBDC1 PE=1 SV=1	0	6.81994	9.01288	2	2	2	1	233	26.041	4.79	2.90125	2
MESD	FALSE	High	Master Protein	Q14696	LRP chaperone MESD OS=Homo sapiens OX=9606 GN=MESD PE=1 SV=2	0.00182704	3.05335	4.2735	1	1	1	1	234	26.06	7.78	1.97798	1
BCAS2	FALSE	High	Master Protein	O75934	Pre-mRNA-splicing factor SPF27 OS=Homo sapiens OX=9606 GN=BCAS2 PE=1 SV=1	0.00182704	3.00083	5.33333	1	1	1	1	225	26.115	5.66	0	1
CHCHD3	FALSE	High	Master Protein	Q9NX63	MICOS complex subunit MIC19 OS=Homo sapiens OX=9606 GN=CHCHD3 PE=1 SV=1	0	5.28467	6.60793	1	1	1	1	227	26.136	8.28	3.68439	1
LGALS3	FALSE	High	Master Protein	P17931	Galectin-3 OS=Homo sapiens OX=9606 GN=LGALS3 PE=1 SV=5	0.00182704	2.75326	4.4	1	1	1	1	250	26.136	8.56	0	1
UCHL3	FALSE	High	Master Protein	P15374	Ubiquitin carboxyl-terminal hydrolase isozyme L3 OS=Homo sapiens OX=9606 GN=UCHL3 PE=1 SV=1	0	10.5277	12.6087	2	3	2	1	230	26.166	4.92	7.33283	2
CACYBP	FALSE	High	Master Protein	Q9HB71	Calcyclin-binding protein OS=Homo sapiens OX=9606 GN=CACYBP PE=1 SV=2	0	26.0396	27.193	5	6	5	1	228	26.194	8.25	17.5442	5
TMEM109	FALSE	High	Master Protein	Q9BVC6	Transmembrane protein 109 OS=Homo sapiens OX=9606 GN=TMEM109 PE=1 SV=1	0	6.46986	4.93827	1	4	1	1	243	26.194	10.48	4.2208	1
NUDT21	FALSE	High	Master Protein	O43809	Cleavage and polyadenylation specificity factor subunit 5 OS=Homo sapiens OX=9606 GN=NUDT21 PE=1 SV=1	0	18.1145	18.0617	4	5	4	1	227	26.211	8.82	12.0878	4
BCL10	FALSE	High	Master Protein	O95999	B-cell lymphoma/leukemia 10 OS=Homo sapiens OX=9606 GN=BCL10 PE=1 SV=1	0.00136612	3.56193	4.29185	1	1	1	1	233	26.235	5.74	2.80544	1
TMUB1	FALSE	High	Master Protein	Q9BVT8	Transmembrane and ubiquitin-like domain-containing protein 1 OS=Homo sapiens OX=9606 GN=TMUB1 PE=1 SV=1	0.00505618	2.2455	4.87805	1	1	1	1	246	26.245	5.72	2.26891	1
IDI1	FALSE	High	Master Protein	Q13907	Isopentenyl-diphosphate Delta-isomerase 1 OS=Homo sapiens OX=9606 GN=IDI1 PE=1 SV=2	0	5.77781	7.92952	2	2	2	1	227	26.302	6.34	4.11551	2
EXOSC4	FALSE	High	Master Protein	Q9NPD3	Exosome complex component RRP41 OS=Homo sapiens OX=9606 GN=EXOSC4 PE=1 SV=3	0.00182704	3.22403	4.08163	1	1	1	1	245	26.366	6.52	2.10941	1
PSMA5	FALSE	High	Master Protein	P28066	Proteasome subunit alpha type-5 OS=Homo sapiens OX=9606 GN=PSMA5 PE=1 SV=3	0	34.04	38.5892	8	9	8	1	241	26.394	4.79	22.8261	8
NAA10	FALSE	High	Master Protein	P41227	N-alpha-acetyltransferase 10 OS=Homo sapiens OX=9606 GN=NAA10 PE=1 SV=1	0.00182704	3.46496	8.08511	1	1	1	1	235	26.442	5.64	2.76479	1
EMC7	FALSE	High	Master Protein	Q9NPA0	ER membrane protein complex subunit 7 OS=Homo sapiens OX=9606 GN=EMC7 PE=1 SV=1	0	13.0126	19.8347	3	4	3	1	242	26.454	9.25	4.35733	3
PSMB1	FALSE	High	Master Protein	P20618	Proteasome subunit beta type-1 OS=Homo sapiens OX=9606 GN=PSMB1 PE=1 SV=2	0	78.8027	43.5685	8	20	8	1	241	26.472	8.13	52.1702	8
GSTM3	FALSE	High	Master Protein	P21266	Glutathione S-transferase Mu 3 OS=Homo sapiens OX=9606 GN=GSTM3 PE=1 SV=3	0	12.8891	18.2222	4	5	4	1	225	26.542	5.54	7.19974	4
DUT	FALSE	High	Master Protein	P33316	Deoxyuridine 5'-triphosphate nucleotidohydrolase, mitochondrial OS=Homo sapiens OX=9606 GN=DUT PE=1 SV=4	0	57.4924	36.9048	6	17	6	1	252	26.547	9.36	41.9411	6
EIF6	FALSE	High	Master Protein	P56537	Eukaryotic translation initiation factor 6 OS=Homo sapiens OX=9606 GN=EIF6 PE=1 SV=1	0	16.5766	20	3	4	3	1	245	26.582	4.68	11.2232	3
TPI1	FALSE	High	Master Protein	P60174	Triosephosphate isomerase OS=Homo sapiens OX=9606 GN=TPI1 PE=1 SV=4	0	55.9954	40.1606	7	13	7	1	249	26.653	6.9	39.7863	7
RPS3	FALSE	High	Master Protein	P23396	40S ribosomal protein S3 OS=Homo sapiens OX=9606 GN=RPS3 PE=1 SV=2	0	26.5144	37.4486	8	8	8	1	243	26.671	9.66	15.8884	8
HDGF	FALSE	High	Master Protein	P51858	Hepatoma-derived growth factor OS=Homo sapiens OX=9606 GN=HDGF PE=1 SV=1	0	13.941	17.5	3	3	3	1	240	26.772	4.73	7.62893	3
REXO2	FALSE	High	Master Protein	Q9Y3B8	Oligoribonuclease, mitochondrial OS=Homo sapiens OX=9606 GN=REXO2 PE=1 SV=3	0	8.96874	14.7679	4	4	4	1	237	26.816	6.87	4.26163	4
CLIC1	FALSE	High	Master Protein	O00299	Chloride intracellular channel protein 1 OS=Homo sapiens OX=9606 GN=CLIC1 PE=1 SV=4	0	34.2732	38.1743	7	11	6	1	241	26.906	5.17	19.9242	7
HSD17B10	FALSE	High	Master Protein	Q99714	3-hydroxyacyl-CoA dehydrogenase type-2 OS=Homo sapiens OX=9606 GN=HSD17B10 PE=1 SV=3	0	10.416	18.3908	4	4	4	1	261	26.906	7.78	7.96249	4
MOB2	FALSE	High	Master Protein	Q70IA6	MOB kinase activator 2 OS=Homo sapiens OX=9606 GN=MOB2 PE=1 SV=1	0.00182704	3.09135	4.64135	1	1	1	1	237	26.909	6.79	1.68545	1
HSD17B8	FALSE	Medium	Master Protein	Q92506	(3R)-3-hydroxyacyl-CoA dehydrogenase OS=Homo sapiens OX=9606 GN=HSD17B8 PE=1 SV=2	0.0447686	0.871924	4.98084	1	1	1	1	261	26.957	6.54	0	1
PDF	FALSE	Medium	Master Protein	Q9HBH1	Peptide deformylase, mitochondrial OS=Homo sapiens OX=9606 GN=PDF PE=1 SV=1	0.0281042	1.17751	4.11523	1	1	1	1	243	26.996	9.16	0	1
TMCO1	FALSE	High	Master Protein	Q9UM00	Calcium load-activated calcium channel OS=Homo sapiens OX=9606 GN=TMCO1 PE=1 SV=2	0.000714796	4.73795	9.20502	2	2	2	1	239	27.061	10.26	4.95969	2
DIABLO	FALSE	High	Master Protein	Q9NR28	Diablo homolog, mitochondrial OS=Homo sapiens OX=9606 GN=DIABLO PE=1 SV=1	0	39.7523	29.7071	7	9	7	1	239	27.114	5.9	24.8803	7
NAA40	FALSE	Medium	Master Protein	Q86UY6	N-alpha-acetyltransferase 40 OS=Homo sapiens OX=9606 GN=NAA40 PE=1 SV=1	0.0217279	1.33762	5.06329	1	1	1	1	237	27.176	7.39	0	1
VAPB	FALSE	High	Master Protein	O95292	Vesicle-associated membrane protein-associated protein B/C OS=Homo sapiens OX=9606 GN=VAPB PE=1 SV=3	0	15.14	21.3992	4	4	3	1	243	27.211	7.3	11.9581	4
TMED9	FALSE	High	Master Protein	Q9BVK6	Transmembrane emp24 domain-containing protein 9 OS=Homo sapiens OX=9606 GN=TMED9 PE=1 SV=2	0	9.97235	12.766	3	4	3	1	235	27.26	8.02	8.40216	3
TBCB	FALSE	High	Master Protein	Q99426	Tubulin-folding cofactor B OS=Homo sapiens OX=9606 GN=TBCB PE=1 SV=2	0	9.24829	12.7049	3	3	3	1	244	27.308	5.15	4.75738	3
SRSF7	FALSE	High	Master Protein	Q16629	Serine/arginine-rich splicing factor 7 OS=Homo sapiens OX=9606 GN=SRSF7 PE=1 SV=1	0	14.3023	17.6471	4	4	3	1	238	27.35	11.82	6.92724	4
EIF4H	FALSE	High	Master Protein	Q15056	Eukaryotic translation initiation factor 4H OS=Homo sapiens OX=9606 GN=EIF4H PE=1 SV=5	0	11.8808	20.1613	3	3	3	1	248	27.368	7.23	8.19738	3
MMAB	FALSE	High	Master Protein	Q96EY8	Corrinoid adenosyltransferase OS=Homo sapiens OX=9606 GN=MMAB PE=1 SV=1	0	6.70669	8	2	2	2	1	250	27.371	8.6	1.9966	2
NDUFV2	FALSE	High	Master Protein	P19404	NADH dehydrogenase [ubiquinone] flavoprotein 2, mitochondrial OS=Homo sapiens OX=9606 GN=NDUFV2 PE=1 SV=2	0.00913487	1.76751	5.22088	1	1	1	1	249	27.374	8.06	0	1
PSMA6	FALSE	High	Master Protein	P60900	Proteasome subunit alpha type-6 OS=Homo sapiens OX=9606 GN=PSMA6 PE=1 SV=1	0	22.1513	21.5447	4	5	4	1	246	27.382	6.76	11.1392	4
PSME2	FALSE	High	Master Protein	Q9UL46	Proteasome activator complex subunit 2 OS=Homo sapiens OX=9606 GN=PSME2 PE=1 SV=4	0	5.48413	5.85774	1	1	1	1	239	27.384	5.73	2.81149	1
PGLS	FALSE	High	Master Protein	O95336	6-phosphogluconolactonase OS=Homo sapiens OX=9606 GN=PGLS PE=1 SV=2	0.00455063	2.36572	6.20155	1	1	1	1	258	27.53	6.05	2.33487	1
MRTO4	FALSE	High	Master Protein	Q9UKD2	mRNA turnover protein 4 homolog OS=Homo sapiens OX=9606 GN=MRTO4 PE=1 SV=2	0.00182704	2.74328	6.27615	1	1	1	1	239	27.543	8.29	0	1
GSTO1	FALSE	High	Master Protein	P78417	Glutathione S-transferase omega-1 OS=Homo sapiens OX=9606 GN=GSTO1 PE=1 SV=2	0	11.8515	18.2573	4	4	4	1	241	27.548	6.6	5.06269	4
CASP14	FALSE	High	Master Protein	P31944	Caspase-14 OS=Homo sapiens OX=9606 GN=CASP14 PE=1 SV=2	0.00182704	2.82857	4.54545	1	1	1	1	242	27.662	5.58	1.76835	1
PRDX3	FALSE	High	Master Protein	P30048	Thioredoxin-dependent peroxide reductase, mitochondrial OS=Homo sapiens OX=9606 GN=PRDX3 PE=1 SV=3	0	12.244	12.1094	3	5	3	1	256	27.675	7.78	7.82271	3
YWHAZ	FALSE	High	Master Protein	P63104	14-3-3 protein zeta/delta OS=Homo sapiens OX=9606 GN=YWHAZ PE=1 SV=1	0	55.766	47.3469	10	24	8	1	245	27.728	4.79	49.3675	10
SRSF1	FALSE	High	Master Protein	Q07955	Serine/arginine-rich splicing factor 1 OS=Homo sapiens OX=9606 GN=SRSF1 PE=1 SV=2	0	15.7505	23.7903	5	6	5	1	248	27.728	10.36	10.2298	5
YWHAQ	FALSE	High	Master Protein	P27348	14-3-3 protein theta OS=Homo sapiens OX=9606 GN=YWHAQ PE=1 SV=1	0	26.0916	25.3061	5	12	3	1	245	27.747	4.78	23.243	5
SFN	FALSE	High	Master Protein	P31947	14-3-3 protein sigma OS=Homo sapiens OX=9606 GN=SFN PE=1 SV=1	0	27.7952	26.6129	6	14	4	1	248	27.757	4.74	22.5679	6
BRI3BP	FALSE	High	Master Protein	Q8WY22	BRI3-binding protein OS=Homo sapiens OX=9606 GN=BRI3BP PE=1 SV=1	0	14.9425	14.3426	2	2	2	1	251	27.818	9.44	7.39766	2
ETFB	FALSE	High	Master Protein	P38117	Electron transfer flavoprotein subunit beta OS=Homo sapiens OX=9606 GN=ETFB PE=1 SV=3	0	6.28261	8.62745	2	2	2	1	255	27.826	8.1	1.74614	2
ETHE1	FALSE	High	Master Protein	O95571	Persulfide dioxygenase ETHE1, mitochondrial OS=Homo sapiens OX=9606 GN=ETHE1 PE=1 SV=2	0	10.8464	14.5669	3	3	3	1	254	27.855	6.83	6.36694	3
PSMA7	FALSE	High	Master Protein	O14818	Proteasome subunit alpha type-7 OS=Homo sapiens OX=9606 GN=PSMA7 PE=1 SV=1	0	27.2178	31.0484	6	6	6	1	248	27.87	8.46	15.7302	6
VAPA	FALSE	High	Master Protein	Q9P0L0	Vesicle-associated membrane protein-associated protein A OS=Homo sapiens OX=9606 GN=VAPA PE=1 SV=3	0	17.8985	15.6627	4	5	3	1	249	27.875	8.62	14.3723	4
RPL8	FALSE	High	Master Protein	P62917	60S ribosomal protein L8 OS=Homo sapiens OX=9606 GN=RPL8 PE=1 SV=2	0	20.2332	16.7315	5	6	5	1	257	28.007	11.03	14.9679	5
PMM2	FALSE	High	Master Protein	O15305	Phosphomannomutase 2 OS=Homo sapiens OX=9606 GN=PMM2 PE=1 SV=1	0	6.8118	13.0081	3	3	3	1	246	28.064	6.77	6.43812	3
YWHAB	FALSE	High	Master Protein	P31946	14-3-3 protein beta/alpha OS=Homo sapiens OX=9606 GN=YWHAB PE=1 SV=3	0	40.1899	33.7398	7	16	4	1	246	28.065	4.83	32.9913	7
WBP2	FALSE	High	Master Protein	Q969T9	WW domain-binding protein 2 OS=Homo sapiens OX=9606 GN=WBP2 PE=1 SV=1	0.000714796	4.22915	5.36398	1	1	1	1	261	28.068	5.91	2.73161	1
TIMM21	FALSE	High	Master Protein	Q9BVV7	Mitochondrial import inner membrane translocase subunit Tim21 OS=Homo sapiens OX=9606 GN=TIMM21 PE=1 SV=1	0	6.00954	7.66129	2	2	2	1	248	28.185	9.7	2.13312	2
YWHAH	FALSE	High	Master Protein	Q04917	14-3-3 protein eta OS=Homo sapiens OX=9606 GN=YWHAH PE=1 SV=4	0	24.8178	21.1382	5	13	3	1	246	28.201	4.84	22.4922	5
SPINT2	FALSE	High	Master Protein	O43291	Kunitz-type protease inhibitor 2 OS=Homo sapiens OX=9606 GN=SPINT2 PE=1 SV=2	0.00182704	2.8573	5.55556	1	1	1	1	252	28.21	8.29	2.02287	1
EXOSC6	FALSE	High	Master Protein	Q5RKV6	Exosome complex component MTR3 OS=Homo sapiens OX=9606 GN=EXOSC6 PE=1 SV=1	0	6.71969	11.3971	2	2	2	1	272	28.218	6.28	5.20699	2
RAB6D	FALSE	High	Master Protein	Q53S08	Ras-related protein Rab-6D OS=Homo sapiens OX=9606 GN=RAB6D PE=2 SV=1	0	7.65061	11.0236	2	2	1	1	254	28.224	6.74	4.87856	2
YWHAG	FALSE	High	Master Protein	P61981	14-3-3 protein gamma OS=Homo sapiens OX=9606 GN=YWHAG PE=1 SV=2	0	20.6725	20.6478	5	12	2	1	247	28.285	4.89	18.3556	5
CAPNS1	FALSE	High	Master Protein	P04632	Calpain small subunit 1 OS=Homo sapiens OX=9606 GN=CAPNS1 PE=1 SV=1	0	17.8495	15.2985	4	5	4	1	268	28.298	5.2	8.05635	4
EIF4E2	FALSE	Medium	Master Protein	O60573	Eukaryotic translation initiation factor 4E type 2 OS=Homo sapiens OX=9606 GN=EIF4E2 PE=1 SV=1	0.0198123	1.41285	6.53061	1	1	1	1	245	28.344	8.88	0	1
SNRPA1	FALSE	High	Master Protein	P09661	U2 small nuclear ribonucleoprotein A' OS=Homo sapiens OX=9606 GN=SNRPA1 PE=1 SV=2	0	5.00695	5.88235	2	2	2	1	255	28.398	8.62	1.96933	2
PSMA3	FALSE	High	Master Protein	P25788	Proteasome subunit alpha type-3 OS=Homo sapiens OX=9606 GN=PSMA3 PE=1 SV=2	0	21.3956	20	6	7	6	1	255	28.415	5.33	14.9574	6
NFU1	FALSE	High	Master Protein	Q9UMS0	NFU1 iron-sulfur cluster scaffold homolog, mitochondrial OS=Homo sapiens OX=9606 GN=NFU1 PE=1 SV=2	0	6.51278	9.84252	2	2	2	1	254	28.444	5.07	1.6814	2
PSMB5	FALSE	High	Master Protein	P28074	Proteasome subunit beta type-5 OS=Homo sapiens OX=9606 GN=PSMB5 PE=1 SV=3	0	47.8078	37.2624	9	14	9	1	263	28.462	6.92	31.0387	9
TPM4	FALSE	High	Master Protein	P67936	Tropomyosin alpha-4 chain OS=Homo sapiens OX=9606 GN=TPM4 PE=1 SV=3	0	18.0307	23.3871	5	7	4	1	248	28.504	4.69	11.6803	5
RPS6	FALSE	High	Master Protein	P62753	40S ribosomal protein S6 OS=Homo sapiens OX=9606 GN=RPS6 PE=1 SV=1	0	22.8031	16.4659	4	6	4	1	249	28.663	10.84	13.8534	4
PSME1	FALSE	High	Master Protein	Q06323	Proteasome activator complex subunit 1 OS=Homo sapiens OX=9606 GN=PSME1 PE=1 SV=1	0	21.3536	26.9076	6	6	6	1	249	28.705	6.02	16.102	6
SBDS	FALSE	High	Master Protein	Q9Y3A5	Ribosome maturation protein SBDS OS=Homo sapiens OX=9606 GN=SBDS PE=1 SV=4	0.00182704	2.73605	7.6	2	2	2	1	250	28.745	8.75	0	2
PCNA	FALSE	High	Master Protein	P12004	Proliferating cell nuclear antigen OS=Homo sapiens OX=9606 GN=PCNA PE=1 SV=1	0	27.3573	28.3525	7	8	7	1	261	28.75	4.69	15.2201	7
CLIC4	FALSE	High	Master Protein	Q9Y696	Chloride intracellular channel protein 4 OS=Homo sapiens OX=9606 GN=CLIC4 PE=1 SV=4	0	26.2863	36.7589	7	7	6	1	253	28.754	5.59	14.2884	7
ANP32B	FALSE	High	Master Protein	Q92688	Acidic leucine-rich nuclear phosphoprotein 32 family member B OS=Homo sapiens OX=9606 GN=ANP32B PE=1 SV=1	0	9.92979	9.56175	2	3	2	1	251	28.77	4.06	3.58125	2
PGAM1	FALSE	High	Master Protein	P18669	Phosphoglycerate mutase 1 OS=Homo sapiens OX=9606 GN=PGAM1 PE=1 SV=2	0	46.3433	33.8583	7	10	7	1	254	28.786	7.18	28.939	7
ATP5PB	FALSE	High	Master Protein	P24539	ATP synthase F(0) complex subunit B1, mitochondrial OS=Homo sapiens OX=9606 GN=ATP5PB PE=1 SV=2	0.00182704	3.26922	4.29688	1	1	1	1	256	28.89	9.36	2.03	1
ENOPH1	FALSE	High	Master Protein	Q9UHY7	Enolase-phosphatase E1 OS=Homo sapiens OX=9606 GN=ENOPH1 PE=1 SV=1	0.00182704	3.31704	4.5977	1	1	1	1	261	28.914	4.78	1.86218	1
TMEM70	FALSE	High	Master Protein	Q9BUB7	Transmembrane protein 70, mitochondrial OS=Homo sapiens OX=9606 GN=TMEM70 PE=1 SV=2	0	12.097	11.5385	2	3	2	1	260	28.951	8.91	8.61235	2
ERP29	FALSE	High	Master Protein	P30040	Endoplasmic reticulum resident protein 29 OS=Homo sapiens OX=9606 GN=ERP29 PE=1 SV=4	0	18.4883	21.8391	5	5	5	1	261	28.975	7.31	7.76727	5
EMD	FALSE	High	Master Protein	P50402	Emerin OS=Homo sapiens OX=9606 GN=EMD PE=1 SV=1	0	8.32763	9.84252	2	2	2	1	254	28.976	5.5	2.39156	2
TFAM	FALSE	High	Master Protein	Q00059	Transcription factor A, mitochondrial OS=Homo sapiens OX=9606 GN=TFAM PE=1 SV=1	0	47.2022	32.1138	9	15	9	1	246	29.078	9.72	28.9226	9
YWHAE	FALSE	High	Master Protein	P62258	14-3-3 protein epsilon OS=Homo sapiens OX=9606 GN=YWHAE PE=1 SV=1	0	59.0851	42.3529	11	23	9	1	255	29.155	4.74	48.6882	11
RPL7	FALSE	High	Master Protein	P18124	60S ribosomal protein L7 OS=Homo sapiens OX=9606 GN=RPL7 PE=1 SV=1	0.000714796	4.01414	7.66129	2	2	2	1	248	29.207	10.65	1.88752	2
MRPS18B	FALSE	High	Master Protein	Q9Y676	28S ribosomal protein S18b, mitochondrial OS=Homo sapiens OX=9606 GN=MRPS18B PE=1 SV=1	0	4.77859	3.87597	1	1	1	1	258	29.377	9.38	1.9522	1
MRPL47	FALSE	High	Master Protein	Q9HD33	39S ribosomal protein L47, mitochondrial OS=Homo sapiens OX=9606 GN=MRPL47 PE=1 SV=2	0	24.6121	21.2	5	8	5	1	250	29.432	10.37	14.5747	5
PSMA4	FALSE	High	Master Protein	P25789	Proteasome subunit alpha type-4 OS=Homo sapiens OX=9606 GN=PSMA4 PE=1 SV=1	0	12.8126	13.41	4	6	4	1	261	29.465	7.72	5.8071	4
PSME3	FALSE	High	Master Protein	P61289	Proteasome activator complex subunit 3 OS=Homo sapiens OX=9606 GN=PSME3 PE=1 SV=1	0	29.7021	25.9843	7	9	7	1	254	29.488	5.95	10.5447	7
PSMA1	FALSE	High	Master Protein	P25786	Proteasome subunit alpha type-1 OS=Homo sapiens OX=9606 GN=PSMA1 PE=1 SV=1	0	31.6347	25.4753	6	7	6	1	263	29.537	6.61	15.2349	6
EXOSC3	FALSE	High	Master Protein	Q9NQT5	Exosome complex component RRP40 OS=Homo sapiens OX=9606 GN=EXOSC3 PE=1 SV=3	0.000714796	4.54546	7.63636	1	1	1	1	275	29.553	8.1	2.71433	1
NNMT	FALSE	High	Master Protein	P40261	Nicotinamide N-methyltransferase OS=Homo sapiens OX=9606 GN=NNMT PE=1 SV=1	0	10.1015	9.4697	2	2	2	1	264	29.555	5.74	6.29507	2
RPS4X	FALSE	High	Master Protein	P62701	40S ribosomal protein S4, X isoform OS=Homo sapiens OX=9606 GN=RPS4X PE=1 SV=2	0	26.8162	24.7148	6	9	6	1	263	29.579	10.15	12.9902	6
SRPRB	FALSE	High	Master Protein	Q9Y5M8	Signal recognition particle receptor subunit beta OS=Homo sapiens OX=9606 GN=SRPRB PE=1 SV=3	0	19.6974	23.6162	6	6	6	1	271	29.684	9.04	10.8261	6
LASP1	FALSE	High	Master Protein	Q14847	LIM and SH3 domain protein 1 OS=Homo sapiens OX=9606 GN=LASP1 PE=1 SV=2	0	8.74137	10.3448	2	2	2	1	261	29.698	7.05	6.5574	2
PHB	FALSE	High	Master Protein	P35232	Prohibitin OS=Homo sapiens OX=9606 GN=PHB PE=1 SV=1	0	5.71014	7.35294	2	2	2	1	272	29.786	5.76	4.11587	2
PSMF1	FALSE	Medium	Master Protein	Q92530	Proteasome inhibitor PI31 subunit OS=Homo sapiens OX=9606 GN=PSMF1 PE=1 SV=2	0.0389676	1.00913	2.21402	1	1	1	1	271	29.798	5.74	0	1
DNAJC9	FALSE	High	Master Protein	Q8WXX5	DnaJ homolog subfamily C member 9 OS=Homo sapiens OX=9606 GN=DNAJC9 PE=1 SV=1	0	7.89046	7.69231	2	2	2	1	260	29.891	5.73	5.10574	2
DHRS2	FALSE	High	Master Protein	Q13268	Dehydrogenase/reductase SDR family member 2, mitochondrial OS=Homo sapiens OX=9606 GN=DHRS2 PE=1 SV=4	0	7.28887	6.07143	1	1	1	1	280	29.908	9.01	2.89534	1
RPS3A	FALSE	High	Master Protein	P61247	40S ribosomal protein S3a OS=Homo sapiens OX=9606 GN=RPS3A PE=1 SV=2	0	11.1577	16.6667	4	4	4	1	264	29.926	9.73	5.80175	4
PSMB7	FALSE	High	Master Protein	Q99436	Proteasome subunit beta type-7 OS=Homo sapiens OX=9606 GN=PSMB7 PE=1 SV=1	0	15.8081	12.2744	4	6	4	1	277	29.946	7.68	11.794	4
RPL7A	FALSE	High	Master Protein	P62424	60S ribosomal protein L7a OS=Homo sapiens OX=9606 GN=RPL7A PE=1 SV=2	0	19.9748	15.4135	5	6	5	1	266	29.977	10.61	11.0363	5
MAPRE1	FALSE	High	Master Protein	Q15691	Microtubule-associated protein RP/EB family member 1 OS=Homo sapiens OX=9606 GN=MAPRE1 PE=1 SV=3	0	30.2926	30.597	7	9	7	1	268	29.98	5.14	20.5503	7
CCSAP	FALSE	Medium	Master Protein	Q6IQ19	Centriole, cilia and spindle-associated protein OS=Homo sapiens OX=9606 GN=CCSAP PE=1 SV=2	0.0443102	0.890084	5.18519	1	1	1	1	270	30.198	7.84	0	1
ITM2B	FALSE	High	Master Protein	Q9Y287	Integral membrane protein 2B OS=Homo sapiens OX=9606 GN=ITM2B PE=1 SV=1	0.00182704	3.15646	3.7594	1	1	1	1	266	30.318	5.14	2.32812	1
PSMB8	FALSE	High	Master Protein	P28062	Proteasome subunit beta type-8 OS=Homo sapiens OX=9606 GN=PSMB8 PE=1 SV=3	0	20.063	18.4783	4	4	4	1	276	30.335	7.43	12.9936	4
CBR1	FALSE	High	Master Protein	P16152	Carbonyl reductase [NADPH] 1 OS=Homo sapiens OX=9606 GN=CBR1 PE=1 SV=3	0	21.8476	29.6029	5	5	5	1	277	30.356	8.32	13.6017	5
PEF1	FALSE	High	Master Protein	Q9UBV8	Peflin OS=Homo sapiens OX=9606 GN=PEF1 PE=1 SV=1	0.00455063	2.40793	2.8169	1	1	1	1	284	30.361	6.54	1.60844	1
PRDX4	FALSE	High	Master Protein	Q13162	Peroxiredoxin-4 OS=Homo sapiens OX=9606 GN=PRDX4 PE=1 SV=1	0	16.5797	21.0332	5	8	4	1	271	30.521	6.29	14.5812	5
DHRS4L1	FALSE	High	Master Protein	P0CG22	Putative dehydrogenase/reductase SDR family member 4-like 1 OS=Homo sapiens OX=9606 GN=DHRS4L1 PE=5 SV=1	0.00182704	3.10846	3.20285	1	1	1	1	281	30.588	9.77	2.459	1
VDAC3	FALSE	High	Master Protein	Q9Y277	Voltage-dependent anion-selective channel protein 3 OS=Homo sapiens OX=9606 GN=VDAC3 PE=1 SV=1	0	30.7661	24.735	5	6	4	1	283	30.639	8.66	17.4254	5
ANP32E	FALSE	Medium	Master Protein	Q9BTT0	Acidic leucine-rich nuclear phosphoprotein 32 family member E OS=Homo sapiens OX=9606 GN=ANP32E PE=1 SV=1	0.0217279	1.31587	2.23881	1	1	1	1	268	30.674	3.85	1.69505	1
FGF2	FALSE	High	Master Protein	P09038	Fibroblast growth factor 2 OS=Homo sapiens OX=9606 GN=FGF2 PE=1 SV=3	0	9.16527	9.375	3	3	3	1	288	30.751	11.18	5.03109	3
VDAC1	FALSE	High	Master Protein	P21796	Voltage-dependent anion-selective channel protein 1 OS=Homo sapiens OX=9606 GN=VDAC1 PE=1 SV=2	0	15.0818	18.0212	4	4	3	1	283	30.754	8.54	8.8994	4
FAM210A	FALSE	High	Master Protein	Q96ND0	Protein FAM210A OS=Homo sapiens OX=9606 GN=FAM210A PE=1 SV=2	0	5.92589	8.82353	2	2	2	1	272	30.757	9.76	3.94387	2
UQCRFS1P1	FALSE	High	Master Protein	P0C7P4	Putative cytochrome b-c1 complex subunit Rieske-like protein 1 OS=Homo sapiens OX=9606 GN=UQCRFS1P1 PE=5 SV=1	0	17.2652	18.0212	4	5	4	1	283	30.796	8.87	9.81597	4
HNRNPA0	FALSE	High	Master Protein	Q13151	Heterogeneous nuclear ribonucleoprotein A0 OS=Homo sapiens OX=9606 GN=HNRNPA0 PE=1 SV=1	0	9.8837	9.18033	3	5	1	1	305	30.822	9.29	10.5307	3
EEF1D	FALSE	High	Master Protein	P29692	Elongation factor 1-delta OS=Homo sapiens OX=9606 GN=EEF1D PE=1 SV=5	0	15.3954	18.5053	4	4	4	1	281	31.103	5.01	11.2679	4
MTAP	FALSE	High	Master Protein	Q13126	S-methyl-5'-thioadenosine phosphorylase OS=Homo sapiens OX=9606 GN=MTAP PE=1 SV=2	0	15.0808	16.2544	3	3	3	1	283	31.216	7.18	8.18375	3
SNRPA	FALSE	High	Master Protein	P09012	U1 small nuclear ribonucleoprotein A OS=Homo sapiens OX=9606 GN=SNRPA PE=1 SV=3	0.00505618	2.25135	2.83688	1	1	1	1	282	31.259	9.83	2.14866	1
OTUB1	FALSE	High	Master Protein	Q96FW1	Ubiquitin thioesterase OTUB1 OS=Homo sapiens OX=9606 GN=OTUB1 PE=1 SV=2	0	17.6427	22.5092	5	5	5	1	271	31.264	4.94	9.25418	5
SRSF10	FALSE	High	Master Protein	O75494	Serine/arginine-rich splicing factor 10 OS=Homo sapiens OX=9606 GN=SRSF10 PE=1 SV=1	0	13.1621	12.9771	3	3	3	1	262	31.282	11.27	8.46806	3
RPS2	FALSE	High	Master Protein	P15880	40S ribosomal protein S2 OS=Homo sapiens OX=9606 GN=RPS2 PE=1 SV=2	0	22.8398	22.1843	6	7	6	1	293	31.305	10.24	14.2239	6
CAPZB	FALSE	High	Master Protein	P47756	F-actin-capping protein subunit beta OS=Homo sapiens OX=9606 GN=CAPZB PE=1 SV=4	0	11.4209	10.1083	3	3	3	1	277	31.331	5.59	8.5391	3
C1QBP	FALSE	High	Master Protein	Q07021	Complement component 1 Q subcomponent-binding protein, mitochondrial OS=Homo sapiens OX=9606 GN=C1QBP PE=1 SV=1	0	31.3588	21.9858	5	6	5	1	282	31.343	4.84	17.3499	5
ECHS1	FALSE	High	Master Protein	P30084	Enoyl-CoA hydratase, mitochondrial OS=Homo sapiens OX=9606 GN=ECHS1 PE=1 SV=4	0	25.3618	21.7241	5	7	5	1	290	31.367	8.07	13.4272	5
ESD	FALSE	High	Master Protein	P10768	S-formylglutathione hydrolase OS=Homo sapiens OX=9606 GN=ESD PE=1 SV=2	0	26.0292	28.0142	6	7	6	1	282	31.442	7.02	17.2145	6
ATP1B3	FALSE	High	Master Protein	P54709	Sodium/potassium-transporting ATPase subunit beta-3 OS=Homo sapiens OX=9606 GN=ATP1B3 PE=1 SV=1	0	6.71043	7.52688	2	2	2	1	279	31.492	8.35	2.56573	2
PITPNB	FALSE	High	Master Protein	P48739	Phosphatidylinositol transfer protein beta isoform OS=Homo sapiens OX=9606 GN=PITPNB PE=1 SV=2	0.00703844	1.90904	2.58303	1	1	1	1	271	31.52	6.87	0	1
VDAC2	FALSE	High	Master Protein	P45880	Voltage-dependent anion-selective channel protein 2 OS=Homo sapiens OX=9606 GN=VDAC2 PE=1 SV=2	0	25.9155	28.5714	6	6	6	1	294	31.547	7.56	18.6114	6
SDHB	FALSE	High	Master Protein	P21912	Succinate dehydrogenase [ubiquinone] iron-sulfur subunit, mitochondrial OS=Homo sapiens OX=9606 GN=SDHB PE=1 SV=3	0	10.411	11.0714	3	3	3	1	280	31.609	8.76	7.01736	3
NAXE	FALSE	Medium	Master Protein	Q8NCW5	NAD(P)H-hydrate epimerase OS=Homo sapiens OX=9606 GN=NAXE PE=1 SV=2	0.0311224	1.13596	6.25	1	1	1	1	288	31.654	7.66	0	1
TMX1	FALSE	High	Master Protein	Q9H3N1	Thioredoxin-related transmembrane protein 1 OS=Homo sapiens OX=9606 GN=TMX1 PE=1 SV=1	0	10.6581	13.9286	4	4	4	1	280	31.771	4.98	8.24956	4
EXOSC7	FALSE	High	Master Protein	Q15024	Exosome complex component RRP42 OS=Homo sapiens OX=9606 GN=EXOSC7 PE=1 SV=3	0.000714796	4.69186	5.15464	1	1	1	1	291	31.801	5.19	2.66638	1
PGAM5	FALSE	Medium	Master Protein	Q96HS1	Serine/threonine-protein phosphatase PGAM5, mitochondrial OS=Homo sapiens OX=9606 GN=PGAM5 PE=1 SV=2	0.0106667	1.65228	3.11419	1	1	1	1	289	31.985	8.68	1.68791	1
PNP	FALSE	High	Master Protein	P00491	Purine nucleoside phosphorylase OS=Homo sapiens OX=9606 GN=PNP PE=1 SV=2	0	12.0049	11.7647	3	4	3	1	289	32.097	6.95	4.90537	3
FHL2	FALSE	High	Master Protein	Q14192	Four and a half LIM domains protein 2 OS=Homo sapiens OX=9606 GN=FHL2 PE=1 SV=3	0	8.60612	7.8853	2	3	2	1	279	32.171	7.55	7.95662	2
MLEC	FALSE	High	Master Protein	Q14165	Malectin OS=Homo sapiens OX=9606 GN=MLEC PE=1 SV=1	0.00182704	2.77057	4.10959	1	1	1	1	292	32.214	5.41	2.0382	1
TXNL1	FALSE	High	Master Protein	O43396	Thioredoxin-like protein 1 OS=Homo sapiens OX=9606 GN=TXNL1 PE=1 SV=3	0	5.14606	5.19031	1	1	1	1	289	32.231	4.96	2.39633	1
SDC1	FALSE	High	Master Protein	P18827	Syndecan-1 OS=Homo sapiens OX=9606 GN=SDC1 PE=1 SV=3	0	8.5039	6.12903	1	1	1	1	310	32.442	4.63	4.30579	1
RALY	FALSE	High	Master Protein	Q9UKM9	RNA-binding protein Raly OS=Homo sapiens OX=9606 GN=RALY PE=1 SV=1	0	5.4992	5.88235	2	2	2	1	306	32.444	9.17	3.60133	2
MAIP1	FALSE	High	Master Protein	Q8WWC4	m-AAA protease-interacting protein 1, mitochondrial OS=Homo sapiens OX=9606 GN=MAIP1 PE=1 SV=1	0	17.7516	12.0275	3	4	3	1	291	32.524	9.17	8.83165	3
NPM1	FALSE	High	Master Protein	P06748	Nucleophosmin OS=Homo sapiens OX=9606 GN=NPM1 PE=1 SV=2	0	85.0074	30.6122	7	17	7	1	294	32.555	4.78	49.8894	7
F11R	FALSE	High	Master Protein	Q9Y624	Junctional adhesion molecule A OS=Homo sapiens OX=9606 GN=F11R PE=1 SV=1	0	11.1227	11.3712	2	2	2	1	299	32.562	7.9	5.25367	2
ERGIC1	FALSE	High	Master Protein	Q969X5	Endoplasmic reticulum-Golgi intermediate compartment protein 1 OS=Homo sapiens OX=9606 GN=ERGIC1 PE=1 SV=1	0.00548246	2.13312	2.75862	1	1	1	1	290	32.571	7.06	0	1
PPA1	FALSE	High	Master Protein	Q15181	Inorganic pyrophosphatase OS=Homo sapiens OX=9606 GN=PPA1 PE=1 SV=2	0	31.6501	31.4879	8	9	8	1	289	32.639	5.86	21.1138	8
TRA2A	FALSE	High	Master Protein	Q13595	Transformer-2 protein homolog alpha OS=Homo sapiens OX=9606 GN=TRA2A PE=1 SV=1	0	5.89776	5.67376	2	2	2	1	282	32.669	11.27	1.89117	2
RPL6	FALSE	High	Master Protein	Q02878	60S ribosomal protein L6 OS=Homo sapiens OX=9606 GN=RPL6 PE=1 SV=3	0	6.97258	8.68056	2	3	2	1	288	32.708	10.58	1.79921	2
LACTB2	FALSE	High	Master Protein	Q53H82	Endoribonuclease LACTB2 OS=Homo sapiens OX=9606 GN=LACTB2 PE=1 SV=2	0.00455063	2.52244	3.125	1	1	1	1	288	32.785	6.8	2.11429	1
ECI1	FALSE	High	Master Protein	P42126	Enoyl-CoA delta isomerase 1, mitochondrial OS=Homo sapiens OX=9606 GN=ECI1 PE=1 SV=1	0	9.29573	9.60265	3	3	3	1	302	32.795	8.54	6.5378	3
SLC25A5	FALSE	High	Master Protein	P05141	ADP/ATP translocase 2 OS=Homo sapiens OX=9606 GN=SLC25A5 PE=1 SV=7	0	14.1072	14.094	4	4	4	1	298	32.831	9.69	6.44744	4
RPSA	FALSE	High	Master Protein	P08865	40S ribosomal protein SA OS=Homo sapiens OX=9606 GN=RPSA PE=1 SV=4	0	30.55	21.6949	6	8	6	1	295	32.833	4.87	23.6832	6
CAPZA1	FALSE	High	Master Protein	P52907	F-actin-capping protein subunit alpha-1 OS=Homo sapiens OX=9606 GN=CAPZA1 PE=1 SV=3	0	39.28	45.4545	8	8	8	1	286	32.902	5.69	23.6352	8
TPM3	FALSE	High	Master Protein	P06753	Tropomyosin alpha-3 chain OS=Homo sapiens OX=9606 GN=TPM3 PE=1 SV=2	0	28.503	21.7544	6	9	5	1	285	32.93	4.72	22.9963	6
NOSIP	FALSE	High	Master Protein	Q9Y314	Nitric oxide synthase-interacting protein OS=Homo sapiens OX=9606 GN=NOSIP PE=1 SV=1	0	4.78648	4.98339	1	1	1	1	301	33.151	8.82	1.89436	1
NAPA	FALSE	High	Master Protein	P54920	Alpha-soluble NSF attachment protein OS=Homo sapiens OX=9606 GN=NAPA PE=1 SV=3	0.00182704	3.54775	3.38983	1	1	1	1	295	33.211	5.36	2.11038	1
MRPS2	FALSE	High	Master Protein	Q9Y399	28S ribosomal protein S2, mitochondrial OS=Homo sapiens OX=9606 GN=MRPS2 PE=1 SV=1	0.00548246	2.07422	2.7027	1	1	1	1	296	33.228	9.26	1.9317	1
PHB2	FALSE	High	Master Protein	Q99623	Prohibitin-2 OS=Homo sapiens OX=9606 GN=PHB2 PE=1 SV=2	0	4.82711	5.68562	1	1	1	1	299	33.276	9.83	3.1382	1
PYCR1	FALSE	High	Master Protein	P32322	Pyrroline-5-carboxylate reductase 1, mitochondrial OS=Homo sapiens OX=9606 GN=PYCR1 PE=1 SV=2	0	6.40916	5.64263	1	1	1	1	319	33.34	7.61	4.83891	1
BPNT1	FALSE	High	Master Protein	O95861	3'(2'),5'-bisphosphate nucleotidase 1 OS=Homo sapiens OX=9606 GN=BPNT1 PE=1 SV=1	0.00182704	3.44406	3.57143	1	1	1	1	308	33.371	5.69	2.39461	1
TTC1	FALSE	High	Master Protein	Q99614	Tetratricopeptide repeat protein 1 OS=Homo sapiens OX=9606 GN=TTC1 PE=1 SV=1	0.00182704	3.10397	3.42466	1	1	1	1	292	33.505	4.84	1.89745	1
CIAPIN1	FALSE	Medium	Master Protein	Q6FI81	Anamorsin OS=Homo sapiens OX=9606 GN=CIAPIN1 PE=1 SV=2	0.0443102	0.879426	3.52564	1	1	1	1	312	33.561	5.62	1.76035	1
TRA2B	FALSE	High	Master Protein	P62995	Transformer-2 protein homolog beta OS=Homo sapiens OX=9606 GN=TRA2B PE=1 SV=1	0	5.23566	10.7639	3	3	3	1	288	33.646	11.25	3.93149	3
HNRNPC	FALSE	High	Master Protein	P07910	Heterogeneous nuclear ribonucleoproteins C1/C2 OS=Homo sapiens OX=9606 GN=HNRNPC PE=1 SV=4	0	13.9034	12.0915	3	4	3	1	306	33.65	5.08	7.41148	3
HAGH	FALSE	High	Master Protein	Q16775	Hydroxyacylglutathione hydrolase, mitochondrial OS=Homo sapiens OX=9606 GN=HAGH PE=1 SV=2	0.003517	2.67285	5.19481	1	1	1	1	308	33.784	8.12	0	1
SRM	FALSE	High	Master Protein	P19623	Spermidine synthase OS=Homo sapiens OX=9606 GN=SRM PE=1 SV=1	0.000714796	4.42895	7.61589	2	2	2	1	302	33.803	5.49	4.00654	2
SUMF2	FALSE	High	Master Protein	Q8NBJ7	Inactive C-alpha-formylglycine-generating enzyme 2 OS=Homo sapiens OX=9606 GN=SUMF2 PE=1 SV=2	0.00182704	2.88975	3.32226	1	1	1	1	301	33.822	8	1.71383	1
CTSZ	FALSE	High	Master Protein	Q9UBR2	Cathepsin Z OS=Homo sapiens OX=9606 GN=CTSZ PE=1 SV=1	0	7.49299	7.26073	2	2	2	1	303	33.846	7.11	5.97558	2
DCUN1D4	FALSE	High	Master Protein	Q92564	DCN1-like protein 4 OS=Homo sapiens OX=9606 GN=DCUN1D4 PE=1 SV=2	0.00548246	2.14527	2.39726	1	1	1	1	292	34.046	5.88	1.68816	1
CYB5R3	FALSE	High	Master Protein	P00387	NADH-cytochrome b5 reductase 3 OS=Homo sapiens OX=9606 GN=CYB5R3 PE=1 SV=3	0.00455063	2.32294	6.31229	1	1	1	1	301	34.213	7.59	0	1
RPLP0	FALSE	High	Master Protein	P05388	60S acidic ribosomal protein P0 OS=Homo sapiens OX=9606 GN=RPLP0 PE=1 SV=1	0	37.7519	25.8675	6	9	6	1	317	34.252	5.97	26.498	6
ARPC2	FALSE	High	Master Protein	O15144	Actin-related protein 2/3 complex subunit 2 OS=Homo sapiens OX=9606 GN=ARPC2 PE=1 SV=1	0.00182704	2.75498	3	1	1	1	1	300	34.311	7.36	2.10155	1
RPL5	FALSE	High	Master Protein	P46777	60S ribosomal protein L5 OS=Homo sapiens OX=9606 GN=RPL5 PE=1 SV=3	0	31.4642	20.5387	5	9	5	1	297	34.341	9.72	14.0138	5
COPE	FALSE	High	Master Protein	O14579	Coatomer subunit epsilon OS=Homo sapiens OX=9606 GN=COPE PE=1 SV=3	0	5.03397	9.74026	2	2	2	1	308	34.46	5.12	3.07302	2
UFD1	FALSE	High	Master Protein	Q92890	Ubiquitin recognition factor in ER-associated degradation protein 1 OS=Homo sapiens OX=9606 GN=UFD1 PE=1 SV=3	0.00182704	3.14436	4.88599	1	1	1	1	307	34.478	6.7	0	1
NAPG	FALSE	High	Master Protein	Q99747	Gamma-soluble NSF attachment protein OS=Homo sapiens OX=9606 GN=NAPG PE=1 SV=1	0.00182704	2.82652	3.20513	1	1	1	1	312	34.724	5.41	2.51039	1
PRPS2	FALSE	High	Master Protein	P11908	Ribose-phosphate pyrophosphokinase 2 OS=Homo sapiens OX=9606 GN=PRPS2 PE=1 SV=2	0	8.99209	7.86164	2	2	2	1	318	34.747	6.61	4.75064	2
GLOD4	FALSE	High	Master Protein	Q9HC38	Glyoxalase domain-containing protein 4 OS=Homo sapiens OX=9606 GN=GLOD4 PE=1 SV=1	0	5.50115	6.38978	2	2	2	1	313	34.771	5.6	4.42875	2
STUB1	FALSE	High	Master Protein	Q9UNE7	E3 ubiquitin-protein ligase CHIP OS=Homo sapiens OX=9606 GN=STUB1 PE=1 SV=2	0	10.1266	8.91089	2	2	2	1	303	34.834	5.87	4.24038	2
PRSS21	FALSE	High	Master Protein	Q9Y6M0	Testisin OS=Homo sapiens OX=9606 GN=PRSS21 PE=1 SV=1	0.000714796	4.20663	4.14013	1	1	1	1	314	34.861	7.62	2.13279	1
RACK1	FALSE	High	Master Protein	P63244	Receptor of activated protein C kinase 1 OS=Homo sapiens OX=9606 GN=RACK1 PE=1 SV=3	0	39.7641	29.9685	7	8	7	1	317	35.055	7.69	24.9238	7
PPP4C	FALSE	High	Master Protein	P60510	Serine/threonine-protein phosphatase 4 catalytic subunit OS=Homo sapiens OX=9606 GN=PPP4C PE=1 SV=1	0.000714796	4.6103	4.23453	1	1	1	1	307	35.057	5.06	2.4126	1
ETFA	FALSE	High	Master Protein	P13804	Electron transfer flavoprotein subunit alpha, mitochondrial OS=Homo sapiens OX=9606 GN=ETFA PE=1 SV=1	0	14.6717	19.8198	4	4	4	1	333	35.058	8.38	9.89427	4
C11orf54	FALSE	High	Master Protein	Q9H0W9	Ester hydrolase C11orf54 OS=Homo sapiens OX=9606 GN=C11orf54 PE=1 SV=1	0.00182704	3.13513	5.39683	1	1	1	1	315	35.095	6.7	2.37884	1
CREB1	FALSE	Medium	Master Protein	P16220	Cyclic AMP-responsive element-binding protein 1 OS=Homo sapiens OX=9606 GN=CREB1 PE=1 SV=3	0.0198123	1.35783	2.14067	1	1	1	1	327	35.115	5.27	0	1
MSI2	FALSE	High	Master Protein	Q96DH6	RNA-binding protein Musashi homolog 2 OS=Homo sapiens OX=9606 GN=MSI2 PE=1 SV=1	0.00182704	3.36291	4.57317	1	1	1	1	328	35.174	8.48	2.5076	1
UBE2J1	FALSE	High	Master Protein	Q9Y385	Ubiquitin-conjugating enzyme E2 J1 OS=Homo sapiens OX=9606 GN=UBE2J1 PE=1 SV=2	0	11.7379	11.6352	3	3	3	1	318	35.177	6.74	7.50476	3
CRYZ	FALSE	High	Master Protein	Q08257	Quinone oxidoreductase OS=Homo sapiens OX=9606 GN=CRYZ PE=1 SV=1	0	6.08941	6.99088	2	2	2	1	329	35.185	8.44	3.91708	2
HIBADH	FALSE	High	Master Protein	P31937	3-hydroxyisobutyrate dehydrogenase, mitochondrial OS=Homo sapiens OX=9606 GN=HIBADH PE=1 SV=2	0.00136612	3.6704	3.86905	1	1	1	1	336	35.306	8.13	3.1348	1
AIMP2	FALSE	High	Master Protein	Q13155	Aminoacyl tRNA synthase complex-interacting multifunctional protein 2 OS=Homo sapiens OX=9606 GN=AIMP2 PE=1 SV=2	0.00136612	3.6562	2.8125	1	1	1	1	320	35.326	8.22	2.18594	1
RDH11	FALSE	High	Master Protein	Q8TC12	Retinol dehydrogenase 11 OS=Homo sapiens OX=9606 GN=RDH11 PE=1 SV=2	0	9.11245	10.3774	2	2	2	1	318	35.363	8.82	5.70955	2
TSFM	FALSE	High	Master Protein	P43897	Elongation factor Ts, mitochondrial OS=Homo sapiens OX=9606 GN=TSFM PE=1 SV=2	0	7.19037	5.23077	1	1	1	1	325	35.368	8.38	3.04408	1
PDLIM4	FALSE	High	Master Protein	P50479	PDZ and LIM domain protein 4 OS=Homo sapiens OX=9606 GN=PDLIM4 PE=1 SV=2	0.00505618	2.29328	3.33333	1	1	1	1	330	35.376	7.91	1.63951	1
CYC1	FALSE	High	Master Protein	P08574	Cytochrome c1, heme protein, mitochondrial OS=Homo sapiens OX=9606 GN=CYC1 PE=1 SV=3	0	31.6649	20.9231	4	7	4	1	325	35.399	9	20.1017	4
MDH2	FALSE	High	Master Protein	P40926	Malate dehydrogenase, mitochondrial OS=Homo sapiens OX=9606 GN=MDH2 PE=1 SV=3	0	21.5312	20.1183	5	5	5	1	338	35.481	8.68	12.2847	5
SEC13	FALSE	High	Master Protein	P55735	Protein SEC13 homolog OS=Homo sapiens OX=9606 GN=SEC13 PE=1 SV=3	0	6.63147	11.4907	3	3	3	1	322	35.518	5.48	4.88794	3
APEX1	FALSE	High	Master Protein	P27695	DNA-(apurinic or apyrimidinic site) endonuclease OS=Homo sapiens OX=9606 GN=APEX1 PE=1 SV=2	0	33.3859	26.4151	6	8	6	1	318	35.532	8.12	19.738	6
PPP2CB	FALSE	High	Master Protein	P62714	Serine/threonine-protein phosphatase 2A catalytic subunit beta isoform OS=Homo sapiens OX=9606 GN=PPP2CB PE=1 SV=1	0	9.56471	11.0032	3	3	3	1	309	35.552	5.43	5.23081	3
RPF2	FALSE	High	Master Protein	Q9H7B2	Ribosome production factor 2 homolog OS=Homo sapiens OX=9606 GN=RPF2 PE=1 SV=2	0.00182704	3.05745	5.55556	1	1	1	1	306	35.56	9.99	2.63751	1
EIF3G	FALSE	High	Master Protein	O75821	Eukaryotic translation initiation factor 3 subunit G OS=Homo sapiens OX=9606 GN=EIF3G PE=1 SV=2	0	12.9968	10	3	3	3	1	320	35.589	6.13	10.302	3
SFXN1	FALSE	High	Master Protein	Q9H9B4	Sideroflexin-1 OS=Homo sapiens OX=9606 GN=SFXN1 PE=1 SV=4	0	6.46001	6.52174	2	2	2	1	322	35.596	9.07	4.84945	2
TYMS	FALSE	High	Master Protein	P04818	Thymidylate synthase OS=Homo sapiens OX=9606 GN=TYMS PE=1 SV=3	0	8.28696	7.98722	2	2	2	1	313	35.693	7.01	2.34011	2
RPRD1A	FALSE	High	Master Protein	Q96P16	Regulation of nuclear pre-mRNA domain-containing protein 1A OS=Homo sapiens OX=9606 GN=RPRD1A PE=1 SV=1	0.00182704	3.50822	3.52564	1	1	1	1	312	35.698	7.55	2.40021	1
C6orf136	FALSE	High	Master Protein	Q5SQH8	Uncharacterized protein C6orf136 OS=Homo sapiens OX=9606 GN=C6orf136 PE=2 SV=1	0.00182704	3.36764	3.80952	1	1	1	1	315	35.772	8.78	2.29974	1
ECH1	FALSE	High	Master Protein	Q13011	Delta(3,5)-Delta(2,4)-dienoyl-CoA isomerase, mitochondrial OS=Homo sapiens OX=9606 GN=ECH1 PE=1 SV=2	0	12.6774	13.4146	4	5	4	1	328	35.793	8	7.02835	4
AKR1B1	FALSE	High	Master Protein	P15121	Aldo-keto reductase family 1 member B1 OS=Homo sapiens OX=9606 GN=AKR1B1 PE=1 SV=3	0	8.94344	9.17722	3	4	2	1	316	35.83	6.98	3.91876	3
ATG3	FALSE	High	Master Protein	Q9NT62	Ubiquitin-like-conjugating enzyme ATG3 OS=Homo sapiens OX=9606 GN=ATG3 PE=1 SV=1	0	5.63564	4.14013	1	1	1	1	314	35.841	4.74	2.71473	1
PTGR1	FALSE	High	Master Protein	Q14914	Prostaglandin reductase 1 OS=Homo sapiens OX=9606 GN=PTGR1 PE=1 SV=2	0.00182704	3.40816	6.99088	1	1	1	1	329	35.847	8.29	2.1823	1
GFUS	FALSE	High	Master Protein	Q13630	GDP-L-fucose synthase OS=Homo sapiens OX=9606 GN=GFUS PE=1 SV=1	0	6.39792	5.60748	2	2	2	1	321	35.87	6.6	2.80089	2
ANXA5	FALSE	High	Master Protein	P08758	Annexin A5 OS=Homo sapiens OX=9606 GN=ANXA5 PE=1 SV=2	0	19.6381	20.625	5	5	5	1	320	35.914	5.05	9.29876	5
GGH	FALSE	High	Master Protein	Q92820	Gamma-glutamyl hydrolase OS=Homo sapiens OX=9606 GN=GGH PE=1 SV=2	0	5.99185	6.91824	2	2	2	1	318	35.941	7.11	3.90773	2
HMOX2	FALSE	High	Master Protein	P30519	Heme oxygenase 2 OS=Homo sapiens OX=9606 GN=HMOX2 PE=1 SV=2	0	17.183	12.9747	3	4	3	1	316	36.01	5.41	11.4296	3
GAPDH	FALSE	High	Master Protein	P04406	Glyceraldehyde-3-phosphate dehydrogenase OS=Homo sapiens OX=9606 GN=GAPDH PE=1 SV=3	0	128.485	44.4776	13	50	13	1	335	36.03	8.46	115.362	13
PDLIM1	FALSE	High	Master Protein	O00151	PDZ and LIM domain protein 1 OS=Homo sapiens OX=9606 GN=PDLIM1 PE=1 SV=4	0	12.9938	13.0699	3	3	3	1	329	36.049	7.02	7.35618	3
PBK	FALSE	High	Master Protein	Q96KB5	Lymphokine-activated killer T-cell-originated protein kinase OS=Homo sapiens OX=9606 GN=PBK PE=1 SV=3	0.000714796	4.383	3.41615	1	1	1	1	322	36.062	5.12	3.40582	1
EIF2S1	FALSE	High	Master Protein	P05198	Eukaryotic translation initiation factor 2 subunit 1 OS=Homo sapiens OX=9606 GN=EIF2S1 PE=1 SV=3	0	23.5315	22.8571	6	6	6	1	315	36.089	5.08	10.6224	6
APOE	FALSE	High	Master Protein	P02649	Apolipoprotein E OS=Homo sapiens OX=9606 GN=APOE PE=1 SV=1	0.003517	2.65463	2.83912	1	1	1	1	317	36.132	5.73	2.06056	1
HNRNPAB	FALSE	High	Master Protein	Q99729	Heterogeneous nuclear ribonucleoprotein A/B OS=Homo sapiens OX=9606 GN=HNRNPAB PE=1 SV=2	0	7.58866	6.3253	2	2	2	1	332	36.202	8.21	2.87284	2
SUCLG1	FALSE	High	Master Protein	P53597	Succinate--CoA ligase [ADP/GDP-forming] subunit alpha, mitochondrial OS=Homo sapiens OX=9606 GN=SUCLG1 PE=1 SV=4	0	7.83876	7.22543	2	2	2	1	346	36.227	8.79	3.68493	2
FHL1	FALSE	High	Master Protein	Q13642	Four and a half LIM domains protein 1 OS=Homo sapiens OX=9606 GN=FHL1 PE=1 SV=4	0.00136612	3.99783	3.71517	1	1	1	1	323	36.239	8.97	3.14967	1
ANXA3	FALSE	High	Master Protein	P12429	Annexin A3 OS=Homo sapiens OX=9606 GN=ANXA3 PE=1 SV=3	0	6.91367	8.97833	2	2	2	1	323	36.353	5.92	4.89374	2
CNN3	FALSE	High	Master Protein	Q15417	Calponin-3 OS=Homo sapiens OX=9606 GN=CNN3 PE=1 SV=1	0	13.9065	11.5502	3	4	3	1	329	36.391	6.05	9.41134	3
MDH1	FALSE	High	Master Protein	P40925	Malate dehydrogenase, cytoplasmic OS=Homo sapiens OX=9606 GN=MDH1 PE=1 SV=4	0	17.2766	22.4551	5	5	5	1	334	36.403	7.36	9.21385	5
EIF3I	FALSE	High	Master Protein	Q13347	Eukaryotic translation initiation factor 3 subunit I OS=Homo sapiens OX=9606 GN=EIF3I PE=1 SV=1	0	20.7223	22.1538	6	6	6	1	325	36.479	5.64	15.4583	6
GET4	FALSE	High	Master Protein	Q7L5D6	Golgi to ER traffic protein 4 homolog OS=Homo sapiens OX=9606 GN=GET4 PE=1 SV=1	0.00136612	3.63941	3.97554	1	1	1	1	327	36.481	5.41	2.2786	1
DFFA	FALSE	High	Master Protein	O00273	DNA fragmentation factor subunit alpha OS=Homo sapiens OX=9606 GN=DFFA PE=1 SV=1	0	5.63865	5.13595	1	1	1	1	331	36.5	4.79	3.23631	1
PAWR	FALSE	High	Master Protein	Q96IZ0	PRKC apoptosis WT1 regulator protein OS=Homo sapiens OX=9606 GN=PAWR PE=1 SV=1	0	5.50626	3.82353	1	1	1	1	340	36.545	5.41	2.6368	1
AKR1A1	FALSE	High	Master Protein	P14550	Aldo-keto reductase family 1 member A1 OS=Homo sapiens OX=9606 GN=AKR1A1 PE=1 SV=3	0	12.1053	10.4615	3	4	2	1	325	36.55	6.79	3.91876	3
LDHB	FALSE	High	Master Protein	P07195	L-lactate dehydrogenase B chain OS=Homo sapiens OX=9606 GN=LDHB PE=1 SV=2	0	67.6677	40.7186	13	19	12	1	334	36.615	6.05	38.8193	13
LDHA	FALSE	High	Master Protein	P00338	L-lactate dehydrogenase A chain OS=Homo sapiens OX=9606 GN=LDHA PE=1 SV=2	0	73.2754	37.3494	14	26	13	1	332	36.665	8.27	43.3747	14
WDR77	FALSE	High	Master Protein	Q9BQA1	Methylosome protein 50 OS=Homo sapiens OX=9606 GN=WDR77 PE=1 SV=1	0	11.0055	11.4035	2	2	2	1	342	36.701	5.17	7.77857	2
UBLCP1	FALSE	High	Master Protein	Q8WVY7	Ubiquitin-like domain-containing CTD phosphatase 1 OS=Homo sapiens OX=9606 GN=UBLCP1 PE=1 SV=2	0	6.44456	11.0063	3	3	3	1	318	36.781	6.46	2.46015	3
ANXA8	FALSE	Medium	Master Protein	P13928	Annexin A8 OS=Homo sapiens OX=9606 GN=ANXA8 PE=1 SV=3	0.0111881	1.61708	4.58716	1	1	1	1	327	36.858	5.78	1.69586	1
HNRNPH3	FALSE	High	Master Protein	P31942	Heterogeneous nuclear ribonucleoprotein H3 OS=Homo sapiens OX=9606 GN=HNRNPH3 PE=1 SV=2	0.000714796	4.1243	3.46821	1	1	1	1	346	36.903	6.87	1.70081	1
PPP1CC	FALSE	High	Master Protein	P36873	Serine/threonine-protein phosphatase PP1-gamma catalytic subunit OS=Homo sapiens OX=9606 GN=PPP1CC PE=1 SV=1	0	16.4249	16.0991	5	5	1	1	323	36.96	6.54	7.38814	5
BUB3	FALSE	High	Master Protein	O43684	Mitotic checkpoint protein BUB3 OS=Homo sapiens OX=9606 GN=BUB3 PE=1 SV=1	0	16.6502	17.6829	4	4	4	1	328	37.131	6.84	12.7395	4
PPP1CB	FALSE	High	Master Protein	P62140	Serine/threonine-protein phosphatase PP1-beta catalytic subunit OS=Homo sapiens OX=9606 GN=PPP1CB PE=1 SV=3	0	16.1151	15.9021	5	5	1	1	327	37.163	6.19	7.73517	5
LIMS1	FALSE	High	Master Protein	P48059	LIM and senescent cell antigen-like-containing domain protein 1 OS=Homo sapiens OX=9606 GN=LIMS1 PE=1 SV=4	0.003517	2.64092	3.69231	1	1	1	1	325	37.226	8.05	2.13698	1
NAGK	FALSE	High	Master Protein	Q9UJ70	N-acetyl-D-glucosamine kinase OS=Homo sapiens OX=9606 GN=NAGK PE=1 SV=4	0	8.53282	6.97674	2	2	2	1	344	37.352	6.24	2.81151	2
GNB1	FALSE	High	Master Protein	P62873	Guanine nucleotide-binding protein G(I)/G(S)/G(T) subunit beta-1 OS=Homo sapiens OX=9606 GN=GNB1 PE=1 SV=3	0	9.24828	9.41176	3	3	3	1	340	37.353	6	2.1009	3
HNRNPA2B1	FALSE	High	Master Protein	P22626	Heterogeneous nuclear ribonucleoproteins A2/B1 OS=Homo sapiens OX=9606 GN=HNRNPA2B1 PE=1 SV=2	0	26.48	21.2465	8	10	5	1	353	37.407	8.95	21.8924	8
GLRX3	FALSE	High	Master Protein	O76003	Glutaredoxin-3 OS=Homo sapiens OX=9606 GN=GLRX3 PE=1 SV=2	0	10.0579	11.0448	3	3	3	1	335	37.408	5.39	4.24256	3
PDLIM2	FALSE	High	Master Protein	Q96JY6	PDZ and LIM domain protein 2 OS=Homo sapiens OX=9606 GN=PDLIM2 PE=1 SV=1	0	17.5826	11.9318	3	4	3	1	352	37.436	8.72	10.633	3
CHORDC1	FALSE	High	Master Protein	Q9UHD1	Cysteine and histidine-rich domain-containing protein 1 OS=Homo sapiens OX=9606 GN=CHORDC1 PE=1 SV=2	0	18.3405	9.33735	2	3	2	1	332	37.466	7.87	15.0994	2
PCBP1	FALSE	High	Master Protein	Q15365	Poly(rC)-binding protein 1 OS=Homo sapiens OX=9606 GN=PCBP1 PE=1 SV=2	0	30.7375	16.8539	5	9	2	1	356	37.474	7.09	23.6932	5
PPP1CA	FALSE	High	Master Protein	P62136	Serine/threonine-protein phosphatase PP1-alpha catalytic subunit OS=Homo sapiens OX=9606 GN=PPP1CA PE=1 SV=1	0	23.4276	24.2424	7	8	3	1	330	37.488	6.33	10.5626	7
TALDO1	FALSE	High	Master Protein	P37837	Transaldolase OS=Homo sapiens OX=9606 GN=TALDO1 PE=1 SV=2	0	15.8851	15.1335	5	5	5	1	337	37.516	6.81	9.30005	5
COPS5	FALSE	High	Master Protein	Q92905	COP9 signalosome complex subunit 5 OS=Homo sapiens OX=9606 GN=COPS5 PE=1 SV=4	0.00136612	3.95927	5.08982	2	2	2	1	334	37.555	6.54	2.44651	2
QKI	FALSE	High	Master Protein	Q96PU8	Protein quaking OS=Homo sapiens OX=9606 GN=QKI PE=1 SV=1	0.00182704	2.77547	2.93255	1	1	1	1	341	37.647	8.56	0	1
DNAJB4	FALSE	High	Master Protein	Q9UDY4	DnaJ homolog subfamily B member 4 OS=Homo sapiens OX=9606 GN=DNAJB4 PE=1 SV=1	0.00182704	2.82189	2.96736	1	1	1	1	337	37.783	8.5	0	1
CTSB	FALSE	High	Master Protein	P07858	Cathepsin B OS=Homo sapiens OX=9606 GN=CTSB PE=1 SV=3	0	30.141	11.7994	3	6	3	1	339	37.797	6.3	17.6807	3
GMPR2	FALSE	High	Master Protein	Q9P2T1	GMP reductase 2 OS=Homo sapiens OX=9606 GN=GMPR2 PE=1 SV=1	0.00965665	1.73072	2.58621	1	1	1	1	348	37.85	7.23	0	1
2	FALSE	High	Master Protein	Q6ZSR9	Uncharacterized protein FLJ45252 OS=Homo sapiens OX=9606 PE=2 SV=2	0	5.63827	5.07042	1	1	1	1	355	37.953	5.26	3.13416	1
EFNB1	FALSE	High	Master Protein	P98172	Ephrin-B1 OS=Homo sapiens OX=9606 GN=EFNB1 PE=1 SV=1	0	17.0666	18.4971	3	3	3	1	346	37.982	8.94	10.3494	3
VPS26A	FALSE	High	Master Protein	O75436	Vacuolar protein sorting-associated protein 26A OS=Homo sapiens OX=9606 GN=VPS26A PE=1 SV=2	0.00182704	3.06469	5.50459	1	1	1	1	327	38.146	6.57	1.9398	1
UBE2Z	FALSE	High	Master Protein	Q9H832	Ubiquitin-conjugating enzyme E2 Z OS=Homo sapiens OX=9606 GN=UBE2Z PE=1 SV=2	0.003517	2.69229	4.23729	1	1	1	1	354	38.186	5.62	2.86596	1
NUDC	FALSE	High	Master Protein	Q9Y266	Nuclear migration protein nudC OS=Homo sapiens OX=9606 GN=NUDC PE=1 SV=1	0	15.5156	15.4079	4	4	4	1	331	38.219	5.38	6.79967	4
AHSA1	FALSE	High	Master Protein	O95433	Activator of 90 kDa heat shock protein ATPase homolog 1 OS=Homo sapiens OX=9606 GN=AHSA1 PE=1 SV=1	0	15.6877	12.7219	3	3	3	1	338	38.25	5.53	6.82565	3
GALE	FALSE	High	Master Protein	Q14376	UDP-glucose 4-epimerase OS=Homo sapiens OX=9606 GN=GALE PE=1 SV=2	0.00455063	2.47795	2.87356	1	1	1	1	348	38.257	6.73	2.06837	1
DHRS7	FALSE	High	Master Protein	Q9Y394	Dehydrogenase/reductase SDR family member 7 OS=Homo sapiens OX=9606 GN=DHRS7 PE=1 SV=1	0.00182704	3.24818	3.24484	1	1	1	1	339	38.274	8.32	2.14112	1
SORD	FALSE	High	Master Protein	Q00796	Sorbitol dehydrogenase OS=Homo sapiens OX=9606 GN=SORD PE=1 SV=4	0	12.7174	7.28291	2	3	2	1	357	38.3	7.97	8.10911	2
EIF2S2	FALSE	Medium	Master Protein	P20042	Eukaryotic translation initiation factor 2 subunit 2 OS=Homo sapiens OX=9606 GN=EIF2S2 PE=1 SV=2	0.0225989	1.23755	2.1021	1	1	1	1	333	38.364	5.8	0	1
HNRNPD	FALSE	High	Master Protein	Q14103	Heterogeneous nuclear ribonucleoprotein D0 OS=Homo sapiens OX=9606 GN=HNRNPD PE=1 SV=1	0	9.15105	11.5493	3	4	2	1	355	38.41	7.81	3.52494	3
STRAP	FALSE	High	Master Protein	Q9Y3F4	Serine-threonine kinase receptor-associated protein OS=Homo sapiens OX=9606 GN=STRAP PE=1 SV=1	0	9.56021	11.4286	3	3	3	1	350	38.414	5.12	4.88131	3
SAE1	FALSE	High	Master Protein	Q9UBE0	SUMO-activating enzyme subunit 1 OS=Homo sapiens OX=9606 GN=SAE1 PE=1 SV=1	0	8.89937	9.53757	2	2	2	1	346	38.426	5.3	5.45941	2
CAPG	FALSE	High	Master Protein	P40121	Macrophage-capping protein OS=Homo sapiens OX=9606 GN=CAPG PE=1 SV=2	0	21.09	13.7931	4	5	4	1	348	38.474	6.19	13.3427	4
STOML2	FALSE	High	Master Protein	Q9UJZ1	Stomatin-like protein 2, mitochondrial OS=Homo sapiens OX=9606 GN=STOML2 PE=1 SV=1	0	37.0872	31.4607	7	8	7	1	356	38.51	7.39	16.6185	7
PCBP2	FALSE	High	Master Protein	Q15366	Poly(rC)-binding protein 2 OS=Homo sapiens OX=9606 GN=PCBP2 PE=1 SV=1	0	32.5146	16.4384	5	8	2	1	365	38.556	6.79	24.3369	5
ANXA2	FALSE	High	Master Protein	P07355	Annexin A2 OS=Homo sapiens OX=9606 GN=ANXA2 PE=1 SV=2	0	70.1905	40.413	14	19	14	1	339	38.58	7.75	50.9814	14
ANXA1	FALSE	High	Master Protein	P04083	Annexin A1 OS=Homo sapiens OX=9606 GN=ANXA1 PE=1 SV=2	0	21.3089	18.2081	4	4	4	1	346	38.69	7.02	8.33498	4
HNRNPA1	FALSE	High	Master Protein	P09651	Heterogeneous nuclear ribonucleoprotein A1 OS=Homo sapiens OX=9606 GN=HNRNPA1 PE=1 SV=5	0	53.1339	22.5806	10	15	7	1	372	38.723	9.13	42.4708	10
THOC3	FALSE	High	Master Protein	Q96J01	THO complex subunit 3 OS=Homo sapiens OX=9606 GN=THOC3 PE=1 SV=1	0.00182704	2.94386	2.849	1	1	1	1	351	38.747	6.09	0	1
RCN1	FALSE	High	Master Protein	Q15293	Reticulocalbin-1 OS=Homo sapiens OX=9606 GN=RCN1 PE=1 SV=1	0.000714796	4.09626	4.53172	1	1	1	1	331	38.866	5	2.07231	1
DCAF7	FALSE	High	Master Protein	P61962	DDB1- and CUL4-associated factor 7 OS=Homo sapiens OX=9606 GN=DCAF7 PE=1 SV=1	0.00182704	3.15621	4.38596	1	1	1	1	342	38.901	5.52	0	1
ATP6AP2	FALSE	High	Master Protein	O75787	Renin receptor OS=Homo sapiens OX=9606 GN=ATP6AP2 PE=1 SV=2	0.00136612	3.72955	3.14286	1	1	1	1	350	38.983	6.1	2.52621	1
PDHB	FALSE	High	Master Protein	P11177	Pyruvate dehydrogenase E1 component subunit beta, mitochondrial OS=Homo sapiens OX=9606 GN=PDHB PE=1 SV=3	0.00505618	2.19942	2.22841	1	1	1	1	359	39.208	6.65	0	1
HSPBP1	FALSE	High	Master Protein	Q9NZL4	Hsp70-binding protein 1 OS=Homo sapiens OX=9606 GN=HSPBP1 PE=1 SV=2	0	11.4897	8.91365	3	3	3	1	359	39.277	5.21	6.37309	3
RTCA	FALSE	High	Master Protein	O00442	RNA 3'-terminal phosphate cyclase OS=Homo sapiens OX=9606 GN=RTCA PE=1 SV=1	0.00455063	2.37428	2.73224	1	1	1	1	366	39.311	7.85	1.89548	1
ALDOA	FALSE	High	Master Protein	P04075	Fructose-bisphosphate aldolase A OS=Homo sapiens OX=9606 GN=ALDOA PE=1 SV=2	0	79.5948	45.6044	11	18	10	1	364	39.395	8.09	56.7082	11
ALDOC	FALSE	High	Master Protein	P09972	Fructose-bisphosphate aldolase C OS=Homo sapiens OX=9606 GN=ALDOC PE=1 SV=2	0	16.7621	8.24176	2	7	1	1	364	39.431	6.87	22.5287	2
SRSF6	FALSE	High	Master Protein	Q13247	Serine/arginine-rich splicing factor 6 OS=Homo sapiens OX=9606 GN=SRSF6 PE=1 SV=2	0	7.82252	8.13953	3	3	3	1	344	39.563	11.43	3.53566	3
HNRNPA3	FALSE	High	Master Protein	P51991	Heterogeneous nuclear ribonucleoprotein A3 OS=Homo sapiens OX=9606 GN=HNRNPA3 PE=1 SV=2	0	28.9096	14.5503	7	10	5	1	378	39.571	9.01	23.1798	7
PSMD8	FALSE	High	Master Protein	P48556	26S proteasome non-ATPase regulatory subunit 8 OS=Homo sapiens OX=9606 GN=PSMD8 PE=1 SV=2	0.00455063	2.45581	2.85714	1	1	1	1	350	39.587	9.7	0	1
MACROH2A1	FALSE	High	Master Protein	O75367	Core histone macro-H2A.1 OS=Homo sapiens OX=9606 GN=MACROH2A1 PE=1 SV=4	0	7.48725	9.94624	3	3	3	1	372	39.592	9.79	3.54756	3
TIMM50	FALSE	High	Master Protein	Q3ZCQ8	Mitochondrial import inner membrane translocase subunit TIM50 OS=Homo sapiens OX=9606 GN=TIMM50 PE=1 SV=2	0	13.4726	9.34844	2	3	2	1	353	39.622	8.37	6.47243	2
RFC4	FALSE	High	Master Protein	P35249	Replication factor C subunit 4 OS=Homo sapiens OX=9606 GN=RFC4 PE=1 SV=2	0	6.31119	5.50964	2	2	2	1	363	39.657	8.02	3.4894	2
YBX3	FALSE	High	Master Protein	P16989	Y-box-binding protein 3 OS=Homo sapiens OX=9606 GN=YBX3 PE=1 SV=4	0	4.94731	4.56989	1	1	1	1	372	40.066	9.77	3.27713	1
SLC25A3	FALSE	High	Master Protein	Q00325	Phosphate carrier protein, mitochondrial OS=Homo sapiens OX=9606 GN=SLC25A3 PE=1 SV=2	0	6.79779	5.52486	2	2	2	1	362	40.069	9.38	3.58107	2
LMAN2	FALSE	High	Master Protein	Q12907	Vesicular integral-membrane protein VIP36 OS=Homo sapiens OX=9606 GN=LMAN2 PE=1 SV=1	0.00505618	2.29098	2.52809	1	1	1	1	356	40.203	6.95	1.8578	1
NANS	FALSE	High	Master Protein	Q9NR45	Sialic acid synthase OS=Homo sapiens OX=9606 GN=NANS PE=1 SV=2	0	17.3974	15.3203	4	4	4	1	359	40.281	6.74	11.8619	4
RBM4	FALSE	High	Master Protein	Q9BWF3	RNA-binding protein 4 OS=Homo sapiens OX=9606 GN=RBM4 PE=1 SV=1	0	5.83773	5.21978	2	2	2	1	364	40.289	7.08	3.95284	2
ATP6V0D1	FALSE	High	Master Protein	P61421	V-type proton ATPase subunit d 1 OS=Homo sapiens OX=9606 GN=ATP6V0D1 PE=1 SV=1	0.00182704	3.4958	3.7037	1	1	1	1	351	40.303	5	2.31287	1
PSAT1	FALSE	High	Master Protein	Q9Y617	Phosphoserine aminotransferase OS=Homo sapiens OX=9606 GN=PSAT1 PE=1 SV=2	0	11.1755	8.91892	3	3	3	1	370	40.397	7.66	4.92562	3
GNAI2	FALSE	High	Master Protein	P04899	Guanine nucleotide-binding protein G(i) subunit alpha-2 OS=Homo sapiens OX=9606 GN=GNAI2 PE=1 SV=3	0	7.41573	7.04225	2	2	1	1	355	40.425	5.54	4.16556	2
HLA-B	FALSE	High	Master Protein	P01889	HLA class I histocompatibility antigen, B alpha chain OS=Homo sapiens OX=9606 GN=HLA-B PE=1 SV=3	0	20.3532	17.4033	4	4	3	1	362	40.435	5.85	12.3304	4
DNAJB11	FALSE	High	Master Protein	Q9UBS4	DnaJ homolog subfamily B member 11 OS=Homo sapiens OX=9606 GN=DNAJB11 PE=1 SV=1	0	8.61488	7.5419	2	2	2	1	358	40.489	6.18	6.17759	2
GNAI3	FALSE	High	Master Protein	P08754	Guanine nucleotide-binding protein G(i) subunit alpha-3 OS=Homo sapiens OX=9606 GN=GNAI3 PE=1 SV=3	0	12.1897	9.88701	3	3	2	1	354	40.506	5.69	5.63019	3
DRG1	FALSE	High	Master Protein	Q9Y295	Developmentally-regulated GTP-binding protein 1 OS=Homo sapiens OX=9606 GN=DRG1 PE=1 SV=1	0	6.4194	6.26703	2	2	2	1	367	40.517	8.9	4.0202	2
RFC3	FALSE	High	Master Protein	P40938	Replication factor C subunit 3 OS=Homo sapiens OX=9606 GN=RFC3 PE=1 SV=2	0.000714796	4.20204	3.93258	1	1	1	1	356	40.53	8.34	2.19877	1
NSFL1C	FALSE	High	Master Protein	Q9UNZ2	NSFL1 cofactor p47 OS=Homo sapiens OX=9606 GN=NSFL1C PE=1 SV=2	0.00455063	2.6073	3.24324	1	1	1	1	370	40.548	5.1	0	1
HLA-A	FALSE	High	Master Protein	P04439	HLA class I histocompatibility antigen, A alpha chain OS=Homo sapiens OX=9606 GN=HLA-A PE=1 SV=2	0	16.4122	13.9726	3	3	2	1	365	40.815	6	10.7239	3
ARPC1B	FALSE	High	Master Protein	O15143	Actin-related protein 2/3 complex subunit 1B OS=Homo sapiens OX=9606 GN=ARPC1B PE=1 SV=3	0.000714796	4.34457	3.49462	1	1	1	1	372	40.923	8.35	2.87668	1
ST13	FALSE	Medium	Master Protein	P50502	Hsc70-interacting protein OS=Homo sapiens OX=9606 GN=ST13 PE=1 SV=2	0.0315843	1.13077	3.25203	1	1	1	1	369	41.305	5.27	0	1
ACTB	FALSE	High	Master Protein	P60709	Actin, cytoplasmic 1 OS=Homo sapiens OX=9606 GN=ACTB PE=1 SV=1	0	115.778	41.8667	12	44	6	1	375	41.71	5.48	94.4977	12
VAT1	FALSE	High	Master Protein	Q99536	Synaptic vesicle membrane protein VAT-1 homolog OS=Homo sapiens OX=9606 GN=VAT1 PE=1 SV=2	0	23.5605	14.2494	4	5	4	1	393	41.893	6.29	13.2415	4
ACAA2	FALSE	High	Master Protein	P42765	3-ketoacyl-CoA thiolase, mitochondrial OS=Homo sapiens OX=9606 GN=ACAA2 PE=1 SV=2	0	8.19587	6.04534	2	2	2	1	397	41.898	8.09	4.98244	2
ACTC1	FALSE	High	Master Protein	P68032	Actin, alpha cardiac muscle 1 OS=Homo sapiens OX=9606 GN=ACTC1 PE=1 SV=1	0	51.8087	21.2202	7	28	1	1	377	41.992	5.39	44.5974	7
NUP43	FALSE	High	Master Protein	Q8NFH3	Nucleoporin Nup43 OS=Homo sapiens OX=9606 GN=NUP43 PE=1 SV=1	0.00182704	3.37727	2.63158	1	1	1	1	380	42.124	5.63	2.14313	1
ADRM1	FALSE	Medium	Master Protein	Q16186	Proteasomal ubiquitin receptor ADRM1 OS=Homo sapiens OX=9606 GN=ADRM1 PE=1 SV=2	0.0106667	1.66776	1.4742	1	1	1	1	407	42.127	5.07	0	1
BSG	FALSE	High	Master Protein	P35613	Basigin OS=Homo sapiens OX=9606 GN=BSG PE=1 SV=2	0	6.97224	4.67532	1	1	1	1	385	42.174	5.66	4.93863	1
GALK1	FALSE	High	Master Protein	P51570	Galactokinase OS=Homo sapiens OX=9606 GN=GALK1 PE=1 SV=1	0.00182704	3.44612	2.80612	1	1	1	1	392	42.246	6.46	2.65914	1
PPME1	FALSE	High	Master Protein	Q9Y570	Protein phosphatase methylesterase 1 OS=Homo sapiens OX=9606 GN=PPME1 PE=1 SV=3	0.00548246	2.06905	2.33161	1	1	1	1	386	42.288	5.97	0	1
RBMX	FALSE	High	Master Protein	P38159	RNA-binding motif protein, X chromosome OS=Homo sapiens OX=9606 GN=RBMX PE=1 SV=3	0	13.6449	6.90537	2	3	2	1	391	42.306	10.05	6.25192	2
WDR74	FALSE	High	Master Protein	Q6RFH5	WD repeat-containing protein 74 OS=Homo sapiens OX=9606 GN=WDR74 PE=1 SV=1	0.00548246	2.01417	3.37662	1	1	1	1	385	42.415	8.32	0	1
PPM1A	FALSE	High	Master Protein	P35813	Protein phosphatase 1A OS=Homo sapiens OX=9606 GN=PPM1A PE=1 SV=1	0.00548246	1.94539	3.14136	1	1	1	1	382	42.421	5.36	2.42748	1
EIF3M	FALSE	High	Master Protein	Q7L2H7	Eukaryotic translation initiation factor 3 subunit M OS=Homo sapiens OX=9606 GN=EIF3M PE=1 SV=1	0.00182704	2.99697	3.20856	1	1	1	1	374	42.476	5.63	0	1
FEN1	FALSE	High	Master Protein	P39748	Flap endonuclease 1 OS=Homo sapiens OX=9606 GN=FEN1 PE=1 SV=1	0	12.5475	13.9474	4	4	4	1	380	42.566	8.62	9.34525	4
SERPINB6	FALSE	High	Master Protein	P35237	Serpin B6 OS=Homo sapiens OX=9606 GN=SERPINB6 PE=1 SV=3	0	5.25291	9.30851	2	2	2	1	376	42.594	5.27	4.65476	2
CKB	FALSE	High	Master Protein	P12277	Creatine kinase B-type OS=Homo sapiens OX=9606 GN=CKB PE=1 SV=1	0.00136612	3.61493	2.62467	1	1	1	1	381	42.617	5.59	0	1
DEK	FALSE	High	Master Protein	P35659	Protein DEK OS=Homo sapiens OX=9606 GN=DEK PE=1 SV=1	0	14.1673	12.8	4	4	4	1	375	42.648	8.56	4.99863	4
NDRG1	FALSE	High	Master Protein	Q92597	Protein NDRG1 OS=Homo sapiens OX=9606 GN=NDRG1 PE=1 SV=1	0	6.33099	7.61421	2	2	2	1	394	42.808	5.82	0	2
PNKD	FALSE	High	Master Protein	Q8N490	Probable hydrolase PNKD OS=Homo sapiens OX=9606 GN=PNKD PE=1 SV=2	0	5.89688	3.8961	1	1	1	1	385	42.849	9.09	3.17975	1
BCAT1	FALSE	High	Master Protein	P54687	Branched-chain-amino-acid aminotransferase, cytosolic OS=Homo sapiens OX=9606 GN=BCAT1 PE=1 SV=3	0	5.97306	3.88601	1	1	1	1	386	42.939	5.3	2.35882	1
PDHA1	FALSE	High	Master Protein	P08559	Pyruvate dehydrogenase E1 component subunit alpha, somatic form, mitochondrial OS=Homo sapiens OX=9606 GN=PDHA1 PE=1 SV=3	0	10.3581	9.23077	3	3	3	1	390	43.268	8.06	6.48964	3
DAZAP1	FALSE	High	Master Protein	Q96EP5	DAZ-associated protein 1 OS=Homo sapiens OX=9606 GN=DAZAP1 PE=1 SV=1	0	6.88639	3.9312	1	1	1	1	407	43.356	8.56	2.18903	1
MAP2K1	FALSE	Medium	Master Protein	Q02750	Dual specificity mitogen-activated protein kinase kinase 1 OS=Homo sapiens OX=9606 GN=MAP2K1 PE=1 SV=2	0.0147446	1.52768	2.79898	1	1	1	1	393	43.411	6.62	0	1
MAT2A	FALSE	High	Master Protein	P31153	S-adenosylmethionine synthase isoform type-2 OS=Homo sapiens OX=9606 GN=MAT2A PE=1 SV=1	0.00548246	1.95742	2.27848	1	1	1	1	395	43.633	6.48	0	1
PA2G4	FALSE	High	Master Protein	Q9UQ80	Proliferation-associated protein 2G4 OS=Homo sapiens OX=9606 GN=PA2G4 PE=1 SV=3	0	25.596	22.5888	7	8	7	1	394	43.759	6.55	15.8156	7
TSG101	FALSE	High	Master Protein	Q99816	Tumor susceptibility gene 101 protein OS=Homo sapiens OX=9606 GN=TSG101 PE=1 SV=2	0.000714796	4.39362	4.35897	1	1	1	1	390	43.916	6.46	2.86442	1
SMARCB1	FALSE	High	Master Protein	Q12824	SWI/SNF-related matrix-associated actin-dependent regulator of chromatin subfamily B member 1 OS=Homo sapiens OX=9606 GN=SMARCB1 PE=1 SV=2	0.00182704	3.46407	3.37662	1	1	1	1	385	44.113	6.23	2.3415	1
PSMC6	FALSE	High	Master Protein	P62333	26S proteasome regulatory subunit 10B OS=Homo sapiens OX=9606 GN=PSMC6 PE=1 SV=1	0	9.98223	6.6838	2	2	2	1	389	44.145	7.49	6.19993	2
DCTN2	FALSE	High	Master Protein	Q13561	Dynactin subunit 2 OS=Homo sapiens OX=9606 GN=DCTN2 PE=1 SV=4	0	16.1424	10.9726	3	3	3	1	401	44.204	5.21	7.80691	3
CDC37	FALSE	High	Master Protein	Q16543	Hsp90 co-chaperone Cdc37 OS=Homo sapiens OX=9606 GN=CDC37 PE=1 SV=1	0	15.5468	12.963	3	4	3	1	378	44.44	5.25	10.0557	3
CTSD	FALSE	High	Master Protein	P07339	Cathepsin D OS=Homo sapiens OX=9606 GN=CTSD PE=1 SV=1	0	17.675	15.0485	5	6	5	1	412	44.524	6.54	9.46736	5
PGK1	FALSE	High	Master Protein	P00558	Phosphoglycerate kinase 1 OS=Homo sapiens OX=9606 GN=PGK1 PE=1 SV=3	0	18.3282	17.2662	5	5	5	1	417	44.586	8.1	10.0236	5
ASAH1	FALSE	High	Master Protein	Q13510	Acid ceramidase OS=Homo sapiens OX=9606 GN=ASAH1 PE=1 SV=5	0	10.9181	8.86076	3	4	3	1	395	44.631	7.62	6.38398	3
TARDBP	FALSE	High	Master Protein	Q13148	TAR DNA-binding protein 43 OS=Homo sapiens OX=9606 GN=TARDBP PE=1 SV=1	0.00182704	3.49241	2.17391	1	1	1	1	414	44.711	6.19	0	1
OLA1	FALSE	High	Master Protein	Q9NTK5	Obg-like ATPase 1 OS=Homo sapiens OX=9606 GN=OLA1 PE=1 SV=2	0.00913487	1.75498	2.77778	1	1	1	1	396	44.715	7.81	2.05824	1
ACTR2	FALSE	High	Master Protein	P61160	Actin-related protein 2 OS=Homo sapiens OX=9606 GN=ACTR2 PE=1 SV=1	0	10.6669	6.09137	2	3	2	1	394	44.732	6.74	4.15978	2
DNAJA1	FALSE	High	Master Protein	P31689	DnaJ homolog subfamily A member 1 OS=Homo sapiens OX=9606 GN=DNAJA1 PE=1 SV=2	0	12.6392	9.82368	3	3	3	1	397	44.839	7.08	8.71999	3
RRM2	FALSE	High	Master Protein	P31350	Ribonucleoside-diphosphate reductase subunit M2 OS=Homo sapiens OX=9606 GN=RRM2 PE=1 SV=1	0.00136612	3.87648	3.3419	1	1	1	1	389	44.849	5.38	2.31311	1
SERBP1	FALSE	High	Master Protein	Q8NC51	Plasminogen activator inhibitor 1 RNA-binding protein OS=Homo sapiens OX=9606 GN=SERBP1 PE=1 SV=2	0	9.11776	6.61765	2	2	2	1	408	44.938	8.65	2.87063	2
RCC1	FALSE	High	Master Protein	P18754	Regulator of chromosome condensation OS=Homo sapiens OX=9606 GN=RCC1 PE=1 SV=1	0.00182704	3.14929	5.93824	2	2	2	1	421	44.941	7.52	0	2
ACAT1	FALSE	High	Master Protein	P24752	Acetyl-CoA acetyltransferase, mitochondrial OS=Homo sapiens OX=9606 GN=ACAT1 PE=1 SV=1	0	22.4278	11.007	3	4	3	1	427	45.171	8.85	13.2569	3
NAP1L1	FALSE	High	Master Protein	P55209	Nucleosome assembly protein 1-like 1 OS=Homo sapiens OX=9606 GN=NAP1L1 PE=1 SV=1	0	19.3325	12.0205	3	4	3	1	391	45.346	4.46	10.7943	3
HSDL2	FALSE	High	Master Protein	Q6YN16	Hydroxysteroid dehydrogenase-like protein 2 OS=Homo sapiens OX=9606 GN=HSDL2 PE=1 SV=1	0.00505618	2.28828	2.63158	1	1	1	1	418	45.366	7.99	0	1
VRK1	FALSE	High	Master Protein	Q99986	Serine/threonine-protein kinase VRK1 OS=Homo sapiens OX=9606 GN=VRK1 PE=1 SV=1	0.00548246	1.99827	2.0202	1	1	1	1	396	45.447	8.91	1.86207	1
AARSD1	FALSE	High	Master Protein	Q9BTE6	Alanyl-tRNA editing protein Aarsd1 OS=Homo sapiens OX=9606 GN=AARSD1 PE=1 SV=2	0	6.16406	4.85437	1	1	1	1	412	45.451	6.42	2.51002	1
PSMD6	FALSE	High	Master Protein	Q15008	26S proteasome non-ATPase regulatory subunit 6 OS=Homo sapiens OX=9606 GN=PSMD6 PE=1 SV=1	0.00182704	3.26352	2.57069	1	1	1	1	389	45.502	5.62	0	1
PSMC5	FALSE	High	Master Protein	P62195	26S proteasome regulatory subunit 8 OS=Homo sapiens OX=9606 GN=PSMC5 PE=1 SV=1	0	6.0774	6.65025	2	2	2	1	406	45.597	7.55	2.80021	2
HNRNPF	FALSE	High	Master Protein	P52597	Heterogeneous nuclear ribonucleoprotein F OS=Homo sapiens OX=9606 GN=HNRNPF PE=1 SV=3	0	44.2755	19.2771	5	9	3	1	415	45.643	5.58	29.2453	5
DNAJA2	FALSE	High	Master Protein	O60884	DnaJ homolog subfamily A member 2 OS=Homo sapiens OX=9606 GN=DNAJA2 PE=1 SV=1	0	8.14911	10.4369	3	3	3	1	412	45.717	6.48	4.04785	3
MRPS9	FALSE	High	Master Protein	P82933	28S ribosomal protein S9, mitochondrial OS=Homo sapiens OX=9606 GN=MRPS9 PE=1 SV=2	0.00182704	3.40023	3.28283	1	1	1	1	396	45.806	9.51	2.29188	1
RPL3	FALSE	High	Master Protein	P39023	60S ribosomal protein L3 OS=Homo sapiens OX=9606 GN=RPL3 PE=1 SV=2	0	7.16915	6.20347	2	2	2	1	403	46.08	10.18	5.96667	2
EIF4A1	FALSE	High	Master Protein	P60842	Eukaryotic initiation factor 4A-I OS=Homo sapiens OX=9606 GN=EIF4A1 PE=1 SV=1	0	25.3284	16.0099	5	6	4	1	406	46.125	5.48	14.6503	5
GOT1	FALSE	High	Master Protein	P17174	Aspartate aminotransferase, cytoplasmic OS=Homo sapiens OX=9606 GN=GOT1 PE=1 SV=3	0.00455063	2.30927	2.90557	1	1	1	1	413	46.219	7.01	0	1
COPS4	FALSE	High	Master Protein	Q9BT78	COP9 signalosome complex subunit 4 OS=Homo sapiens OX=9606 GN=COPS4 PE=1 SV=1	0	8.33211	5.91133	2	2	2	1	406	46.24	5.83	5.45062	2
SERPINB12	FALSE	High	Master Protein	Q96P63	Serpin B12 OS=Homo sapiens OX=9606 GN=SERPINB12 PE=1 SV=1	0	4.87419	3.95062	1	1	1	1	405	46.247	5.53	3.65581	1
SCRN1	FALSE	Medium	Master Protein	Q12765	Secernin-1 OS=Homo sapiens OX=9606 GN=SCRN1 PE=1 SV=2	0.0168244	1.48852	1.93237	1	1	1	1	414	46.353	4.75	0	1
HNRNPDL	FALSE	High	Master Protein	O14979	Heterogeneous nuclear ribonucleoprotein D-like OS=Homo sapiens OX=9606 GN=HNRNPDL PE=1 SV=3	0	10.6058	8.57143	3	4	2	1	420	46.409	9.57	3.75553	3
SERPINH1	FALSE	High	Master Protein	P50454	Serpin H1 OS=Homo sapiens OX=9606 GN=SERPINH1 PE=1 SV=2	0	7.92689	6.2201	2	2	2	1	418	46.411	8.69	4.81262	2
APMAP	FALSE	High	Master Protein	Q9HDC9	Adipocyte plasma membrane-associated protein OS=Homo sapiens OX=9606 GN=APMAP PE=1 SV=2	0	13.1471	10.5769	3	3	3	1	416	46.451	6.16	8.94468	3
TBC1D13	FALSE	Medium	Master Protein	Q9NVG8	TBC1 domain family member 13 OS=Homo sapiens OX=9606 GN=TBC1D13 PE=1 SV=3	0.0147446	1.52259	2.5	1	1	1	1	400	46.524	5.24	0	1
ACADM	FALSE	High	Master Protein	P11310	Medium-chain specific acyl-CoA dehydrogenase, mitochondrial OS=Homo sapiens OX=9606 GN=ACADM PE=1 SV=1	0	8.32442	8.31354	3	3	3	1	421	46.559	8.37	4.56273	3
SERPINB2	FALSE	High	Master Protein	P05120	Plasminogen activator inhibitor 2 OS=Homo sapiens OX=9606 GN=SERPINB2 PE=1 SV=2	0	6.1689	4.81928	1	1	1	1	415	46.566	5.63	3.49032	1
PAFAH1B1	FALSE	High	Master Protein	P43034	Platelet-activating factor acetylhydrolase IB subunit beta OS=Homo sapiens OX=9606 GN=PAFAH1B1 PE=1 SV=2	0.000714796	4.41409	3.65854	1	1	1	1	410	46.608	7.37	2.93262	1
IVD	FALSE	Medium	Master Protein	P26440	Isovaleryl-CoA dehydrogenase, mitochondrial OS=Homo sapiens OX=9606 GN=IVD PE=1 SV=2	0.0256279	1.21226	2.8169	1	1	1	1	426	46.621	8.05	1.61955	1
PISD	FALSE	High	Master Protein	Q9UG56	Phosphatidylserine decarboxylase proenzyme, mitochondrial OS=Homo sapiens OX=9606 GN=PISD PE=1 SV=4	0.00136612	3.96859	2.68949	1	1	1	1	409	46.642	9.42	2.51111	1
GSK3B	FALSE	High	Master Protein	P49841	Glycogen synthase kinase-3 beta OS=Homo sapiens OX=9606 GN=GSK3B PE=1 SV=2	0.00455063	2.45321	5.71429	1	1	1	1	420	46.715	8.78	2.28878	1
SSB	FALSE	High	Master Protein	P05455	Lupus La protein OS=Homo sapiens OX=9606 GN=SSB PE=1 SV=2	0	14.5952	9.80392	4	4	4	1	408	46.808	7.12	7.20766	4
EIF4A3	FALSE	High	Master Protein	P38919	Eukaryotic initiation factor 4A-III OS=Homo sapiens OX=9606 GN=EIF4A3 PE=1 SV=4	0	14.873	6.32603	2	3	1	1	411	46.841	6.73	6.76499	2
PLIN3	FALSE	High	Master Protein	O60664	Perilipin-3 OS=Homo sapiens OX=9606 GN=PLIN3 PE=1 SV=3	0.00182704	2.82333	3.68664	1	1	1	1	434	47.046	5.44	2.69229	1
PAICS	FALSE	High	Master Protein	P22234	Multifunctional protein ADE2 OS=Homo sapiens OX=9606 GN=PAICS PE=1 SV=3	0	9.88923	10.8235	4	4	4	1	425	47.049	7.23	7.2993	4
SCCPDH	FALSE	Medium	Master Protein	Q8NBX0	Saccharopine dehydrogenase-like oxidoreductase OS=Homo sapiens OX=9606 GN=SCCPDH PE=1 SV=1	0.0225989	1.26761	3.0303	1	1	1	1	429	47.121	9.14	1.71967	1
ENO1	FALSE	High	Master Protein	P06733	Alpha-enolase OS=Homo sapiens OX=9606 GN=ENO1 PE=1 SV=2	0	93.2305	47.6959	14	27	14	1	434	47.139	7.39	49.1734	14
CSNK1E	FALSE	High	Master Protein	P49674	Casein kinase I isoform epsilon OS=Homo sapiens OX=9606 GN=CSNK1E PE=1 SV=1	0.00548246	2.10874	3.125	1	1	1	1	416	47.285	9.66	1.88534	1
ACTR3	FALSE	High	Master Protein	P61158	Actin-related protein 3 OS=Homo sapiens OX=9606 GN=ACTR3 PE=1 SV=3	0	8.01209	7.89474	2	2	2	1	418	47.341	5.88	6.44723	2
WDR18	FALSE	Medium	Master Protein	Q9BV38	WD repeat-containing protein 18 OS=Homo sapiens OX=9606 GN=WDR18 PE=1 SV=2	0.0101877	1.7018	1.85185	1	1	1	1	432	47.375	6.7	0	1
PSMD11	FALSE	High	Master Protein	O00231	26S proteasome non-ATPase regulatory subunit 11 OS=Homo sapiens OX=9606 GN=PSMD11 PE=1 SV=3	0	19.8018	16.3507	6	6	6	1	422	47.434	6.48	10.5635	6
GOT2	FALSE	High	Master Protein	P00505	Aspartate aminotransferase, mitochondrial OS=Homo sapiens OX=9606 GN=GOT2 PE=1 SV=3	0	22.5167	16.7442	6	7	6	1	430	47.487	9.01	20.2149	6
TXNDC5	FALSE	High	Master Protein	Q8NBS9	Thioredoxin domain-containing protein 5 OS=Homo sapiens OX=9606 GN=TXNDC5 PE=1 SV=2	0	4.99597	4.39815	2	2	2	1	432	47.599	5.97	0	2
RBBP4	FALSE	High	Master Protein	Q09028	Histone-binding protein RBBP4 OS=Homo sapiens OX=9606 GN=RBBP4 PE=1 SV=3	0	6.18408	5.17647	3	3	1	1	425	47.626	4.89	1.87558	3
SQSTM1	FALSE	High	Master Protein	Q13501	Sequestosome-1 OS=Homo sapiens OX=9606 GN=SQSTM1 PE=1 SV=1	0.00182704	3.34717	4.09091	1	1	1	1	440	47.657	5.22	3.41923	1
RPL4	FALSE	High	Master Protein	P36578	60S ribosomal protein L4 OS=Homo sapiens OX=9606 GN=RPL4 PE=1 SV=5	0	31.6122	16.6276	5	6	5	1	427	47.667	11.06	19.6664	5
AHCY	FALSE	High	Master Protein	P23526	Adenosylhomocysteinase OS=Homo sapiens OX=9606 GN=AHCY PE=1 SV=4	0	32.7479	21.0648	8	9	8	1	432	47.685	6.34	20.1503	8
RBBP7	FALSE	High	Master Protein	Q16576	Histone-binding protein RBBP7 OS=Homo sapiens OX=9606 GN=RBBP7 PE=1 SV=1	0	8.91078	6.11765	3	3	1	1	425	47.79	5.05	2.58325	3
BZW1	FALSE	High	Master Protein	Q7L1Q6	Basic leucine zipper and W2 domain-containing protein 1 OS=Homo sapiens OX=9606 GN=BZW1 PE=1 SV=1	0.00182704	2.9108	2.6253	1	1	1	1	419	48.013	5.92	1.94254	1
MRPL37	FALSE	High	Master Protein	Q9BZE1	39S ribosomal protein L37, mitochondrial OS=Homo sapiens OX=9606 GN=MRPL37 PE=1 SV=2	0	5.68198	5.20095	2	2	2	1	423	48.087	8.59	2.40456	2
PDIA6	FALSE	High	Master Protein	Q15084	Protein disulfide-isomerase A6 OS=Homo sapiens OX=9606 GN=PDIA6 PE=1 SV=1	0	21.0878	17.5	5	5	5	1	440	48.091	5.08	13.8343	5
CALR	FALSE	High	Master Protein	P27797	Calreticulin OS=Homo sapiens OX=9606 GN=CALR PE=1 SV=1	0	11.1565	8.39329	3	4	3	1	417	48.112	4.44	8.44187	3
BZW2	FALSE	High	Master Protein	Q9Y6E2	Basic leucine zipper and W2 domain-containing protein 2 OS=Homo sapiens OX=9606 GN=BZW2 PE=1 SV=1	0.00656096	1.93033	2.6253	1	1	1	1	419	48.132	6.68	1.76654	1
FDPS	FALSE	High	Master Protein	P14324	Farnesyl pyrophosphate synthase OS=Homo sapiens OX=9606 GN=FDPS PE=1 SV=4	0	7.93339	7.1599	2	2	2	1	419	48.245	6.15	2.6801	2
CCNB1	FALSE	Medium	Master Protein	P14635	G2/mitotic-specific cyclin-B1 OS=Homo sapiens OX=9606 GN=CCNB1 PE=1 SV=1	0.0106667	1.63153	3.9261	1	1	1	1	433	48.306	7.47	0	1
UQCRC2	FALSE	High	Master Protein	P22695	Cytochrome b-c1 complex subunit 2, mitochondrial OS=Homo sapiens OX=9606 GN=UQCRC2 PE=1 SV=3	0	18.4273	11.9205	3	3	3	1	453	48.413	8.63	10.9983	3
OAT	FALSE	High	Master Protein	P04181	Ornithine aminotransferase, mitochondrial OS=Homo sapiens OX=9606 GN=OAT PE=1 SV=1	0.00182704	3.53298	2.2779	1	1	1	1	439	48.504	7.03	2.39844	1
ZC3H15	FALSE	High	Master Protein	Q8WU90	Zinc finger CCCH domain-containing protein 15 OS=Homo sapiens OX=9606 GN=ZC3H15 PE=1 SV=1	0.00182704	2.79997	3.99061	1	1	1	1	426	48.573	5.31	0	1
PSMC2	FALSE	High	Master Protein	P35998	26S proteasome regulatory subunit 7 OS=Homo sapiens OX=9606 GN=PSMC2 PE=1 SV=3	0	12.5752	8.54503	3	3	3	1	433	48.603	5.95	5.35299	3
FNTB	FALSE	High	Master Protein	P49356	Protein farnesyltransferase subunit beta OS=Homo sapiens OX=9606 GN=FNTB PE=1 SV=1	0.00455063	2.39405	2.0595	1	1	1	1	437	48.742	5.82	1.89948	1
DDX39B	FALSE	High	Master Protein	Q13838	Spliceosome RNA helicase DDX39B OS=Homo sapiens OX=9606 GN=DDX39B PE=1 SV=1	0	19.6031	12.8505	5	7	5	1	428	48.96	5.67	11.9587	5
ETF1	FALSE	High	Master Protein	P62495	Eukaryotic peptide chain release factor subunit 1 OS=Homo sapiens OX=9606 GN=ETF1 PE=1 SV=3	0	7.65716	5.72082	3	3	3	1	437	49	5.71	3.0607	3
PSMC3	FALSE	High	Master Protein	P17980	26S proteasome regulatory subunit 6A OS=Homo sapiens OX=9606 GN=PSMC3 PE=1 SV=3	0.00703844	1.90032	1.59453	1	1	1	1	439	49.172	5.24	0	1
EIF5	FALSE	High	Master Protein	P55010	Eukaryotic translation initiation factor 5 OS=Homo sapiens OX=9606 GN=EIF5 PE=1 SV=2	0.00548246	2.14673	2.5522	1	1	1	1	431	49.192	5.58	0	1
HNRNPH1	FALSE	High	Master Protein	P31943	Heterogeneous nuclear ribonucleoprotein H OS=Homo sapiens OX=9606 GN=HNRNPH1 PE=1 SV=4	0	25.3699	17.1492	6	8	4	1	449	49.198	6.3	13.8827	6
SEPTIN11	FALSE	High	Master Protein	Q9NVA2	Septin-11 OS=Homo sapiens OX=9606 GN=SEPTIN11 PE=1 SV=3	0.00182704	3.31204	4.4289	2	2	1	1	429	49.367	6.81	1.73479	2
TUFM	FALSE	High	Master Protein	P49411	Elongation factor Tu, mitochondrial OS=Homo sapiens OX=9606 GN=TUFM PE=1 SV=2	0	47.0222	21.4602	8	11	8	1	452	49.51	7.61	30.0489	8
TUBB	FALSE	High	Master Protein	P07437	Tubulin beta chain OS=Homo sapiens OX=9606 GN=TUBB PE=1 SV=2	0	100.923	48.1982	16	31	5	1	444	49.639	4.89	71.9739	16
TUBB4B	FALSE	High	Master Protein	P68371	Tubulin beta-4B chain OS=Homo sapiens OX=9606 GN=TUBB4B PE=1 SV=1	0	83.6585	37.9775	13	27	2	1	445	49.799	4.89	58.271	13
TUBB6	FALSE	High	Master Protein	Q9BUF5	Tubulin beta-6 chain OS=Homo sapiens OX=9606 GN=TUBB6 PE=1 SV=1	0	70.8806	30.2691	12	22	5	1	446	49.825	4.88	47.2601	12
TUBAL3	FALSE	High	Master Protein	A6NHL2	Tubulin alpha chain-like 3 OS=Homo sapiens OX=9606 GN=TUBAL3 PE=1 SV=2	0	13.7062	6.27803	3	7	1	1	446	49.877	6.05	9.07179	3
TUBA4A	FALSE	High	Master Protein	P68366	Tubulin alpha-4A chain OS=Homo sapiens OX=9606 GN=TUBA4A PE=1 SV=1	0	57.7687	25.8929	10	25	1	1	448	49.892	5.06	53.1977	10
TUBB2B	FALSE	High	Master Protein	Q9BVA1	Tubulin beta-2B chain OS=Homo sapiens OX=9606 GN=TUBB2B PE=1 SV=1	0	73.6148	36.6292	13	24	2	1	445	49.921	4.89	52.7569	13
RNH1	FALSE	High	Master Protein	P13489	Ribonuclease inhibitor OS=Homo sapiens OX=9606 GN=RNH1 PE=1 SV=2	0	9.74456	6.50759	2	2	2	1	461	49.941	4.82	6.25196	2
EEF1G	FALSE	High	Master Protein	P26641	Elongation factor 1-gamma OS=Homo sapiens OX=9606 GN=EEF1G PE=1 SV=3	0	44.3774	26.7735	12	13	12	1	437	50.087	6.67	25.6292	12
TUBA1A	FALSE	High	Master Protein	Q71U36	Tubulin alpha-1A chain OS=Homo sapiens OX=9606 GN=TUBA1A PE=1 SV=1	0	87.9757	43.0155	15	39	6	1	451	50.104	5.06	88.9126	15
EEF1A1	FALSE	High	Master Protein	P68104	Elongation factor 1-alpha 1 OS=Homo sapiens OX=9606 GN=EEF1A1 PE=1 SV=1	0	33.0969	23.8095	7	9	7	1	462	50.109	9.01	18.9196	7
NUP50	FALSE	High	Master Protein	Q9UKX7	Nuclear pore complex protein Nup50 OS=Homo sapiens OX=9606 GN=NUP50 PE=1 SV=2	0.00136612	3.86138	2.77778	1	1	1	1	468	50.113	7.06	2.42222	1
CPOX	FALSE	High	Master Protein	P36551	Oxygen-dependent coproporphyrinogen-III oxidase, mitochondrial OS=Homo sapiens OX=9606 GN=CPOX PE=1 SV=3	0.00913487	1.76447	2.42291	1	1	1	1	454	50.12	8.25	0	1
RUVBL1	FALSE	High	Master Protein	Q9Y265	RuvB-like 1 OS=Homo sapiens OX=9606 GN=RUVBL1 PE=1 SV=1	0	12.8951	9.42982	3	3	3	1	456	50.196	6.42	8.34472	3
L2HGDH	FALSE	High	Master Protein	Q9H9P8	L-2-hydroxyglutarate dehydrogenase, mitochondrial OS=Homo sapiens OX=9606 GN=L2HGDH PE=1 SV=3	0.00505618	2.28059	2.37581	1	1	1	1	463	50.284	8.15	0	1
TUBB3	FALSE	High	Master Protein	Q13509	Tubulin beta-3 chain OS=Homo sapiens OX=9606 GN=TUBB3 PE=1 SV=2	0	69.8604	29.7778	11	21	1	1	450	50.4	4.93	42.7485	11
GDI2	FALSE	High	Master Protein	P50395	Rab GDP dissociation inhibitor beta OS=Homo sapiens OX=9606 GN=GDI2 PE=1 SV=2	0	13.8632	9.88764	4	4	4	1	445	50.631	6.47	8.27199	4
TMPO	FALSE	High	Master Protein	P42167	Lamina-associated polypeptide 2, isoforms beta/gamma OS=Homo sapiens OX=9606 GN=TMPO PE=1 SV=2	0	20.8436	11.674	4	6	4	1	454	50.639	9.38	13.5486	4
SEPTIN7	FALSE	High	Master Protein	Q16181	Septin-7 OS=Homo sapiens OX=9606 GN=SEPTIN7 PE=1 SV=2	0	8.77328	5.94966	2	2	1	1	437	50.648	8.63	3.01464	2
CSK	FALSE	Medium	Master Protein	P41240	Tyrosine-protein kinase CSK OS=Homo sapiens OX=9606 GN=CSK PE=1 SV=1	0.0198123	1.40738	2.44444	1	1	1	1	450	50.672	7.06	1.97074	1
NDUFV1	FALSE	High	Master Protein	P49821	NADH dehydrogenase [ubiquinone] flavoprotein 1, mitochondrial OS=Homo sapiens OX=9606 GN=NDUFV1 PE=1 SV=4	0	5.19283	3.66379	2	2	2	1	464	50.785	8.21	0	2
SCPEP1	FALSE	High	Master Protein	Q9HB40	Retinoid-inducible serine carboxypeptidase OS=Homo sapiens OX=9606 GN=SCPEP1 PE=1 SV=1	0.00703844	1.86806	1.99115	1	1	1	1	452	50.798	5.81	0	1
IDH2	FALSE	High	Master Protein	P48735	Isocitrate dehydrogenase [NADP], mitochondrial OS=Homo sapiens OX=9606 GN=IDH2 PE=1 SV=2	0	5.11612	5.30973	2	2	2	1	452	50.877	8.69	0	2
HNRNPK	FALSE	High	Master Protein	P61978	Heterogeneous nuclear ribonucleoprotein K OS=Homo sapiens OX=9606 GN=HNRNPK PE=1 SV=1	0	59.5466	29.8056	11	16	11	1	463	50.944	5.54	46.9025	11
GDA	FALSE	High	Master Protein	Q9Y2T3	Guanine deaminase OS=Homo sapiens OX=9606 GN=GDA PE=1 SV=1	0.000714796	4.53083	4.18502	2	2	2	1	454	50.971	5.68	3.8478	2
HADHB	FALSE	Medium	Master Protein	P55084	Trifunctional enzyme subunit beta, mitochondrial OS=Homo sapiens OX=9606 GN=HADHB PE=1 SV=3	0.0419192	0.936291	1.89873	1	1	1	1	474	51.262	9.41	1.63482	1
POLD3	FALSE	High	Master Protein	Q15054	DNA polymerase delta subunit 3 OS=Homo sapiens OX=9606 GN=POLD3 PE=1 SV=2	0.00136612	3.75572	3.00429	1	1	1	1	466	51.368	9.35	2.8409	1
CDSN	FALSE	High	Master Protein	Q15517	Corneodesmosin OS=Homo sapiens OX=9606 GN=CDSN PE=1 SV=3	0.003517	2.67101	3.40265	1	1	1	1	529	51.49	8.35	2.71054	1
RMND1	FALSE	High	Master Protein	Q9NWS8	Required for meiotic nuclear division protein 1 homolog OS=Homo sapiens OX=9606 GN=RMND1 PE=1 SV=2	0.00703844	1.87778	2.44989	1	1	1	1	449	51.571	8.69	0	1
CS	FALSE	High	Master Protein	O75390	Citrate synthase, mitochondrial OS=Homo sapiens OX=9606 GN=CS PE=1 SV=2	0.00136612	3.79109	3.43348	2	2	2	1	466	51.68	8.32	1.83488	2
FKBP4	FALSE	High	Master Protein	Q02790	Peptidyl-prolyl cis-trans isomerase FKBP4 OS=Homo sapiens OX=9606 GN=FKBP4 PE=1 SV=3	0	26.2658	13.5076	6	8	6	1	459	51.772	5.43	17.249	6
CTSC	FALSE	High	Master Protein	P53634	Dipeptidyl peptidase 1 OS=Homo sapiens OX=9606 GN=CTSC PE=1 SV=2	0	6.66205	5.61555	3	3	3	1	463	51.82	6.99	2.68789	3
G3BP1	FALSE	High	Master Protein	Q13283	Ras GTPase-activating protein-binding protein 1 OS=Homo sapiens OX=9606 GN=G3BP1 PE=1 SV=1	0	9.97768	6.43777	2	2	2	1	466	52.132	5.52	5.06253	2
EIF3E	FALSE	High	Master Protein	P60228	Eukaryotic translation initiation factor 3 subunit E OS=Homo sapiens OX=9606 GN=EIF3E PE=1 SV=1	0	27.3283	21.7978	9	10	9	1	445	52.187	6.04	15.5557	9
UMPS	FALSE	High	Master Protein	P11172	Uridine 5'-monophosphate synthase OS=Homo sapiens OX=9606 GN=UMPS PE=1 SV=1	0.00182704	3.40605	4.16667	1	1	1	1	480	52.189	7.24	2.83923	1
NDUFS2	FALSE	High	Master Protein	O75306	NADH dehydrogenase [ubiquinone] iron-sulfur protein 2, mitochondrial OS=Homo sapiens OX=9606 GN=NDUFS2 PE=1 SV=2	0.000714796	4.46852	2.59179	1	1	1	1	463	52.512	7.55	3.55323	1
UQCRC1	FALSE	High	Master Protein	P31930	Cytochrome b-c1 complex subunit 1, mitochondrial OS=Homo sapiens OX=9606 GN=UQCRC1 PE=1 SV=3	0.00182704	2.74065	2.08333	1	1	1	1	480	52.612	6.37	2.81361	1
ANXA7	FALSE	High	Master Protein	P20073	Annexin A7 OS=Homo sapiens OX=9606 GN=ANXA7 PE=1 SV=3	0	7.98319	5.7377	3	3	3	1	488	52.706	5.68	3.7946	3
SPTLC1	FALSE	High	Master Protein	O15269	Serine palmitoyltransferase 1 OS=Homo sapiens OX=9606 GN=SPTLC1 PE=1 SV=1	0	6.37448	2.95983	1	1	1	1	473	52.71	6.01	2.82396	1
CNDP2	FALSE	High	Master Protein	Q96KP4	Cytosolic non-specific dipeptidase OS=Homo sapiens OX=9606 GN=CNDP2 PE=1 SV=2	0	6.42447	6.10526	2	2	2	1	475	52.845	5.97	4.07355	2
DMAP1	FALSE	Medium	Master Protein	Q9NPF5	DNA methyltransferase 1-associated protein 1 OS=Homo sapiens OX=9606 GN=DMAP1 PE=1 SV=1	0.0168244	1.47431	1.71306	1	1	1	1	467	52.96	9.5	0	1
GRSF1	FALSE	High	Master Protein	Q12849	G-rich sequence factor 1 OS=Homo sapiens OX=9606 GN=GRSF1 PE=1 SV=3	0.00505618	2.2257	2.29167	1	1	1	1	480	53.093	6.19	1.89481	1
PGD	FALSE	High	Master Protein	P52209	6-phosphogluconate dehydrogenase, decarboxylating OS=Homo sapiens OX=9606 GN=PGD PE=1 SV=3	0	5.52111	4.55487	2	2	2	1	483	53.106	7.23	2.92428	2
WARS1	FALSE	High	Master Protein	P23381	Tryptophan--tRNA ligase, cytoplasmic OS=Homo sapiens OX=9606 GN=WARS1 PE=1 SV=2	0	7.34577	5.30786	2	2	2	1	471	53.132	6.23	3.37069	2
CORO1C	FALSE	High	Master Protein	Q9ULV4	Coronin-1C OS=Homo sapiens OX=9606 GN=CORO1C PE=1 SV=1	0.003517	2.69637	2.1097	1	1	1	1	474	53.215	7.08	2.47379	1
NLE1	FALSE	High	Master Protein	Q9NVX2	Notchless protein homolog 1 OS=Homo sapiens OX=9606 GN=NLE1 PE=1 SV=4	0.00182704	3.09377	2.47423	1	1	1	1	485	53.287	7.34	2.41024	1
SLC25A24	FALSE	High	Master Protein	Q6NUK1	Calcium-binding mitochondrial carrier protein SCaMC-1 OS=Homo sapiens OX=9606 GN=SLC25A24 PE=1 SV=2	0.00455063	2.38206	1.88679	1	1	1	1	477	53.32	6.33	0	1
CTSF	FALSE	High	Master Protein	Q9UBX1	Cathepsin F OS=Homo sapiens OX=9606 GN=CTSF PE=1 SV=1	0.00703844	1.83476	2.06612	1	1	1	1	484	53.332	8.22	0	1
FUS	FALSE	High	Master Protein	P35637	RNA-binding protein FUS OS=Homo sapiens OX=9606 GN=FUS PE=1 SV=1	0	18.0233	4.56274	1	3	1	1	526	53.394	9.36	11.4722	1
VIM	FALSE	High	Master Protein	P08670	Vimentin OS=Homo sapiens OX=9606 GN=VIM PE=1 SV=4	0	95.6711	37.5536	14	27	14	1	466	53.619	5.12	68.8482	14
DDX19B	FALSE	High	Master Protein	Q9UMR2	ATP-dependent RNA helicase DDX19B OS=Homo sapiens OX=9606 GN=DDX19B PE=1 SV=1	0	5.65463	3.13152	1	1	1	1	479	53.893	6.3	1.98095	1
ARMC6	FALSE	Medium	Master Protein	Q6NXE6	Armadillo repeat-containing protein 6 OS=Homo sapiens OX=9606 GN=ARMC6 PE=1 SV=2	0.0126984	1.56735	1.99601	1	1	1	1	501	54.107	6.24	0	1
NONO	FALSE	High	Master Protein	Q15233	Non-POU domain-containing octamer-binding protein OS=Homo sapiens OX=9606 GN=NONO PE=1 SV=4	0	5.97308	5.30786	2	2	2	1	471	54.197	8.95	2.11632	2
ANXA11	FALSE	High	Master Protein	P50995	Annexin A11 OS=Homo sapiens OX=9606 GN=ANXA11 PE=1 SV=1	0	5.69872	3.56436	2	2	2	1	505	54.355	7.65	2.51929	2
ERO1A	FALSE	High	Master Protein	Q96HE7	ERO1-like protein alpha OS=Homo sapiens OX=9606 GN=ERO1A PE=1 SV=2	0.0030303	2.71175	1.7094	1	1	1	1	468	54.358	5.68	2.08848	1
DDX6	FALSE	High	Master Protein	P26196	Probable ATP-dependent RNA helicase DDX6 OS=Homo sapiens OX=9606 GN=DDX6 PE=1 SV=2	0.00182704	3.40594	1.65631	1	1	1	1	483	54.382	8.66	2.08194	1
CTSA	FALSE	High	Master Protein	P10619	Lysosomal protective protein OS=Homo sapiens OX=9606 GN=CTSA PE=1 SV=2	0	11.3613	5	2	4	2	1	480	54.431	6.61	4.61066	2
FSCN1	FALSE	High	Master Protein	Q16658	Fascin OS=Homo sapiens OX=9606 GN=FSCN1 PE=1 SV=3	0	7.22479	4.0568	2	2	2	1	493	54.496	7.24	2.8111	2
PEPD	FALSE	High	Master Protein	P12955	Xaa-Pro dipeptidase OS=Homo sapiens OX=9606 GN=PEPD PE=1 SV=3	0.00136612	3.85605	2.0284	1	1	1	1	493	54.513	6	2.1847	1
GSDME	FALSE	High	Master Protein	O60443	Gasdermin-E OS=Homo sapiens OX=9606 GN=GSDME PE=1 SV=2	0.00548246	1.98843	1.81452	1	1	1	1	496	54.52	5.17	0	1
AP5M1	FALSE	Medium	Master Protein	Q9H0R1	AP-5 complex subunit mu-1 OS=Homo sapiens OX=9606 GN=AP5M1 PE=1 SV=2	0.0121951	1.58319	1.42857	1	1	1	1	490	54.732	6.61	0	1
HSPA14	FALSE	High	Master Protein	Q0VDF9	Heat shock 70 kDa protein 14 OS=Homo sapiens OX=9606 GN=HSPA14 PE=1 SV=1	0.00182704	3.34352	2.75049	1	1	1	1	509	54.76	5.59	2.03442	1
RNMT	FALSE	Medium	Master Protein	O43148	mRNA cap guanine-N7 methyltransferase OS=Homo sapiens OX=9606 GN=RNMT PE=1 SV=1	0.0315843	1.12965	2.10084	1	1	1	1	476	54.809	6.61	0	1
ADSL	FALSE	High	Master Protein	P30566	Adenylosuccinate lyase OS=Homo sapiens OX=9606 GN=ADSL PE=1 SV=2	0.00182704	2.96257	2.27273	1	1	1	1	484	54.854	7.11	2.464	1
PRPF19	FALSE	High	Master Protein	Q9UMS4	Pre-mRNA-processing factor 19 OS=Homo sapiens OX=9606 GN=PRPF19 PE=1 SV=1	0.00182704	3.41308	2.18254	1	1	1	1	504	55.146	6.61	2.26956	1
RTCB	FALSE	High	Master Protein	Q9Y3I0	RNA-splicing ligase RtcB homolog OS=Homo sapiens OX=9606 GN=RTCB PE=1 SV=1	0.00136612	3.83923	2.17822	1	1	1	1	505	55.175	7.23	0	1
CNOT11	FALSE	High	Master Protein	Q9UKZ1	CCR4-NOT transcription complex subunit 11 OS=Homo sapiens OX=9606 GN=CNOT11 PE=1 SV=1	0.00136612	3.72538	2.35294	1	1	1	1	510	55.18	6.4	2.49415	1
IMPDH1	FALSE	Medium	Master Protein	P20839	Inosine-5'-monophosphate dehydrogenase 1 OS=Homo sapiens OX=9606 GN=IMPDH1 PE=1 SV=2	0.0198123	1.41556	1.75097	1	1	1	1	514	55.37	6.9	0	1
GPS1	FALSE	High	Master Protein	Q13098	COP9 signalosome complex subunit 1 OS=Homo sapiens OX=9606 GN=GPS1 PE=1 SV=4	0.00136612	3.76023	4.48065	2	2	2	1	491	55.501	6.74	0	2
TRMT6	FALSE	High	Master Protein	Q9UJA5	tRNA (adenine(58)-N(1))-methyltransferase non-catalytic subunit TRM6 OS=Homo sapiens OX=9606 GN=TRMT6 PE=1 SV=1	0	5.43902	3.42052	1	1	1	1	497	55.764	7.55	2.57867	1
IMPDH2	FALSE	High	Master Protein	P12268	Inosine-5'-monophosphate dehydrogenase 2 OS=Homo sapiens OX=9606 GN=IMPDH2 PE=1 SV=2	0	54.3446	22.3735	9	14	9	1	514	55.77	6.9	32.8759	9
SHMT2	FALSE	High	Master Protein	P34897	Serine hydroxymethyltransferase, mitochondrial OS=Homo sapiens OX=9606 GN=SHMT2 PE=1 SV=3	0.00182704	3.10962	3.76984	2	2	2	1	504	55.958	8.53	3.69091	2
USP14	FALSE	High	Master Protein	P54578	Ubiquitin carboxyl-terminal hydrolase 14 OS=Homo sapiens OX=9606 GN=USP14 PE=1 SV=3	0	11.2431	8.09717	3	3	3	1	494	56.033	5.3	9.64278	3
OXCT1	FALSE	High	Master Protein	P55809	Succinyl-CoA:3-ketoacid coenzyme A transferase 1, mitochondrial OS=Homo sapiens OX=9606 GN=OXCT1 PE=1 SV=1	0	5.15787	7.5	2	2	2	1	520	56.122	7.46	4.3067	2
GSR	FALSE	High	Master Protein	P00390	Glutathione reductase, mitochondrial OS=Homo sapiens OX=9606 GN=GSR PE=1 SV=2	0.00548246	2.11092	1.341	1	1	1	1	522	56.221	8.5	0	1
ATP5F1B	FALSE	High	Master Protein	P06576	ATP synthase subunit beta, mitochondrial OS=Homo sapiens OX=9606 GN=ATP5F1B PE=1 SV=3	0.000714796	4.29294	2.45747	1	1	1	1	529	56.525	5.4	2.07714	1
PHGDH	FALSE	High	Master Protein	O43175	D-3-phosphoglycerate dehydrogenase OS=Homo sapiens OX=9606 GN=PHGDH PE=1 SV=4	0	9.19681	6.37899	3	3	3	1	533	56.614	6.71	6.223	3
PDIA3	FALSE	High	Master Protein	P30101	Protein disulfide-isomerase A3 OS=Homo sapiens OX=9606 GN=PDIA3 PE=1 SV=4	0	34.3047	17.4257	7	8	7	1	505	56.747	6.35	18.9793	7
P4HB	FALSE	High	Master Protein	P07237	Protein disulfide-isomerase OS=Homo sapiens OX=9606 GN=P4HB PE=1 SV=3	0	41.2744	28.5433	10	11	10	1	508	57.081	4.87	19.1419	10
ALDH1B1	FALSE	High	Master Protein	P30837	Aldehyde dehydrogenase X, mitochondrial OS=Homo sapiens OX=9606 GN=ALDH1B1 PE=1 SV=3	0.00182704	2.78861	2.32108	1	1	1	1	517	57.17	6.8	2.06604	1
ARCN1	FALSE	High	Master Protein	P48444	Coatomer subunit delta OS=Homo sapiens OX=9606 GN=ARCN1 PE=1 SV=1	0.00136612	3.67305	2.15264	1	1	1	1	511	57.174	6.21	2.19653	1
ALDH5A1	FALSE	High	Master Protein	P51649	Succinate-semialdehyde dehydrogenase, mitochondrial OS=Homo sapiens OX=9606 GN=ALDH5A1 PE=1 SV=2	0.00182704	2.85949	2.05607	1	1	1	1	535	57.178	8.28	0	1
HARS1	FALSE	High	Master Protein	P12081	Histidine--tRNA ligase, cytoplasmic OS=Homo sapiens OX=9606 GN=HARS1 PE=1 SV=2	0	11.5165	8.25147	4	4	4	1	509	57.374	5.88	9.54188	4
CCT2	FALSE	High	Master Protein	P78371	T-complex protein 1 subunit beta OS=Homo sapiens OX=9606 GN=CCT2 PE=1 SV=4	0	5.63323	4.6729	2	2	2	1	535	57.452	6.46	2.3058	2
DKC1	FALSE	Medium	Master Protein	O60832	H/ACA ribonucleoprotein complex subunit DKC1 OS=Homo sapiens OX=9606 GN=DKC1 PE=1 SV=3	0.0147446	1.51485	2.14008	1	1	1	1	514	57.638	9.42	1.77311	1
KPNA3	FALSE	High	Master Protein	O00505	Importin subunit alpha-4 OS=Homo sapiens OX=9606 GN=KPNA3 PE=1 SV=2	0.000714796	4.67252	3.45489	2	2	2	1	521	57.775	4.94	0	2
ICAM1	FALSE	High	Master Protein	P05362	Intercellular adhesion molecule 1 OS=Homo sapiens OX=9606 GN=ICAM1 PE=1 SV=2	0	9.86437	7.33083	3	3	3	1	532	57.789	7.99	4.84905	3
KPNA2	FALSE	High	Master Protein	P52292	Importin subunit alpha-1 OS=Homo sapiens OX=9606 GN=KPNA2 PE=1 SV=1	0	20.3537	10.9641	4	4	4	1	529	57.826	5.4	12.4069	4
CCT4	FALSE	High	Master Protein	P50991	T-complex protein 1 subunit delta OS=Homo sapiens OX=9606 GN=CCT4 PE=1 SV=4	0	12.4436	9.46197	4	4	4	1	539	57.888	7.83	8.61378	4
PKM	FALSE	High	Master Protein	P14618	Pyruvate kinase PKM OS=Homo sapiens OX=9606 GN=PKM PE=1 SV=4	0	81.0281	33.145	12	20	12	1	531	57.9	7.84	50.2976	12
CCT6A	FALSE	High	Master Protein	P40227	T-complex protein 1 subunit zeta OS=Homo sapiens OX=9606 GN=CCT6A PE=1 SV=3	0	6.98441	4.14313	2	2	2	1	531	57.988	6.68	3.65209	2
POGLUT2	FALSE	High	Master Protein	Q6UW63	Protein O-glucosyltransferase 2 OS=Homo sapiens OX=9606 GN=POGLUT2 PE=1 SV=1	0.00548246	2.0873	1.39442	1	1	1	1	502	58.005	7.71	1.92047	1
PSAP	FALSE	High	Master Protein	P07602	Prosaposin OS=Homo sapiens OX=9606 GN=PSAP PE=1 SV=2	0	11.7261	8.20611	4	4	4	1	524	58.074	5.17	6.34962	4
GTF2F1	FALSE	High	Master Protein	P35269	General transcription factor IIF subunit 1 OS=Homo sapiens OX=9606 GN=GTF2F1 PE=1 SV=2	0.003517	2.66234	1.93424	1	1	1	1	517	58.205	7.49	2.32921	1
SARS1	FALSE	High	Master Protein	P49591	Serine--tRNA ligase, cytoplasmic OS=Homo sapiens OX=9606 GN=SARS1 PE=1 SV=3	0	12.0299	8.75486	3	3	3	1	514	58.74	6.43	8.87316	3
SCP2	FALSE	High	Master Protein	P22307	Sterol carrier protein 2 OS=Homo sapiens OX=9606 GN=SCP2 PE=1 SV=2	0	23.5532	11.1517	7	8	7	1	547	58.956	6.89	12.6076	7
CPNE1	FALSE	High	Master Protein	Q99829	Copine-1 OS=Homo sapiens OX=9606 GN=CPNE1 PE=1 SV=1	0.00182704	3.42957	1.67598	1	1	1	1	537	59.022	5.83	2.34128	1
G6PD	FALSE	High	Master Protein	P11413	Glucose-6-phosphate 1-dehydrogenase OS=Homo sapiens OX=9606 GN=G6PD PE=1 SV=4	0.00455063	2.4675	3.1068	1	1	1	1	515	59.219	6.84	1.65221	1
PPM1G	FALSE	High	Master Protein	O15355	Protein phosphatase 1G OS=Homo sapiens OX=9606 GN=PPM1G PE=1 SV=1	0.000714796	4.58287	3.47985	2	2	2	1	546	59.235	4.36	1.8925	2
TBCE	FALSE	High	Master Protein	Q15813	Tubulin-specific chaperone E OS=Homo sapiens OX=9606 GN=TBCE PE=1 SV=1	0.000714796	4.11685	2.65655	1	1	1	1	527	59.309	6.76	2.46423	1
CCT7	FALSE	High	Master Protein	Q99832	T-complex protein 1 subunit eta OS=Homo sapiens OX=9606 GN=CCT7 PE=1 SV=2	0	17.6495	10.6814	5	6	5	1	543	59.329	7.65	9.51909	5
PRKCSH	FALSE	High	Master Protein	P14314	Glucosidase 2 subunit beta OS=Homo sapiens OX=9606 GN=PRKCSH PE=1 SV=2	0.000714796	4.33809	2.27273	1	1	1	1	528	59.388	4.41	2.76521	1
NOP58	FALSE	High	Master Protein	Q9Y2X3	Nucleolar protein 58 OS=Homo sapiens OX=9606 GN=NOP58 PE=1 SV=1	0	8.39431	4.91493	2	2	2	1	529	59.541	8.92	5.9935	2
CCT8	FALSE	High	Master Protein	P50990	T-complex protein 1 subunit theta OS=Homo sapiens OX=9606 GN=CCT8 PE=1 SV=4	0	28.7441	15.146	7	8	7	1	548	59.583	5.6	15.1461	7
CCT5	FALSE	High	Master Protein	P48643	T-complex protein 1 subunit epsilon OS=Homo sapiens OX=9606 GN=CCT5 PE=1 SV=1	0	12.2845	8.50277	5	5	5	1	541	59.633	5.66	10.4019	5
ATP5F1A	FALSE	High	Master Protein	P25705	ATP synthase subunit alpha, mitochondrial OS=Homo sapiens OX=9606 GN=ATP5F1A PE=1 SV=1	0	23.2775	11.3924	5	5	5	1	553	59.714	9.13	16.2455	5
CAT	FALSE	High	Master Protein	P04040	Catalase OS=Homo sapiens OX=9606 GN=CAT PE=1 SV=3	0.00182704	3.25204	2.46679	1	1	1	1	527	59.719	7.39	3.34136	1
URI1	FALSE	High	Master Protein	O94763	Unconventional prefoldin RPB5 interactor 1 OS=Homo sapiens OX=9606 GN=URI1 PE=1 SV=3	0.00136612	3.6396	4.48598	1	1	1	1	535	59.796	5.05	0	1
PGM3	FALSE	High	Master Protein	O95394	Phosphoacetylglucosamine mutase OS=Homo sapiens OX=9606 GN=PGM3 PE=1 SV=1	0.00182704	2.75895	1.47601	1	1	1	1	542	59.814	6.25	1.78277	1
PUF60	FALSE	High	Master Protein	Q9UHX1	Poly(U)-binding-splicing factor PUF60 OS=Homo sapiens OX=9606 GN=PUF60 PE=1 SV=1	0	8.65837	5.18784	3	3	3	1	559	59.838	5.29	4.98118	3
TCP1	FALSE	High	Master Protein	P17987	T-complex protein 1 subunit alpha OS=Homo sapiens OX=9606 GN=TCP1 PE=1 SV=1	0	14.5418	8.63309	4	4	4	1	556	60.306	6.11	6.92099	4
CCT3	FALSE	High	Master Protein	P49368	T-complex protein 1 subunit gamma OS=Homo sapiens OX=9606 GN=CCT3 PE=1 SV=4	0	23.2418	12.6606	7	7	7	1	545	60.495	6.49	9.84393	7
ATL3	FALSE	Medium	Master Protein	Q6DD88	Atlastin-3 OS=Homo sapiens OX=9606 GN=ATL3 PE=1 SV=1	0.0221878	1.30417	1.2939	1	1	1	1	541	60.503	5.66	0	1
SBSN	FALSE	High	Master Protein	Q6UWP8	Suprabasin OS=Homo sapiens OX=9606 GN=SBSN PE=1 SV=2	0.00182704	3.39319	6.10169	1	1	1	1	590	60.505	7.01	2.63429	1
GLYR1	FALSE	Medium	Master Protein	Q49A26	Putative oxidoreductase GLYR1 OS=Homo sapiens OX=9606 GN=GLYR1 PE=1 SV=4	0.0490982	0.80799	2.35081	1	1	1	1	553	60.509	9.17	0	1
BAIAP2	FALSE	Medium	Master Protein	Q9UQB8	Brain-specific angiogenesis inhibitor 1-associated protein 2 OS=Homo sapiens OX=9606 GN=BAIAP2 PE=1 SV=1	0.0447686	0.86774	1.44928	1	1	1	1	552	60.83	8.9	0	1
HSPD1	FALSE	High	Master Protein	P10809	60 kDa heat shock protein, mitochondrial OS=Homo sapiens OX=9606 GN=HSPD1 PE=1 SV=2	0	24.3859	17.6265	6	7	6	1	573	61.016	5.87	15.0213	6
ISYNA1	FALSE	High	Master Protein	Q9NPH2	Inositol-3-phosphate synthase 1 OS=Homo sapiens OX=9606 GN=ISYNA1 PE=1 SV=1	0.000714796	4.19078	2.86738	1	1	1	1	558	61.029	5.76	2.55057	1
EHD2	FALSE	High	Master Protein	Q9NZN4	EH domain-containing protein 2 OS=Homo sapiens OX=9606 GN=EHD2 PE=1 SV=2	0.0030303	2.73002	1.65746	1	1	1	1	543	61.123	6.46	2.05937	1
GLUD1	FALSE	High	Master Protein	P00367	Glutamate dehydrogenase 1, mitochondrial OS=Homo sapiens OX=9606 GN=GLUD1 PE=1 SV=2	0	5.84868	4.30108	2	2	2	1	558	61.359	7.8	3.63651	2
PGM1	FALSE	High	Master Protein	P36871	Phosphoglucomutase-1 OS=Homo sapiens OX=9606 GN=PGM1 PE=1 SV=3	0	15.0551	7.82918	3	3	3	1	562	61.411	6.76	7.73618	3
EIF2AK2	FALSE	High	Master Protein	P19525	Interferon-induced, double-stranded RNA-activated protein kinase OS=Homo sapiens OX=9606 GN=EIF2AK2 PE=1 SV=2	0.000714796	4.29008	3.81125	2	2	2	1	551	62.056	8.4	0	2
CAMK2G	FALSE	High	Master Protein	Q13555	Calcium/calmodulin-dependent protein kinase type II subunit gamma OS=Homo sapiens OX=9606 GN=CAMK2G PE=1 SV=4	0.00182704	3.08009	1.6129	1	1	1	1	558	62.568	7.83	0	1
STIP1	FALSE	High	Master Protein	P31948	Stress-induced-phosphoprotein 1 OS=Homo sapiens OX=9606 GN=STIP1 PE=1 SV=1	0	16.4216	8.28729	4	5	4	1	543	62.599	6.8	9.00739	4
HEXB	FALSE	High	Master Protein	P07686	Beta-hexosaminidase subunit beta OS=Homo sapiens OX=9606 GN=HEXB PE=1 SV=3	0	10.9775	4.4964	2	3	2	1	556	63.071	6.76	8.42114	2
OGFOD1	FALSE	Medium	Master Protein	Q8N543	Prolyl 3-hydroxylase OGFOD1 OS=Homo sapiens OX=9606 GN=OGFOD1 PE=1 SV=1	0.0256279	1.20454	1.29151	1	1	1	1	542	63.206	5.11	0	1
FMO4	FALSE	High	Master Protein	P31512	Dimethylaniline monooxygenase [N-oxide-forming] 4 OS=Homo sapiens OX=9606 GN=FMO4 PE=1 SV=3	0.00505618	2.27868	2.50896	1	1	1	1	558	63.301	8.46	0	1
GRN	FALSE	Medium	Master Protein	P28799	Progranulin OS=Homo sapiens OX=9606 GN=GRN PE=1 SV=2	0.0198123	1.40395	1.85497	1	1	1	1	593	63.5	6.83	2.05616	1
RANGAP1	FALSE	High	Master Protein	P46060	Ran GTPase-activating protein 1 OS=Homo sapiens OX=9606 GN=RANGAP1 PE=1 SV=1	0	15.418	8.17717	4	4	4	1	587	63.502	4.68	8.8055	4
YTHDF3	FALSE	High	Master Protein	Q7Z739	YTH domain-containing family protein 3 OS=Homo sapiens OX=9606 GN=YTHDF3 PE=1 SV=1	0	4.85171	2.39316	1	1	1	1	585	63.822	9.04	3.83564	1
EIF3D	FALSE	Medium	Master Protein	O15371	Eukaryotic translation initiation factor 3 subunit D OS=Homo sapiens OX=9606 GN=EIF3D PE=1 SV=1	0.0486216	0.808829	1.45985	1	1	1	1	548	63.932	6.05	0	1
HNRNPL	FALSE	High	Master Protein	P14866	Heterogeneous nuclear ribonucleoprotein L OS=Homo sapiens OX=9606 GN=HNRNPL PE=1 SV=2	0	46.4103	14.4312	6	8	6	1	589	64.092	8.22	33.1044	6
ME1	FALSE	High	Master Protein	P48163	NADP-dependent malic enzyme OS=Homo sapiens OX=9606 GN=ME1 PE=1 SV=1	0.00455063	2.54197	1.57343	1	1	1	1	572	64.109	6.13	1.66806	1
ATIC	FALSE	High	Master Protein	P31939	Bifunctional purine biosynthesis protein ATIC OS=Homo sapiens OX=9606 GN=ATIC PE=1 SV=3	0	14.9668	7.77027	5	5	5	1	592	64.575	6.71	6.52976	5
PPP2R1A	FALSE	High	Master Protein	P30153	Serine/threonine-protein phosphatase 2A 65 kDa regulatory subunit A alpha isoform OS=Homo sapiens OX=9606 GN=PPP2R1A PE=1 SV=4	0	11.0993	6.79117	3	3	3	1	589	65.267	5.11	7.11185	3
SEPTIN9	FALSE	High	Master Protein	Q9UHD8	Septin-9 OS=Homo sapiens OX=9606 GN=SEPTIN9 PE=1 SV=2	0.00182704	2.7929	1.70648	1	1	1	1	586	65.361	8.97	2.2993	1
ME2	FALSE	High	Master Protein	P23368	NAD-dependent malic enzyme, mitochondrial OS=Homo sapiens OX=9606 GN=ME2 PE=1 SV=1	0	9.89205	4.28082	2	2	2	1	584	65.402	7.61	6.48278	2
SELENON	FALSE	High	Master Protein	Q9NZV5	Selenoprotein N OS=Homo sapiens OX=9606 GN=SELENON PE=1 SV=5	0.00455063	2.36856	1.18644	1	1	1	1	590	65.773	5.48	0	1
MMP14	FALSE	High	Master Protein	P50281	Matrix metalloproteinase-14 OS=Homo sapiens OX=9606 GN=MMP14 PE=1 SV=3	0.00182704	3.31292	2.06186	1	1	1	1	582	65.852	7.77	2.64984	1
FARSB	FALSE	Medium	Master Protein	Q9NSD9	Phenylalanine--tRNA ligase beta subunit OS=Homo sapiens OX=9606 GN=FARSB PE=1 SV=3	0.0266121	1.19341	1.01868	1	1	1	1	589	66.074	6.84	0	1
WDR1	FALSE	High	Master Protein	O75083	WD repeat-containing protein 1 OS=Homo sapiens OX=9606 GN=WDR1 PE=1 SV=4	0	10.0516	5.77558	3	3	3	1	606	66.152	6.65	5.07064	3
LMNB1	FALSE	High	Master Protein	P20700	Lamin-B1 OS=Homo sapiens OX=9606 GN=LMNB1 PE=1 SV=2	0	12.0023	7.16724	4	4	3	1	586	66.368	5.16	9.15832	4
CTPS1	FALSE	High	Master Protein	P17812	CTP synthase 1 OS=Homo sapiens OX=9606 GN=CTPS1 PE=1 SV=2	0.00182704	3.12575	2.03046	1	1	1	1	591	66.648	6.46	1.71038	1
EIF3L	FALSE	High	Master Protein	Q9Y262	Eukaryotic translation initiation factor 3 subunit L OS=Homo sapiens OX=9606 GN=EIF3L PE=1 SV=1	0.00136612	3.94136	2.83688	2	2	2	1	564	66.684	6.34	1.94853	2
NUDCD1	FALSE	High	Master Protein	Q96RS6	NudC domain-containing protein 1 OS=Homo sapiens OX=9606 GN=NUDCD1 PE=1 SV=2	0	4.89218	3.25901	2	2	2	1	583	66.713	5.11	3.87676	2
AIFM1	FALSE	High	Master Protein	O95831	Apoptosis-inducing factor 1, mitochondrial OS=Homo sapiens OX=9606 GN=AIFM1 PE=1 SV=1	0	5.86999	2.44698	1	1	1	1	613	66.859	8.95	3.1646	1
CANX	FALSE	High	Master Protein	P27824	Calnexin OS=Homo sapiens OX=9606 GN=CANX PE=1 SV=2	0	31.9747	11.3176	6	10	6	1	592	67.526	4.6	18.8658	6
STXBP3	FALSE	High	Master Protein	O00186	Syntaxin-binding protein 3 OS=Homo sapiens OX=9606 GN=STXBP3 PE=1 SV=2	0.00455063	2.54622	1.68919	1	1	1	1	592	67.721	7.8	1.96672	1
TKT	FALSE	High	Master Protein	P29401	Transketolase OS=Homo sapiens OX=9606 GN=TKT PE=1 SV=3	0	27.0966	10.5939	5	6	5	1	623	67.835	7.66	16.8599	5
KARS1	FALSE	High	Master Protein	Q15046	Lysine--tRNA ligase OS=Homo sapiens OX=9606 GN=KARS1 PE=1 SV=3	0.000714796	4.28277	5.19263	2	2	2	1	597	68.005	6.35	4.33139	2
RPA1	FALSE	High	Master Protein	P27694	Replication protein A 70 kDa DNA-binding subunit OS=Homo sapiens OX=9606 GN=RPA1 PE=1 SV=2	0.00136612	3.94985	2.5974	2	2	2	1	616	68.095	7.21	0	2
EWSR1	FALSE	High	Master Protein	Q01844	RNA-binding protein EWS OS=Homo sapiens OX=9606 GN=EWSR1 PE=1 SV=1	0.00455063	2.38122	2.13415	1	1	1	1	656	68.436	9.33	0	1
RPN1	FALSE	High	Master Protein	P04843	Dolichyl-diphosphooligosaccharide--protein glycosyltransferase subunit 1 OS=Homo sapiens OX=9606 GN=RPN1 PE=1 SV=1	0.00182704	3.04915	2.47117	1	1	1	1	607	68.527	6.38	2.21578	1
DDX5	FALSE	High	Master Protein	P17844	Probable ATP-dependent RNA helicase DDX5 OS=Homo sapiens OX=9606 GN=DDX5 PE=1 SV=1	0	10.953	6.35179	4	4	3	1	614	69.105	8.92	7.30907	4
EIF4B	FALSE	High	Master Protein	P23588	Eukaryotic translation initiation factor 4B OS=Homo sapiens OX=9606 GN=EIF4B PE=1 SV=2	0.00136612	3.84955	2.12766	1	1	1	1	611	69.11	5.73	1.99569	1
LTA4H	FALSE	High	Master Protein	P09960	Leukotriene A-4 hydrolase OS=Homo sapiens OX=9606 GN=LTA4H PE=1 SV=2	0	13.2919	7.36498	3	4	3	1	611	69.241	6.18	5.66203	3
ALB	FALSE	High	Master Protein	P02768	Albumin OS=Homo sapiens OX=9606 GN=ALB PE=1 SV=2	0	22.2581	4.7619	4	7	4	1	609	69.321	6.28	10.8129	4
EZR	FALSE	High	Master Protein	P15311	Ezrin OS=Homo sapiens OX=9606 GN=EZR PE=1 SV=4	0.00182704	3.40407	2.38908	2	3	2	1	586	69.37	6.27	0	2
SYNCRIP	FALSE	High	Master Protein	O60506	Heterogeneous nuclear ribonucleoprotein Q OS=Homo sapiens OX=9606 GN=SYNCRIP PE=1 SV=2	0	5.00794	3.37079	2	2	1	1	623	69.56	8.59	1.95705	2
FXR1	FALSE	High	Master Protein	P51114	Fragile X mental retardation syndrome-related protein 1 OS=Homo sapiens OX=9606 GN=FXR1 PE=1 SV=3	0.00455063	2.57307	2.57649	2	2	2	1	621	69.678	6.15	0	2
XRCC6	FALSE	High	Master Protein	P12956	X-ray repair cross-complementing protein 6 OS=Homo sapiens OX=9606 GN=XRCC6 PE=1 SV=2	0	14.4704	7.71757	3	3	3	1	609	69.799	6.64	7.40873	3
XPNPEP1	FALSE	High	Master Protein	Q9NQW7	Xaa-Pro aminopeptidase 1 OS=Homo sapiens OX=9606 GN=XPNPEP1 PE=1 SV=3	0	5.74475	3.21027	2	2	2	1	623	69.873	5.67	1.88276	2
LMNB2	FALSE	High	Master Protein	Q03252	Lamin-B2 OS=Homo sapiens OX=9606 GN=LMNB2 PE=1 SV=4	0	4.91536	2.74194	2	2	1	1	620	69.906	5.59	4.07855	2
HSPA1B	FALSE	High	Master Protein	P0DMV9	Heat shock 70 kDa protein 1B OS=Homo sapiens OX=9606 GN=HSPA1B PE=1 SV=1	0	28.8443	12.1685	6	6	4	1	641	70.009	5.66	18.1279	6
CPNE7	FALSE	High	Master Protein	Q9UBL6	Copine-7 OS=Homo sapiens OX=9606 GN=CPNE7 PE=1 SV=1	0.00182704	2.93629	1.4218	1	1	1	1	633	70.249	6.38	1.76982	1
ACADVL	FALSE	High	Master Protein	P49748	Very long-chain specific acyl-CoA dehydrogenase, mitochondrial OS=Homo sapiens OX=9606 GN=ACADVL PE=1 SV=1	0	5.04269	3.05344	2	2	2	1	655	70.345	8.75	2.15866	2
GGT7	FALSE	Medium	Master Protein	Q9UJ14	Glutathione hydrolase 7 OS=Homo sapiens OX=9606 GN=GGT7 PE=1 SV=2	0.0168244	1.4707	1.20846	1	1	1	1	662	70.423	5.1	0	1
PABPC1	FALSE	High	Master Protein	P11940	Polyadenylate-binding protein 1 OS=Homo sapiens OX=9606 GN=PABPC1 PE=1 SV=2	0	19.525	7.07547	4	5	4	1	636	70.626	9.5	10.6491	4
PLS3	FALSE	High	Master Protein	P13797	Plastin-3 OS=Homo sapiens OX=9606 GN=PLS3 PE=1 SV=4	0.000714796	4.13241	2.22222	1	1	1	1	630	70.766	5.6	3.61116	1
PAPSS1	FALSE	High	Master Protein	O43252	Bifunctional 3'-phosphoadenosine 5'-phosphosulfate synthase 1 OS=Homo sapiens OX=9606 GN=PAPSS1 PE=1 SV=2	0.00182704	3.17224	1.92308	1	1	1	1	624	70.788	6.86	0	1
HSPA8	FALSE	High	Master Protein	P11142	Heat shock cognate 71 kDa protein OS=Homo sapiens OX=9606 GN=HSPA8 PE=1 SV=1	0	51.6084	20.2786	11	13	8	1	646	70.854	5.52	31.5172	11
TXNRD1	FALSE	High	Master Protein	Q16881	Thioredoxin reductase 1, cytoplasmic OS=Homo sapiens OX=9606 GN=TXNRD1 PE=1 SV=3	0	18.1059	11.094	5	5	5	1	649	70.862	7.39	14.7692	5
HNRNPR	FALSE	High	Master Protein	O43390	Heterogeneous nuclear ribonucleoprotein R OS=Homo sapiens OX=9606 GN=HNRNPR PE=1 SV=1	0.000714796	4.01812	3.00158	2	2	1	1	633	70.899	8.13	0	2
UBA2	FALSE	High	Master Protein	Q9UBT2	SUMO-activating enzyme subunit 2 OS=Homo sapiens OX=9606 GN=UBA2 PE=1 SV=2	0.000714796	4.77186	3.28125	1	1	1	1	640	71.179	5.29	3.0943	1
DBN1	FALSE	High	Master Protein	Q16643	Drebrin OS=Homo sapiens OX=9606 GN=DBN1 PE=1 SV=4	0	6.63714	3.08166	1	1	1	1	649	71.385	4.45	5.40794	1
DYNC1I2	FALSE	High	Master Protein	Q13409	Cytoplasmic dynein 1 intermediate chain 2 OS=Homo sapiens OX=9606 GN=DYNC1I2 PE=1 SV=3	0.00182704	3.18164	1.41066	1	1	1	1	638	71.412	5.2	2.61943	1
MCAM	FALSE	High	Master Protein	P43121	Cell surface glycoprotein MUC18 OS=Homo sapiens OX=9606 GN=MCAM PE=1 SV=2	0	13.7313	6.65635	3	7	3	1	646	71.563	5.76	18.1234	3
HSPA5	FALSE	High	Master Protein	P11021	Endoplasmic reticulum chaperone BiP OS=Homo sapiens OX=9606 GN=HSPA5 PE=1 SV=2	0	27.8517	12.2324	6	6	4	1	654	72.288	5.16	17.9219	6
SCFD1	FALSE	High	Master Protein	Q8WVM8	Sec1 family domain-containing protein 1 OS=Homo sapiens OX=9606 GN=SCFD1 PE=1 SV=4	0.00136612	3.68863	2.9595	2	2	2	1	642	72.334	6.27	0	2
SDHA	FALSE	High	Master Protein	P31040	Succinate dehydrogenase [ubiquinone] flavoprotein subunit, mitochondrial OS=Homo sapiens OX=9606 GN=SDHA PE=1 SV=2	0	8.0193	1.95783	2	2	2	1	664	72.645	7.39	6.12198	2
PDIA4	FALSE	High	Master Protein	P13667	Protein disulfide-isomerase A4 OS=Homo sapiens OX=9606 GN=PDIA4 PE=1 SV=2	0	9.59186	7.90698	3	4	3	1	645	72.887	5.07	4.9953	3
MCMBP	FALSE	High	Master Protein	Q9BTE3	Mini-chromosome maintenance complex-binding protein OS=Homo sapiens OX=9606 GN=MCMBP PE=1 SV=2	0.00548246	1.95429	1.7134	1	1	1	1	642	72.934	5.87	2.21874	1
KHSRP	FALSE	High	Master Protein	Q92945	Far upstream element-binding protein 2 OS=Homo sapiens OX=9606 GN=KHSRP PE=1 SV=4	0.003517	2.63526	1.26582	1	1	1	1	711	73.07	7.3	2.08558	1
DDX3X	FALSE	High	Master Protein	O00571	ATP-dependent RNA helicase DDX3X OS=Homo sapiens OX=9606 GN=DDX3X PE=1 SV=3	0	6.22754	3.62538	2	2	2	1	662	73.198	7.18	5.69589	2
OGFR	FALSE	High	Master Protein	Q9NZT2	Opioid growth factor receptor OS=Homo sapiens OX=9606 GN=OGFR PE=1 SV=3	0	4.80549	2.21566	1	1	1	1	677	73.28	4.84	0	1
RECQL	FALSE	High	Master Protein	P46063	ATP-dependent DNA helicase Q1 OS=Homo sapiens OX=9606 GN=RECQL PE=1 SV=3	0.00136612	3.64917	3.54391	2	2	2	1	649	73.41	7.88	0	2
HSPA9	FALSE	High	Master Protein	P38646	Stress-70 protein, mitochondrial OS=Homo sapiens OX=9606 GN=HSPA9 PE=1 SV=2	0	28.5708	13.4021	7	7	7	1	679	73.635	6.16	16.6777	7
KIFC1	FALSE	High	Master Protein	Q9BW19	Kinesin-like protein KIFC1 OS=Homo sapiens OX=9606 GN=KIFC1 PE=1 SV=2	0.00548246	1.99957	2.67459	1	1	1	1	673	73.702	8.98	1.76741	1
GTPBP4	FALSE	High	Master Protein	Q9BZE4	GTP-binding protein 4 OS=Homo sapiens OX=9606 GN=GTPBP4 PE=1 SV=3	0.003517	2.61208	1.57729	1	1	1	1	634	73.918	9.5	1.73575	1
LMNA	FALSE	High	Master Protein	P02545	Prelamin-A/C OS=Homo sapiens OX=9606 GN=LMNA PE=1 SV=1	0	34.8869	14.1566	6	7	6	1	664	74.095	7.02	21.4766	6
SRPK1	FALSE	High	Master Protein	Q96SB4	SRSF protein kinase 1 OS=Homo sapiens OX=9606 GN=SRPK1 PE=1 SV=2	0.00703844	1.86774	2.1374	1	1	1	1	655	74.278	6.16	2.097	1
TTLL12	FALSE	High	Master Protein	Q14166	Tubulin--tyrosine ligase-like protein 12 OS=Homo sapiens OX=9606 GN=TTLL12 PE=1 SV=2	0	5.37561	4.03727	1	1	1	1	644	74.356	5.53	2.33852	1
ACOX1	FALSE	High	Master Protein	Q15067	Peroxisomal acyl-coenzyme A oxidase 1 OS=Homo sapiens OX=9606 GN=ACOX1 PE=1 SV=3	0	6.9795	4.09091	3	3	3	1	660	74.376	8.16	0	3
SRP72	FALSE	High	Master Protein	O76094	Signal recognition particle subunit SRP72 OS=Homo sapiens OX=9606 GN=SRP72 PE=1 SV=3	0.00182704	3.03939	1.34128	1	1	1	1	671	74.56	9.26	2.03834	1
MTA2	FALSE	High	Master Protein	O94776	Metastasis-associated protein MTA2 OS=Homo sapiens OX=9606 GN=MTA2 PE=1 SV=1	0	5.31731	2.39521	1	1	1	1	668	74.976	9.66	2.94435	1
POMGNT1	FALSE	Medium	Master Protein	Q8WZA1	Protein O-linked-mannose beta-1,2-N-acetylglucosaminyltransferase 1 OS=Homo sapiens OX=9606 GN=POMGNT1 PE=1 SV=2	0.0350432	1.10029	1.51515	1	1	1	1	660	75.204	6.83	0	1
RARS1	FALSE	High	Master Protein	P54136	Arginine--tRNA ligase, cytoplasmic OS=Homo sapiens OX=9606 GN=RARS1 PE=1 SV=2	0	11.208	4.09091	3	4	3	1	660	75.331	6.68	9.02069	3
ANXA6	FALSE	High	Master Protein	P08133	Annexin A6 OS=Homo sapiens OX=9606 GN=ANXA6 PE=1 SV=3	0	10.8382	4.45765	3	3	3	1	673	75.826	5.6	6.55002	3
NCL	FALSE	High	Master Protein	P19338	Nucleolin OS=Homo sapiens OX=9606 GN=NCL PE=1 SV=3	0	23.1185	8.73239	5	6	5	1	710	76.568	4.7	16.9295	5
GMPS	FALSE	High	Master Protein	P49915	GMP synthase [glutamine-hydrolyzing] OS=Homo sapiens OX=9606 GN=GMPS PE=1 SV=1	0	10.5299	5.91631	3	4	3	1	693	76.667	6.87	5.1556	3
CKAP2	FALSE	High	Master Protein	Q8WWK9	Cytoskeleton-associated protein 2 OS=Homo sapiens OX=9606 GN=CKAP2 PE=1 SV=1	0.000714796	4.72862	1.90337	1	1	1	1	683	76.939	9.41	0	1
TGM2	FALSE	High	Master Protein	P21980	Protein-glutamine gamma-glutamyltransferase 2 OS=Homo sapiens OX=9606 GN=TGM2 PE=1 SV=2	0	7.89362	4.51237	2	2	2	1	687	77.28	5.22	2.57918	2
HNRNPM	FALSE	High	Master Protein	P52272	Heterogeneous nuclear ribonucleoprotein M OS=Homo sapiens OX=9606 GN=HNRNPM PE=1 SV=3	0	24.0836	13.8356	7	8	7	1	730	77.464	8.7	18.4399	7
ACSL4	FALSE	High	Master Protein	O60488	Long-chain-fatty-acid--CoA ligase 4 OS=Homo sapiens OX=9606 GN=ACSL4 PE=1 SV=2	0	4.92844	3.37553	2	2	1	1	711	79.137	8.38	2.66142	2
HSD17B4	FALSE	High	Master Protein	P51659	Peroxisomal multifunctional enzyme type 2 OS=Homo sapiens OX=9606 GN=HSD17B4 PE=1 SV=3	0	11.2777	5.16304	3	3	3	1	736	79.636	8.84	6.83907	3
KIF2A	FALSE	High	Master Protein	O00139	Kinesin-like protein KIF2A OS=Homo sapiens OX=9606 GN=KIF2A PE=1 SV=3	0.00505618	2.22279	1.13314	1	1	1	1	706	79.905	6.68	0	1
CAPN2	FALSE	High	Master Protein	P17655	Calpain-2 catalytic subunit OS=Homo sapiens OX=9606 GN=CAPN2 PE=1 SV=6	0	5.62763	3.85714	3	3	3	1	700	79.945	4.98	2.17805	3
DNAAF1	FALSE	Medium	Master Protein	Q8NEP3	Dynein axonemal assembly factor 1 OS=Homo sapiens OX=9606 GN=DNAAF1 PE=2 SV=5	0.0183824	1.44237	0.827586	1	1	1	1	725	79.976	4.67	1.60366	1
TRAP1	FALSE	High	Master Protein	Q12931	Heat shock protein 75 kDa, mitochondrial OS=Homo sapiens OX=9606 GN=TRAP1 PE=1 SV=3	0	19.4481	7.67045	4	4	3	1	704	80.06	8.21	11.1831	4
DDX17	FALSE	High	Master Protein	Q92841	Probable ATP-dependent RNA helicase DDX17 OS=Homo sapiens OX=9606 GN=DDX17 PE=1 SV=2	0	23.2704	8.5048	6	6	5	1	729	80.222	8.27	13.7135	6
ACSL3	FALSE	High	Master Protein	O95573	Long-chain-fatty-acid--CoA ligase 3 OS=Homo sapiens OX=9606 GN=ACSL3 PE=1 SV=3	0	6.14511	4.30556	2	2	1	1	720	80.368	8.38	2.66142	2
EPS8L2	FALSE	High	Master Protein	Q9H6S3	Epidermal growth factor receptor kinase substrate 8-like protein 2 OS=Homo sapiens OX=9606 GN=EPS8L2 PE=1 SV=2	0.00182704	2.96537	1.25874	1	1	1	1	715	80.57	6.84	2.29273	1
NLN	FALSE	Medium	Master Protein	Q9BYT8	Neurolysin, mitochondrial OS=Homo sapiens OX=9606 GN=NLN PE=1 SV=1	0.0221878	1.29482	1.98864	1	2	1	1	704	80.6	6.64	1.69789	1
SSRP1	FALSE	High	Master Protein	Q08945	FACT complex subunit SSRP1 OS=Homo sapiens OX=9606 GN=SSRP1 PE=1 SV=1	0	6.89928	2.11566	1	1	1	1	709	81.024	6.87	4.03422	1
APEH	FALSE	High	Master Protein	P13798	Acylamino-acid-releasing enzyme OS=Homo sapiens OX=9606 GN=APEH PE=1 SV=4	0	12.5865	4.91803	3	3	3	1	732	81.173	5.48	2.72188	3
MCM7	FALSE	High	Master Protein	P33993	DNA replication licensing factor MCM7 OS=Homo sapiens OX=9606 GN=MCM7 PE=1 SV=4	0.00656096	1.91364	1.94715	1	1	1	1	719	81.257	6.46	2.06798	1
NCAPH	FALSE	High	Master Protein	Q15003	Condensin complex subunit 2 OS=Homo sapiens OX=9606 GN=NCAPH PE=1 SV=3	0.00182704	2.90763	1.48448	1	1	1	1	741	82.511	5.06	1.67986	1
MAPK6	FALSE	High	Master Protein	Q16659	Mitogen-activated protein kinase 6 OS=Homo sapiens OX=9606 GN=MAPK6 PE=1 SV=1	0.00182704	3.21517	1.38696	1	1	1	1	721	82.629	5.03	2.60761	1
HADHA	FALSE	High	Master Protein	P40939	Trifunctional enzyme subunit alpha, mitochondrial OS=Homo sapiens OX=9606 GN=HADHA PE=1 SV=2	0.00703844	1.90379	1.31062	1	1	1	1	763	82.947	9.04	0	1
GARS1	FALSE	Medium	Master Protein	P41250	Glycine--tRNA ligase OS=Homo sapiens OX=9606 GN=GARS1 PE=1 SV=3	0.0266121	1.19647	0.947226	1	1	1	1	739	83.113	7.03	0	1
OSBPL9	FALSE	High	Master Protein	Q96SU4	Oxysterol-binding protein-related protein 9 OS=Homo sapiens OX=9606 GN=OSBPL9 PE=1 SV=2	0	5.94012	3.26087	2	2	2	1	736	83.132	6.18	0	2
HSP90AB1	FALSE	High	Master Protein	P08238	Heat shock protein HSP 90-beta OS=Homo sapiens OX=9606 GN=HSP90AB1 PE=1 SV=4	0	67.4044	15.4696	12	20	5	1	724	83.212	5.03	48.9707	12
LSS	FALSE	High	Master Protein	P48449	Lanosterol synthase OS=Homo sapiens OX=9606 GN=LSS PE=1 SV=1	0.00455063	2.48175	1.36612	1	1	1	1	732	83.255	6.61	0	1
TARS1	FALSE	High	Master Protein	P26639	Threonine--tRNA ligase 1, cytoplasmic OS=Homo sapiens OX=9606 GN=TARS1 PE=1 SV=3	0	6.80464	4.01107	3	3	3	1	723	83.382	6.67	4.0362	3
RRP1B	FALSE	High	Master Protein	Q14684	Ribosomal RNA processing protein 1 homolog B OS=Homo sapiens OX=9606 GN=RRP1B PE=1 SV=3	0.00136612	3.85981	1.84697	1	1	1	1	758	84.375	9.76	1.70222	1
HSP90AA1	FALSE	High	Master Protein	P07900	Heat shock protein HSP 90-alpha OS=Homo sapiens OX=9606 GN=HSP90AA1 PE=1 SV=5	0	74.5214	22.9508	15	19	9	1	732	84.607	5.02	45.24	15
TFRC	FALSE	High	Master Protein	P02786	Transferrin receptor protein 1 OS=Homo sapiens OX=9606 GN=TFRC PE=1 SV=2	0	7.18926	3.94737	2	2	2	1	760	84.818	6.61	3.64737	2
HNRNPUL2	FALSE	High	Master Protein	Q1KMD3	Heterogeneous nuclear ribonucleoprotein U-like protein 2 OS=Homo sapiens OX=9606 GN=HNRNPUL2 PE=1 SV=1	0.00455063	2.38479	1.20482	1	1	1	1	747	85.052	4.91	1.64722	1
LIMA1	FALSE	High	Master Protein	Q9UHB6	LIM domain and actin-binding protein 1 OS=Homo sapiens OX=9606 GN=LIMA1 PE=1 SV=1	0	5.84738	2.50329	2	2	2	1	759	85.173	6.84	3.51049	2
ACO2	FALSE	High	Master Protein	Q99798	Aconitate hydratase, mitochondrial OS=Homo sapiens OX=9606 GN=ACO2 PE=1 SV=2	0.000714796	4.15076	1.92308	1	1	1	1	780	85.372	7.61	3.54194	1
PFKP	FALSE	High	Master Protein	Q01813	ATP-dependent 6-phosphofructokinase, platelet type OS=Homo sapiens OX=9606 GN=PFKP PE=1 SV=2	0	30.84	9.94898	6	7	6	1	784	85.542	7.55	17.3037	6
SEC23A	FALSE	High	Master Protein	Q15436	Protein transport protein Sec23A OS=Homo sapiens OX=9606 GN=SEC23A PE=1 SV=2	0	11.3049	3.00654	2	3	2	1	765	86.105	7.08	6.90894	2
NSUN2	FALSE	High	Master Protein	Q08J23	RNA cytosine C(5)-methyltransferase NSUN2 OS=Homo sapiens OX=9606 GN=NSUN2 PE=1 SV=2	0.00182704	2.8755	1.43416	1	1	1	1	767	86.416	6.77	1.84773	1
ALDH18A1	FALSE	High	Master Protein	P54886	Delta-1-pyrroline-5-carboxylate synthase OS=Homo sapiens OX=9606 GN=ALDH18A1 PE=1 SV=2	0.00182704	3.38101	1.50943	1	1	1	1	795	87.248	7.12	1.9885	1
CUL4A	FALSE	High	Master Protein	Q13619	Cullin-4A OS=Homo sapiens OX=9606 GN=CUL4A PE=1 SV=3	0.00548246	2.14497	1.44928	1	1	1	1	759	87.624	8.13	0	1
QARS1	FALSE	High	Master Protein	P47897	Glutamine--tRNA ligase OS=Homo sapiens OX=9606 GN=QARS1 PE=1 SV=1	0.003517	2.65561	1.93548	1	1	1	1	775	87.743	7.15	2.00685	1
ITGB1	FALSE	High	Master Protein	P05556	Integrin beta-1 OS=Homo sapiens OX=9606 GN=ITGB1 PE=1 SV=2	0.00548246	2.11685	2.13033	1	1	1	1	798	88.357	5.39	0	1
TRIM28	FALSE	High	Master Protein	Q13263	Transcription intermediary factor 1-beta OS=Homo sapiens OX=9606 GN=TRIM28 PE=1 SV=5	0	10.3547	4.43114	3	3	3	1	835	88.493	5.77	6.58111	3
VCP	FALSE	High	Master Protein	P55072	Transitional endoplasmic reticulum ATPase OS=Homo sapiens OX=9606 GN=VCP PE=1 SV=4	0	20.0378	5.08685	3	5	3	1	806	89.266	5.26	10.2544	3
HNRNPU	FALSE	High	Master Protein	Q00839	Heterogeneous nuclear ribonucleoprotein U OS=Homo sapiens OX=9606 GN=HNRNPU PE=1 SV=6	0	19.1424	6.42424	5	6	5	1	825	90.528	6	10.5625	5
DHX15	FALSE	High	Master Protein	O43143	Pre-mRNA-splicing factor ATP-dependent RNA helicase DHX15 OS=Homo sapiens OX=9606 GN=DHX15 PE=1 SV=2	0.000714796	4.27108	2.01258	1	1	1	1	795	90.875	7.46	2.22586	1
MCM3	FALSE	High	Master Protein	P25205	DNA replication licensing factor MCM3 OS=Homo sapiens OX=9606 GN=MCM3 PE=1 SV=3	0.00182704	3.5271	1.11386	1	1	1	1	808	90.924	5.77	1.99509	1
VPS35	FALSE	High	Master Protein	Q96QK1	Vacuolar protein sorting-associated protein 35 OS=Homo sapiens OX=9606 GN=VPS35 PE=1 SV=2	0.00505618	2.27205	0.879397	1	1	1	1	796	91.649	5.49	0	1
HSP90B1	FALSE	High	Master Protein	P14625	Endoplasmin OS=Homo sapiens OX=9606 GN=HSP90B1 PE=1 SV=1	0	24.3681	8.09465	6	7	5	1	803	92.411	4.84	15.4856	6
MCM6	FALSE	High	Master Protein	Q14566	DNA replication licensing factor MCM6 OS=Homo sapiens OX=9606 GN=MCM6 PE=1 SV=1	0.000714796	4.45112	1.82704	1	1	1	1	821	92.831	5.41	1.93338	1
HSPA4	FALSE	High	Master Protein	P34932	Heat shock 70 kDa protein 4 OS=Homo sapiens OX=9606 GN=HSPA4 PE=1 SV=4	0	24.0647	6.78571	4	5	4	1	840	94.271	5.19	12.321	4
EEF2	FALSE	High	Master Protein	P13639	Elongation factor 2 OS=Homo sapiens OX=9606 GN=EEF2 PE=1 SV=4	0	81.2175	18.7646	15	21	14	1	858	95.277	6.83	46.395	15
ILF3	FALSE	High	Master Protein	Q12906	Interleukin enhancer-binding factor 3 OS=Homo sapiens OX=9606 GN=ILF3 PE=1 SV=3	0	5.65639	2.01342	2	2	2	1	894	95.279	8.76	4.1555	2
USP5	FALSE	High	Master Protein	P45974	Ubiquitin carboxyl-terminal hydrolase 5 OS=Homo sapiens OX=9606 GN=USP5 PE=1 SV=2	0	11.9333	4.4289	3	3	3	1	858	95.725	5.03	3.45664	3
ABCF1	FALSE	High	Master Protein	Q8NE71	ATP-binding cassette sub-family F member 1 OS=Homo sapiens OX=9606 GN=ABCF1 PE=1 SV=2	0.00182704	3.39179	1.30178	1	1	1	1	845	95.866	6.8	2.63949	1
HSPH1	FALSE	High	Master Protein	Q92598	Heat shock protein 105 kDa OS=Homo sapiens OX=9606 GN=HSPH1 PE=1 SV=1	0	9.52832	3.9627	3	3	3	1	858	96.804	5.39	6.01838	3
KPNB1	FALSE	High	Master Protein	Q14974	Importin subunit beta-1 OS=Homo sapiens OX=9606 GN=KPNB1 PE=1 SV=2	0	8.23599	4.68037	4	4	4	1	876	97.108	4.78	2.10732	4
DSC1	FALSE	High	Master Protein	Q08554	Desmocollin-1 OS=Homo sapiens OX=9606 GN=DSC1 PE=1 SV=2	0.00182704	3.19335	1.45414	1	1	1	1	894	99.924	5.43	2.33057	1
CTNNA1	FALSE	High	Master Protein	P35221	Catenin alpha-1 OS=Homo sapiens OX=9606 GN=CTNNA1 PE=1 SV=1	0	7.79886	2.98013	2	2	2	1	906	100.009	6.29	6.51864	2
RBM25	FALSE	Medium	Master Protein	P49756	RNA-binding protein 25 OS=Homo sapiens OX=9606 GN=RBM25 PE=1 SV=3	0.0198123	1.35684	1.66074	1	1	1	1	843	100.124	6.32	0	1
PSMD2	FALSE	High	Master Protein	Q13200	26S proteasome non-ATPase regulatory subunit 2 OS=Homo sapiens OX=9606 GN=PSMD2 PE=1 SV=3	0.00182704	3.52375	1.87225	1	1	1	1	908	100.136	5.2	2.6914	1
SRRT	FALSE	High	Master Protein	Q9BXP5	Serrate RNA effector molecule homolog OS=Homo sapiens OX=9606 GN=SRRT PE=1 SV=1	0	5.24849	1.48402	1	1	1	1	876	100.604	5.96	2.48861	1
MARS1	FALSE	High	Master Protein	P56192	Methionine--tRNA ligase, cytoplasmic OS=Homo sapiens OX=9606 GN=MARS1 PE=1 SV=2	0.00136612	3.65306	1.22222	1	1	1	1	900	101.052	6.16	2.65369	1
NAA15	FALSE	Medium	Master Protein	Q9BXJ9	N-alpha-acetyltransferase 15, NatA auxiliary subunit OS=Homo sapiens OX=9606 GN=NAA15 PE=1 SV=1	0.0116897	1.59912	1.27021	1	1	1	1	866	101.208	7.42	0	1
MTHFD1	FALSE	High	Master Protein	P11586	C-1-tetrahydrofolate synthase, cytoplasmic OS=Homo sapiens OX=9606 GN=MTHFD1 PE=1 SV=4	0	8.18474	2.78075	2	2	2	1	935	101.467	7.3	3.75762	2
SH3PXD2B	FALSE	High	Master Protein	A1X283	SH3 and PX domain-containing protein 2B OS=Homo sapiens OX=9606 GN=SH3PXD2B PE=1 SV=3	0.000714796	4.7176	1.427	1	1	1	1	911	101.516	8.69	2.57263	1
SND1	FALSE	High	Master Protein	Q7KZF4	Staphylococcal nuclease domain-containing protein 1 OS=Homo sapiens OX=9606 GN=SND1 PE=1 SV=1	0.00182704	3.55362	1.31868	1	1	1	1	910	101.934	7.17	2.33291	1
TNPO1	FALSE	High	Master Protein	Q92973	Transportin-1 OS=Homo sapiens OX=9606 GN=TNPO1 PE=1 SV=2	0.00182704	3.40793	1.3363	1	1	1	1	898	102.289	4.98	2.10826	1
HK1	FALSE	High	Master Protein	P19367	Hexokinase-1 OS=Homo sapiens OX=9606 GN=HK1 PE=1 SV=3	0	10.184	3.81679	4	4	4	1	917	102.42	6.8	4.14715	4
CCDC57	FALSE	Medium	Master Protein	Q2TAC2	Coiled-coil domain-containing protein 57 OS=Homo sapiens OX=9606 GN=CCDC57 PE=1 SV=3	0.0409505	0.948847	0.983607	1	1	1	1	915	102.976	6.55	0	1
ACTN4	FALSE	High	Master Protein	O43707	Alpha-actinin-4 OS=Homo sapiens OX=9606 GN=ACTN4 PE=1 SV=2	0	8.43018	2.63447	2	2	2	1	911	104.788	5.44	5.12572	2
GAA	FALSE	High	Master Protein	P10253	Lysosomal alpha-glucosidase OS=Homo sapiens OX=9606 GN=GAA PE=1 SV=4	0	8.85705	3.15126	2	2	2	1	952	105.257	6	5.45938	2
EIF3CL	FALSE	High	Master Protein	B5ME19	Eukaryotic translation initiation factor 3 subunit C-like protein OS=Homo sapiens OX=9606 GN=EIF3CL PE=1 SV=1	0	7.37709	2.07877	2	2	2	1	914	105.407	5.64	5.34875	2
MTHFD1L	FALSE	High	Master Protein	Q6UB35	Monofunctional C1-tetrahydrofolate synthase, mitochondrial OS=Homo sapiens OX=9606 GN=MTHFD1L PE=1 SV=1	0.00182704	3.2186	1.02249	1	1	1	1	978	105.724	8.06	1.72532	1
NUP107	FALSE	High	Master Protein	P57740	Nuclear pore complex protein Nup107 OS=Homo sapiens OX=9606 GN=NUP107 PE=1 SV=1	0.00182704	3.15658	1.2973	1	1	1	1	925	106.307	5.43	2.80953	1
AARS1	FALSE	Medium	Master Protein	P49588	Alanine--tRNA ligase, cytoplasmic OS=Homo sapiens OX=9606 GN=AARS1 PE=1 SV=2	0.0106667	1.66635	0.619835	1	1	1	1	968	106.743	5.53	0	1
GANAB	FALSE	High	Master Protein	Q14697	Neutral alpha-glucosidase AB OS=Homo sapiens OX=9606 GN=GANAB PE=1 SV=3	0	6.04998	3.17797	2	2	2	1	944	106.807	6.14	5.37989	2
PRPF6	FALSE	High	Master Protein	O94906	Pre-mRNA-processing factor 6 OS=Homo sapiens OX=9606 GN=PRPF6 PE=1 SV=1	0	5.49268	1.59405	1	1	1	1	941	106.858	8.25	4.2786	1
COPB1	FALSE	High	Master Protein	P53618	Coatomer subunit beta OS=Homo sapiens OX=9606 GN=COPB1 PE=1 SV=3	0.00136612	3.63041	1.15425	1	1	1	1	953	107.074	6.05	2.33081	1
AP2A1	FALSE	Medium	Master Protein	O95782	AP-2 complex subunit alpha-1 OS=Homo sapiens OX=9606 GN=AP2A1 PE=1 SV=3	0.0121951	1.58203	1.1259	1	1	1	1	977	107.478	7.03	1.63432	1
GART	FALSE	High	Master Protein	P22102	Trifunctional purine biosynthetic protein adenosine-3 OS=Homo sapiens OX=9606 GN=GART PE=1 SV=1	0.00182704	2.80549	0.891089	1	1	1	1	1010	107.699	6.7	1.88701	1
XRN2	FALSE	High	Master Protein	Q9H0D6	5'-3' exoribonuclease 2 OS=Homo sapiens OX=9606 GN=XRN2 PE=1 SV=1	0.00182704	2.90344	1.26316	1	1	1	1	950	108.513	7.47	2.02187	1
EFTUD2	FALSE	High	Master Protein	Q15029	116 kDa U5 small nuclear ribonucleoprotein component OS=Homo sapiens OX=9606 GN=EFTUD2 PE=1 SV=1	0	7.0928	4.01235	3	3	2	1	972	109.366	5	0	3
KIF5B	FALSE	High	Master Protein	P33176	Kinesin-1 heavy chain OS=Homo sapiens OX=9606 GN=KIF5B PE=1 SV=1	0.000714796	4.36151	1.86916	1	1	1	1	963	109.617	6.51	3.49019	1
SART3	FALSE	Medium	Master Protein	Q15020	Squamous cell carcinoma antigen recognized by T-cells 3 OS=Homo sapiens OX=9606 GN=SART3 PE=1 SV=1	0.0379747	1.01265	0.830737	1	1	1	1	963	109.865	5.57	0	1
MERTK	FALSE	Medium	Master Protein	Q12866	Tyrosine-protein kinase Mer OS=Homo sapiens OX=9606 GN=MERTK PE=1 SV=2	0.0217279	1.32827	0.700701	1	1	1	1	999	110.179	5.8	1.67454	1
CSE1L	FALSE	Medium	Master Protein	P55060	Exportin-2 OS=Homo sapiens OX=9606 GN=CSE1L PE=1 SV=3	0.0281042	1.17836	0.823893	1	5	1	1	971	110.346	5.77	0	1
EXOC4	FALSE	High	Master Protein	Q96A65	Exocyst complex component 4 OS=Homo sapiens OX=9606 GN=EXOC4 PE=1 SV=1	0.000714796	4.12477	1.54004	1	1	1	1	974	110.429	6.49	0	1
GNAS	FALSE	High	Master Protein	Q5JWF2	Guanine nucleotide-binding protein G(s) subunit alpha isoforms XLas OS=Homo sapiens OX=9606 GN=GNAS PE=1 SV=2	0	8.53397	2.60366	2	2	1	1	1037	110.956	5.03	3.96847	2
OPA1	FALSE	High	Master Protein	O60313	Dynamin-like 120 kDa protein, mitochondrial OS=Homo sapiens OX=9606 GN=OPA1 PE=1 SV=3	0.00182704	3.44406	1.25	1	1	1	1	960	111.561	7.87	2.24146	1
PARP1	FALSE	High	Master Protein	P09874	Poly [ADP-ribose] polymerase 1 OS=Homo sapiens OX=9606 GN=PARP1 PE=1 SV=4	0.00182704	3.45942	1.28205	1	1	1	1	1014	113.012	8.88	2.25626	1
MAN2B1	FALSE	High	Master Protein	O00754	Lysosomal alpha-mannosidase OS=Homo sapiens OX=9606 GN=MAN2B1 PE=1 SV=3	0	5.96063	2.07715	2	2	2	1	1011	113.672	7.28	3.78984	2
DSG1	FALSE	High	Master Protein	Q02413	Desmoglein-1 OS=Homo sapiens OX=9606 GN=DSG1 PE=1 SV=2	0.00182704	2.79915	1.81125	1	1	1	1	1049	113.676	5.03	2.02872	1
ANO2	FALSE	Medium	Master Protein	Q9NQ90	Anoctamin-2 OS=Homo sapiens OX=9606 GN=ANO2 PE=1 SV=2	0.0188877	1.43711	1.19641	1	1	1	1	1003	113.897	6.55	0	1
ITGA5	FALSE	Medium	Master Protein	P08648	Integrin alpha-5 OS=Homo sapiens OX=9606 GN=ITGA5 PE=1 SV=2	0.0106667	1.66314	1.04862	1	1	1	1	1049	114.465	5.77	1.60475	1
EPHA5	FALSE	Medium	Master Protein	P54756	Ephrin type-A receptor 5 OS=Homo sapiens OX=9606 GN=EPHA5 PE=1 SV=3	0.0225989	1.2648	0.578592	1	1	1	1	1037	114.729	6.93	0	1
OFD1	FALSE	High	Master Protein	O75665	Oral-facial-digital syndrome 1 protein OS=Homo sapiens OX=9606 GN=OFD1 PE=1 SV=1	0.00703844	1.85511	0.6917	1	1	1	1	1012	116.599	6.1	1.77963	1
UBAP2	FALSE	High	Master Protein	Q5T6F2	Ubiquitin-associated protein 2 OS=Homo sapiens OX=9606 GN=UBAP2 PE=1 SV=1	0.00136612	3.60836	1.34048	1	1	1	1	1119	117.044	7.34	3.50979	1
PITRM1	FALSE	High	Master Protein	Q5JRX3	Presequence protease, mitochondrial OS=Homo sapiens OX=9606 GN=PITRM1 PE=1 SV=3	0	5.47578	2.4108	2	2	2	1	1037	117.338	6.92	2.81787	2
EPHB2	FALSE	High	Master Protein	P29323	Ephrin type-B receptor 2 OS=Homo sapiens OX=9606 GN=EPHB2 PE=1 SV=5	0.00913487	1.7428	1.23223	1	1	1	1	1055	117.417	6.55	1.75619	1
UBA1	FALSE	High	Master Protein	P22314	Ubiquitin-like modifier-activating enzyme 1 OS=Homo sapiens OX=9606 GN=UBA1 PE=1 SV=3	0	31.828	7.65595	6	7	6	1	1058	117.774	5.76	20.0868	6
MAP4	FALSE	High	Master Protein	P27816	Microtubule-associated protein 4 OS=Homo sapiens OX=9606 GN=MAP4 PE=1 SV=3	0.00136612	3.88907	1.47569	1	1	1	1	1152	120.93	5.43	2.9988	1
MYO1C	FALSE	High	Master Protein	O00159	Unconventional myosin-Ic OS=Homo sapiens OX=9606 GN=MYO1C PE=1 SV=4	0.00505618	2.24949	0.940734	1	1	1	1	1063	121.606	9.41	0	1
ESYT1	FALSE	High	Master Protein	Q9BSJ8	Extended synaptotagmin-1 OS=Homo sapiens OX=9606 GN=ESYT1 PE=1 SV=1	0	13.5515	3.35145	3	3	3	1	1104	122.78	5.83	9.12688	3
XPO1	FALSE	High	Master Protein	O14980	Exportin-1 OS=Homo sapiens OX=9606 GN=XPO1 PE=1 SV=1	0.000714796	4.34393	2.05415	2	2	2	1	1071	123.306	6.06	2.14194	2
LARP1	FALSE	High	Master Protein	Q6PKG0	La-related protein 1 OS=Homo sapiens OX=9606 GN=LARP1 PE=1 SV=2	0.00136612	3.69208	1.27737	1	1	1	1	1096	123.434	8.82	1.8661	1
IPO5	FALSE	High	Master Protein	O00410	Importin-5 OS=Homo sapiens OX=9606 GN=IPO5 PE=1 SV=4	0	7.20103	2.18778	2	2	2	1	1097	123.55	4.94	4.11743	2
VCL	FALSE	High	Master Protein	P18206	Vinculin OS=Homo sapiens OX=9606 GN=VCL PE=1 SV=4	0.000714796	4.58106	1.85185	2	2	2	1	1134	123.722	5.66	1.87619	2
WDHD1	FALSE	High	Master Protein	O75717	WD repeat and HMG-box DNA-binding protein 1 OS=Homo sapiens OX=9606 GN=WDHD1 PE=1 SV=1	0.00548246	2.17431	0.974314	1	1	1	1	1129	125.888	5.62	0	1
USP7	FALSE	High	Master Protein	Q93009	Ubiquitin carboxyl-terminal hydrolase 7 OS=Homo sapiens OX=9606 GN=USP7 PE=1 SV=2	0.00809061	1.79724	0.907441	1	1	1	1	1102	128.22	5.55	0	1
NUP133	FALSE	High	Master Protein	Q8WUM0	Nuclear pore complex protein Nup133 OS=Homo sapiens OX=9606 GN=NUP133 PE=1 SV=2	0.00182704	3.26914	1.6436	1	1	1	1	1156	128.898	5.1	2.00322	1
ITGA1	FALSE	Medium	Master Protein	P56199	Integrin alpha-1 OS=Homo sapiens OX=9606 GN=ITGA1 PE=1 SV=2	0.0374873	1.04422	0.508906	1	1	1	1	1179	130.765	6.29	0	1
EGFR	FALSE	High	Master Protein	P00533	Epidermal growth factor receptor OS=Homo sapiens OX=9606 GN=EGFR PE=1 SV=2	0.000714796	4.2276	0.826446	1	1	1	1	1210	134.19	6.68	1.86189	1
LARS1	FALSE	High	Master Protein	Q9P2J5	Leucine--tRNA ligase, cytoplasmic OS=Homo sapiens OX=9606 GN=LARS1 PE=1 SV=2	0	9.85289	2.72109	3	3	3	1	1176	134.379	7.3	6.31273	3
EIF5B	FALSE	High	Master Protein	O60841	Eukaryotic translation initiation factor 5B OS=Homo sapiens OX=9606 GN=EIF5B PE=1 SV=4	0.00455063	2.32386	0.901639	1	1	1	1	1220	138.742	5.49	2.44912	1
VARS1	FALSE	High	Master Protein	P26640	Valine--tRNA ligase OS=Homo sapiens OX=9606 GN=VARS1 PE=1 SV=4	0	8.90691	2.13608	2	2	2	1	1264	140.387	7.59	6.44107	2
DHX9	FALSE	High	Master Protein	Q08211	ATP-dependent RNA helicase A OS=Homo sapiens OX=9606 GN=DHX9 PE=1 SV=4	0.00455063	2.54867	0.629921	1	1	1	1	1270	140.869	6.84	1.68331	1
IARS1	FALSE	High	Master Protein	P41252	Isoleucine--tRNA ligase, cytoplasmic OS=Homo sapiens OX=9606 GN=IARS1 PE=1 SV=2	0.00182704	2.85543	0.792393	1	1	1	1	1262	144.406	6.15	0	1
PALLD	FALSE	Medium	Master Protein	Q8WX93	Palladin OS=Homo sapiens OX=9606 GN=PALLD PE=1 SV=3	0.0374873	1.04426	0.867679	1	1	1	1	1383	150.47	7.09	0	1
DHX57	FALSE	High	Master Protein	Q6P158	Putative ATP-dependent RNA helicase DHX57 OS=Homo sapiens OX=9606 GN=DHX57 PE=1 SV=2	0.00505618	2.27458	0.793651	1	1	1	1	1386	155.507	7.71	1.66368	1
NCAPD2	FALSE	High	Master Protein	Q15021	Condensin complex subunit 1 OS=Homo sapiens OX=9606 GN=NCAPD2 PE=1 SV=3	0.00548246	1.93667	0.642398	1	1	1	1	1401	157.082	6.61	0	1
LRPPRC	FALSE	High	Master Protein	P42704	Leucine-rich PPR motif-containing protein, mitochondrial OS=Homo sapiens OX=9606 GN=LRPPRC PE=1 SV=3	0	8.2536	2.08034	3	3	3	1	1394	157.805	6.13	6.42498	3
CDK13	FALSE	High	Master Protein	Q14004	Cyclin-dependent kinase 13 OS=Homo sapiens OX=9606 GN=CDK13 PE=1 SV=2	0.003517	2.6981	0.529101	1	1	1	1	1512	164.823	9.69	1.79076	1
CEP170	FALSE	High	Master Protein	Q5SW79	Centrosomal protein of 170 kDa OS=Homo sapiens OX=9606 GN=CEP170 PE=1 SV=1	0.00182704	3.47521	0.631313	1	1	1	1	1584	175.187	7.11	0	1
NES	FALSE	High	Master Protein	P48681	Nestin OS=Homo sapiens OX=9606 GN=NES PE=1 SV=2	0	11.2599	1.85071	2	2	2	1	1621	177.332	4.36	6.08986	2
TOP2B	FALSE	High	Master Protein	Q02880	DNA topoisomerase 2-beta OS=Homo sapiens OX=9606 GN=TOP2B PE=1 SV=3	0	7.2871	1.16851	2	2	1	1	1626	183.152	8	2.82895	2
CLTC	FALSE	High	Master Protein	Q00610	Clathrin heavy chain 1 OS=Homo sapiens OX=9606 GN=CLTC PE=1 SV=5	0	16.3864	2.62687	5	5	5	1	1675	191.493	5.69	9.55644	5
NACA	FALSE	High	Master Protein	E9PAV3	Nascent polypeptide-associated complex subunit alpha, muscle-specific form OS=Homo sapiens OX=9606 GN=NACA PE=1 SV=1	0.00182704	3.09146	0.625602	1	1	1	1	2078	205.295	9.58	0	1
MYH9	FALSE	High	Master Protein	P35579	Myosin-9 OS=Homo sapiens OX=9606 GN=MYH9 PE=1 SV=4	0	31.3859	3.77551	6	7	6	1	1960	226.392	5.6	19.6192	6
NUMA1	FALSE	High	Master Protein	Q14980	Nuclear mitotic apparatus protein 1 OS=Homo sapiens OX=9606 GN=NUMA1 PE=1 SV=2	0.00136612	3.87648	0.898345	1	1	1	1	2115	238.115	5.78	3.67531	1
SNRNP200	FALSE	High	Master Protein	O75643	U5 small nuclear ribonucleoprotein 200 kDa helicase OS=Homo sapiens OX=9606 GN=SNRNP200 PE=1 SV=2	0.00136612	3.99097	0.749064	1	1	1	1	2136	244.353	6.06	1.98823	1
TLN1	FALSE	Medium	Master Protein	Q9Y490	Talin-1 OS=Homo sapiens OX=9606 GN=TLN1 PE=1 SV=3	0.0121951	1.5817	0.393546	1	1	1	1	2541	269.599	6.07	0	1
MAP1B	FALSE	High	Master Protein	P46821	Microtubule-associated protein 1B OS=Homo sapiens OX=9606 GN=MAP1B PE=1 SV=2	0	5.63808	0.729335	1	1	1	1	2468	270.468	4.81	3.66718	1
FASN	FALSE	High	Master Protein	P49327	Fatty acid synthase OS=Homo sapiens OX=9606 GN=FASN PE=1 SV=3	0	15.6346	2.07089	4	5	4	1	2511	273.254	6.44	10.8519	4
SPTBN1	FALSE	Medium	Master Protein	Q01082	Spectrin beta chain, non-erythrocytic 1 OS=Homo sapiens OX=9606 GN=SPTBN1 PE=1 SV=2	0.0147446	1.53239	0.71912	1	1	1	1	2364	274.439	5.57	0	1
FLNB	FALSE	High	Master Protein	O75369	Filamin-B OS=Homo sapiens OX=9606 GN=FLNB PE=1 SV=2	0	65.513	7.99385	17	19	13	1	2602	277.99	5.73	47.2356	17
FLNA	FALSE	High	Master Protein	P21333	Filamin-A OS=Homo sapiens OX=9606 GN=FLNA PE=1 SV=4	0	75.5426	9.48243	19	22	15	1	2647	280.564	6.06	41.2324	19
HRNR	FALSE	High	Master Protein	Q86YZ3	Hornerin OS=Homo sapiens OX=9606 GN=HRNR PE=1 SV=2	0	15.4626	6.14035	2	2	2	1	2850	282.228	10.04	10.1959	2
SPTAN1	FALSE	High	Master Protein	Q13813	Spectrin alpha chain, non-erythrocytic 1 OS=Homo sapiens OX=9606 GN=SPTAN1 PE=1 SV=3	0	7.05182	0.930421	2	2	2	1	2472	284.364	5.35	4.75547	2
FLNC	FALSE	High	Master Protein	Q14315	Filamin-C OS=Homo sapiens OX=9606 GN=FLNC PE=1 SV=3	0	122.894	13.5046	28	32	24	1	2725	290.841	5.97	76.4797	28
GCN1	FALSE	High	Master Protein	Q92616	eIF-2-alpha kinase activator GCN1 OS=Homo sapiens OX=9606 GN=GCN1 PE=1 SV=6	0.00455063	2.45643	0.411831	1	1	1	1	2671	292.572	7.47	1.88719	1
DSP	FALSE	High	Master Protein	P15924	Desmoplakin OS=Homo sapiens OX=9606 GN=DSP PE=1 SV=3	0	8.10286	1.32358	4	4	4	1	2871	331.569	6.81	3.16167	4
SRCAP	FALSE	High	Master Protein	Q6ZRS2	Helicase SRCAP OS=Homo sapiens OX=9606 GN=SRCAP PE=1 SV=3	0.0030303	2.72723	0.216718	1	1	1	1	3230	343.343	5.96	0	1
RANBP2	FALSE	High	Master Protein	P49792	E3 SUMO-protein ligase RanBP2 OS=Homo sapiens OX=9606 GN=RANBP2 PE=1 SV=2	0.000714796	4.59091	0.403226	1	1	1	1	3224	357.974	6.2	1.79416	1
PLEC	FALSE	High	Master Protein	Q15149	Plectin OS=Homo sapiens OX=9606 GN=PLEC PE=1 SV=3	0	18.8519	1.13151	4	4	4	1	4684	531.466	5.96	8.1165	4
AHNAK	FALSE	High	Master Protein	Q09666	Neuroblast differentiation-associated protein AHNAK OS=Homo sapiens OX=9606 GN=AHNAK PE=1 SV=2	0	14.027	0.628183	2	2	2	1	5890	628.699	6.15	7.27716	2
GAPDH	FALSE	High	Master Protein	P04406	Glyceraldehyde-3-phosphate dehydrogenase OS=Homo sapiens OX=9606 GN=GAPDH PE=1 SV=3	0	354.182	67.7612	17	170	17	1	335	36.03	8.46	502.84	17
ACTB	FALSE	High	Master Protein	P60709	Actin, cytoplasmic 1 OS=Homo sapiens OX=9606 GN=ACTB PE=1 SV=1	0	341.92	54.6667	16	192	7	1	375	41.71	5.48	497.098	16
ENO1	FALSE	High	Master Protein	P06733	Alpha-enolase OS=Homo sapiens OX=9606 GN=ENO1 PE=1 SV=2	0	300.06	59.6774	22	100	20	1	434	47.139	7.39	268.605	22
FLNC	FALSE	High	Master Protein	Q14315	Filamin-C OS=Homo sapiens OX=9606 GN=FLNC PE=1 SV=3	0	298.534	24.6606	46	55	40	1	2725	290.841	5.97	159.266	46
TUBB6	FALSE	High	Master Protein	Q9BUF5	Tubulin beta-6 chain OS=Homo sapiens OX=9606 GN=TUBB6 PE=1 SV=1	0	235.346	48.4305	17	62	8	1	446	49.825	4.88	164.565	17
EIF4A1	FALSE	High	Master Protein	P60842	Eukaryotic initiation factor 4A-I OS=Homo sapiens OX=9606 GN=EIF4A1 PE=1 SV=1	0	233.903	47.5369	18	45	10	1	406	46.125	5.48	129.632	18
TUBB	FALSE	High	Master Protein	P07437	Tubulin beta chain OS=Homo sapiens OX=9606 GN=TUBB PE=1 SV=2	0	227.012	52.7027	19	70	4	1	444	49.639	4.89	209.102	19
TUBB4B	FALSE	High	Master Protein	P68371	Tubulin beta-4B chain OS=Homo sapiens OX=9606 GN=TUBB4B PE=1 SV=1	0	225.954	52.5843	19	65	3	1	445	49.799	4.89	183.141	19
SERPINH1	FALSE	High	Master Protein	P50454	Serpin H1 OS=Homo sapiens OX=9606 GN=SERPINH1 PE=1 SV=2	0	219.38	52.6316	18	37	18	1	418	46.411	8.69	119.631	18
ANXA5	FALSE	High	Master Protein	P08758	Annexin A5 OS=Homo sapiens OX=9606 GN=ANXA5 PE=1 SV=2	0	209.622	71.25	20	58	19	1	320	35.914	5.05	154.712	20
TUBB2A	FALSE	High	Master Protein	Q13885	Tubulin beta-2A chain OS=Homo sapiens OX=9606 GN=TUBB2A PE=1 SV=1	0	209.498	52.5843	19	62	4	1	445	49.875	4.89	173.927	19
ANXA2	FALSE	High	Master Protein	P07355	Annexin A2 OS=Homo sapiens OX=9606 GN=ANXA2 PE=1 SV=2	0	207.125	50.1475	21	89	21	1	339	38.58	7.75	223.697	21
HNRNPA2B1	FALSE	High	Master Protein	P22626	Heterogeneous nuclear ribonucleoproteins A2/B1 OS=Homo sapiens OX=9606 GN=HNRNPA2B1 PE=1 SV=2	0	197.768	52.4079	17	52	14	1	353	37.407	8.95	148.033	17
NPM1	FALSE	High	Master Protein	P06748	Nucleophosmin OS=Homo sapiens OX=9606 GN=NPM1 PE=1 SV=2	0	197.718	50.6803	12	45	12	1	294	32.555	4.78	140.555	12
YWHAE	FALSE	High	Master Protein	P62258	14-3-3 protein epsilon OS=Homo sapiens OX=9606 GN=YWHAE PE=1 SV=1	0	194.449	72.9412	20	82	17	1	255	29.155	4.74	200.309	20
PKM	FALSE	High	Master Protein	P14618	Pyruvate kinase PKM OS=Homo sapiens OX=9606 GN=PKM PE=1 SV=4	0	192.722	43.3145	18	32	18	1	531	57.9	7.84	102.464	18
EEF1A1	FALSE	High	Master Protein	P68104	Elongation factor 1-alpha 1 OS=Homo sapiens OX=9606 GN=EEF1A1 PE=1 SV=1	0	192.285	39.3939	14	49	4	1	462	50.109	9.01	162.288	14
LDHA	FALSE	High	Master Protein	P00338	L-lactate dehydrogenase A chain OS=Homo sapiens OX=9606 GN=LDHA PE=1 SV=2	0	190.256	45.7831	17	48	16	1	332	36.665	8.27	126.042	17
HSPB1	FALSE	High	Master Protein	P04792	Heat shock protein beta-1 OS=Homo sapiens OX=9606 GN=HSPB1 PE=1 SV=2	0	181.518	89.2683	14	50	14	1	205	22.768	6.4	153.939	14
HSPD1	FALSE	High	Master Protein	P10809	60 kDa heat shock protein, mitochondrial OS=Homo sapiens OX=9606 GN=HSPD1 PE=1 SV=2	0	177.071	39.0925	17	26	17	1	573	61.016	5.87	91.7389	17
TUBA1B	FALSE	High	Master Protein	P68363	Tubulin alpha-1B chain OS=Homo sapiens OX=9606 GN=TUBA1B PE=1 SV=1	0	175.82	47.2284	16	47	8	1	451	50.12	5.06	140.377	16
TUBB3	FALSE	High	Master Protein	Q13509	Tubulin beta-3 chain OS=Homo sapiens OX=9606 GN=TUBB3 PE=1 SV=2	0	175.667	37.5556	15	50	3	1	450	50.4	4.93	131.116	15
HNRNPA1	FALSE	High	Master Protein	P09651	Heterogeneous nuclear ribonucleoprotein A1 OS=Homo sapiens OX=9606 GN=HNRNPA1 PE=1 SV=5	0	171.978	43.2796	15	56	12	1	372	38.723	9.13	141.206	15
PGAM1	FALSE	High	Master Protein	P18669	Phosphoglycerate mutase 1 OS=Homo sapiens OX=9606 GN=PGAM1 PE=1 SV=2	0	169.184	52.7559	12	31	12	1	254	28.786	7.18	85.6263	12
GDI2	FALSE	High	Master Protein	P50395	Rab GDP dissociation inhibitor beta OS=Homo sapiens OX=9606 GN=GDI2 PE=1 SV=2	0	168.91	56.1798	22	32	22	1	445	50.631	6.47	84.3004	22
TUFM	FALSE	High	Master Protein	P49411	Elongation factor Tu, mitochondrial OS=Homo sapiens OX=9606 GN=TUFM PE=1 SV=2	0	168.168	48.2301	19	35	19	1	452	49.51	7.61	89.2149	19
LDHB	FALSE	High	Master Protein	P07195	L-lactate dehydrogenase B chain OS=Homo sapiens OX=9606 GN=LDHB PE=1 SV=2	0	165.772	38.6228	14	42	13	1	334	36.615	6.05	106.508	14
PGK1	FALSE	High	Master Protein	P00558	Phosphoglycerate kinase 1 OS=Homo sapiens OX=9606 GN=PGK1 PE=1 SV=3	0	165.628	44.3645	15	39	15	1	417	44.586	8.1	116.57	15
HSP90AA1	FALSE	High	Master Protein	P07900	Heat shock protein HSP 90-alpha OS=Homo sapiens OX=9606 GN=HSP90AA1 PE=1 SV=5	0	162.492	32.377	25	34	15	1	732	84.607	5.02	92.2328	25
CDV3	FALSE	High	Master Protein	Q9UKY7	Protein CDV3 homolog OS=Homo sapiens OX=9606 GN=CDV3 PE=1 SV=1	0	160.802	68.9922	11	20	11	1	258	27.318	6.4	79.7322	11
ATP5F1B	FALSE	High	Master Protein	P06576	ATP synthase subunit beta, mitochondrial OS=Homo sapiens OX=9606 GN=ATP5F1B PE=1 SV=3	0	160.507	45.3686	18	28	18	1	529	56.525	5.4	80.3891	18
RPSA	FALSE	High	Master Protein	P08865	40S ribosomal protein SA OS=Homo sapiens OX=9606 GN=RPSA PE=1 SV=4	0	159.524	44.0678	11	28	11	1	295	32.833	4.87	103.878	11
GSTP1	FALSE	High	Master Protein	P09211	Glutathione S-transferase P OS=Homo sapiens OX=9606 GN=GSTP1 PE=1 SV=2	0	158.616	64.7619	11	39	11	1	210	23.341	5.64	122.64	11
ANXA1	FALSE	High	Master Protein	P04083	Annexin A1 OS=Homo sapiens OX=9606 GN=ANXA1 PE=1 SV=2	0	158.288	51.7341	15	34	15	1	346	38.69	7.02	80.086	15
HSP90AB1	FALSE	High	Master Protein	P08238	Heat shock protein HSP 90-beta OS=Homo sapiens OX=9606 GN=HSP90AB1 PE=1 SV=4	0	155.851	29.9724	22	31	12	1	724	83.212	5.03	86.2477	22
VIM	FALSE	High	Master Protein	P08670	Vimentin OS=Homo sapiens OX=9606 GN=VIM PE=1 SV=4	0	153.392	51.9313	21	37	21	1	466	53.619	5.12	92.7428	21
ILF2	FALSE	High	Master Protein	Q12905	Interleukin enhancer-binding factor 2 OS=Homo sapiens OX=9606 GN=ILF2 PE=1 SV=2	0	153.164	51.0256	13	29	13	1	390	43.035	5.26	96.0198	13
EEF2	FALSE	High	Master Protein	P13639	Elongation factor 2 OS=Homo sapiens OX=9606 GN=EEF2 PE=1 SV=4	0	151.943	24.359	19	30	18	1	858	95.277	6.83	84.4286	19
ALDOA	FALSE	High	Master Protein	P04075	Fructose-bisphosphate aldolase A OS=Homo sapiens OX=9606 GN=ALDOA PE=1 SV=2	0	151.276	45.6044	11	34	10	1	364	39.395	8.09	109.238	11
PLIN3	FALSE	High	Master Protein	O60664	Perilipin-3 OS=Homo sapiens OX=9606 GN=PLIN3 PE=1 SV=3	0	148.22	47.0046	14	24	14	1	434	47.046	5.44	77.0896	14
PNP	FALSE	High	Master Protein	P00491	Purine nucleoside phosphorylase OS=Homo sapiens OX=9606 GN=PNP PE=1 SV=2	0	147.729	57.4394	13	28	13	1	289	32.097	6.95	77.7346	13
CALU	FALSE	High	Master Protein	O43852	Calumenin OS=Homo sapiens OX=9606 GN=CALU PE=1 SV=2	0	145.604	47.3016	15	25	15	1	315	37.084	4.64	78.268	15
HNRNPF	FALSE	High	Master Protein	P52597	Heterogeneous nuclear ribonucleoprotein F OS=Homo sapiens OX=9606 GN=HNRNPF PE=1 SV=3	0	143.54	41.9277	11	29	9	1	415	45.643	5.58	86.9452	11
CDK1	FALSE	High	Master Protein	P06493	Cyclin-dependent kinase 1 OS=Homo sapiens OX=9606 GN=CDK1 PE=1 SV=3	0	139.181	53.5354	13	24	11	1	297	34.074	8.4	75.2806	13
VAT1	FALSE	High	Master Protein	Q99536	Synaptic vesicle membrane protein VAT-1 homolog OS=Homo sapiens OX=9606 GN=VAT1 PE=1 SV=2	0	137.787	51.9084	13	22	13	1	393	41.893	6.29	77.5113	13
FLNA	FALSE	High	Master Protein	P21333	Filamin-A OS=Homo sapiens OX=9606 GN=FLNA PE=1 SV=4	0	136.127	14.7714	25	25	21	1	2647	280.564	6.06	68.0875	25
NUDC	FALSE	High	Master Protein	Q9Y266	Nuclear migration protein nudC OS=Homo sapiens OX=9606 GN=NUDC PE=1 SV=1	0	135.267	39.577	15	30	15	1	331	38.219	5.38	66.4297	15
HMGB1	FALSE	High	Master Protein	P09429	High mobility group protein B1 OS=Homo sapiens OX=9606 GN=HMGB1 PE=1 SV=3	0	133.995	46.0465	10	25	9	1	215	24.878	5.74	74.3633	10
EIF3E	FALSE	High	Master Protein	P60228	Eukaryotic translation initiation factor 3 subunit E OS=Homo sapiens OX=9606 GN=EIF3E PE=1 SV=1	0	133.24	47.191	18	27	18	1	445	52.187	6.04	66.9049	18
UQCRC2	FALSE	High	Master Protein	P22695	Cytochrome b-c1 complex subunit 2, mitochondrial OS=Homo sapiens OX=9606 GN=UQCRC2 PE=1 SV=3	0	132.819	35.0993	11	19	11	1	453	48.413	8.63	64.0354	11
HSPA5	FALSE	High	Master Protein	P11021	Endoplasmic reticulum chaperone BiP OS=Homo sapiens OX=9606 GN=HSPA5 PE=1 SV=2	0	132.303	33.945	16	24	14	1	654	72.288	5.16	67.3739	16
ENO2	FALSE	High	Master Protein	P09104	Gamma-enolase OS=Homo sapiens OX=9606 GN=ENO2 PE=1 SV=3	0	131.586	41.4747	12	23	10	1	434	47.239	5.03	78.4909	12
EIF2S1	FALSE	High	Master Protein	P05198	Eukaryotic translation initiation factor 2 subunit 1 OS=Homo sapiens OX=9606 GN=EIF2S1 PE=1 SV=3	0	130.183	49.8413	16	22	16	1	315	36.089	5.08	69.7069	16
CAPZA1	FALSE	High	Master Protein	P52907	F-actin-capping protein subunit alpha-1 OS=Homo sapiens OX=9606 GN=CAPZA1 PE=1 SV=3	0	129.594	56.993	11	21	11	1	286	32.902	5.69	74.3632	11
EEF1A2	FALSE	High	Master Protein	Q05639	Elongation factor 1-alpha 2 OS=Homo sapiens OX=9606 GN=EEF1A2 PE=1 SV=1	0	129.29	36.2851	14	28	4	1	463	50.438	9.03	96.8162	14
TPI1	FALSE	High	Master Protein	P60174	Triosephosphate isomerase OS=Homo sapiens OX=9606 GN=TPI1 PE=1 SV=4	0	128.787	52.2088	12	34	12	1	249	26.653	6.9	95.6519	12
PPA1	FALSE	High	Master Protein	Q15181	Inorganic pyrophosphatase OS=Homo sapiens OX=9606 GN=PPA1 PE=1 SV=2	0	128.211	53.2872	14	21	13	1	289	32.639	5.86	73.3982	14
PCBP1	FALSE	High	Master Protein	Q15365	Poly(rC)-binding protein 1 OS=Homo sapiens OX=9606 GN=PCBP1 PE=1 SV=2	0	126.051	45.7865	12	25	8	1	356	37.474	7.09	89.4698	12
ATP5F1A	FALSE	High	Master Protein	P25705	ATP synthase subunit alpha, mitochondrial OS=Homo sapiens OX=9606 GN=ATP5F1A PE=1 SV=1	0	125.797	39.4213	17	22	17	1	553	59.714	9.13	66.6727	17
YWHAZ	FALSE	High	Master Protein	P63104	14-3-3 protein zeta/delta OS=Homo sapiens OX=9606 GN=YWHAZ PE=1 SV=1	0	125.523	60	14	65	9	1	245	27.728	4.79	155.168	14
EEF1D	FALSE	High	Master Protein	P29692	Elongation factor 1-delta OS=Homo sapiens OX=9606 GN=EEF1D PE=1 SV=5	0	123.57	44.484	10	25	10	1	281	31.103	5.01	71.4969	10
TMED10	FALSE	High	Master Protein	P49755	Transmembrane emp24 domain-containing protein 10 OS=Homo sapiens OX=9606 GN=TMED10 PE=1 SV=2	0	123.12	34.7032	8	55	8	1	219	24.96	7.44	171.092	8
VDAC1	FALSE	High	Master Protein	P21796	Voltage-dependent anion-selective channel protein 1 OS=Homo sapiens OX=9606 GN=VDAC1 PE=1 SV=2	0	122.59	54.7703	13	24	12	1	283	30.754	8.54	75.9815	13
PSMC6	FALSE	High	Master Protein	P62333	26S proteasome regulatory subunit 10B OS=Homo sapiens OX=9606 GN=PSMC6 PE=1 SV=1	0	121.781	45.7584	14	25	14	1	389	44.145	7.49	64.9947	14
UCHL1	FALSE	High	Master Protein	P09936	Ubiquitin carboxyl-terminal hydrolase isozyme L1 OS=Homo sapiens OX=9606 GN=UCHL1 PE=1 SV=2	0	121.485	28.6996	6	28	6	1	223	24.808	5.48	79.7553	6
EEF1G	FALSE	High	Master Protein	P26641	Elongation factor 1-gamma OS=Homo sapiens OX=9606 GN=EEF1G PE=1 SV=3	0	119.027	35.2403	16	27	16	1	437	50.087	6.67	68.9218	16
TUBA8	FALSE	High	Master Protein	Q9NY65	Tubulin alpha-8 chain OS=Homo sapiens OX=9606 GN=TUBA8 PE=1 SV=1	0	118.385	25.3898	9	25	1	1	449	50.062	5.06	69.071	9
STOML2	FALSE	High	Master Protein	Q9UJZ1	Stomatin-like protein 2, mitochondrial OS=Homo sapiens OX=9606 GN=STOML2 PE=1 SV=1	0	117.58	51.1236	10	16	10	1	356	38.51	7.39	54.6056	10
PDIA6	FALSE	High	Master Protein	Q15084	Protein disulfide-isomerase A6 OS=Homo sapiens OX=9606 GN=PDIA6 PE=1 SV=1	0	116.902	42.2727	13	20	13	1	440	48.091	5.08	69.8911	13
PHB2	FALSE	High	Master Protein	Q99623	Prohibitin-2 OS=Homo sapiens OX=9606 GN=PHB2 PE=1 SV=2	0	116.817	54.1806	14	28	14	1	299	33.276	9.83	68.4272	14
HSD17B10	FALSE	High	Master Protein	Q99714	3-hydroxyacyl-CoA dehydrogenase type-2 OS=Homo sapiens OX=9606 GN=HSD17B10 PE=1 SV=3	0	116.498	57.8544	8	15	8	1	261	26.906	7.78	61.1782	8
AHCY	FALSE	High	Master Protein	P23526	Adenosylhomocysteinase OS=Homo sapiens OX=9606 GN=AHCY PE=1 SV=4	0	116.419	39.1204	17	24	17	1	432	47.685	6.34	63.2833	17
EIF3M	FALSE	High	Master Protein	Q7L2H7	Eukaryotic translation initiation factor 3 subunit M OS=Homo sapiens OX=9606 GN=EIF3M PE=1 SV=1	0	116.077	21.123	6	19	6	1	374	42.476	5.63	51.0599	6
HSPA8	FALSE	High	Master Protein	P11142	Heat shock cognate 71 kDa protein OS=Homo sapiens OX=9606 GN=HSPA8 PE=1 SV=1	0	115.124	28.7926	14	20	11	1	646	70.854	5.52	60.0509	14
CKB	FALSE	High	Master Protein	P12277	Creatine kinase B-type OS=Homo sapiens OX=9606 GN=CKB PE=1 SV=1	0	114.707	47.2441	11	18	11	1	381	42.617	5.59	63.8342	11
PDLIM1	FALSE	High	Master Protein	O00151	PDZ and LIM domain protein 1 OS=Homo sapiens OX=9606 GN=PDLIM1 PE=1 SV=4	0	113.547	45.2888	8	16	8	1	329	36.049	7.02	60.6538	8
HSPA1B	FALSE	High	Master Protein	P0DMV9	Heat shock 70 kDa protein 1B OS=Homo sapiens OX=9606 GN=HSPA1B PE=1 SV=1	0	113.533	30.7332	14	19	12	1	641	70.009	5.66	61.3817	14
UQCRC1	FALSE	High	Master Protein	P31930	Cytochrome b-c1 complex subunit 1, mitochondrial OS=Homo sapiens OX=9606 GN=UQCRC1 PE=1 SV=3	0	113.385	25.625	9	16	9	1	480	52.612	6.37	55.47	9
PSMC5	FALSE	High	Master Protein	P62195	26S proteasome regulatory subunit 8 OS=Homo sapiens OX=9606 GN=PSMC5 PE=1 SV=1	0	112.966	38.9163	13	22	12	1	406	45.597	7.55	62.7015	13
SEPTIN2	FALSE	High	Master Protein	Q15019	Septin-2 OS=Homo sapiens OX=9606 GN=SEPTIN2 PE=1 SV=1	0	112.739	49.0305	11	15	11	1	361	41.461	6.6	57.5768	11
SFN	FALSE	High	Master Protein	P31947	14-3-3 protein sigma OS=Homo sapiens OX=9606 GN=SFN PE=1 SV=1	0	112.529	50	12	56	9	1	248	27.757	4.74	105.714	12
HNRNPL	FALSE	High	Master Protein	P14866	Heterogeneous nuclear ribonucleoprotein L OS=Homo sapiens OX=9606 GN=HNRNPL PE=1 SV=2	0	112.111	28.3531	9	15	9	1	589	64.092	8.22	60.9654	9
ACTC1	FALSE	High	Master Protein	P68032	Actin, alpha cardiac muscle 1 OS=Homo sapiens OX=9606 GN=ACTC1 PE=1 SV=1	0	110.359	29.7082	10	129	1	1	377	41.992	5.39	204.98	10
FLNB	FALSE	High	Master Protein	O75369	Filamin-B OS=Homo sapiens OX=9606 GN=FLNB PE=1 SV=2	0	110.267	9.87702	19	23	14	1	2602	277.99	5.73	56.8498	19
SUGT1	FALSE	High	Master Protein	Q9Y2Z0	Protein SGT1 homolog OS=Homo sapiens OX=9606 GN=SUGT1 PE=1 SV=3	0	110.237	47.3973	14	20	14	1	365	40.998	5.16	60.9441	14
CAPNS1	FALSE	High	Master Protein	P04632	Calpain small subunit 1 OS=Homo sapiens OX=9606 GN=CAPNS1 PE=1 SV=1	0	109.875	57.4627	9	16	9	1	268	28.298	5.2	53.6327	9
GOT1	FALSE	High	Master Protein	P17174	Aspartate aminotransferase, cytoplasmic OS=Homo sapiens OX=9606 GN=GOT1 PE=1 SV=3	0	109.682	45.2785	13	16	13	1	413	46.219	7.01	58.3231	13
HNRNPK	FALSE	High	Master Protein	P61978	Heterogeneous nuclear ribonucleoprotein K OS=Homo sapiens OX=9606 GN=HNRNPK PE=1 SV=1	0	109.663	39.5248	15	24	15	1	463	50.944	5.54	60.5891	15
PCBP2	FALSE	High	Master Protein	Q15366	Poly(rC)-binding protein 2 OS=Homo sapiens OX=9606 GN=PCBP2 PE=1 SV=1	0	108.624	40	10	19	6	1	365	38.556	6.79	62.0224	10
PRDX6	FALSE	High	Master Protein	P30041	Peroxiredoxin-6 OS=Homo sapiens OX=9606 GN=PRDX6 PE=1 SV=3	0	108.279	50.4464	12	25	12	1	224	25.019	6.38	73.2204	12
TPD52L2	FALSE	High	Master Protein	O43399	Tumor protein D54 OS=Homo sapiens OX=9606 GN=TPD52L2 PE=1 SV=2	0	108.085	63.1068	10	15	10	1	206	22.224	5.36	53.1281	10
SERPINB6	FALSE	High	Master Protein	P35237	Serpin B6 OS=Homo sapiens OX=9606 GN=SERPINB6 PE=1 SV=3	0	106.07	39.6277	11	18	10	1	376	42.594	5.27	52.9593	11
CCT2	FALSE	High	Master Protein	P78371	T-complex protein 1 subunit beta OS=Homo sapiens OX=9606 GN=CCT2 PE=1 SV=4	0	104.895	34.3925	13	16	13	1	535	57.452	6.46	53.2702	13
PSMC3	FALSE	High	Master Protein	P17980	26S proteasome regulatory subunit 6A OS=Homo sapiens OX=9606 GN=PSMC3 PE=1 SV=3	0	104.889	39.18	14	21	14	1	439	49.172	5.24	55.5342	14
PSMD11	FALSE	High	Master Protein	O00231	26S proteasome non-ATPase regulatory subunit 11 OS=Homo sapiens OX=9606 GN=PSMD11 PE=1 SV=3	0	104.706	47.1564	19	25	19	1	422	47.434	6.48	55.0067	19
TWF2	FALSE	High	Master Protein	Q6IBS0	Twinfilin-2 OS=Homo sapiens OX=9606 GN=TWF2 PE=1 SV=2	0	104.407	39.8281	8	15	8	1	349	39.523	6.84	54.6465	8
FH	FALSE	High	Master Protein	P07954	Fumarate hydratase, mitochondrial OS=Homo sapiens OX=9606 GN=FH PE=1 SV=3	0	103.996	33.7255	11	16	11	1	510	54.602	8.76	59.9969	11
CACYBP	FALSE	High	Master Protein	Q9HB71	Calcyclin-binding protein OS=Homo sapiens OX=9606 GN=CACYBP PE=1 SV=2	0	103.99	51.3158	8	16	8	1	228	26.194	8.25	63.5093	8
CNN3	FALSE	High	Master Protein	Q15417	Calponin-3 OS=Homo sapiens OX=9606 GN=CNN3 PE=1 SV=1	0	103.508	35.5623	9	19	8	1	329	36.391	6.05	66.2666	9
PSMB1	FALSE	High	Master Protein	P20618	Proteasome subunit beta type-1 OS=Homo sapiens OX=9606 GN=PSMB1 PE=1 SV=2	0	102.72	39.834	7	16	7	1	241	26.472	8.13	56.928	7
EIF3I	FALSE	High	Master Protein	Q13347	Eukaryotic translation initiation factor 3 subunit I OS=Homo sapiens OX=9606 GN=EIF3I PE=1 SV=1	0	102.335	40.3077	9	15	9	1	325	36.479	5.64	55.2503	9
CDK2	FALSE	High	Master Protein	P24941	Cyclin-dependent kinase 2 OS=Homo sapiens OX=9606 GN=CDK2 PE=1 SV=2	0	101.682	55.3691	13	19	11	1	298	33.908	8.68	54.2817	13
YBX1	FALSE	High	Master Protein	P67809	Y-box-binding protein 1 OS=Homo sapiens OX=9606 GN=YBX1 PE=1 SV=3	0	101.459	47.2222	8	13	5	1	324	35.903	9.88	48.9864	8
PSMC4	FALSE	High	Master Protein	P43686	26S proteasome regulatory subunit 6B OS=Homo sapiens OX=9606 GN=PSMC4 PE=1 SV=2	0	100.615	40.4306	14	19	14	1	418	47.337	5.21	50.783	14
RPS3	FALSE	High	Master Protein	P23396	40S ribosomal protein S3 OS=Homo sapiens OX=9606 GN=RPS3 PE=1 SV=2	0	100.405	65.4321	14	22	14	1	243	26.671	9.66	60.2322	14
MDH2	FALSE	High	Master Protein	P40926	Malate dehydrogenase, mitochondrial OS=Homo sapiens OX=9606 GN=MDH2 PE=1 SV=3	0	100.19	36.9822	9	18	9	1	338	35.481	8.68	46.5838	9
HDGF	FALSE	High	Master Protein	P51858	Hepatoma-derived growth factor OS=Homo sapiens OX=9606 GN=HDGF PE=1 SV=1	0	100.146	61.25	12	17	10	1	240	26.772	4.73	52.4911	12
ACAT1	FALSE	High	Master Protein	P24752	Acetyl-CoA acetyltransferase, mitochondrial OS=Homo sapiens OX=9606 GN=ACAT1 PE=1 SV=1	0	98.4233	40.0468	12	17	12	1	427	45.171	8.85	48.7675	12
ETFA	FALSE	High	Master Protein	P13804	Electron transfer flavoprotein subunit alpha, mitochondrial OS=Homo sapiens OX=9606 GN=ETFA PE=1 SV=1	0	98.106	41.7417	9	15	9	1	333	35.058	8.38	46.3367	9
PSMA2	FALSE	High	Master Protein	P25787	Proteasome subunit alpha type-2 OS=Homo sapiens OX=9606 GN=PSMA2 PE=1 SV=2	0	97.3779	41.453	7	12	7	1	234	25.882	7.43	45.1739	7
CS	FALSE	High	Master Protein	O75390	Citrate synthase, mitochondrial OS=Homo sapiens OX=9606 GN=CS PE=1 SV=2	0	97.0042	36.6953	11	18	11	1	466	51.68	8.32	55.9151	11
CLIC4	FALSE	High	Master Protein	Q9Y696	Chloride intracellular channel protein 4 OS=Homo sapiens OX=9606 GN=CLIC4 PE=1 SV=4	0	96.4552	45.4545	10	20	8	1	253	28.754	5.59	53.498	10
CYB5R3	FALSE	High	Master Protein	P00387	NADH-cytochrome b5 reductase 3 OS=Homo sapiens OX=9606 GN=CYB5R3 PE=1 SV=3	0	96.1698	44.186	8	14	8	1	301	34.213	7.59	48.0427	8
CANX	FALSE	High	Master Protein	P27824	Calnexin OS=Homo sapiens OX=9606 GN=CANX PE=1 SV=2	0	95.9711	30.2365	13	16	13	1	592	67.526	4.6	43.8237	13
PAICS	FALSE	High	Master Protein	P22234	Multifunctional protein ADE2 OS=Homo sapiens OX=9606 GN=PAICS PE=1 SV=3	0	94.9101	27.2941	14	19	14	1	425	47.049	7.23	53.7184	14
PSME3	FALSE	High	Master Protein	P61289	Proteasome activator complex subunit 3 OS=Homo sapiens OX=9606 GN=PSME3 PE=1 SV=1	0	94.878	52.3622	11	21	11	1	254	29.488	5.95	45.5213	11
PSME2	FALSE	High	Master Protein	Q9UL46	Proteasome activator complex subunit 2 OS=Homo sapiens OX=9606 GN=PSME2 PE=1 SV=4	0	94.8246	55.6485	9	16	9	1	239	27.384	5.73	47.0282	9
HSPA9	FALSE	High	Master Protein	P38646	Stress-70 protein, mitochondrial OS=Homo sapiens OX=9606 GN=HSPA9 PE=1 SV=2	0	94.7135	29.8969	16	19	16	1	679	73.635	6.16	52.8673	16
SEPTIN7	FALSE	High	Master Protein	Q16181	Septin-7 OS=Homo sapiens OX=9606 GN=SEPTIN7 PE=1 SV=2	0	94.0582	30.2059	11	14	11	1	437	50.648	8.63	40.1891	11
ANXA3	FALSE	High	Master Protein	P12429	Annexin A3 OS=Homo sapiens OX=9606 GN=ANXA3 PE=1 SV=3	0	93.7542	44.2724	13	18	13	1	323	36.353	5.92	48.9953	13
EIF4A2	FALSE	High	Master Protein	Q14240	Eukaryotic initiation factor 4A-II OS=Homo sapiens OX=9606 GN=EIF4A2 PE=1 SV=2	0	93.6754	31.941	12	22	4	1	407	46.373	5.48	50.6157	12
ANXA8L1	FALSE	High	Master Protein	Q5VT79	Annexin A8-like protein 1 OS=Homo sapiens OX=9606 GN=ANXA8L1 PE=2 SV=2	0	91.7186	41.2844	10	19	2	1	327	36.856	5.78	53.3517	10
PDHB	FALSE	High	Master Protein	P11177	Pyruvate dehydrogenase E1 component subunit beta, mitochondrial OS=Homo sapiens OX=9606 GN=PDHB PE=1 SV=3	0	91.3873	35.9331	11	17	11	1	359	39.208	6.65	47.5538	11
YWHAB	FALSE	High	Master Protein	P31946	14-3-3 protein beta/alpha OS=Homo sapiens OX=9606 GN=YWHAB PE=1 SV=3	0	90.5917	59.3496	12	43	6	1	246	28.065	4.83	79.9241	12
CBR1	FALSE	High	Master Protein	P16152	Carbonyl reductase [NADPH] 1 OS=Homo sapiens OX=9606 GN=CBR1 PE=1 SV=3	0	89.9971	47.2924	10	16	10	1	277	30.356	8.32	48.7162	10
RCN1	FALSE	High	Master Protein	Q15293	Reticulocalbin-1 OS=Homo sapiens OX=9606 GN=RCN1 PE=1 SV=1	0	89.9909	45.3172	10	15	10	1	331	38.866	5	46.6051	10
AIMP1	FALSE	High	Master Protein	Q12904	Aminoacyl tRNA synthase complex-interacting multifunctional protein 1 OS=Homo sapiens OX=9606 GN=AIMP1 PE=1 SV=2	0	89.5515	45.5128	9	13	9	1	312	34.331	8.43	47.388	9
NSFL1C	FALSE	High	Master Protein	Q9UNZ2	NSFL1 cofactor p47 OS=Homo sapiens OX=9606 GN=NSFL1C PE=1 SV=2	0	89.4945	41.6216	10	15	10	1	370	40.548	5.1	49.3667	10
ANXA8	FALSE	High	Master Protein	P13928	Annexin A8 OS=Homo sapiens OX=9606 GN=ANXA8 PE=1 SV=3	0	89.4742	41.2844	10	19	2	1	327	36.858	5.78	53.2644	10
HNRNPA3	FALSE	High	Master Protein	P51991	Heterogeneous nuclear ribonucleoprotein A3 OS=Homo sapiens OX=9606 GN=HNRNPA3 PE=1 SV=2	0	89.3929	30.4233	12	26	10	1	378	39.571	9.01	68.7287	12
ELAVL1	FALSE	High	Master Protein	Q15717	ELAV-like protein 1 OS=Homo sapiens OX=9606 GN=ELAVL1 PE=1 SV=2	0	88.0212	38.0368	9	16	9	1	326	36.069	9.17	48.6695	9
RPL3	FALSE	High	Master Protein	P39023	60S ribosomal protein L3 OS=Homo sapiens OX=9606 GN=RPL3 PE=1 SV=2	0	87.9594	23.8213	7	13	7	1	403	46.08	10.18	47.1696	7
ACTN1	FALSE	High	Master Protein	P12814	Alpha-actinin-1 OS=Homo sapiens OX=9606 GN=ACTN1 PE=1 SV=2	0	87.7277	20.5157	14	15	10	1	892	102.993	5.41	47.5234	14
CSNK2A2	FALSE	High	Master Protein	P19784	Casein kinase II subunit alpha' OS=Homo sapiens OX=9606 GN=CSNK2A2 PE=1 SV=1	0	87.5443	40	11	16	9	1	350	41.187	8.56	37.2298	11
PHB	FALSE	High	Master Protein	P35232	Prohibitin OS=Homo sapiens OX=9606 GN=PHB PE=1 SV=1	0	87.5355	69.8529	15	24	15	1	272	29.786	5.76	62.3506	15
CRK	FALSE	High	Master Protein	P46108	Adapter molecule crk OS=Homo sapiens OX=9606 GN=CRK PE=1 SV=2	0	87.4257	50.9868	11	15	11	1	304	33.81	5.55	47.5517	11
PSMD13	FALSE	High	Master Protein	Q9UNM6	26S proteasome non-ATPase regulatory subunit 13 OS=Homo sapiens OX=9606 GN=PSMD13 PE=1 SV=2	0	85.4794	49.4681	14	17	14	1	376	42.918	5.81	41.6749	14
TKT	FALSE	High	Master Protein	P29401	Transketolase OS=Homo sapiens OX=9606 GN=TKT PE=1 SV=3	0	85.379	28.7319	12	15	12	1	623	67.835	7.66	44.3981	12
HADHB	FALSE	High	Master Protein	P55084	Trifunctional enzyme subunit beta, mitochondrial OS=Homo sapiens OX=9606 GN=HADHB PE=1 SV=3	0	85.1667	30.1688	12	18	12	1	474	51.262	9.41	46.7127	12
PCMT1	FALSE	High	Master Protein	P22061	Protein-L-isoaspartate(D-aspartate) O-methyltransferase OS=Homo sapiens OX=9606 GN=PCMT1 PE=1 SV=4	0	85.0634	46.2555	6	12	6	1	227	24.621	7.21	48.3032	6
PDIA3	FALSE	High	Master Protein	P30101	Protein disulfide-isomerase A3 OS=Homo sapiens OX=9606 GN=PDIA3 PE=1 SV=4	0	84.6571	36.4356	15	19	15	1	505	56.747	6.35	42.6832	15
RPL4	FALSE	High	Master Protein	P36578	60S ribosomal protein L4 OS=Homo sapiens OX=9606 GN=RPL4 PE=1 SV=5	0	84.284	24.1218	10	17	10	1	427	47.667	11.06	40.3136	10
IPO5	FALSE	High	Master Protein	O00410	Importin-5 OS=Homo sapiens OX=9606 GN=IPO5 PE=1 SV=4	0	84.2807	14.5852	13	15	13	1	1097	123.55	4.94	39.9969	13
PSMA7	FALSE	High	Master Protein	O14818	Proteasome subunit alpha type-7 OS=Homo sapiens OX=9606 GN=PSMA7 PE=1 SV=1	0	84.0762	44.7581	10	15	10	1	248	27.87	8.46	54.904	10
PSMA1	FALSE	High	Master Protein	P25786	Proteasome subunit alpha type-1 OS=Homo sapiens OX=9606 GN=PSMA1 PE=1 SV=1	0	84.0624	41.4449	9	17	9	1	263	29.537	6.61	47.9236	9
CYC1	FALSE	High	Master Protein	P08574	Cytochrome c1, heme protein, mitochondrial OS=Homo sapiens OX=9606 GN=CYC1 PE=1 SV=3	0	83.6252	25.8462	5	14	5	1	325	35.399	9	40.5656	5
FBL	FALSE	High	Master Protein	P22087	rRNA 2'-O-methyltransferase fibrillarin OS=Homo sapiens OX=9606 GN=FBL PE=1 SV=2	0	82.7119	34.891	10	17	10	1	321	33.763	10.18	43.412	10
CAPG	FALSE	High	Master Protein	P40121	Macrophage-capping protein OS=Homo sapiens OX=9606 GN=CAPG PE=1 SV=2	0	82.7116	34.1954	8	14	8	1	348	38.474	6.19	40.5521	8
VDAC3	FALSE	High	Master Protein	Q9Y277	Voltage-dependent anion-selective channel protein 3 OS=Homo sapiens OX=9606 GN=VDAC3 PE=1 SV=1	0	82.0963	42.0495	9	14	8	1	283	30.639	8.66	47.3908	9
SERPINB2	FALSE	High	Master Protein	P05120	Plasminogen activator inhibitor 2 OS=Homo sapiens OX=9606 GN=SERPINB2 PE=1 SV=2	0	81.8989	31.3253	13	21	13	1	415	46.566	5.63	51.5368	13
PYCR1	FALSE	High	Master Protein	P32322	Pyrroline-5-carboxylate reductase 1, mitochondrial OS=Homo sapiens OX=9606 GN=PYCR1 PE=1 SV=2	0	81.5093	39.8119	8	13	8	1	319	33.34	7.61	38.2989	8
IMPDH2	FALSE	High	Master Protein	P12268	Inosine-5'-monophosphate dehydrogenase 2 OS=Homo sapiens OX=9606 GN=IMPDH2 PE=1 SV=2	0	81.1628	28.7938	11	14	11	1	514	55.77	6.9	52.1955	11
NDUFA9	FALSE	High	Master Protein	Q16795	NADH dehydrogenase [ubiquinone] 1 alpha subcomplex subunit 9, mitochondrial OS=Homo sapiens OX=9606 GN=NDUFA9 PE=1 SV=2	0	81.1027	40.8488	12	16	12	1	377	42.483	9.8	42.8613	12
GSTK1	FALSE	High	Master Protein	Q9Y2Q3	Glutathione S-transferase kappa 1 OS=Homo sapiens OX=9606 GN=GSTK1 PE=1 SV=3	0	80.9181	49.115	8	14	8	1	226	25.48	8.41	42.5265	8
TPM4	FALSE	High	Master Protein	P67936	Tropomyosin alpha-4 chain OS=Homo sapiens OX=9606 GN=TPM4 PE=1 SV=3	0	80.7702	31.4516	11	19	5	1	248	28.504	4.69	42.7183	11
DFFA	FALSE	High	Master Protein	O00273	DNA fragmentation factor subunit alpha OS=Homo sapiens OX=9606 GN=DFFA PE=1 SV=1	0	80.4954	33.8369	8	12	8	1	331	36.5	4.79	42.3751	8
PSME1	FALSE	High	Master Protein	Q06323	Proteasome activator complex subunit 1 OS=Homo sapiens OX=9606 GN=PSME1 PE=1 SV=1	0	80.1796	43.7751	14	18	14	1	249	28.705	6.02	40.2842	14
CSNK2A1	FALSE	High	Master Protein	P68400	Casein kinase II subunit alpha OS=Homo sapiens OX=9606 GN=CSNK2A1 PE=1 SV=1	0	79.1342	37.8517	12	15	10	1	391	45.115	7.74	40.9164	12
EIF4A3	FALSE	High	Master Protein	P38919	Eukaryotic initiation factor 4A-III OS=Homo sapiens OX=9606 GN=EIF4A3 PE=1 SV=4	0	79.1173	41.3625	15	18	13	1	411	46.841	6.73	36.6078	15
PSMA5	FALSE	High	Master Protein	P28066	Proteasome subunit alpha type-5 OS=Homo sapiens OX=9606 GN=PSMA5 PE=1 SV=3	0	78.9797	38.5892	9	15	9	1	241	26.394	4.79	49.3451	9
CYRIB	FALSE	High	Master Protein	Q9NUQ9	CYFIP-related Rac1 interactor B OS=Homo sapiens OX=9606 GN=CYRIB PE=1 SV=1	0	78.1304	40.7407	10	13	10	1	324	36.725	6.06	33.2047	10
MACROH2A1	FALSE	High	Master Protein	O75367	Core histone macro-H2A.1 OS=Homo sapiens OX=9606 GN=MACROH2A1 PE=1 SV=4	0	78.1099	33.871	10	14	8	1	372	39.592	9.79	44.4292	10
TMEM43	FALSE	High	Master Protein	Q9BTV4	Transmembrane protein 43 OS=Homo sapiens OX=9606 GN=TMEM43 PE=1 SV=1	0	78.0607	38.25	12	14	12	1	400	44.847	8.13	37.2584	12
STRAP	FALSE	High	Master Protein	Q9Y3F4	Serine-threonine kinase receptor-associated protein OS=Homo sapiens OX=9606 GN=STRAP PE=1 SV=1	0	78.0203	47.4286	12	14	12	1	350	38.414	5.12	33.0086	12
ACTR2	FALSE	High	Master Protein	P61160	Actin-related protein 2 OS=Homo sapiens OX=9606 GN=ACTR2 PE=1 SV=1	0	77.8732	24.3655	8	14	8	1	394	44.732	6.74	33.8052	8
APEX1	FALSE	High	Master Protein	P27695	DNA-(apurinic or apyrimidinic site) endonuclease OS=Homo sapiens OX=9606 GN=APEX1 PE=1 SV=2	0	77.814	33.3333	8	12	8	1	318	35.532	8.12	40.7648	8
HNRNPAB	FALSE	High	Master Protein	Q99729	Heterogeneous nuclear ribonucleoprotein A/B OS=Homo sapiens OX=9606 GN=HNRNPAB PE=1 SV=2	0	77.7622	22.8916	8	16	8	1	332	36.202	8.21	39.7054	8
YWHAH	FALSE	High	Master Protein	Q04917	14-3-3 protein eta OS=Homo sapiens OX=9606 GN=YWHAH PE=1 SV=4	0	77.6824	45.5285	11	39	7	1	246	28.201	4.84	72.0851	11
FKBP3	FALSE	High	Master Protein	Q00688	Peptidyl-prolyl cis-trans isomerase FKBP3 OS=Homo sapiens OX=9606 GN=FKBP3 PE=1 SV=1	0	77.665	33.9286	8	14	8	1	224	25.161	9.28	33.8526	8
TYMS	FALSE	High	Master Protein	P04818	Thymidylate synthase OS=Homo sapiens OX=9606 GN=TYMS PE=1 SV=3	0	77.5282	34.1853	7	11	7	1	313	35.693	7.01	41.4753	7
RPL10A	FALSE	High	Master Protein	P62906	60S ribosomal protein L10a OS=Homo sapiens OX=9606 GN=RPL10A PE=1 SV=2	0	77.4169	26.2673	7	17	7	1	217	24.816	9.94	33.3467	7
CCT8	FALSE	High	Master Protein	P50990	T-complex protein 1 subunit theta OS=Homo sapiens OX=9606 GN=CCT8 PE=1 SV=4	0	77.3227	28.2847	13	16	13	1	548	59.583	5.6	36.4771	13
HNRNPC	FALSE	High	Master Protein	P07910	Heterogeneous nuclear ribonucleoproteins C1/C2 OS=Homo sapiens OX=9606 GN=HNRNPC PE=1 SV=4	0	76.9682	25.817	10	24	4	1	306	33.65	5.08	64.8677	10
SNRPA	FALSE	High	Master Protein	P09012	U1 small nuclear ribonucleoprotein A OS=Homo sapiens OX=9606 GN=SNRPA PE=1 SV=3	0	76.4278	26.9504	6	12	4	1	282	31.259	9.83	37.8917	6
PA2G4	FALSE	High	Master Protein	Q9UQ80	Proliferation-associated protein 2G4 OS=Homo sapiens OX=9606 GN=PA2G4 PE=1 SV=3	0	76.3328	35.533	13	27	13	1	394	43.759	6.55	52.2538	13
OLA1	FALSE	High	Master Protein	Q9NTK5	Obg-like ATPase 1 OS=Homo sapiens OX=9606 GN=OLA1 PE=1 SV=2	0	76.2202	25.7576	8	13	8	1	396	44.715	7.81	38.8303	8
RUVBL2	FALSE	High	Master Protein	Q9Y230	RuvB-like 2 OS=Homo sapiens OX=9606 GN=RUVBL2 PE=1 SV=3	0	75.7405	35.6371	13	15	13	1	463	51.125	5.64	37.6546	13
NUDT21	FALSE	High	Master Protein	O43809	Cleavage and polyadenylation specificity factor subunit 5 OS=Homo sapiens OX=9606 GN=NUDT21 PE=1 SV=1	0	75.5821	55.5066	11	14	11	1	227	26.211	8.82	29.6312	11
KPNB1	FALSE	High	Master Protein	Q14974	Importin subunit beta-1 OS=Homo sapiens OX=9606 GN=KPNB1 PE=1 SV=2	0	75.4447	18.2648	13	17	13	1	876	97.108	4.78	38.1866	13
CALR	FALSE	High	Master Protein	P27797	Calreticulin OS=Homo sapiens OX=9606 GN=CALR PE=1 SV=1	0	74.479	25.6595	7	11	7	1	417	48.112	4.44	37.0045	7
CCT4	FALSE	High	Master Protein	P50991	T-complex protein 1 subunit delta OS=Homo sapiens OX=9606 GN=CCT4 PE=1 SV=4	0	74.4561	31.9109	12	15	12	1	539	57.888	7.83	37.4085	12
HNRNPH1	FALSE	High	Master Protein	P31943	Heterogeneous nuclear ribonucleoprotein H OS=Homo sapiens OX=9606 GN=HNRNPH1 PE=1 SV=4	0	74.3343	27.1715	9	14	7	1	449	49.198	6.3	38.7508	9
ACTR1A	FALSE	High	Master Protein	P61163	Alpha-centractin OS=Homo sapiens OX=9606 GN=ACTR1A PE=1 SV=1	0	74.1416	37.5	10	14	6	1	376	42.587	6.64	30.1041	10
VAPA	FALSE	High	Master Protein	Q9P0L0	Vesicle-associated membrane protein-associated protein A OS=Homo sapiens OX=9606 GN=VAPA PE=1 SV=3	0	74.1108	30.1205	6	16	5	1	249	27.875	8.62	42.3495	6
BCCIP	FALSE	High	Master Protein	Q9P287	BRCA2 and CDKN1A-interacting protein OS=Homo sapiens OX=9606 GN=BCCIP PE=1 SV=1	0	73.5933	32.1656	6	10	6	1	314	35.957	4.61	38.593	6
PSMB4	FALSE	High	Master Protein	P28070	Proteasome subunit beta type-4 OS=Homo sapiens OX=9606 GN=PSMB4 PE=1 SV=4	0	73.5778	48.4848	8	13	8	1	264	29.185	5.97	36.5288	8
UBA1	FALSE	High	Master Protein	P22314	Ubiquitin-like modifier-activating enzyme 1 OS=Homo sapiens OX=9606 GN=UBA1 PE=1 SV=3	0	73.4614	13.0435	10	12	10	1	1058	117.774	5.76	41.9781	10
MAPRE1	FALSE	High	Master Protein	Q15691	Microtubule-associated protein RP/EB family member 1 OS=Homo sapiens OX=9606 GN=MAPRE1 PE=1 SV=3	0	73.3606	30.597	8	14	8	1	268	29.98	5.14	43.0796	8
LRRC59	FALSE	High	Master Protein	Q96AG4	Leucine-rich repeat-containing protein 59 OS=Homo sapiens OX=9606 GN=LRRC59 PE=1 SV=1	0	73.1868	28.013	9	15	9	1	307	34.909	9.57	43.6907	9
RAN	FALSE	High	Master Protein	P62826	GTP-binding nuclear protein Ran OS=Homo sapiens OX=9606 GN=RAN PE=1 SV=3	0	72.8491	30.5556	7	12	7	1	216	24.408	7.49	40.3169	7
SLC25A24	FALSE	High	Master Protein	Q6NUK1	Calcium-binding mitochondrial carrier protein SCaMC-1 OS=Homo sapiens OX=9606 GN=SLC25A24 PE=1 SV=2	0	72.8453	32.2851	12	16	12	1	477	53.32	6.33	37.6323	12
COPE	FALSE	High	Master Protein	O14579	Coatomer subunit epsilon OS=Homo sapiens OX=9606 GN=COPE PE=1 SV=3	0	72.648	22.7273	7	12	7	1	308	34.46	5.12	30.7605	7
YWHAQ	FALSE	High	Master Protein	P27348	14-3-3 protein theta OS=Homo sapiens OX=9606 GN=YWHAQ PE=1 SV=1	0	72.5876	40.4082	10	38	6	1	245	27.747	4.78	72.3873	10
KPNA2	FALSE	High	Master Protein	P52292	Importin subunit alpha-1 OS=Homo sapiens OX=9606 GN=KPNA2 PE=1 SV=1	0	72.5658	22.6843	8	9	8	1	529	57.826	5.4	35.329	8
GLOD4	FALSE	High	Master Protein	Q9HC38	Glyoxalase domain-containing protein 4 OS=Homo sapiens OX=9606 GN=GLOD4 PE=1 SV=1	0	72.4984	35.1438	11	13	11	1	313	34.771	5.6	35.7704	11
ERLIN2	FALSE	High	Master Protein	O94905	Erlin-2 OS=Homo sapiens OX=9606 GN=ERLIN2 PE=1 SV=1	0	72.3447	42.4779	12	15	9	1	339	37.815	5.62	36.6127	12
ALYREF	FALSE	High	Master Protein	Q86V81	THO complex subunit 4 OS=Homo sapiens OX=9606 GN=ALYREF PE=1 SV=3	0	72.1098	35.0195	6	12	6	1	257	26.872	11.15	38.8509	6
RPS4X	FALSE	High	Master Protein	P62701	40S ribosomal protein S4, X isoform OS=Homo sapiens OX=9606 GN=RPS4X PE=1 SV=2	0	71.8247	39.1635	12	21	12	1	263	29.579	10.15	40.3378	12
PRDX1	FALSE	High	Master Protein	Q06830	Peroxiredoxin-1 OS=Homo sapiens OX=9606 GN=PRDX1 PE=1 SV=1	0	71.7614	42.2111	10	26	8	1	199	22.096	8.13	56.1974	10
FEN1	FALSE	High	Master Protein	P39748	Flap endonuclease 1 OS=Homo sapiens OX=9606 GN=FEN1 PE=1 SV=1	0	71.6319	31.8421	11	12	11	1	380	42.566	8.62	38.4702	11
NME1	FALSE	High	Master Protein	P15531	Nucleoside diphosphate kinase A OS=Homo sapiens OX=9606 GN=NME1 PE=1 SV=1	0	71.4017	59.2105	7	14	4	1	152	17.138	6.19	38.1363	7
LASP1	FALSE	High	Master Protein	Q14847	LIM and SH3 domain protein 1 OS=Homo sapiens OX=9606 GN=LASP1 PE=1 SV=2	0	71.2211	42.9119	8	17	8	1	261	29.698	7.05	41.7484	8
PPP2R1A	FALSE	High	Master Protein	P30153	Serine/threonine-protein phosphatase 2A 65 kDa regulatory subunit A alpha isoform OS=Homo sapiens OX=9606 GN=PPP2R1A PE=1 SV=4	0	71.0327	23.4295	10	12	8	1	589	65.267	5.11	33.3776	10
AK2	FALSE	High	Master Protein	P54819	Adenylate kinase 2, mitochondrial OS=Homo sapiens OX=9606 GN=AK2 PE=1 SV=2	0	70.8011	41.4226	6	13	6	1	239	26.461	7.81	36.2439	6
GRHPR	FALSE	High	Master Protein	Q9UBQ7	Glyoxylate reductase/hydroxypyruvate reductase OS=Homo sapiens OX=9606 GN=GRHPR PE=1 SV=1	0	70.5449	31.4024	8	12	8	1	328	35.646	7.39	37.5298	8
ATIC	FALSE	High	Master Protein	P31939	Bifunctional purine biosynthesis protein ATIC OS=Homo sapiens OX=9606 GN=ATIC PE=1 SV=3	0	70.3157	25.8446	11	13	11	1	592	64.575	6.71	37.1504	11
PSMB3	FALSE	High	Master Protein	P49720	Proteasome subunit beta type-3 OS=Homo sapiens OX=9606 GN=PSMB3 PE=1 SV=2	0	70.1791	34.1463	5	13	5	1	205	22.933	6.55	42.7153	5
PGLS	FALSE	High	Master Protein	O95336	6-phosphogluconolactonase OS=Homo sapiens OX=9606 GN=PGLS PE=1 SV=2	0	69.8977	40.3101	6	9	6	1	258	27.53	6.05	32.2331	6
ARPC2	FALSE	High	Master Protein	O15144	Actin-related protein 2/3 complex subunit 2 OS=Homo sapiens OX=9606 GN=ARPC2 PE=1 SV=1	0	69.5588	37	12	18	12	1	300	34.311	7.36	33.2682	12
RPL7	FALSE	High	Master Protein	P18124	60S ribosomal protein L7 OS=Homo sapiens OX=9606 GN=RPL7 PE=1 SV=1	0	69.5538	42.7419	13	24	13	1	248	29.207	10.65	52.2086	13
ACAT2	FALSE	High	Master Protein	Q9BWD1	Acetyl-CoA acetyltransferase, cytosolic OS=Homo sapiens OX=9606 GN=ACAT2 PE=1 SV=2	0	69.2137	32.7456	8	11	8	1	397	41.324	6.92	39.6576	8
GOT2	FALSE	High	Master Protein	P00505	Aspartate aminotransferase, mitochondrial OS=Homo sapiens OX=9606 GN=GOT2 PE=1 SV=3	0	69.1472	33.7209	15	23	15	1	430	47.487	9.01	50.9165	15
ACTR3	FALSE	High	Master Protein	P61158	Actin-related protein 3 OS=Homo sapiens OX=9606 GN=ACTR3 PE=1 SV=3	0	68.7254	24.1627	8	13	8	1	418	47.341	5.88	31.2815	8
EEF1B2	FALSE	High	Master Protein	P24534	Elongation factor 1-beta OS=Homo sapiens OX=9606 GN=EEF1B2 PE=1 SV=3	0	68.1912	32.4444	5	11	5	1	225	24.748	4.67	32.6006	5
RACK1	FALSE	High	Master Protein	P63244	Receptor of activated protein C kinase 1 OS=Homo sapiens OX=9606 GN=RACK1 PE=1 SV=3	0	68.0836	34.7003	11	18	11	1	317	35.055	7.69	40.432	11
RAB5C	FALSE	High	Master Protein	P51148	Ras-related protein Rab-5C OS=Homo sapiens OX=9606 GN=RAB5C PE=1 SV=2	0	67.814	53.2407	8	14	5	1	216	23.468	8.41	39.9924	8
RPL7A	FALSE	High	Master Protein	P62424	60S ribosomal protein L7a OS=Homo sapiens OX=9606 GN=RPL7A PE=1 SV=2	0	67.732	30.4511	11	18	11	1	266	29.977	10.61	39.6153	11
RPL6	FALSE	High	Master Protein	Q02878	60S ribosomal protein L6 OS=Homo sapiens OX=9606 GN=RPL6 PE=1 SV=3	0	67.6563	36.4583	10	15	10	1	288	32.708	10.58	35.4524	10
TPM3	FALSE	High	Master Protein	P06753	Tropomyosin alpha-3 chain OS=Homo sapiens OX=9606 GN=TPM3 PE=1 SV=2	0	67.4027	27.3684	9	20	5	1	285	32.93	4.72	46.4178	9
LRPPRC	FALSE	High	Master Protein	P42704	Leucine-rich PPR motif-containing protein, mitochondrial OS=Homo sapiens OX=9606 GN=LRPPRC PE=1 SV=3	0	67.1396	10.6887	11	12	11	1	1394	157.805	6.13	32.1701	11
AHSA1	FALSE	High	Master Protein	O95433	Activator of 90 kDa heat shock protein ATPase homolog 1 OS=Homo sapiens OX=9606 GN=AHSA1 PE=1 SV=1	0	67.0397	27.8107	7	11	7	1	338	38.25	5.53	31.724	7
EIF3F	FALSE	High	Master Protein	O00303	Eukaryotic translation initiation factor 3 subunit F OS=Homo sapiens OX=9606 GN=EIF3F PE=1 SV=1	0	66.9578	28.0112	8	13	8	1	357	37.54	5.45	33.1367	8
ECHS1	FALSE	High	Master Protein	P30084	Enoyl-CoA hydratase, mitochondrial OS=Homo sapiens OX=9606 GN=ECHS1 PE=1 SV=4	0	66.8388	34.1379	8	15	8	1	290	31.367	8.07	36.448	8
COPS4	FALSE	High	Master Protein	Q9BT78	COP9 signalosome complex subunit 4 OS=Homo sapiens OX=9606 GN=COPS4 PE=1 SV=1	0	66.8362	32.0197	10	12	10	1	406	46.24	5.83	28.9712	10
OTUB1	FALSE	High	Master Protein	Q96FW1	Ubiquitin thioesterase OTUB1 OS=Homo sapiens OX=9606 GN=OTUB1 PE=1 SV=2	0	66.7714	31.3653	6	11	6	1	271	31.264	4.94	31.8861	6
PDXK	FALSE	High	Master Protein	O00764	Pyridoxal kinase OS=Homo sapiens OX=9606 GN=PDXK PE=1 SV=1	0	66.7148	41.3462	9	11	9	1	312	35.08	6.13	32.1895	9
TOMM40	FALSE	High	Master Protein	O96008	Mitochondrial import receptor subunit TOM40 homolog OS=Homo sapiens OX=9606 GN=TOMM40 PE=1 SV=1	0	66.4789	29.3629	6	10	6	1	361	37.869	7.25	38.431	6
STIP1	FALSE	High	Master Protein	P31948	Stress-induced-phosphoprotein 1 OS=Homo sapiens OX=9606 GN=STIP1 PE=1 SV=1	0	66.1954	22.2836	12	17	12	1	543	62.599	6.8	30.5742	12
CRKL	FALSE	High	Master Protein	P46109	Crk-like protein OS=Homo sapiens OX=9606 GN=CRKL PE=1 SV=1	0	66.1001	29.3729	6	9	6	1	303	33.756	6.74	30.2865	6
PCNA	FALSE	High	Master Protein	P12004	Proliferating cell nuclear antigen OS=Homo sapiens OX=9606 GN=PCNA PE=1 SV=1	0	66.0934	43.6782	8	13	8	1	261	28.75	4.69	32.0754	8
HMOX2	FALSE	High	Master Protein	P30519	Heme oxygenase 2 OS=Homo sapiens OX=9606 GN=HMOX2 PE=1 SV=2	0	66.017	34.1772	8	12	8	1	316	36.01	5.41	38.5716	8
RPLP0	FALSE	High	Master Protein	P05388	60S acidic ribosomal protein P0 OS=Homo sapiens OX=9606 GN=RPLP0 PE=1 SV=1	0	65.9185	37.224	10	16	10	1	317	34.252	5.97	43.1573	10
MTAP	FALSE	High	Master Protein	Q13126	S-methyl-5'-thioadenosine phosphorylase OS=Homo sapiens OX=9606 GN=MTAP PE=1 SV=2	0	65.8491	34.629	6	9	6	1	283	31.216	7.18	33.6455	6
PPP1CA	FALSE	High	Master Protein	P62136	Serine/threonine-protein phosphatase PP1-alpha catalytic subunit OS=Homo sapiens OX=9606 GN=PPP1CA PE=1 SV=1	0	65.8452	27.2727	8	13	3	1	330	37.488	6.33	30.6348	8
MPST	FALSE	High	Master Protein	P25325	3-mercaptopyruvate sulfurtransferase OS=Homo sapiens OX=9606 GN=MPST PE=1 SV=3	0	65.6074	53.8721	11	12	10	1	297	33.158	6.6	32.3492	11
SARNP	FALSE	High	Master Protein	P82979	SAP domain-containing ribonucleoprotein OS=Homo sapiens OX=9606 GN=SARNP PE=1 SV=3	0	65.4138	55.2381	8	10	8	1	210	23.656	6.42	26.4132	8
TPM1	FALSE	High	Master Protein	P09493	Tropomyosin alpha-1 chain OS=Homo sapiens OX=9606 GN=TPM1 PE=1 SV=2	0	65.2513	29.2254	10	20	4	1	284	32.689	4.74	42.9087	10
P4HB	FALSE	High	Master Protein	P07237	Protein disulfide-isomerase OS=Homo sapiens OX=9606 GN=P4HB PE=1 SV=3	0	65.132	22.6378	8	11	8	1	508	57.081	4.87	31.6067	8
NDUFS2	FALSE	High	Master Protein	O75306	NADH dehydrogenase [ubiquinone] iron-sulfur protein 2, mitochondrial OS=Homo sapiens OX=9606 GN=NDUFS2 PE=1 SV=2	0	63.8049	23.5421	8	11	8	1	463	52.512	7.55	28.7009	8
NACA	FALSE	High	Master Protein	E9PAV3	Nascent polypeptide-associated complex subunit alpha, muscle-specific form OS=Homo sapiens OX=9606 GN=NACA PE=1 SV=1	0	63.478	3.36862	5	17	5	1	2078	205.295	9.58	41.2663	5
SET	FALSE	High	Master Protein	Q01105	Protein SET OS=Homo sapiens OX=9606 GN=SET PE=1 SV=3	0	63.3372	30.3448	7	11	7	1	290	33.469	4.32	36.2359	7
IDH3B	FALSE	High	Master Protein	O43837	Isocitrate dehydrogenase [NAD] subunit beta, mitochondrial OS=Homo sapiens OX=9606 GN=IDH3B PE=1 SV=2	0	63.2348	36.8831	10	12	10	1	385	42.157	8.46	32.1147	10
KHSRP	FALSE	High	Master Protein	Q92945	Far upstream element-binding protein 2 OS=Homo sapiens OX=9606 GN=KHSRP PE=1 SV=4	0	62.9586	24.3319	12	12	12	1	711	73.07	7.3	28.694	12
CCT7	FALSE	High	Master Protein	Q99832	T-complex protein 1 subunit eta OS=Homo sapiens OX=9606 GN=CCT7 PE=1 SV=2	0	62.1339	18.232	8	12	8	1	543	59.329	7.65	28.1453	8
VCP	FALSE	High	Master Protein	P55072	Transitional endoplasmic reticulum ATPase OS=Homo sapiens OX=9606 GN=VCP PE=1 SV=4	0	61.8993	16.129	9	11	9	1	806	89.266	5.26	29.643	9
ADSS2	FALSE	High	Master Protein	P30520	Adenylosuccinate synthetase isozyme 2 OS=Homo sapiens OX=9606 GN=ADSS2 PE=1 SV=3	0	61.7521	19.7368	6	9	6	1	456	50.066	6.55	32.3793	6
TCEA1	FALSE	High	Master Protein	P23193	Transcription elongation factor A protein 1 OS=Homo sapiens OX=9606 GN=TCEA1 PE=1 SV=2	0	61.611	27.907	8	12	8	1	301	33.948	8.38	28.104	8
YWHAG	FALSE	High	Master Protein	P61981	14-3-3 protein gamma OS=Homo sapiens OX=9606 GN=YWHAG PE=1 SV=2	0	61.5026	41.7004	9	35	4	1	247	28.285	4.89	59.3138	9
PRDX4	FALSE	High	Master Protein	Q13162	Peroxiredoxin-4 OS=Homo sapiens OX=9606 GN=PRDX4 PE=1 SV=1	0	61.4112	32.1033	7	14	6	1	271	30.521	6.29	30.6366	7
HLA-B	FALSE	High	Master Protein	P01889	HLA class I histocompatibility antigen, B alpha chain OS=Homo sapiens OX=9606 GN=HLA-B PE=1 SV=3	0	61.3618	25.1381	6	9	2	1	362	40.435	5.85	34.1356	6
TSNAX	FALSE	High	Master Protein	Q99598	Translin-associated protein X OS=Homo sapiens OX=9606 GN=TSNAX PE=1 SV=1	0	61.1406	33.7931	7	9	7	1	290	33.092	6.55	31.0564	7
PSMD8	FALSE	High	Master Protein	P48556	26S proteasome non-ATPase regulatory subunit 8 OS=Homo sapiens OX=9606 GN=PSMD8 PE=1 SV=2	0	61.0241	33.7143	10	13	10	1	350	39.587	9.7	32.055	10
HLA-C	FALSE	High	Master Protein	P10321	HLA class I histocompatibility antigen, C alpha chain OS=Homo sapiens OX=9606 GN=HLA-C PE=1 SV=3	0	60.9728	22.4044	5	8	1	1	366	40.623	6.04	34.5624	5
CRYZ	FALSE	High	Master Protein	Q08257	Quinone oxidoreductase OS=Homo sapiens OX=9606 GN=CRYZ PE=1 SV=1	0	60.2576	34.0426	7	9	7	1	329	35.185	8.44	31.7057	7
GANAB	FALSE	High	Master Protein	Q14697	Neutral alpha-glucosidase AB OS=Homo sapiens OX=9606 GN=GANAB PE=1 SV=3	0	60.1125	13.3475	9	10	9	1	944	106.807	6.14	30.9009	9
SUCLA2	FALSE	High	Master Protein	Q9P2R7	Succinate--CoA ligase [ADP-forming] subunit beta, mitochondrial OS=Homo sapiens OX=9606 GN=SUCLA2 PE=1 SV=3	0	59.8991	20.9503	7	9	7	1	463	50.285	7.42	31.1697	7
TALDO1	FALSE	High	Master Protein	P37837	Transaldolase OS=Homo sapiens OX=9606 GN=TALDO1 PE=1 SV=2	0	59.802	33.2344	12	18	12	1	337	37.516	6.81	32.9091	12
TMPO	FALSE	High	Master Protein	P42167	Lamina-associated polypeptide 2, isoforms beta/gamma OS=Homo sapiens OX=9606 GN=TMPO PE=1 SV=2	0	59.736	35.9031	10	10	5	1	454	50.639	9.38	26.98	10
NQO1	FALSE	High	Master Protein	P15559	NAD(P)H dehydrogenase [quinone] 1 OS=Homo sapiens OX=9606 GN=NQO1 PE=1 SV=1	0	59.3413	28.4672	9	13	9	1	274	30.848	8.88	32.363	9
ATL3	FALSE	High	Master Protein	Q6DD88	Atlastin-3 OS=Homo sapiens OX=9606 GN=ATL3 PE=1 SV=1	0	59.214	26.0628	9	10	9	1	541	60.503	5.66	28.4328	9
AK4	FALSE	High	Master Protein	P27144	Adenylate kinase 4, mitochondrial OS=Homo sapiens OX=9606 GN=AK4 PE=1 SV=1	0	58.5295	44.843	7	10	7	1	223	25.252	8.4	33.3724	7
MRPS27	FALSE	High	Master Protein	Q92552	28S ribosomal protein S27, mitochondrial OS=Homo sapiens OX=9606 GN=MRPS27 PE=1 SV=3	0	58.472	33.0918	10	10	10	1	414	47.581	6.18	29.9391	10
HNRNPH3	FALSE	High	Master Protein	P31942	Heterogeneous nuclear ribonucleoprotein H3 OS=Homo sapiens OX=9606 GN=HNRNPH3 PE=1 SV=2	0	58.3636	39.0173	9	12	9	1	346	36.903	6.87	30.6916	9
C1QBP	FALSE	High	Master Protein	Q07021	Complement component 1 Q subcomponent-binding protein, mitochondrial OS=Homo sapiens OX=9606 GN=C1QBP PE=1 SV=1	0	58.3448	21.9858	5	10	5	1	282	31.343	4.84	32.9073	5
SHMT2	FALSE	High	Master Protein	P34897	Serine hydroxymethyltransferase, mitochondrial OS=Homo sapiens OX=9606 GN=SHMT2 PE=1 SV=3	0	58.1523	28.7698	13	14	12	1	504	55.958	8.53	28.3381	13
SERPINB1	FALSE	High	Master Protein	P30740	Leukocyte elastase inhibitor OS=Homo sapiens OX=9606 GN=SERPINB1 PE=1 SV=1	0	58.0324	29.8153	11	11	11	1	379	42.715	6.28	29.6128	11
H4C1	FALSE	High	Master Protein	P62805	Histone H4 OS=Homo sapiens OX=9606 GN=H4C1 PE=1 SV=2	0	57.9801	52.4272	7	43	7	1	103	11.36	11.36	43.8608	7
ESD	FALSE	High	Master Protein	P10768	S-formylglutathione hydrolase OS=Homo sapiens OX=9606 GN=ESD PE=1 SV=2	0	57.944	25.5319	5	8	5	1	282	31.442	7.02	24.5737	5
DCTN2	FALSE	High	Master Protein	Q13561	Dynactin subunit 2 OS=Homo sapiens OX=9606 GN=DCTN2 PE=1 SV=4	0	57.7909	27.4314	7	8	7	1	401	44.204	5.21	28.7304	7
NDRG1	FALSE	High	Master Protein	Q92597	Protein NDRG1 OS=Homo sapiens OX=9606 GN=NDRG1 PE=1 SV=1	0	57.1821	26.3959	6	8	6	1	394	42.808	5.82	30.7405	6
DDX39B	FALSE	High	Master Protein	Q13838	Spliceosome RNA helicase DDX39B OS=Homo sapiens OX=9606 GN=DDX39B PE=1 SV=1	0	57.1717	29.4393	11	12	11	1	428	48.96	5.67	24.9614	11
PPP1R8	FALSE	High	Master Protein	Q12972	Nuclear inhibitor of protein phosphatase 1 OS=Homo sapiens OX=9606 GN=PPP1R8 PE=1 SV=2	0	57.1206	32.1937	6	8	6	1	351	38.455	7.37	24.6786	6
LYAR	FALSE	High	Master Protein	Q9NX58	Cell growth-regulating nucleolar protein OS=Homo sapiens OX=9606 GN=LYAR PE=1 SV=2	0	57.0791	25.066	8	10	8	1	379	43.588	9.54	29.9172	8
ARF3	FALSE	High	Master Protein	P61204	ADP-ribosylation factor 3 OS=Homo sapiens OX=9606 GN=ARF3 PE=1 SV=2	0	56.9019	57.4586	8	11	5	1	181	20.588	7.43	30.5227	8
PITPNB	FALSE	High	Master Protein	P48739	Phosphatidylinositol transfer protein beta isoform OS=Homo sapiens OX=9606 GN=PITPNB PE=1 SV=2	0	56.5644	48.7085	14	14	11	1	271	31.52	6.87	29.7726	14
MAP2K2	FALSE	High	Master Protein	P36507	Dual specificity mitogen-activated protein kinase kinase 2 OS=Homo sapiens OX=9606 GN=MAP2K2 PE=1 SV=1	0	56.5521	31	9	12	7	1	400	44.396	6.55	29.8993	9
ATXN10	FALSE	High	Master Protein	Q9UBB4	Ataxin-10 OS=Homo sapiens OX=9606 GN=ATXN10 PE=1 SV=1	0	56.5215	25.8947	11	12	11	1	475	53.455	5.25	30.591	11
CTSB	FALSE	High	Master Protein	P07858	Cathepsin B OS=Homo sapiens OX=9606 GN=CTSB PE=1 SV=3	0	56.2729	17.1091	4	10	4	1	339	37.797	6.3	33.8981	4
CDK4	FALSE	High	Master Protein	P11802	Cyclin-dependent kinase 4 OS=Homo sapiens OX=9606 GN=CDK4 PE=1 SV=2	0	56.1897	37.2937	8	10	7	1	303	33.708	7.01	31.2666	8
RUVBL1	FALSE	High	Master Protein	Q9Y265	RuvB-like 1 OS=Homo sapiens OX=9606 GN=RUVBL1 PE=1 SV=1	0	55.6243	20.1754	7	9	7	1	456	50.196	6.42	29.72	7
ANXA4	FALSE	High	Master Protein	P09525	Annexin A4 OS=Homo sapiens OX=9606 GN=ANXA4 PE=1 SV=4	0	55.4491	37.931	11	15	10	1	319	35.86	6.13	30.7448	11
TPT1	FALSE	High	Master Protein	P13693	Translationally-controlled tumor protein OS=Homo sapiens OX=9606 GN=TPT1 PE=1 SV=1	0	55.4383	47.093	4	12	4	1	172	19.583	4.93	29.8922	4
BSG	FALSE	High	Master Protein	P35613	Basigin OS=Homo sapiens OX=9606 GN=BSG PE=1 SV=2	0	55.4206	17.9221	6	9	6	1	385	42.174	5.66	25.3439	6
BZW2	FALSE	High	Master Protein	Q9Y6E2	Basic leucine zipper and W2 domain-containing protein 2 OS=Homo sapiens OX=9606 GN=BZW2 PE=1 SV=1	0	55.3997	30.3103	12	16	8	1	419	48.132	6.68	31.4694	12
TSFM	FALSE	High	Master Protein	P43897	Elongation factor Ts, mitochondrial OS=Homo sapiens OX=9606 GN=TSFM PE=1 SV=2	0	55.3582	29.5385	4	6	4	1	325	35.368	8.38	25.807	4
SFXN1	FALSE	High	Master Protein	Q9H9B4	Sideroflexin-1 OS=Homo sapiens OX=9606 GN=SFXN1 PE=1 SV=4	0	55.2859	35.4037	9	12	8	1	322	35.596	9.07	29.8308	9
ACTN4	FALSE	High	Master Protein	O43707	Alpha-actinin-4 OS=Homo sapiens OX=9606 GN=ACTN4 PE=1 SV=2	0	55.1647	13.831	9	9	5	1	911	104.788	5.44	30.9116	9
CBX1	FALSE	High	Master Protein	P83916	Chromobox protein homolog 1 OS=Homo sapiens OX=9606 GN=CBX1 PE=1 SV=1	0	55.151	27.027	5	8	4	1	185	21.405	4.93	24.3736	5
PGD	FALSE	High	Master Protein	P52209	6-phosphogluconate dehydrogenase, decarboxylating OS=Homo sapiens OX=9606 GN=PGD PE=1 SV=3	0	55.1048	18.4265	8	10	8	1	483	53.106	7.23	24.5506	8
H2BC12	FALSE	High	Master Protein	O60814	Histone H2B type 1-K OS=Homo sapiens OX=9606 GN=H2BC12 PE=1 SV=3	0	55.0139	38.0952	6	18	6	1	126	13.882	10.32	34.6379	6
RPA2	FALSE	High	Master Protein	P15927	Replication protein A 32 kDa subunit OS=Homo sapiens OX=9606 GN=RPA2 PE=1 SV=1	0	54.978	29.6296	5	9	5	1	270	29.228	6.15	26.8663	5
VDAC2	FALSE	High	Master Protein	P45880	Voltage-dependent anion-selective channel protein 2 OS=Homo sapiens OX=9606 GN=VDAC2 PE=1 SV=2	0	54.9733	31.9728	7	13	7	1	294	31.547	7.56	41.0824	7
TMPO	FALSE	High	Master Protein	P42166	Lamina-associated polypeptide 2, isoform alpha OS=Homo sapiens OX=9606 GN=TMPO PE=1 SV=2	0	54.9409	20.6052	8	8	3	1	694	75.446	7.66	28.3383	8
RCC1	FALSE	High	Master Protein	P18754	Regulator of chromosome condensation OS=Homo sapiens OX=9606 GN=RCC1 PE=1 SV=1	0	54.8505	25.6532	7	9	7	1	421	44.941	7.52	22.4647	7
MDH1	FALSE	High	Master Protein	P40925	Malate dehydrogenase, cytoplasmic OS=Homo sapiens OX=9606 GN=MDH1 PE=1 SV=4	0	54.7685	24.5509	7	11	7	1	334	36.403	7.36	33.3301	7
MAT2A	FALSE	High	Master Protein	P31153	S-adenosylmethionine synthase isoform type-2 OS=Homo sapiens OX=9606 GN=MAT2A PE=1 SV=1	0	54.7325	21.7722	7	10	7	1	395	43.633	6.48	22.1559	7
PSMA3	FALSE	High	Master Protein	P25788	Proteasome subunit alpha type-3 OS=Homo sapiens OX=9606 GN=PSMA3 PE=1 SV=2	0	54.7131	30.9804	9	14	9	1	255	28.415	5.33	28.221	9
MRPS31	FALSE	High	Master Protein	Q92665	28S ribosomal protein S31, mitochondrial OS=Homo sapiens OX=9606 GN=MRPS31 PE=1 SV=3	0	54.5841	22.5316	6	8	6	1	395	45.29	9.29	24.7235	6
HMGB2	FALSE	High	Master Protein	P26583	High mobility group protein B2 OS=Homo sapiens OX=9606 GN=HMGB2 PE=1 SV=2	0	54.4424	23.9234	7	11	6	1	209	24.019	7.81	29.379	7
NDUFS3	FALSE	High	Master Protein	O75489	NADH dehydrogenase [ubiquinone] iron-sulfur protein 3, mitochondrial OS=Homo sapiens OX=9606 GN=NDUFS3 PE=1 SV=1	0	54.4091	32.5758	7	8	7	1	264	30.223	7.5	27.1398	7
DAP3	FALSE	High	Master Protein	P51398	28S ribosomal protein S29, mitochondrial OS=Homo sapiens OX=9606 GN=DAP3 PE=1 SV=1	0	54.3344	23.1156	7	9	7	1	398	45.538	8.88	27.1216	7
NAPA	FALSE	High	Master Protein	P54920	Alpha-soluble NSF attachment protein OS=Homo sapiens OX=9606 GN=NAPA PE=1 SV=3	0	54.3185	33.8983	7	8	7	1	295	33.211	5.36	27.2706	7
GSTO1	FALSE	High	Master Protein	P78417	Glutathione S-transferase omega-1 OS=Homo sapiens OX=9606 GN=GSTO1 PE=1 SV=2	0	54.1694	39.0041	11	17	11	1	241	27.548	6.6	31.7879	11
ARHGDIA	FALSE	High	Master Protein	P52565	Rho GDP-dissociation inhibitor 1 OS=Homo sapiens OX=9606 GN=ARHGDIA PE=1 SV=3	0	54.1389	22.549	5	10	5	1	204	23.193	5.11	31.2447	5
BTF3	FALSE	High	Master Protein	P20290	Transcription factor BTF3 OS=Homo sapiens OX=9606 GN=BTF3 PE=1 SV=1	0	53.9157	53.8835	6	7	6	1	206	22.154	9.38	27.09	6
DNAJC9	FALSE	High	Master Protein	Q8WXX5	DnaJ homolog subfamily C member 9 OS=Homo sapiens OX=9606 GN=DNAJC9 PE=1 SV=1	0	53.8026	39.6154	11	12	11	1	260	29.891	5.73	27.1444	11
HPRT1	FALSE	High	Master Protein	P00492	Hypoxanthine-guanine phosphoribosyltransferase OS=Homo sapiens OX=9606 GN=HPRT1 PE=1 SV=2	0	53.7524	41.2844	8	11	7	1	218	24.564	6.68	22.989	8
ATP5PB	FALSE	High	Master Protein	P24539	ATP synthase F(0) complex subunit B1, mitochondrial OS=Homo sapiens OX=9606 GN=ATP5PB PE=1 SV=2	0	53.6422	42.9688	9	12	9	1	256	28.89	9.36	27.79	9
MRTO4	FALSE	High	Master Protein	Q9UKD2	mRNA turnover protein 4 homolog OS=Homo sapiens OX=9606 GN=MRTO4 PE=1 SV=2	0	53.5931	45.1883	9	12	9	1	239	27.543	8.29	21.5403	9
DDX5	FALSE	High	Master Protein	P17844	Probable ATP-dependent RNA helicase DDX5 OS=Homo sapiens OX=9606 GN=DDX5 PE=1 SV=1	0	53.4001	20.1954	11	15	6	1	614	69.105	8.92	27.5319	11
PSAT1	FALSE	High	Master Protein	Q9Y617	Phosphoserine aminotransferase OS=Homo sapiens OX=9606 GN=PSAT1 PE=1 SV=2	0	53.2088	31.6216	12	14	12	1	370	40.397	7.66	34.0671	12
ACTL6A	FALSE	High	Master Protein	O96019	Actin-like protein 6A OS=Homo sapiens OX=9606 GN=ACTL6A PE=1 SV=1	0	53.1907	27.2727	7	8	7	1	429	47.43	5.6	31.7642	7
PPP1CC	FALSE	High	Master Protein	P36873	Serine/threonine-protein phosphatase PP1-gamma catalytic subunit OS=Homo sapiens OX=9606 GN=PPP1CC PE=1 SV=1	0	52.5918	18.8854	6	10	2	1	323	36.96	6.54	26.0253	6
ACTBL2	FALSE	High	Master Protein	Q562R1	Beta-actin-like protein 2 OS=Homo sapiens OX=9606 GN=ACTBL2 PE=1 SV=2	0	52.5449	23.9362	6	55	2	1	376	41.976	5.59	68.0544	6
RANGAP1	FALSE	High	Master Protein	P46060	Ran GTPase-activating protein 1 OS=Homo sapiens OX=9606 GN=RANGAP1 PE=1 SV=1	0	52.5315	21.4651	10	10	10	1	587	63.502	4.68	28.7271	10
YARS2	FALSE	High	Master Protein	Q9Y2Z4	Tyrosine--tRNA ligase, mitochondrial OS=Homo sapiens OX=9606 GN=YARS2 PE=1 SV=2	0	52.5049	22.8512	9	10	9	1	477	53.166	8.98	29.3348	9
COPS3	FALSE	High	Master Protein	Q9UNS2	COP9 signalosome complex subunit 3 OS=Homo sapiens OX=9606 GN=COPS3 PE=1 SV=3	0	52.3631	25.7683	7	9	7	1	423	47.842	6.65	26.1968	7
DDX3X	FALSE	High	Master Protein	O00571	ATP-dependent RNA helicase DDX3X OS=Homo sapiens OX=9606 GN=DDX3X PE=1 SV=3	0	51.8612	16.1631	9	13	8	1	662	73.198	7.18	31.82	9
PRDX3	FALSE	High	Master Protein	P30048	Thioredoxin-dependent peroxide reductase, mitochondrial OS=Homo sapiens OX=9606 GN=PRDX3 PE=1 SV=3	0	51.8111	28.125	6	11	6	1	256	27.675	7.78	24.74	6
VAPB	FALSE	High	Master Protein	O95292	Vesicle-associated membrane protein-associated protein B/C OS=Homo sapiens OX=9606 GN=VAPB PE=1 SV=3	0	51.7683	27.9835	7	12	6	1	243	27.211	7.3	28.9918	7
PRKAR1A	FALSE	High	Master Protein	P10644	cAMP-dependent protein kinase type I-alpha regulatory subunit OS=Homo sapiens OX=9606 GN=PRKAR1A PE=1 SV=1	0	51.7647	25.9843	8	11	8	1	381	42.955	5.35	28.2699	8
SYNCRIP	FALSE	High	Master Protein	O60506	Heterogeneous nuclear ribonucleoprotein Q OS=Homo sapiens OX=9606 GN=SYNCRIP PE=1 SV=2	0	51.7041	18.2986	10	10	10	1	623	69.56	8.59	23.3472	10
HNRNPD	FALSE	High	Master Protein	Q14103	Heterogeneous nuclear ribonucleoprotein D0 OS=Homo sapiens OX=9606 GN=HNRNPD PE=1 SV=1	0	51.6308	19.4366	7	17	6	1	355	38.41	7.81	26.6557	7
VCL	FALSE	High	Master Protein	P18206	Vinculin OS=Homo sapiens OX=9606 GN=VCL PE=1 SV=4	0	51.5557	8.73016	7	8	7	1	1134	123.722	5.66	20.7274	7
PPP1CB	FALSE	High	Master Protein	P62140	Serine/threonine-protein phosphatase PP1-beta catalytic subunit OS=Homo sapiens OX=9606 GN=PPP1CB PE=1 SV=3	0	51.5063	18.9602	6	10	1	1	327	37.163	6.19	25.3332	6
CCT3	FALSE	High	Master Protein	P49368	T-complex protein 1 subunit gamma OS=Homo sapiens OX=9606 GN=CCT3 PE=1 SV=4	0	51.4614	22.3853	9	12	9	1	545	60.495	6.49	27.9989	9
TMOD3	FALSE	High	Master Protein	Q9NYL9	Tropomodulin-3 OS=Homo sapiens OX=9606 GN=TMOD3 PE=1 SV=1	0	51.4375	32.1023	9	9	9	1	352	39.57	5.19	24.9866	9
CDC37	FALSE	High	Master Protein	Q16543	Hsp90 co-chaperone Cdc37 OS=Homo sapiens OX=9606 GN=CDC37 PE=1 SV=1	0	51.3022	29.6296	8	12	8	1	378	44.44	5.25	27.1807	8
RPL9	FALSE	High	Master Protein	P32969	60S ribosomal protein L9 OS=Homo sapiens OX=9606 GN=RPL9 PE=1 SV=1	0	51.1889	48.4375	6	8	6	1	192	21.85	9.95	28.8397	6
SNRPA1	FALSE	High	Master Protein	P09661	U2 small nuclear ribonucleoprotein A' OS=Homo sapiens OX=9606 GN=SNRPA1 PE=1 SV=2	0	51.1821	42.7451	11	13	11	1	255	28.398	8.62	26.0824	11
MRPS22	FALSE	High	Master Protein	P82650	28S ribosomal protein S22, mitochondrial OS=Homo sapiens OX=9606 GN=MRPS22 PE=1 SV=1	0	51.0821	25.8333	8	11	8	1	360	41.254	7.9	25.8479	8
RFC4	FALSE	High	Master Protein	P35249	Replication factor C subunit 4 OS=Homo sapiens OX=9606 GN=RFC4 PE=1 SV=2	0	51.0554	32.7824	10	10	10	1	363	39.657	8.02	28.2915	10
TIMM44	FALSE	High	Master Protein	O43615	Mitochondrial import inner membrane translocase subunit TIM44 OS=Homo sapiens OX=9606 GN=TIMM44 PE=1 SV=2	0	50.9647	26.1062	10	10	10	1	452	51.323	8.32	24.9627	10
PITPNA	FALSE	High	Master Protein	Q00169	Phosphatidylinositol transfer protein alpha isoform OS=Homo sapiens OX=9606 GN=PITPNA PE=1 SV=2	0	50.8076	25.1852	7	10	4	1	270	31.786	6.55	26.6321	7
TPD52	FALSE	High	Master Protein	P55327	Tumor protein D52 OS=Homo sapiens OX=9606 GN=TPD52 PE=1 SV=2	0	50.6218	45.5357	5	6	5	1	224	24.312	4.83	20.4611	5
RRS1	FALSE	High	Master Protein	Q15050	Ribosome biogenesis regulatory protein homolog OS=Homo sapiens OX=9606 GN=RRS1 PE=1 SV=2	0	50.5287	23.2877	7	8	7	1	365	41.168	10.7	21.4098	7
TMED9	FALSE	High	Master Protein	Q9BVK6	Transmembrane emp24 domain-containing protein 9 OS=Homo sapiens OX=9606 GN=TMED9 PE=1 SV=2	0	50.3694	22.9787	8	11	8	1	235	27.26	8.02	33.5039	8
FDPS	FALSE	High	Master Protein	P14324	Farnesyl pyrophosphate synthase OS=Homo sapiens OX=9606 GN=FDPS PE=1 SV=4	0	50.2746	12.6492	5	8	5	1	419	48.245	6.15	21.9792	5
CLIC1	FALSE	High	Master Protein	O00299	Chloride intracellular channel protein 1 OS=Homo sapiens OX=9606 GN=CLIC1 PE=1 SV=4	0	50.2581	38.1743	7	16	6	1	241	26.906	5.17	44.0659	7
EIF6	FALSE	High	Master Protein	P56537	Eukaryotic translation initiation factor 6 OS=Homo sapiens OX=9606 GN=EIF6 PE=1 SV=1	0	50.2072	31.4286	5	8	5	1	245	26.582	4.68	24.4107	5
PSMC2	FALSE	High	Master Protein	P35998	26S proteasome regulatory subunit 7 OS=Homo sapiens OX=9606 GN=PSMC2 PE=1 SV=3	0	50.1694	26.3279	9	10	9	1	433	48.603	5.95	25.5358	9
PSMD7	FALSE	High	Master Protein	P51665	26S proteasome non-ATPase regulatory subunit 7 OS=Homo sapiens OX=9606 GN=PSMD7 PE=1 SV=2	0	50.0967	26.8519	6	8	6	1	324	37.002	6.77	24.7979	6
HLA-A	FALSE	High	Master Protein	P04439	HLA class I histocompatibility antigen, A alpha chain OS=Homo sapiens OX=9606 GN=HLA-A PE=1 SV=2	0	50.0769	21.9178	5	11	3	1	365	40.815	6	35.1107	5
EIF2B1	FALSE	High	Master Protein	Q14232	Translation initiation factor eIF-2B subunit alpha OS=Homo sapiens OX=9606 GN=EIF2B1 PE=1 SV=1	0	50.0406	38.3607	9	10	9	1	305	33.691	7.33	21.3575	9
MAPK1	FALSE	High	Master Protein	P28482	Mitogen-activated protein kinase 1 OS=Homo sapiens OX=9606 GN=MAPK1 PE=1 SV=3	0	49.9475	35.8333	10	13	8	1	360	41.363	6.98	30.3544	10
RPL15	FALSE	High	Master Protein	P61313	60S ribosomal protein L15 OS=Homo sapiens OX=9606 GN=RPL15 PE=1 SV=2	0	49.8622	38.7255	8	10	8	1	204	24.131	11.62	26.7672	8
ECH1	FALSE	High	Master Protein	Q13011	Delta(3,5)-Delta(2,4)-dienoyl-CoA isomerase, mitochondrial OS=Homo sapiens OX=9606 GN=ECH1 PE=1 SV=2	0	49.8091	22.561	7	9	7	1	328	35.793	8	28.0813	7
C7orf50	FALSE	High	Master Protein	Q9BRJ6	Uncharacterized protein C7orf50 OS=Homo sapiens OX=9606 GN=C7orf50 PE=1 SV=1	0	49.7368	35.567	4	7	4	1	194	22.07	9.64	23.0676	4
TTC1	FALSE	High	Master Protein	Q99614	Tetratricopeptide repeat protein 1 OS=Homo sapiens OX=9606 GN=TTC1 PE=1 SV=1	0	49.6511	23.2877	5	8	5	1	292	33.505	4.84	25.6944	5
MAP2K1	FALSE	High	Master Protein	Q02750	Dual specificity mitogen-activated protein kinase kinase 1 OS=Homo sapiens OX=9606 GN=MAP2K1 PE=1 SV=2	0	49.5971	20.6107	7	9	5	1	393	43.411	6.62	24.1357	7
DEK	FALSE	High	Master Protein	P35659	Protein DEK OS=Homo sapiens OX=9606 GN=DEK PE=1 SV=1	0	49.5521	20.8	7	12	7	1	375	42.648	8.56	23.4815	7
TXNRD1	FALSE	High	Master Protein	Q16881	Thioredoxin reductase 1, cytoplasmic OS=Homo sapiens OX=9606 GN=TXNRD1 PE=1 SV=3	0	49.2667	16.9492	7	8	7	1	649	70.862	7.39	25.365	7
NAA10	FALSE	High	Master Protein	P41227	N-alpha-acetyltransferase 10 OS=Homo sapiens OX=9606 GN=NAA10 PE=1 SV=1	0	49.2637	35.3191	7	12	7	1	235	26.442	5.64	22.0638	7
GNAI2	FALSE	High	Master Protein	P04899	Guanine nucleotide-binding protein G(i) subunit alpha-2 OS=Homo sapiens OX=9606 GN=GNAI2 PE=1 SV=3	0	49.2513	23.0986	6	9	4	1	355	40.425	5.54	28.3354	6
CCT5	FALSE	High	Master Protein	P48643	T-complex protein 1 subunit epsilon OS=Homo sapiens OX=9606 GN=CCT5 PE=1 SV=1	0	49.1275	22.7357	11	12	11	1	541	59.633	5.66	19.1671	11
ABHD14B	FALSE	High	Master Protein	Q96IU4	Protein ABHD14B OS=Homo sapiens OX=9606 GN=ABHD14B PE=1 SV=1	0	49.0984	34.7619	5	8	5	1	210	22.332	6.4	24.9485	5
NME2	FALSE	High	Master Protein	P22392	Nucleoside diphosphate kinase B OS=Homo sapiens OX=9606 GN=NME2 PE=1 SV=1	0	49.0602	40.7895	5	9	2	1	152	17.287	8.41	22.2276	5
LMAN2	FALSE	High	Master Protein	Q12907	Vesicular integral-membrane protein VIP36 OS=Homo sapiens OX=9606 GN=LMAN2 PE=1 SV=1	0	49.0438	29.2135	8	8	8	1	356	40.203	6.95	25.4219	8
HNRNPA0	FALSE	High	Master Protein	Q13151	Heterogeneous nuclear ribonucleoprotein A0 OS=Homo sapiens OX=9606 GN=HNRNPA0 PE=1 SV=1	0	48.9437	19.3443	5	15	3	1	305	30.822	9.29	40.3265	5
DNAJA1	FALSE	High	Master Protein	P31689	DnaJ homolog subfamily A member 1 OS=Homo sapiens OX=9606 GN=DNAJA1 PE=1 SV=2	0	48.9171	25.9446	8	10	8	1	397	44.839	7.08	27.1528	8
RTRAF	FALSE	High	Master Protein	Q9Y224	RNA transcription, translation and transport factor protein OS=Homo sapiens OX=9606 GN=RTRAF PE=1 SV=1	0	48.9082	33.6066	7	10	7	1	244	28.051	6.65	27.8361	7
AIP	FALSE	High	Master Protein	O00170	AH receptor-interacting protein OS=Homo sapiens OX=9606 GN=AIP PE=1 SV=2	0	48.8916	23.6364	6	8	6	1	330	37.612	6.29	22.9222	6
PABPC1	FALSE	High	Master Protein	P11940	Polyadenylate-binding protein 1 OS=Homo sapiens OX=9606 GN=PABPC1 PE=1 SV=2	0	48.819	17.1384	9	12	9	1	636	70.626	9.5	26.1542	9
CTSD	FALSE	High	Master Protein	P07339	Cathepsin D OS=Homo sapiens OX=9606 GN=CTSD PE=1 SV=1	0	48.8123	18.4466	6	10	6	1	412	44.524	6.54	25.2707	6
TPM2	FALSE	High	Master Protein	P07951	Tropomyosin beta chain OS=Homo sapiens OX=9606 GN=TPM2 PE=1 SV=1	0	48.7424	22.1831	9	14	1	1	284	32.831	4.7	25.1408	9
SNX6	FALSE	High	Master Protein	Q9UNH7	Sorting nexin-6 OS=Homo sapiens OX=9606 GN=SNX6 PE=1 SV=1	0	48.6713	25.1232	11	14	11	1	406	46.62	6.16	27.5404	11
MRPS9	FALSE	High	Master Protein	P82933	28S ribosomal protein S9, mitochondrial OS=Homo sapiens OX=9606 GN=MRPS9 PE=1 SV=2	0	48.6536	26.7677	8	11	8	1	396	45.806	9.51	26.7877	8
DNAJA2	FALSE	High	Master Protein	O60884	DnaJ homolog subfamily A member 2 OS=Homo sapiens OX=9606 GN=DNAJA2 PE=1 SV=1	0	48.6068	22.5728	8	11	8	1	412	45.717	6.48	28.307	8
ARF4	FALSE	High	Master Protein	P18085	ADP-ribosylation factor 4 OS=Homo sapiens OX=9606 GN=ARF4 PE=1 SV=3	0	48.5926	55.5556	8	10	5	1	180	20.498	7.14	26.8981	8
RPRD1B	FALSE	High	Master Protein	Q9NQG5	Regulation of nuclear pre-mRNA domain-containing protein 1B OS=Homo sapiens OX=9606 GN=RPRD1B PE=1 SV=1	0	48.5234	31.9018	8	9	7	1	326	36.877	5.97	29.6836	8
RFC5	FALSE	High	Master Protein	P40937	Replication factor C subunit 5 OS=Homo sapiens OX=9606 GN=RFC5 PE=1 SV=1	0	48.5163	38.2353	10	10	10	1	340	38.472	7.2	24.1499	10
PSMD14	FALSE	High	Master Protein	O00487	26S proteasome non-ATPase regulatory subunit 14 OS=Homo sapiens OX=9606 GN=PSMD14 PE=1 SV=1	0	48.2144	38.7097	8	10	8	1	310	34.555	6.52	23.3692	8
SRSF1	FALSE	High	Master Protein	Q07955	Serine/arginine-rich splicing factor 1 OS=Homo sapiens OX=9606 GN=SRSF1 PE=1 SV=2	0	48.1695	34.6774	10	21	9	1	248	27.728	10.36	49.6538	10
QDPR	FALSE	High	Master Protein	P09417	Dihydropteridine reductase OS=Homo sapiens OX=9606 GN=QDPR PE=1 SV=2	0	48.1112	27.0492	4	6	4	1	244	25.773	7.37	22.6935	4
NPEPPS	FALSE	High	Master Protein	P55786	Puromycin-sensitive aminopeptidase OS=Homo sapiens OX=9606 GN=NPEPPS PE=1 SV=2	0	47.955	11.2078	8	9	8	1	919	103.211	5.72	20.1654	8
PPIB	FALSE	High	Master Protein	P23284	Peptidyl-prolyl cis-trans isomerase B OS=Homo sapiens OX=9606 GN=PPIB PE=1 SV=2	0	47.9093	36.5741	7	11	7	1	216	23.728	9.41	18.9889	7
GTF2F2	FALSE	High	Master Protein	P13984	General transcription factor IIF subunit 2 OS=Homo sapiens OX=9606 GN=GTF2F2 PE=1 SV=2	0	47.8816	28.5141	6	9	6	1	249	28.363	9.23	20.9772	6
RALY	FALSE	High	Master Protein	Q9UKM9	RNA-binding protein Raly OS=Homo sapiens OX=9606 GN=RALY PE=1 SV=1	0	47.7913	31.0458	8	11	8	1	306	32.444	9.17	28.7211	8
IDH2	FALSE	High	Master Protein	P48735	Isocitrate dehydrogenase [NADP], mitochondrial OS=Homo sapiens OX=9606 GN=IDH2 PE=1 SV=2	0	47.7122	27.4336	12	12	11	1	452	50.877	8.69	23.6005	12
RBM4	FALSE	High	Master Protein	Q9BWF3	RNA-binding protein 4 OS=Homo sapiens OX=9606 GN=RBM4 PE=1 SV=1	0	47.6741	34.3407	8	9	8	1	364	40.289	7.08	25.1072	8
HLA-E	FALSE	High	Master Protein	P13747	HLA class I histocompatibility antigen, alpha chain E OS=Homo sapiens OX=9606 GN=HLA-E PE=1 SV=4	0	47.5634	16.2011	4	7	1	1	358	40.033	5.83	25.8842	4
HNRNPU	FALSE	High	Master Protein	Q00839	Heterogeneous nuclear ribonucleoprotein U OS=Homo sapiens OX=9606 GN=HNRNPU PE=1 SV=6	0	47.2756	13.5758	8	10	8	1	825	90.528	6	28.2992	8
NAP1L1	FALSE	High	Master Protein	P55209	Nucleosome assembly protein 1-like 1 OS=Homo sapiens OX=9606 GN=NAP1L1 PE=1 SV=1	0	47.148	17.6471	5	8	4	1	391	45.346	4.46	27.4385	5
LMNA	FALSE	High	Master Protein	P02545	Prelamin-A/C OS=Homo sapiens OX=9606 GN=LMNA PE=1 SV=1	0	47.109	17.1687	10	10	10	1	664	74.095	7.02	23.8027	10
TOMM34	FALSE	High	Master Protein	Q15785	Mitochondrial import receptor subunit TOM34 OS=Homo sapiens OX=9606 GN=TOMM34 PE=1 SV=2	0	47.0684	27.8317	7	9	7	1	309	34.538	8.98	26.4676	7
HNRNPDL	FALSE	High	Master Protein	O14979	Heterogeneous nuclear ribonucleoprotein D-like OS=Homo sapiens OX=9606 GN=HNRNPDL PE=1 SV=3	0	47.0396	15.2381	7	12	6	1	420	46.409	9.57	23.2795	7
CLPP	FALSE	High	Master Protein	Q16740	ATP-dependent Clp protease proteolytic subunit, mitochondrial OS=Homo sapiens OX=9606 GN=CLPP PE=1 SV=1	0	47.0375	22.7437	5	10	5	1	277	30.161	8.09	24.2148	5
ERP29	FALSE	High	Master Protein	P30040	Endoplasmic reticulum resident protein 29 OS=Homo sapiens OX=9606 GN=ERP29 PE=1 SV=4	0	46.9889	31.8008	8	11	8	1	261	28.975	7.31	24.0807	8
UCHL3	FALSE	High	Master Protein	P15374	Ubiquitin carboxyl-terminal hydrolase isozyme L3 OS=Homo sapiens OX=9606 GN=UCHL3 PE=1 SV=1	0	46.9028	40.4348	7	10	7	1	230	26.166	4.92	25.1748	7
RAB7A	FALSE	High	Master Protein	P51149	Ras-related protein Rab-7a OS=Homo sapiens OX=9606 GN=RAB7A PE=1 SV=1	0	46.8676	42.5121	7	9	7	1	207	23.475	6.7	22.6458	7
SRPRB	FALSE	High	Master Protein	Q9Y5M8	Signal recognition particle receptor subunit beta OS=Homo sapiens OX=9606 GN=SRPRB PE=1 SV=3	0	46.6011	29.5203	7	9	7	1	271	29.684	9.04	23.0704	7
RPS2	FALSE	High	Master Protein	P15880	40S ribosomal protein S2 OS=Homo sapiens OX=9606 GN=RPS2 PE=1 SV=2	0	46.5172	31.7406	8	16	8	1	293	31.305	10.24	33.053	8
BCAP31	FALSE	High	Master Protein	P51572	B-cell receptor-associated protein 31 OS=Homo sapiens OX=9606 GN=BCAP31 PE=1 SV=3	0	46.4491	23.5772	5	8	5	1	246	27.974	8.44	27.5492	5
NOSIP	FALSE	High	Master Protein	Q9Y314	Nitric oxide synthase-interacting protein OS=Homo sapiens OX=9606 GN=NOSIP PE=1 SV=1	0	46.192	29.5681	6	9	6	1	301	33.151	8.82	25.5535	6
PSMA6	FALSE	High	Master Protein	P60900	Proteasome subunit alpha type-6 OS=Homo sapiens OX=9606 GN=PSMA6 PE=1 SV=1	0	46.0211	29.2683	6	9	6	1	246	27.382	6.76	22.8035	6
XRCC5	FALSE	High	Master Protein	P13010	X-ray repair cross-complementing protein 5 OS=Homo sapiens OX=9606 GN=XRCC5 PE=1 SV=3	0	45.5586	19.9454	10	11	10	1	732	82.652	5.81	27.4387	10
CAPZB	FALSE	High	Master Protein	P47756	F-actin-capping protein subunit beta OS=Homo sapiens OX=9606 GN=CAPZB PE=1 SV=4	0	45.3797	20.9386	5	8	5	1	277	31.331	5.59	20.4416	5
AKR1A1	FALSE	High	Master Protein	P14550	Aldo-keto reductase family 1 member A1 OS=Homo sapiens OX=9606 GN=AKR1A1 PE=1 SV=3	0	45.3661	23.3846	7	10	6	1	325	36.55	6.79	27.9874	7
DDOST	FALSE	High	Master Protein	P39656	Dolichyl-diphosphooligosaccharide--protein glycosyltransferase 48 kDa subunit OS=Homo sapiens OX=9606 GN=DDOST PE=1 SV=4	0	45.2936	25	9	10	9	1	456	50.769	6.55	26.6528	9
PPME1	FALSE	High	Master Protein	Q9Y570	Protein phosphatase methylesterase 1 OS=Homo sapiens OX=9606 GN=PPME1 PE=1 SV=3	0	45.2472	24.3523	8	11	8	1	386	42.288	5.97	22.0179	8
DRG1	FALSE	High	Master Protein	Q9Y295	Developmentally-regulated GTP-binding protein 1 OS=Homo sapiens OX=9606 GN=DRG1 PE=1 SV=1	0	45.1958	31.0627	9	9	9	1	367	40.517	8.9	26.2641	9
CBX3	FALSE	High	Master Protein	Q13185	Chromobox protein homolog 3 OS=Homo sapiens OX=9606 GN=CBX3 PE=1 SV=4	0	45.1614	23.4973	4	8	3	1	183	20.798	5.33	23.0735	4
ANP32B	FALSE	High	Master Protein	Q92688	Acidic leucine-rich nuclear phosphoprotein 32 family member B OS=Homo sapiens OX=9606 GN=ANP32B PE=1 SV=1	0	45.0481	19.5219	7	18	2	1	251	28.77	4.06	28.0854	7
HSD17B12	FALSE	High	Master Protein	Q53GQ0	Very-long-chain 3-oxoacyl-CoA reductase OS=Homo sapiens OX=9606 GN=HSD17B12 PE=1 SV=2	0	44.9116	34.9359	8	9	8	1	312	34.302	9.32	21.1285	8
CCDC124	FALSE	High	Master Protein	Q96CT7	Coiled-coil domain-containing protein 124 OS=Homo sapiens OX=9606 GN=CCDC124 PE=1 SV=1	0	44.8702	29.5964	6	8	6	1	223	25.82	9.54	23.3464	6
EBNA1BP2	FALSE	High	Master Protein	Q99848	Probable rRNA-processing protein EBP2 OS=Homo sapiens OX=9606 GN=EBNA1BP2 PE=1 SV=2	0	44.8173	32.3529	8	10	8	1	306	34.83	10.1	21.0418	8
RPS17	FALSE	High	Master Protein	P08708	40S ribosomal protein S17 OS=Homo sapiens OX=9606 GN=RPS17 PE=1 SV=2	0	44.7501	32.5926	2	6	2	1	135	15.54	9.85	25.8377	2
PRPS1	FALSE	High	Master Protein	P60891	Ribose-phosphate pyrophosphokinase 1 OS=Homo sapiens OX=9606 GN=PRPS1 PE=1 SV=2	0	44.5361	23.8994	6	9	2	1	318	34.812	6.98	19.298	6
NANS	FALSE	High	Master Protein	Q9NR45	Sialic acid synthase OS=Homo sapiens OX=9606 GN=NANS PE=1 SV=2	0	44.4253	20.0557	6	7	6	1	359	40.281	6.74	23.3327	6
USP14	FALSE	High	Master Protein	P54578	Ubiquitin carboxyl-terminal hydrolase 14 OS=Homo sapiens OX=9606 GN=USP14 PE=1 SV=3	0	44.4248	22.4696	9	10	9	1	494	56.033	5.3	26.6857	9
ADK	FALSE	High	Master Protein	P55263	Adenosine kinase OS=Homo sapiens OX=9606 GN=ADK PE=1 SV=2	0	44.3383	31.4917	9	10	9	1	362	40.52	6.7	18.3136	9
ACADM	FALSE	High	Master Protein	P11310	Medium-chain specific acyl-CoA dehydrogenase, mitochondrial OS=Homo sapiens OX=9606 GN=ACADM PE=1 SV=1	0	44.3169	20.6651	7	8	7	1	421	46.559	8.37	19.6022	7
MAPK3	FALSE	High	Master Protein	P27361	Mitogen-activated protein kinase 3 OS=Homo sapiens OX=9606 GN=MAPK3 PE=1 SV=4	0	44.2546	26.3852	8	8	6	1	379	43.108	6.74	18.266	8
GGH	FALSE	High	Master Protein	Q92820	Gamma-glutamyl hydrolase OS=Homo sapiens OX=9606 GN=GGH PE=1 SV=2	0	44.2036	26.4151	8	10	8	1	318	35.941	7.11	20.0496	8
FAM50A	FALSE	High	Master Protein	Q14320	Protein FAM50A OS=Homo sapiens OX=9606 GN=FAM50A PE=1 SV=2	0	44.0282	32.1534	8	10	8	1	339	40.216	6.83	21.9339	8
DDX17	FALSE	High	Master Protein	Q92841	Probable ATP-dependent RNA helicase DDX17 OS=Homo sapiens OX=9606 GN=DDX17 PE=1 SV=2	0	43.8632	16.0494	10	13	5	1	729	80.222	8.27	24.4179	10
ERGIC1	FALSE	High	Master Protein	Q969X5	Endoplasmic reticulum-Golgi intermediate compartment protein 1 OS=Homo sapiens OX=9606 GN=ERGIC1 PE=1 SV=1	0	43.7541	28.6207	7	8	7	1	290	32.571	7.06	18.5151	7
DNAJC8	FALSE	High	Master Protein	O75937	DnaJ homolog subfamily C member 8 OS=Homo sapiens OX=9606 GN=DNAJC8 PE=1 SV=2	0	43.7319	31.2253	6	8	6	1	253	29.823	9.06	23.2168	6
PRMT1	FALSE	High	Master Protein	Q99873	Protein arginine N-methyltransferase 1 OS=Homo sapiens OX=9606 GN=PRMT1 PE=1 SV=3	0	43.4772	21.2938	8	9	8	1	371	42.434	5.35	24.483	8
CCT6A	FALSE	High	Master Protein	P40227	T-complex protein 1 subunit zeta OS=Homo sapiens OX=9606 GN=CCT6A PE=1 SV=3	0	43.4675	32.3917	14	15	14	1	531	57.988	6.68	22.0973	14
GALK1	FALSE	High	Master Protein	P51570	Galactokinase OS=Homo sapiens OX=9606 GN=GALK1 PE=1 SV=1	0	43.4274	24.2347	8	8	8	1	392	42.246	6.46	23.7059	8
TRIP13	FALSE	High	Master Protein	Q15645	Pachytene checkpoint protein 2 homolog OS=Homo sapiens OX=9606 GN=TRIP13 PE=1 SV=2	0	43.3738	16.2037	6	8	6	1	432	48.52	6.09	23.4881	6
RFC2	FALSE	High	Master Protein	P35250	Replication factor C subunit 2 OS=Homo sapiens OX=9606 GN=RFC2 PE=1 SV=3	0	43.3064	25.7062	7	8	7	1	354	39.132	6.44	23.4272	7
YBX3	FALSE	High	Master Protein	P16989	Y-box-binding protein 3 OS=Homo sapiens OX=9606 GN=YBX3 PE=1 SV=4	0	43.2915	13.7097	4	7	1	1	372	40.066	9.77	23.6595	4
RAB5A	FALSE	High	Master Protein	P20339	Ras-related protein Rab-5A OS=Homo sapiens OX=9606 GN=RAB5A PE=1 SV=2	0	43.2233	30.2326	5	9	2	1	215	23.644	8.15	22.7396	5
SCCPDH	FALSE	High	Master Protein	Q8NBX0	Saccharopine dehydrogenase-like oxidoreductase OS=Homo sapiens OX=9606 GN=SCCPDH PE=1 SV=1	0	43.1267	28.6713	8	10	8	1	429	47.121	9.14	29.4237	8
[truncated: 1,531 more rows]

## Sheet: LC-MS-SKOV3
Gene Name	Checked	Protein FDR Confidence	Master	Accession	Description	Exp. q-value	Sum PEP Score	Coverage	# Peptides	# PSMs	# Unique Peptides	# Protein Groups	# AAs	MW [kDa]	calc. pI	Score Sequest HT	# Peptides Sequest HT
RPL38	FALSE	High	Master Protein	P63173	60S ribosomal protein L38 OS=Homo sapiens OX=9606 GN=RPL38 PE=1 SV=2	0	29.4737	35.7143	4	6	4	1	70	8.213	10.1	15.0913	4
RPS21	FALSE	High	Master Protein	P63220	40S ribosomal protein S21 OS=Homo sapiens OX=9606 GN=RPS21 PE=1 SV=1	0	17.3497	28.9157	2	3	2	1	83	9.106	8.5	9.11756	2
ATP5MK	FALSE	Medium	Master Protein	Q96IX5	ATP synthase membrane subunit K, mitochondrial OS=Homo sapiens OX=9606 GN=ATP5MK PE=1 SV=1	0.0113883	1.21896	17.2414	1	1	1	1	58	6.453	9.76	2.08316	1
HMGN2	FALSE	High	Master Protein	P05204	Non-histone chromosomal protein HMG-17 OS=Homo sapiens OX=9606 GN=HMGN2 PE=1 SV=3	0	10.0734	16.6667	1	2	1	1	90	9.387	9.99	5.42534	1
RPS27	FALSE	High	Master Protein	P42677	40S ribosomal protein S27 OS=Homo sapiens OX=9606 GN=RPS27 PE=1 SV=3	0	34.2471	30.9524	4	7	3	1	84	9.455	9.45	19.5053	4
RPS27L	FALSE	High	Master Protein	Q71UM5	40S ribosomal protein S27-like OS=Homo sapiens OX=9606 GN=RPS27L PE=1 SV=3	0	14.6392	28.5714	2	3	1	1	84	9.471	9.45	8.31501	2
SNRPF	FALSE	High	Master Protein	P62306	Small nuclear ribonucleoprotein F OS=Homo sapiens OX=9606 GN=SNRPF PE=1 SV=1	0	14.3842	15.1163	1	2	1	1	86	9.719	4.67	7.05016	1
BOLA2	FALSE	High	Master Protein	Q9H3K6	BolA-like protein 2 OS=Homo sapiens OX=9606 GN=BOLA2 PE=1 SV=1	0	17.7551	29.0698	2	3	2	1	86	10.11	6.52	10.4476	2
RPL37A	FALSE	High	Master Protein	P61513	60S ribosomal protein L37a OS=Homo sapiens OX=9606 GN=RPL37A PE=1 SV=2	0	9.97021	19.5652	1	2	1	1	92	10.268	10.43	8.15411	1
DYNLL2	FALSE	High	Master Protein	Q96FJ2	Dynein light chain 2, cytoplasmic OS=Homo sapiens OX=9606 GN=DYNLL2 PE=1 SV=1	0	9.38038	20.2247	2	3	2	1	89	10.343	7.37	5.12803	2
TMEM167A	FALSE	Medium	Master Protein	Q8TBQ9	Protein kish-A OS=Homo sapiens OX=9606 GN=TMEM167A PE=1 SV=1	0.0135355	1.20607	12.5	1	1	1	1	72	8.054	8.95	0	1
LSM8	FALSE	High	Master Protein	O95777	U6 snRNA-associated Sm-like protein LSm8 OS=Homo sapiens OX=9606 GN=LSM8 PE=1 SV=3	0	12.1167	43.75	4	5	4	1	96	10.396	4.48	7.06668	4
SH3BGRL3	FALSE	High	Master Protein	Q9H299	SH3 domain-binding glutamic acid-rich-like protein 3 OS=Homo sapiens OX=9606 GN=SH3BGRL3 PE=1 SV=1	0	22.1631	20.4301	2	4	2	1	93	10.431	4.93	12.4061	2
COX6C	FALSE	Medium	Master Protein	P09669	Cytochrome c oxidase subunit 6C OS=Homo sapiens OX=9606 GN=COX6C PE=1 SV=2	0.0389679	0.896881	9.33333	1	1	1	1	75	8.776	10.39	0	1
TIMM13	FALSE	High	Master Protein	Q9Y5L4	Mitochondrial import inner membrane translocase subunit Tim13 OS=Homo sapiens OX=9606 GN=TIMM13 PE=1 SV=1	0	9.87363	26.3158	2	2	2	1	95	10.493	8.18	5.89449	2
HMGN3	FALSE	High	Master Protein	Q15651	High mobility group nucleosome-binding domain-containing protein 3 OS=Homo sapiens OX=9606 GN=HMGN3 PE=1 SV=2	0	11.7783	15.1515	1	1	1	1	99	10.66	9.66	4.24298	1
MRPS21	FALSE	High	Master Protein	P82921	28S ribosomal protein S21, mitochondrial OS=Homo sapiens OX=9606 GN=MRPS21 PE=1 SV=3	0	13.6325	16.092	1	2	1	1	87	10.681	9.92	6.46897	1
COX7A2	FALSE	Medium	Master Protein	P14406	Cytochrome c oxidase subunit 7A2, mitochondrial OS=Homo sapiens OX=9606 GN=COX7A2 PE=1 SV=1	0.0103261	1.29005	12.0482	1	1	1	1	83	9.39	9.76	1.95385	1
SNRPE	FALSE	High	Master Protein	P62304	Small nuclear ribonucleoprotein E OS=Homo sapiens OX=9606 GN=SNRPE PE=1 SV=1	0	10.0226	25	2	3	2	1	92	10.797	9.44	4.41903	2
LSM2	FALSE	High	Master Protein	Q9Y333	U6 snRNA-associated Sm-like protein LSm2 OS=Homo sapiens OX=9606 GN=LSM2 PE=1 SV=1	0	12.5178	20	1	1	1	1	95	10.828	6.52	4.10134	1
SUMO2	FALSE	High	Master Protein	P61956	Small ubiquitin-related modifier 2 OS=Homo sapiens OX=9606 GN=SUMO2 PE=1 SV=3	0	16.4727	27.3684	3	6	3	1	95	10.864	5.5	9.29917	3
ATP5MF	FALSE	High	Master Protein	P56134	ATP synthase subunit f, mitochondrial OS=Homo sapiens OX=9606 GN=ATP5MF PE=1 SV=3	0	16.9556	25.5319	2	3	2	1	94	10.911	9.67	4.71896	2
HSPE1	FALSE	High	Master Protein	P61604	10 kDa heat shock protein, mitochondrial OS=Homo sapiens OX=9606 GN=HSPE1 PE=1 SV=2	0	16.2391	43.1373	4	4	4	1	102	10.925	8.92	9.63506	4
SPANXD	FALSE	High	Master Protein	Q9BXN6	Sperm protein associated with the nucleus on the X chromosome D OS=Homo sapiens OX=9606 GN=SPANXD PE=1 SV=1	0	16.9503	23.7113	2	3	1	1	97	11.022	6.11	8.7497	2
CSTB	FALSE	High	Master Protein	P04080	Cystatin-B OS=Homo sapiens OX=9606 GN=CSTB PE=1 SV=2	0	42.0855	52.0408	4	13	4	1	98	11.133	7.56	30.7185	4
VAMP3	FALSE	High	Master Protein	Q15836	Vesicle-associated membrane protein 3 OS=Homo sapiens OX=9606 GN=VAMP3 PE=1 SV=3	0	49.4087	40	3	7	1	1	100	11.302	8.79	28.8072	3
VMA21	FALSE	High	Master Protein	Q3ZAQ7	Vacuolar ATPase assembly integral membrane protein VMA21 OS=Homo sapiens OX=9606 GN=VMA21 PE=1 SV=1	0	10.7844	22.7723	2	3	2	1	101	11.347	7.24	6.90363	2
H4C1	FALSE	High	Master Protein	P62805	Histone H4 OS=Homo sapiens OX=9606 GN=H4C1 PE=1 SV=2	0	139.567	54.3689	11	213	11	1	103	11.36	11.36	443.913	11
ATP5MG	FALSE	High	Master Protein	O75964	ATP synthase subunit g, mitochondrial OS=Homo sapiens OX=9606 GN=ATP5MG PE=1 SV=3	0	25.4248	46.6019	4	4	4	1	103	11.421	9.64	11.7882	4
VAMP8	FALSE	High	Master Protein	Q9BV40	Vesicle-associated membrane protein 8 OS=Homo sapiens OX=9606 GN=VAMP8 PE=1 SV=1	0	13.4644	33	4	4	4	1	100	11.431	7.34	11.0923	4
S100A13	FALSE	High	Master Protein	Q99584	Protein S100-A13 OS=Homo sapiens OX=9606 GN=S100A13 PE=1 SV=1	0	19.7034	39.7959	5	6	5	1	98	11.464	6.16	12.1203	5
RPLP1	FALSE	High	Master Protein	P05386	60S acidic ribosomal protein P1 OS=Homo sapiens OX=9606 GN=RPLP1 PE=1 SV=1	0	12.0424	14.0351	1	3	1	1	114	11.507	4.32	10.8233	1
RPLP2	FALSE	High	Master Protein	P05387	60S acidic ribosomal protein P2 OS=Homo sapiens OX=9606 GN=RPLP2 PE=1 SV=1	0	114.485	73.0435	9	26	9	1	115	11.658	4.54	94.9798	9
HMGA1	FALSE	High	Master Protein	P17096	High mobility group protein HMG-I/HMG-Y OS=Homo sapiens OX=9606 GN=HMGA1 PE=1 SV=3	0	44.7477	26.1682	6	18	6	1	107	11.669	10.32	49.209	6
S100A4	FALSE	High	Master Protein	P26447	Protein S100-A4 OS=Homo sapiens OX=9606 GN=S100A4 PE=1 SV=1	0	9.57101	27.7228	3	3	3	1	101	11.721	6.11	4.62437	3
TXN	FALSE	High	Master Protein	P10599	Thioredoxin OS=Homo sapiens OX=9606 GN=TXN PE=1 SV=3	0	23.1491	23.8095	2	8	2	1	105	11.73	4.92	14.6596	2
CYCS	FALSE	High	Master Protein	P99999	Cytochrome c OS=Homo sapiens OX=9606 GN=CYCS PE=1 SV=2	0	25.0206	55.2381	5	9	5	1	105	11.741	9.57	14.6813	5
TMEM263	FALSE	High	Master Protein	Q8WUH6	Transmembrane protein 263 OS=Homo sapiens OX=9606 GN=TMEM263 PE=1 SV=1	0	14.1068	39.6552	3	4	3	1	116	11.741	9.32	8.6431	3
S100A16	FALSE	High	Master Protein	Q96FQ6	Protein S100-A16 OS=Homo sapiens OX=9606 GN=S100A16 PE=1 SV=1	0	26.4126	44.6602	4	7	4	1	103	11.794	6.79	16.0945	4
HMGA2	FALSE	High	Master Protein	P52926	High mobility group protein HMGI-C OS=Homo sapiens OX=9606 GN=HMGA2 PE=1 SV=1	0	30.1	29.3578	3	4	3	1	109	11.825	10.62	18.295	3
DDA1	FALSE	High	Master Protein	Q9BW61	DET1- and DDB1-associated protein 1 OS=Homo sapiens OX=9606 GN=DDA1 PE=1 SV=1	0	16.4809	42.1569	4	4	4	1	102	11.828	8.68	9.99236	4
SPANXB1	FALSE	High	Master Protein	Q9NS25	Sperm protein associated with the nucleus on the X chromosome B1 OS=Homo sapiens OX=9606 GN=SPANXB1 PE=1 SV=2	0	15.1546	46.6019	3	3	2	1	103	11.833	6.15	6.60649	3
FKBP1A	FALSE	High	Master Protein	P62942	Peptidyl-prolyl cis-trans isomerase FKBP1A OS=Homo sapiens OX=9606 GN=FKBP1A PE=1 SV=2	0	24.0095	12.963	1	4	1	1	108	11.943	8.16	12.5319	1
PCLAF	FALSE	High	Master Protein	Q15004	PCNA-associated factor OS=Homo sapiens OX=9606 GN=PCLAF PE=1 SV=1	0	14.8421	16.2162	2	2	2	1	111	11.979	9.83	8.35801	2
CISD1	FALSE	High	Master Protein	Q9NZ45	CDGSH iron-sulfur domain-containing protein 1 OS=Homo sapiens OX=9606 GN=CISD1 PE=1 SV=1	0	39.8956	34.2593	3	9	3	1	108	12.191	9.09	13.4623	3
RPL36	FALSE	High	Master Protein	Q9Y3U8	60S ribosomal protein L36 OS=Homo sapiens OX=9606 GN=RPL36 PE=1 SV=3	0	37.7614	20.9524	4	11	4	1	105	12.246	11.59	25.9779	4
SLIRP	FALSE	High	Master Protein	Q9GZT3	SRA stem-loop-interacting RNA-binding protein, mitochondrial OS=Homo sapiens OX=9606 GN=SLIRP PE=1 SV=1	0	34.291	55.9633	5	8	5	1	109	12.341	10.24	16.2526	5
DYNLT1	FALSE	High	Master Protein	P63172	Dynein light chain Tctex-type 1 OS=Homo sapiens OX=9606 GN=DYNLT1 PE=1 SV=1	0	29.2152	30.0885	2	4	2	1	113	12.444	5.08	15.1846	2
ELOC	FALSE	High	Master Protein	Q15369	Elongin-C OS=Homo sapiens OX=9606 GN=ELOC PE=1 SV=1	0	37.6151	36.6071	3	7	3	1	112	12.465	4.78	15.2285	3
VAMP2	FALSE	High	Master Protein	P63027	Vesicle-associated membrane protein 2 OS=Homo sapiens OX=9606 GN=VAMP2 PE=1 SV=3	0	38.2957	34.4828	3	5	1	1	116	12.655	8.13	20.3948	3
SH3BGRL	FALSE	High	Master Protein	O75368	SH3 domain-binding glutamic acid-rich-like protein OS=Homo sapiens OX=9606 GN=SH3BGRL PE=1 SV=1	0	37.8581	70.1754	6	7	6	1	114	12.766	5.25	20.9731	6
RPL30	FALSE	High	Master Protein	P62888	60S ribosomal protein L30 OS=Homo sapiens OX=9606 GN=RPL30 PE=1 SV=2	0	30.5223	20.8696	4	8	4	1	115	12.776	9.63	18.0524	4
EIF1B	FALSE	High	Master Protein	O60739	Eukaryotic translation initiation factor 1b OS=Homo sapiens OX=9606 GN=EIF1B PE=1 SV=2	0	16.5234	27.4336	3	4	3	1	113	12.816	7.37	11.0327	3
TBCA	FALSE	High	Master Protein	O75347	Tubulin-specific chaperone A OS=Homo sapiens OX=9606 GN=TBCA PE=1 SV=3	0	58.1955	45.3704	6	10	6	1	108	12.847	5.29	31.7445	6
RPS26P11	FALSE	High	Master Protein	Q5JNZ5	Putative 40S ribosomal protein S26-like 1 OS=Homo sapiens OX=9606 GN=RPS26P11 PE=5 SV=1	0	15.1169	33.913	3	5	1	1	115	12.994	10.54	9.22625	3
RPS26	FALSE	High	Master Protein	P62854	40S ribosomal protein S26 OS=Homo sapiens OX=9606 GN=RPS26 PE=1 SV=3	0	22.2597	33.913	3	8	1	1	115	13.007	11	19.8496	3
ELOB	FALSE	High	Master Protein	Q15370	Elongin-B OS=Homo sapiens OX=9606 GN=ELOB PE=1 SV=1	0	22.1528	38.1356	7	8	7	1	118	13.125	4.88	16.601	7
C12orf57	FALSE	High	Master Protein	Q99622	Protein C10 OS=Homo sapiens OX=9606 GN=C12orf57 PE=1 SV=1	0	13.5568	26.1905	2	2	2	1	126	13.17	5.14	6.98496	2
SNRPD1	FALSE	High	Master Protein	P62314	Small nuclear ribonucleoprotein Sm D1 OS=Homo sapiens OX=9606 GN=SNRPD1 PE=1 SV=1	0	25.5844	37.8151	4	4	4	1	119	13.273	11.56	12.8133	4
BET1	FALSE	High	Master Protein	O15155	BET1 homolog OS=Homo sapiens OX=9606 GN=BET1 PE=1 SV=1	0	12.2249	24.5763	2	2	2	1	118	13.281	9.06	4.10803	2
RPS20	FALSE	High	Master Protein	P60866	40S ribosomal protein S20 OS=Homo sapiens OX=9606 GN=RPS20 PE=1 SV=1	0	23.9247	20.1681	3	9	3	1	119	13.364	9.94	19.6307	3
ENSA	FALSE	High	Master Protein	O43768	Alpha-endosulfine OS=Homo sapiens OX=9606 GN=ENSA PE=1 SV=1	0	12.2885	28.9256	3	4	3	1	121	13.381	7.24	8.12988	3
SELENOH	FALSE	High	Master Protein	Q8IZQ5	Selenoprotein H OS=Homo sapiens OX=9606 GN=SELENOH PE=1 SV=2	0	20.2163	30.3279	4	5	4	1	122	13.446	9.74	16.4098	4
NDUFA5	FALSE	High	Master Protein	Q16718	NADH dehydrogenase [ubiquinone] 1 alpha subcomplex subunit 5 OS=Homo sapiens OX=9606 GN=NDUFA5 PE=1 SV=3	0	9.20685	21.5517	2	3	2	1	116	13.45	5.99	4.34141	2
SNRPD2	FALSE	High	Master Protein	P62316	Small nuclear ribonucleoprotein Sm D2 OS=Homo sapiens OX=9606 GN=SNRPD2 PE=1 SV=1	0	31.9731	31.3559	4	10	4	1	118	13.518	9.91	25.9324	4
UQCRB	FALSE	High	Master Protein	P14927	Cytochrome b-c1 complex subunit 7 OS=Homo sapiens OX=9606 GN=UQCRB PE=1 SV=2	0	30.7159	54.955	8	8	8	1	111	13.522	8.78	15.5121	8
H2AZ1	FALSE	High	Master Protein	P0C0S5	Histone H2A.Z OS=Homo sapiens OX=9606 GN=H2AZ1 PE=1 SV=2	0	21.7933	31.25	4	100	2	1	128	13.545	10.58	72.4167	4
RPA3	FALSE	High	Master Protein	P35244	Replication protein A 14 kDa subunit OS=Homo sapiens OX=9606 GN=RPA3 PE=1 SV=1	0	17.8841	35.5372	3	4	3	1	121	13.56	5.08	13.5172	3
GABARAPL2	FALSE	High	Master Protein	P60520	Gamma-aminobutyric acid receptor-associated protein-like 2 OS=Homo sapiens OX=9606 GN=GABARAPL2 PE=1 SV=1	0	16.591	29.0598	4	4	4	1	117	13.658	8.1	11.0535	4
COX5B	FALSE	High	Master Protein	P10606	Cytochrome c oxidase subunit 5B, mitochondrial OS=Homo sapiens OX=9606 GN=COX5B PE=1 SV=2	0	35.9753	41.0853	6	9	6	1	129	13.687	8.81	24.1565	6
TAX1BP3	FALSE	High	Master Protein	O14907	Tax1-binding protein 3 OS=Homo sapiens OX=9606 GN=TAX1BP3 PE=1 SV=2	0	11.5223	13.7097	1	2	1	1	124	13.726	8.48	7.12932	1
RPS25	FALSE	High	Master Protein	P62851	40S ribosomal protein S25 OS=Homo sapiens OX=9606 GN=RPS25 PE=1 SV=1	0	17.6203	24	4	12	4	1	125	13.734	10.11	25.911	4
HINT1	FALSE	High	Master Protein	P49773	Histidine triad nucleotide-binding protein 1 OS=Homo sapiens OX=9606 GN=HINT1 PE=1 SV=2	0	59.9953	35.7143	3	10	3	1	126	13.793	6.95	37.8658	3
PIN4	FALSE	High	Master Protein	Q9Y237	Peptidyl-prolyl cis-trans isomerase NIMA-interacting 4 OS=Homo sapiens OX=9606 GN=PIN4 PE=1 SV=1	0	21.5774	49.6183	5	5	5	1	131	13.801	9.77	13.6641	5
PAM16	FALSE	High	Master Protein	Q9Y3D7	Mitochondrial import inner membrane translocase subunit TIM16 OS=Homo sapiens OX=9606 GN=PAM16 PE=1 SV=2	0	15.7451	27.2	2	3	2	1	125	13.816	9.7	10.0345	2
PHPT1	FALSE	High	Master Protein	Q9NRX4	14 kDa phosphohistidine phosphatase OS=Homo sapiens OX=9606 GN=PHPT1 PE=1 SV=1	0	28.1274	36	3	5	3	1	125	13.824	6.07	15.5853	3
H2BC17	FALSE	High	Master Protein	P23527	Histone H2B type 1-O OS=Homo sapiens OX=9606 GN=H2BC17 PE=1 SV=3	0	106.665	67.4603	13	66	3	1	126	13.898	10.32	150.044	13
SNRPD3	FALSE	High	Master Protein	P62318	Small nuclear ribonucleoprotein Sm D3 OS=Homo sapiens OX=9606 GN=SNRPD3 PE=1 SV=1	0	10.6963	15.0794	2	12	2	1	126	13.907	10.32	11.6977	2
H2BC5	FALSE	High	Master Protein	P58876	Histone H2B type 1-D OS=Homo sapiens OX=9606 GN=H2BC5 PE=1 SV=2	0	114.95	69.0476	15	86	5	1	126	13.928	10.32	179.516	15
TXNDC17	FALSE	High	Master Protein	Q9BRA2	Thioredoxin domain-containing protein 17 OS=Homo sapiens OX=9606 GN=TXNDC17 PE=1 SV=1	0	19.334	19.5122	2	5	2	1	123	13.932	5.52	12.8323	2
H2AC11	FALSE	High	Master Protein	P0C0S8	Histone H2A type 1 OS=Homo sapiens OX=9606 GN=H2AC11 PE=1 SV=2	0	43.6618	40.7692	8	128	2	1	130	14.083	10.9	160.001	8
H2AC4	FALSE	High	Master Protein	P04908	Histone H2A type 1-B/E OS=Homo sapiens OX=9606 GN=H2AC4 PE=1 SV=2	0	43.8275	40.7692	7	128	1	1	130	14.127	11.05	159.203	7
SNU13	FALSE	High	Master Protein	P55769	NHP2-like protein 1 OS=Homo sapiens OX=9606 GN=SNU13 PE=1 SV=3	0	19.9809	24.2188	3	6	3	1	128	14.165	8.46	13.6876	3
NDUFC2	FALSE	High	Master Protein	O95298	NADH dehydrogenase [ubiquinone] 1 subunit C2 OS=Homo sapiens OX=9606 GN=NDUFC2 PE=1 SV=1	0	9.56474	14.2857	3	3	3	1	119	14.178	8.98	5.85815	3
TRMT112	FALSE	High	Master Protein	Q9UI30	Multifunctional methyltransferase subunit TRM112-like protein OS=Homo sapiens OX=9606 GN=TRMT112 PE=1 SV=1	0	17.1075	20.8	2	3	2	1	125	14.19	5.26	7.59017	2
PFDN1	FALSE	High	Master Protein	O60925	Prefoldin subunit 1 OS=Homo sapiens OX=9606 GN=PFDN1 PE=1 SV=2	0	11.6599	29.5082	4	4	4	1	122	14.202	6.81	6.85982	4
C11orf98	FALSE	High	Master Protein	E9PRG8	Uncharacterized protein C11orf98 OS=Homo sapiens OX=9606 GN=C11orf98 PE=4 SV=2	0	8.91653	26.8293	3	3	3	1	123	14.225	11.53	4.9055	3
SRXN1	FALSE	High	Master Protein	Q9BYN0	Sulfiredoxin-1 OS=Homo sapiens OX=9606 GN=SRXN1 PE=1 SV=2	0	21.995	40.146	4	4	4	1	137	14.25	8.19	11.8033	4
PDCD5	FALSE	High	Master Protein	O14737	Programmed cell death protein 5 OS=Homo sapiens OX=9606 GN=PDCD5 PE=1 SV=3	0	32.1657	37.6	5	10	5	1	125	14.276	6.04	23.6184	5
SUB1	FALSE	High	Master Protein	P53999	Activated RNA polymerase II transcriptional coactivator p15 OS=Homo sapiens OX=9606 GN=SUB1 PE=1 SV=3	0	65.1657	42.5197	6	21	6	1	127	14.386	9.6	53.8069	6
RPL31	FALSE	High	Master Protein	P62899	60S ribosomal protein L31 OS=Homo sapiens OX=9606 GN=RPL31 PE=1 SV=1	0	20.6268	38.4	5	9	5	1	125	14.454	10.54	11.5344	5
NUTF2	FALSE	High	Master Protein	P61970	Nuclear transport factor 2 OS=Homo sapiens OX=9606 GN=NUTF2 PE=1 SV=1	0	9.42918	24.4094	3	4	3	1	127	14.469	5.38	4.43545	3
PHF5A	FALSE	Medium	Master Protein	Q7RTV0	PHD finger-like domain-containing protein 5A OS=Homo sapiens OX=9606 GN=PHF5A PE=1 SV=1	0.0103261	1.30539	6.36364	1	1	1	1	110	12.397	8.41	0	1
RPL35	FALSE	High	Master Protein	P42766	60S ribosomal protein L35 OS=Homo sapiens OX=9606 GN=RPL35 PE=1 SV=2	0	25.5416	26.8293	5	14	5	1	123	14.543	11.05	20.9002	5
SRP14	FALSE	High	Master Protein	P37108	Signal recognition particle 14 kDa protein OS=Homo sapiens OX=9606 GN=SRP14 PE=1 SV=2	0	16.48	24.2647	4	6	4	1	136	14.561	10.04	14.7139	4
PFDN6	FALSE	High	Master Protein	O15212	Prefoldin subunit 6 OS=Homo sapiens OX=9606 GN=PFDN6 PE=1 SV=1	0	19.4747	44.186	6	7	6	1	129	14.574	8.88	14.3103	6
SF3B6	FALSE	High	Master Protein	Q9Y3B4	Splicing factor 3B subunit 6 OS=Homo sapiens OX=9606 GN=SF3B6 PE=1 SV=1	0	15.4984	29.6	3	4	3	1	125	14.576	9.38	9.58602	3
MAP1LC3B2	FALSE	High	Master Protein	A6NCE7	Microtubule-associated proteins 1A/1B light chain 3 beta 2 OS=Homo sapiens OX=9606 GN=MAP1LC3B2 PE=2 SV=1	0	9.57269	16.8	2	3	2	1	125	14.619	8.68	6.77682	2
IFITM3	FALSE	High	Master Protein	Q01628	Interferon-induced transmembrane protein 3 OS=Homo sapiens OX=9606 GN=IFITM3 PE=1 SV=2	0	26.9284	30.8271	2	4	2	1	133	14.622	7.01	17.5152	2
MRFAP1	FALSE	High	Master Protein	Q9Y605	MORF4 family-associated protein 1 OS=Homo sapiens OX=9606 GN=MRFAP1 PE=1 SV=1	0	17.679	42.5197	4	4	4	1	127	14.64	4.7	10.4551	4
HYPK	FALSE	High	Master Protein	Q9NX55	Huntingtin-interacting protein K OS=Homo sapiens OX=9606 GN=HYPK PE=1 SV=2	0	12.8903	25.5814	3	4	3	1	129	14.656	4.93	7.67784	3
CHRAC1	FALSE	High	Master Protein	Q9NRG0	Chromatin accessibility complex protein 1 OS=Homo sapiens OX=9606 GN=CHRAC1 PE=1 SV=1	0	10.537	19.8473	2	2	2	1	131	14.701	5.1	5.34033	2
LGALS1	FALSE	High	Master Protein	P09382	Galectin-1 OS=Homo sapiens OX=9606 GN=LGALS1 PE=1 SV=2	0	41.4103	40	6	19	6	1	135	14.706	5.5	33.4158	6
RPS15A	FALSE	High	Master Protein	P62244	40S ribosomal protein S15a OS=Homo sapiens OX=9606 GN=RPS15A PE=1 SV=2	0	33.4456	51.5385	6	14	6	1	130	14.83	10.13	24.353	6
NDUFA11	FALSE	High	Master Protein	Q86Y39	NADH dehydrogenase [ubiquinone] 1 alpha subcomplex subunit 11 OS=Homo sapiens OX=9606 GN=NDUFA11 PE=1 SV=3	0	11.9063	24.1135	2	2	2	1	141	14.843	8.72	5.61963	2
RPL23	FALSE	High	Master Protein	P62829	60S ribosomal protein L23 OS=Homo sapiens OX=9606 GN=RPL23 PE=1 SV=1	0	27.3227	16.4286	2	10	2	1	140	14.856	10.51	21.0081	2
UQCC2	FALSE	High	Master Protein	Q9BRT2	Ubiquinol-cytochrome-c reductase complex assembly factor 2 OS=Homo sapiens OX=9606 GN=UQCC2 PE=1 SV=1	0	10.5029	19.8413	2	2	2	1	126	14.865	7.37	5.46478	2
PEA15	FALSE	High	Master Protein	Q15121	Astrocytic phosphoprotein PEA-15 OS=Homo sapiens OX=9606 GN=PEA15 PE=1 SV=2	0	25.7234	36.9231	5	6	5	1	130	15.031	5.02	7.83081	5
PFN2	FALSE	High	Master Protein	P35080	Profilin-2 OS=Homo sapiens OX=9606 GN=PFN2 PE=1 SV=3	0	22.1579	20.7143	3	5	3	1	140	15.036	6.99	14.9329	3
PFN1	FALSE	High	Master Protein	P07737	Profilin-1 OS=Homo sapiens OX=9606 GN=PFN1 PE=1 SV=2	0	76.3558	68.5714	11	70	11	1	140	15.045	8.27	119.171	11
GATC	FALSE	High	Master Protein	O43716	Glutamyl-tRNA(Gln) amidotransferase subunit C, mitochondrial OS=Homo sapiens OX=9606 GN=GATC PE=1 SV=1	0	21.3251	31.6176	3	4	3	1	136	15.077	5.05	11.6332	3
MRPL55	FALSE	High	Master Protein	Q7Z7F7	39S ribosomal protein L55, mitochondrial OS=Homo sapiens OX=9606 GN=MRPL55 PE=1 SV=1	0	15.5176	24.2188	2	2	2	1	128	15.119	11.15	7.97495	2
NDUFA6	FALSE	High	Master Protein	P56556	NADH dehydrogenase [ubiquinone] 1 alpha subcomplex subunit 6 OS=Homo sapiens OX=9606 GN=NDUFA6 PE=1 SV=4	0	15.0599	28.9062	3	3	3	1	128	15.127	9.98	8.94906	3
MICOS13	FALSE	Medium	Master Protein	Q5XKP0	MICOS complex subunit MIC13 OS=Homo sapiens OX=9606 GN=MICOS13 PE=1 SV=1	0.0440252	0.856673	5.08475	1	1	1	1	118	13.079	9.42	1.66133	1
MRPS14	FALSE	High	Master Protein	O60783	28S ribosomal protein S14, mitochondrial OS=Homo sapiens OX=9606 GN=MRPS14 PE=1 SV=1	0	13.7211	21.875	2	2	2	1	128	15.129	11.41	7.98802	2
H2AX	FALSE	High	Master Protein	P16104	Histone H2AX OS=Homo sapiens OX=9606 GN=H2AX PE=1 SV=2	0	27.7032	32.1678	4	97	1	1	143	15.135	10.74	69.1514	4
TMEM230	FALSE	Medium	Master Protein	Q96A57	Transmembrane protein 230 OS=Homo sapiens OX=9606 GN=TMEM230 PE=1 SV=1	0.0414916	0.884722	9.16667	1	1	1	1	120	13.18	9.31	0	1
LSM1	FALSE	High	Master Protein	O15116	U6 snRNA-associated Sm-like protein LSm1 OS=Homo sapiens OX=9606 GN=LSM1 PE=1 SV=1	0	30.4311	34.5865	4	6	4	1	133	15.17	5.22	11.2641	4
NDUFB4	FALSE	High	Master Protein	O95168	NADH dehydrogenase [ubiquinone] 1 beta subcomplex subunit 4 OS=Homo sapiens OX=9606 GN=NDUFB4 PE=1 SV=3	0	34.0322	41.0853	4	7	4	1	129	15.199	9.85	18.7917	4
LLPH	FALSE	High	Master Protein	Q9BRT6	Protein LLP homolog OS=Homo sapiens OX=9606 GN=LLPH PE=1 SV=1	0	19.9363	29.4574	3	5	3	1	129	15.215	10.37	10.4386	3
CISD2	FALSE	High	Master Protein	Q8N5K1	CDGSH iron-sulfur domain-containing protein 2 OS=Homo sapiens OX=9606 GN=CISD2 PE=1 SV=1	0	22.9523	37.037	5	6	5	1	135	15.268	9.61	14.9535	5
PFDN4	FALSE	High	Master Protein	Q9NQP4	Prefoldin subunit 4 OS=Homo sapiens OX=9606 GN=PFDN4 PE=1 SV=1	0	33.8897	20.8955	3	6	3	1	134	15.305	4.53	19.7406	3
LSM4	FALSE	High	Master Protein	Q9Y4Z0	U6 snRNA-associated Sm-like protein LSm4 OS=Homo sapiens OX=9606 GN=LSM4 PE=1 SV=1	0	17.5865	25.8993	4	7	4	1	139	15.34	9.99	6.0621	4
MRPL41	FALSE	High	Master Protein	Q8IXM3	39S ribosomal protein L41, mitochondrial OS=Homo sapiens OX=9606 GN=MRPL41 PE=1 SV=1	0	24.5813	38.6861	5	6	5	1	137	15.373	9.57	11.2219	5
H3C1	FALSE	High	Master Protein	P68431	Histone H3.1 OS=Homo sapiens OX=9606 GN=H3C1 PE=1 SV=2	0	35.4278	35.2941	8	50	3	1	136	15.394	11.12	60.4638	8
RPS24	FALSE	High	Master Protein	P62847	40S ribosomal protein S24 OS=Homo sapiens OX=9606 GN=RPS24 PE=1 SV=1	0	48.0345	35.3383	5	19	5	1	133	15.413	10.78	46.2328	5
H3-2	FALSE	High	Master Protein	Q5TEC6	Histone HIST2H3PS2 OS=Homo sapiens OX=9606 GN=H3-2 PE=1 SV=1	0	10.6003	30.8824	6	45	1	1	136	15.421	11.27	44.9786	6
RPS19BP1	FALSE	High	Master Protein	Q86WX3	Active regulator of SIRT1 OS=Homo sapiens OX=9606 GN=RPS19BP1 PE=1 SV=1	0	11.3644	19.1176	2	2	2	1	136	15.424	10.74	6.0169	2
NDUFB6	FALSE	High	Master Protein	O95139	NADH dehydrogenase [ubiquinone] 1 beta subcomplex subunit 6 OS=Homo sapiens OX=9606 GN=NDUFB6 PE=1 SV=3	0	17.7129	30.4688	3	6	3	1	128	15.479	9.63	9.15622	3
TOMM22	FALSE	High	Master Protein	Q9NS69	Mitochondrial import receptor subunit TOM22 homolog OS=Homo sapiens OX=9606 GN=TOMM22 PE=1 SV=3	0	56.8409	51.4085	5	14	5	1	142	15.512	4.34	38.327	5
NME2P1	FALSE	High	Master Protein	O60361	Putative nucleoside diphosphate kinase OS=Homo sapiens OX=9606 GN=NME2P1 PE=5 SV=1	0	96.2294	48.1752	5	31	1	1	137	15.519	8.57	87.5909	5
RPS17	FALSE	High	Master Protein	P08708	40S ribosomal protein S17 OS=Homo sapiens OX=9606 GN=RPS17 PE=1 SV=2	0	62.7191	43.7037	5	11	5	1	135	15.54	9.85	31.7835	5
CRABP1	FALSE	High	Master Protein	P29762	Cellular retinoic acid-binding protein 1 OS=Homo sapiens OX=9606 GN=CRABP1 PE=1 SV=2	0	8.73962	16.7883	2	2	2	1	137	15.556	5.38	4.66197	2
FKBP2	FALSE	High	Master Protein	P26885	Peptidyl-prolyl cis-trans isomerase FKBP2 OS=Homo sapiens OX=9606 GN=FKBP2 PE=1 SV=2	0	9.02692	9.15493	2	2	2	1	142	15.639	9.13	5.25364	2
POMP	FALSE	High	Master Protein	Q9Y244	Proteasome maturation protein OS=Homo sapiens OX=9606 GN=POMP PE=1 SV=1	0	27.742	36.8794	4	5	4	1	141	15.779	5.11	10.4072	4
RPL27	FALSE	High	Master Protein	P61353	60S ribosomal protein L27 OS=Homo sapiens OX=9606 GN=RPL27 PE=1 SV=2	0	41.0037	42.6471	5	14	5	1	136	15.788	10.56	33.4158	5
CST3	FALSE	High	Master Protein	P01034	Cystatin-C OS=Homo sapiens OX=9606 GN=CST3 PE=1 SV=1	0	13.0402	19.1781	2	3	2	1	146	15.789	8.75	2.47982	2
RPS23	FALSE	High	Master Protein	P62266	40S ribosomal protein S23 OS=Homo sapiens OX=9606 GN=RPS23 PE=1 SV=3	0	13.838	23.7762	4	6	4	1	143	15.798	10.49	16.5655	4
GOLGA7	FALSE	High	Master Protein	Q7Z5G4	Golgin subfamily A member 7 OS=Homo sapiens OX=9606 GN=GOLGA7 PE=1 SV=2	0	22.8037	30.6569	4	5	4	1	137	15.814	7.05	12.3781	4
RPL32	FALSE	High	Master Protein	P62910	60S ribosomal protein L32 OS=Homo sapiens OX=9606 GN=RPL32 PE=1 SV=2	0	43.8876	12.5926	3	9	3	1	135	15.85	11.33	21.7098	3
NR2C2AP	FALSE	High	Master Protein	Q86WQ0	Nuclear receptor 2C2-associated protein OS=Homo sapiens OX=9606 GN=NR2C2AP PE=1 SV=1	0	9.95076	25.8993	2	3	2	1	139	15.866	6.16	6.43807	2
CARHSP1	FALSE	High	Master Protein	Q9Y2V2	Calcium-regulated heat-stable protein 1 OS=Homo sapiens OX=9606 GN=CARHSP1 PE=1 SV=2	0	16.1029	10.8844	1	3	1	1	147	15.882	8.21	10.4395	1
PPP1R14B	FALSE	High	Master Protein	Q96C90	Protein phosphatase 1 regulatory subunit 14B OS=Homo sapiens OX=9606 GN=PPP1R14B PE=1 SV=3	0	27.7199	17.0068	2	3	2	1	147	15.901	4.86	14.5472	2
SYNJ2BP	FALSE	High	Master Protein	P57105	Synaptojanin-2-binding protein OS=Homo sapiens OX=9606 GN=SYNJ2BP PE=1 SV=2	0	18.6908	31.0345	4	5	4	1	145	15.918	6.3	10.509	4
SOD1	FALSE	High	Master Protein	P00441	Superoxide dismutase [Cu-Zn] OS=Homo sapiens OX=9606 GN=SOD1 PE=1 SV=2	0	20.0633	16.8831	2	10	2	1	154	15.926	6.13	29.0057	2
COTL1	FALSE	High	Master Protein	Q14019	Coactosin-like protein OS=Homo sapiens OX=9606 GN=COTL1 PE=1 SV=3	0	12.4477	26.0563	6	8	6	1	142	15.935	5.67	9.60222	6
MRPL14	FALSE	High	Master Protein	Q6P1L8	39S ribosomal protein L14, mitochondrial OS=Homo sapiens OX=9606 GN=MRPL14 PE=1 SV=1	0	15.7928	29.6552	3	4	3	1	145	15.937	10.24	5.84869	3
CHCHD4	FALSE	High	Master Protein	Q8N4Q1	Mitochondrial intermembrane space import and assembly protein 40 OS=Homo sapiens OX=9606 GN=CHCHD4 PE=1 SV=1	0	28.0966	33.8028	5	5	5	1	142	15.986	4.31	14.6227	5
RPS19	FALSE	High	Master Protein	P39019	40S ribosomal protein S19 OS=Homo sapiens OX=9606 GN=RPS19 PE=1 SV=2	0	51.6101	42.7586	9	24	9	1	145	16.051	10.32	47.6112	9
MRPL27	FALSE	High	Master Protein	Q9P0M9	39S ribosomal protein L27, mitochondrial OS=Homo sapiens OX=9606 GN=MRPL27 PE=1 SV=1	0	10.3206	17.5676	2	2	2	1	148	16.063	10.42	6.75519	2
PDZD11	FALSE	High	Master Protein	Q5EBL8	PDZ domain-containing protein 11 OS=Homo sapiens OX=9606 GN=PDZD11 PE=1 SV=2	0	12.4466	32.8571	3	3	3	1	140	16.121	7.21	11.3489	3
MZT2B	FALSE	High	Master Protein	Q6NZ67	Mitotic-spindle organizing protein 2B OS=Homo sapiens OX=9606 GN=MZT2B PE=1 SV=1	0	24.8016	35.443	4	5	4	1	158	16.216	10.15	13.3518	4
RPS14	FALSE	High	Master Protein	P62263	40S ribosomal protein S14 OS=Homo sapiens OX=9606 GN=RPS14 PE=1 SV=3	0	95.8435	39.7351	8	26	8	1	151	16.263	10.05	80.1784	8
HSPB11	FALSE	High	Master Protein	Q9Y547	Intraflagellar transport protein 25 homolog OS=Homo sapiens OX=9606 GN=HSPB11 PE=1 SV=1	0	31.8255	36.1111	4	4	4	1	144	16.287	5.03	14.2891	4
ARPC5	FALSE	High	Master Protein	O15511	Actin-related protein 2/3 complex subunit 5 OS=Homo sapiens OX=9606 GN=ARPC5 PE=1 SV=3	0	39.2078	45.0331	6	11	5	1	151	16.31	5.67	24.2066	6
C15orf40	FALSE	High	Master Protein	Q8WUR7	UPF0235 protein C15orf40 OS=Homo sapiens OX=9606 GN=C15orf40 PE=1 SV=2	0	9.94271	19.6078	2	2	2	1	153	16.343	9.83	6.40038	2
SKA2	FALSE	Medium	Master Protein	Q8WVK7	Spindle and kinetochore-associated protein 2 OS=Homo sapiens OX=9606 GN=SKA2 PE=1 SV=1	0.0379747	0.914353	5.78512	1	1	1	1	121	14.179	7.33	0	1
UBE2V2	FALSE	High	Master Protein	Q15819	Ubiquitin-conjugating enzyme E2 variant 2 OS=Homo sapiens OX=9606 GN=UBE2V2 PE=1 SV=4	0	43.2172	56.5517	6	11	3	1	145	16.352	8.09	26.572	6
EDF1	FALSE	High	Master Protein	O60869	Endothelial differentiation-related factor 1 OS=Homo sapiens OX=9606 GN=EDF1 PE=1 SV=1	0	17.4834	21.6216	3	5	3	1	148	16.359	9.95	11.8361	3
DNAJC15	FALSE	High	Master Protein	Q9Y5T4	DnaJ homolog subfamily C member 15 OS=Homo sapiens OX=9606 GN=DNAJC15 PE=1 SV=2	0	9.15158	16	2	2	2	1	150	16.373	10.08	5.41368	2
EIF1AY	FALSE	High	Master Protein	O14602	Eukaryotic translation initiation factor 1A, Y-chromosomal OS=Homo sapiens OX=9606 GN=EIF1AY PE=1 SV=4	0	18.043	19.4444	3	4	3	1	144	16.432	5.24	12.6954	3
RPS16	FALSE	High	Master Protein	P62249	40S ribosomal protein S16 OS=Homo sapiens OX=9606 GN=RPS16 PE=1 SV=2	0	37.5382	54.1096	9	24	9	1	146	16.435	10.21	40.6819	9
UBE2V1	FALSE	High	Master Protein	Q13404	Ubiquitin-conjugating enzyme E2 variant 1 OS=Homo sapiens OX=9606 GN=UBE2V1 PE=1 SV=2	0	34.9372	49.6599	6	10	3	1	147	16.484	7.93	23.1764	6
MGST3	FALSE	High	Master Protein	O14880	Microsomal glutathione S-transferase 3 OS=Homo sapiens OX=9606 GN=MGST3 PE=1 SV=1	0	17.9119	18.4211	3	3	3	1	152	16.506	9.38	9.99071	3
RPL27A	FALSE	High	Master Protein	P46776	60S ribosomal protein L27a OS=Homo sapiens OX=9606 GN=RPL27A PE=1 SV=2	0	12.0667	22.973	3	6	3	1	148	16.551	11	12.0295	3
MIX23	FALSE	High	Master Protein	Q4VC31	Protein MIX23 OS=Homo sapiens OX=9606 GN=MIX23 PE=1 SV=1	0	14.4509	27.0833	3	3	3	1	144	16.609	7.81	8.5215	3
PFDN2	FALSE	High	Master Protein	Q9UHV9	Prefoldin subunit 2 OS=Homo sapiens OX=9606 GN=PFDN2 PE=1 SV=1	0	30.6315	44.8052	6	9	6	1	154	16.638	6.58	20.8664	6
CYB5B	FALSE	High	Master Protein	O43169	Cytochrome b5 type B OS=Homo sapiens OX=9606 GN=CYB5B PE=1 SV=3	0	17.5985	26.6667	3	4	3	1	150	16.684	4.97	8.11485	3
NDUFA13	FALSE	High	Master Protein	Q9P0J0	NADH dehydrogenase [ubiquinone] 1 alpha subcomplex subunit 13 OS=Homo sapiens OX=9606 GN=NDUFA13 PE=1 SV=3	0	31.5077	54.1667	7	8	7	1	144	16.688	8.43	16.1662	7
COX5A	FALSE	High	Master Protein	P20674	Cytochrome c oxidase subunit 5A, mitochondrial OS=Homo sapiens OX=9606 GN=COX5A PE=1 SV=2	0	41.7684	32.6667	7	13	7	1	150	16.752	6.79	35.7581	7
EIF5A2	FALSE	High	Master Protein	Q9GZV4	Eukaryotic translation initiation factor 5A-2 OS=Homo sapiens OX=9606 GN=EIF5A2 PE=1 SV=3	0	21.936	20.915	5	15	2	1	153	16.782	5.58	32.777	5
EIF5A	FALSE	High	Master Protein	P63241	Eukaryotic translation initiation factor 5A-1 OS=Homo sapiens OX=9606 GN=EIF5A PE=1 SV=2	0	66.3013	54.5455	9	27	6	1	154	16.821	5.24	64.0169	9
CALM3	FALSE	High	Master Protein	P0DP25	Calmodulin-3 OS=Homo sapiens OX=9606 GN=CALM3 PE=1 SV=1	0	98.6771	54.3624	7	31	7	1	149	16.827	4.22	99.5434	7
MYL6	FALSE	High	Master Protein	P60660	Myosin light polypeptide 6 OS=Homo sapiens OX=9606 GN=MYL6 PE=1 SV=2	0	84.6349	50.9934	8	29	7	1	151	16.919	4.65	67.7012	8
ARPC5L	FALSE	High	Master Protein	Q9BPX5	Actin-related protein 2/3 complex subunit 5-like protein OS=Homo sapiens OX=9606 GN=ARPC5L PE=1 SV=1	0	12.7405	33.9869	4	5	3	1	153	16.931	6.6	6.72984	4
OCIAD2	FALSE	High	Master Protein	Q56VL3	OCIA domain-containing protein 2 OS=Homo sapiens OX=9606 GN=OCIAD2 PE=1 SV=1	0	11.0675	14.2857	2	3	2	1	154	16.943	9.03	8.14537	2
SZRD1	FALSE	High	Master Protein	Q7Z422	SUZ domain-containing protein 1 OS=Homo sapiens OX=9606 GN=SZRD1 PE=1 SV=1	0	29.8353	26.3158	2	4	2	1	152	16.987	8.95	15.0529	2
BUD31	FALSE	High	Master Protein	P41223	Protein BUD31 homolog OS=Homo sapiens OX=9606 GN=BUD31 PE=1 SV=2	0	16.7165	26.3889	4	4	4	1	144	16.989	8.82	11.3429	4
RPS15	FALSE	High	Master Protein	P62841	40S ribosomal protein S15 OS=Homo sapiens OX=9606 GN=RPS15 PE=1 SV=2	0	76.6457	22.069	3	18	3	1	145	17.029	10.39	49.4873	3
NDUFA12	FALSE	High	Master Protein	Q9UI09	NADH dehydrogenase [ubiquinone] 1 alpha subcomplex subunit 12 OS=Homo sapiens OX=9606 GN=NDUFA12 PE=1 SV=1	0	27.7831	47.5862	5	5	5	1	145	17.104	9.63	15.0061	5
UBE2N	FALSE	High	Master Protein	P61088	Ubiquitin-conjugating enzyme E2 N OS=Homo sapiens OX=9606 GN=UBE2N PE=1 SV=1	0	51.4094	43.4211	5	14	5	1	152	17.127	6.57	35.0977	5
POLR2H	FALSE	High	Master Protein	P52434	DNA-directed RNA polymerases I, II, and III subunit RPABC3 OS=Homo sapiens OX=9606 GN=POLR2H PE=1 SV=4	0	12.3228	20	3	3	3	1	150	17.132	4.68	6.43786	3
NME1	FALSE	High	Master Protein	P15531	Nucleoside diphosphate kinase A OS=Homo sapiens OX=9606 GN=NME1 PE=1 SV=1	0	91.2168	59.8684	8	39	4	1	152	17.138	6.19	97.4856	8
HINT2	FALSE	High	Master Protein	Q9BX68	Histidine triad nucleotide-binding protein 2, mitochondrial OS=Homo sapiens OX=9606 GN=HINT2 PE=1 SV=1	0	28.1905	31.2883	3	5	3	1	163	17.151	9.16	12.1909	3
MAGOH	FALSE	High	Master Protein	P61326	Protein mago nashi homolog OS=Homo sapiens OX=9606 GN=MAGOH PE=1 SV=1	0	45.786	49.3151	7	9	7	1	146	17.153	6.11	24.0544	7
RBM3	FALSE	High	Master Protein	P98179	RNA-binding protein 3 OS=Homo sapiens OX=9606 GN=RBM3 PE=1 SV=1	0	31.7707	21.0191	2	9	2	1	157	17.16	8.91	28.2719	2
PLGRKT	FALSE	High	Master Protein	Q9HBL7	Plasminogen receptor (KT) OS=Homo sapiens OX=9606 GN=PLGRKT PE=1 SV=1	0	26.9046	34.0136	5	8	5	1	147	17.19	9.58	12.1746	5
NHP2	FALSE	High	Master Protein	Q9NX24	H/ACA ribonucleoprotein complex subunit 2 OS=Homo sapiens OX=9606 GN=NHP2 PE=1 SV=1	0	16.8708	18.9542	2	3	2	1	153	17.19	8.22	8.7579	2
GLIPR2	FALSE	High	Master Protein	Q9H4G4	Golgi-associated plant pathogenesis-related protein 1 OS=Homo sapiens OX=9606 GN=GLIPR2 PE=1 SV=3	0	14.0709	31.1688	3	3	3	1	154	17.208	9.41	8.2495	3
RPS13	FALSE	High	Master Protein	P62277	40S ribosomal protein S13 OS=Homo sapiens OX=9606 GN=RPS13 PE=1 SV=2	0	45.8013	42.3841	7	16	7	1	151	17.212	10.54	30.0529	7
RPL26	FALSE	High	Master Protein	P61254	60S ribosomal protein L26 OS=Homo sapiens OX=9606 GN=RPL26 PE=1 SV=1	0	16.8088	33.1034	6	10	6	1	145	17.248	10.55	18.1442	6
SSBP1	FALSE	High	Master Protein	Q04837	Single-stranded DNA-binding protein, mitochondrial OS=Homo sapiens OX=9606 GN=SSBP1 PE=1 SV=1	0	38.3226	52.027	7	10	7	1	148	17.249	9.6	24.3986	7
BTF3L4	FALSE	High	Master Protein	Q96K17	Transcription factor BTF3 homolog 4 OS=Homo sapiens OX=9606 GN=BTF3L4 PE=1 SV=1	0	37.0845	41.1392	6	7	6	1	158	17.26	6.35	19.8935	6
NME2	FALSE	High	Master Protein	P22392	Nucleoside diphosphate kinase B OS=Homo sapiens OX=9606 GN=NME2 PE=1 SV=1	0	122.036	60.5263	8	41	1	1	152	17.287	8.41	111.322	8
STMN1	FALSE	High	Master Protein	P16949	Stathmin OS=Homo sapiens OX=9606 GN=STMN1 PE=1 SV=3	0	26.0059	24.8322	5	9	5	1	149	17.292	5.97	18.4312	5
UBE2A	FALSE	High	Master Protein	P49459	Ubiquitin-conjugating enzyme E2 A OS=Homo sapiens OX=9606 GN=UBE2A PE=1 SV=2	0	12.7683	17.7632	2	2	2	1	152	17.305	5.15	7.36688	2
NDUFB11	FALSE	High	Master Protein	Q9NX14	NADH dehydrogenase [ubiquinone] 1 beta subcomplex subunit 11, mitochondrial OS=Homo sapiens OX=9606 GN=NDUFB11 PE=1 SV=1	0	22.4915	34.6405	4	4	4	1	153	17.306	5.22	11.973	4
PFDN5	FALSE	High	Master Protein	Q99471	Prefoldin subunit 5 OS=Homo sapiens OX=9606 GN=PFDN5 PE=1 SV=2	0	51.8232	48.7013	6	10	6	1	154	17.317	6.33	28.3938	6
FAM162A	FALSE	High	Master Protein	Q96A26	Protein FAM162A OS=Homo sapiens OX=9606 GN=FAM162A PE=1 SV=2	0	23.8672	29.8701	4	6	4	1	154	17.331	9.77	11.4342	4
ORMDL2	FALSE	High	Master Protein	Q53FV1	ORM1-like protein 2 OS=Homo sapiens OX=9606 GN=ORMDL2 PE=1 SV=2	0	12.0376	16.9935	2	2	2	1	153	17.352	9.64	6.19586	2
SNRPC	FALSE	High	Master Protein	P09234	U1 small nuclear ribonucleoprotein C OS=Homo sapiens OX=9606 GN=SNRPC PE=1 SV=1	0	12.0892	7.54717	1	2	1	1	159	17.381	9.67	5.74212	1
MRPS12	FALSE	Medium	Master Protein	O15235	28S ribosomal protein S12, mitochondrial OS=Homo sapiens OX=9606 GN=MRPS12 PE=1 SV=1	0.0488312	0.769807	5.7971	1	1	1	1	138	15.163	10.29	0	1
PDE6D	FALSE	High	Master Protein	O43924	Retinal rod rhodopsin-sensitive cGMP 3',5'-cyclic phosphodiesterase subunit delta OS=Homo sapiens OX=9606 GN=PDE6D PE=1 SV=1	0	11.2706	16	2	2	2	1	150	17.409	5.67	4.61225	2
MRPL20	FALSE	High	Master Protein	Q9BYC9	39S ribosomal protein L20, mitochondrial OS=Homo sapiens OX=9606 GN=MRPL20 PE=1 SV=1	0	17.2617	31.5436	4	4	4	1	149	17.432	10.86	7.90492	4
CIAO2B	FALSE	High	Master Protein	Q9Y3D0	Cytosolic iron-sulfur assembly component 2B OS=Homo sapiens OX=9606 GN=CIAO2B PE=1 SV=1	0	27.139	41.7178	4	4	4	1	163	17.652	5.19	13.4071	4
NUDCD2	FALSE	High	Master Protein	Q8WVJ2	NudC domain-containing protein 2 OS=Homo sapiens OX=9606 GN=NUDCD2 PE=1 SV=1	0	10.9704	17.8344	2	2	2	1	157	17.665	5.07	6.02251	2
RPL23A	FALSE	High	Master Protein	P62750	60S ribosomal protein L23a OS=Homo sapiens OX=9606 GN=RPL23A PE=1 SV=1	0	49.1203	46.7949	9	23	9	1	156	17.684	10.45	52.6429	9
RPS18	FALSE	High	Master Protein	P62269	40S ribosomal protein S18 OS=Homo sapiens OX=9606 GN=RPS18 PE=1 SV=3	0	46.5987	44.0789	10	28	10	1	152	17.708	10.99	47.2216	10
LAMTOR1	FALSE	High	Master Protein	Q6IAA8	Ragulator complex protein LAMTOR1 OS=Homo sapiens OX=9606 GN=LAMTOR1 PE=1 SV=2	0	25.9207	49.0683	5	6	5	1	161	17.734	5.15	13.9909	5
MAFF	FALSE	High	Master Protein	Q9ULX9	Transcription factor MafF OS=Homo sapiens OX=9606 GN=MAFF PE=1 SV=2	0	9.9958	19.5122	3	4	2	1	164	17.749	9.8	4.84721	3
UBL4A	FALSE	High	Master Protein	P11441	Ubiquitin-like protein 4A OS=Homo sapiens OX=9606 GN=UBL4A PE=1 SV=1	0	20.5752	33.758	5	5	5	1	157	17.766	8.66	12.0369	5
RPL24	FALSE	High	Master Protein	P83731	60S ribosomal protein L24 OS=Homo sapiens OX=9606 GN=RPL24 PE=1 SV=1	0	15.6408	19.1083	3	5	3	1	157	17.768	11.25	11.2674	3
MRPL23	FALSE	High	Master Protein	Q16540	39S ribosomal protein L23, mitochondrial OS=Homo sapiens OX=9606 GN=MRPL23 PE=1 SV=1	0	9.54021	15.0327	2	2	2	1	153	17.77	9.69	3.43903	2
RPL12	FALSE	High	Master Protein	P30050	60S ribosomal protein L12 OS=Homo sapiens OX=9606 GN=RPL12 PE=1 SV=1	0	29.6507	28.4848	4	8	4	1	165	17.808	9.42	25.2681	4
RNASEH2C	FALSE	High	Master Protein	Q8TDP1	Ribonuclease H2 subunit C OS=Homo sapiens OX=9606 GN=RNASEH2C PE=1 SV=1	0	21.1146	34.1463	5	5	5	1	164	17.829	5.03	13.4881	5
UBE2L3	FALSE	High	Master Protein	P68036	Ubiquitin-conjugating enzyme E2 L3 OS=Homo sapiens OX=9606 GN=UBE2L3 PE=1 SV=1	0	43.2287	37.013	5	11	5	1	154	17.85	8.51	30.3573	5
ISG15	FALSE	High	Master Protein	P05161	Ubiquitin-like protein ISG15 OS=Homo sapiens OX=9606 GN=ISG15 PE=1 SV=5	0	19.314	25.4545	3	4	3	1	165	17.876	7.44	12.1787	3
BAP18	FALSE	High	Master Protein	Q8IXM2	Chromatin complexes subunit BAP18 OS=Homo sapiens OX=9606 GN=BAP18 PE=1 SV=1	0	40.5629	52.907	6	7	6	1	172	17.889	7.33	23.3937	6
RPS27A	FALSE	High	Master Protein	P62979	Ubiquitin-40S ribosomal protein S27a OS=Homo sapiens OX=9606 GN=RPS27A PE=1 SV=2	0	39.9634	33.9744	7	34	7	1	156	17.953	9.64	55.7389	7
UBE2I	FALSE	High	Master Protein	P63279	SUMO-conjugating enzyme UBC9 OS=Homo sapiens OX=9606 GN=UBE2I PE=1 SV=1	0	36.0151	29.1139	6	9	6	1	158	17.995	8.66	20.7352	6
PPIA	FALSE	High	Master Protein	P62937	Peptidyl-prolyl cis-trans isomerase A OS=Homo sapiens OX=9606 GN=PPIA PE=1 SV=2	0	74.9294	35.7576	8	60	8	1	165	18.001	7.81	90.9989	8
TIMM17A	FALSE	High	Master Protein	Q99595	Mitochondrial import inner membrane translocase subunit Tim17-A OS=Homo sapiens OX=9606 GN=TIMM17A PE=1 SV=1	0	9.79806	12.8655	1	1	1	1	171	18.012	7.87	4.50065	1
ACP1	FALSE	High	Master Protein	P24666	Low molecular weight phosphotyrosine protein phosphatase OS=Homo sapiens OX=9606 GN=ACP1 PE=1 SV=3	0	22.749	31.6456	4	5	4	1	158	18.031	6.74	14.005	4
CZIB	FALSE	High	Master Protein	Q9NWV4	CXXC motif containing zinc binding protein OS=Homo sapiens OX=9606 GN=CZIB PE=1 SV=1	0	12.9333	25	2	2	2	1	160	18.037	5.01	7.17547	2
PPIL3	FALSE	High	Master Protein	Q9H2H8	Peptidyl-prolyl cis-trans isomerase-like 3 OS=Homo sapiens OX=9606 GN=PPIL3 PE=1 SV=1	0	22.6095	34.1615	4	4	4	1	161	18.143	6.79	12.5762	4
PPIL1	FALSE	High	Master Protein	Q9Y3C6	Peptidyl-prolyl cis-trans isomerase-like 1 OS=Homo sapiens OX=9606 GN=PPIL1 PE=1 SV=1	0	28.0478	20.4819	3	5	3	1	166	18.225	7.99	15.2644	3
PIN1	FALSE	High	Master Protein	Q13526	Peptidyl-prolyl cis-trans isomerase NIMA-interacting 1 OS=Homo sapiens OX=9606 GN=PIN1 PE=1 SV=1	0	56.7946	50.3067	5	10	5	1	163	18.232	8.82	31.8357	5
UXT	FALSE	High	Master Protein	Q9UBK9	Protein UXT OS=Homo sapiens OX=9606 GN=UXT PE=1 SV=1	0	8.96104	21.0191	3	3	3	1	157	18.235	7.59	4.25395	3
TIMM17B	FALSE	High	Master Protein	O60830	Mitochondrial import inner membrane translocase subunit Tim17-B OS=Homo sapiens OX=9606 GN=TIMM17B PE=1 SV=1	0	15.8057	30.2326	3	3	3	1	172	18.261	9.03	9.22977	3
MRPL50	FALSE	High	Master Protein	Q8N5N7	39S ribosomal protein L50, mitochondrial OS=Homo sapiens OX=9606 GN=MRPL50 PE=1 SV=2	0	26.234	29.1139	3	4	3	1	158	18.313	7.88	11.9938	3
TRIR	FALSE	High	Master Protein	Q9BQ61	Telomerase RNA component interacting RNase OS=Homo sapiens OX=9606 GN=TRIR PE=1 SV=1	0	11.9372	21.5909	3	3	3	1	176	18.408	9.44	9.48655	3
RPS11	FALSE	High	Master Protein	P62280	40S ribosomal protein S11 OS=Homo sapiens OX=9606 GN=RPS11 PE=1 SV=3	0	17.3641	27.2152	7	9	7	1	158	18.419	10.3	7.69226	7
ATP5PD	FALSE	High	Master Protein	O75947	ATP synthase subunit d, mitochondrial OS=Homo sapiens OX=9606 GN=ATP5PD PE=1 SV=3	0	81.8313	72.6708	11	19	11	1	161	18.479	5.3	43.8814	11
NUDT10	FALSE	High	Master Protein	Q8NFP7	Diphosphoinositol polyphosphate phosphohydrolase 3-alpha OS=Homo sapiens OX=9606 GN=NUDT10 PE=1 SV=1	0	10.1682	18.9024	3	3	2	1	164	18.488	5.68	5.22826	3
CFL1	FALSE	High	Master Protein	P23528	Cofilin-1 OS=Homo sapiens OX=9606 GN=CFL1 PE=1 SV=3	0	47.9294	42.1687	6	19	4	1	166	18.491	8.09	34.7963	6
DSTN	FALSE	High	Master Protein	P60981	Destrin OS=Homo sapiens OX=9606 GN=DSTN PE=1 SV=3	0	13.2165	15.7576	3	5	3	1	165	18.493	7.85	9.24558	3
RPL21	FALSE	High	Master Protein	P46778	60S ribosomal protein L21 OS=Homo sapiens OX=9606 GN=RPL21 PE=1 SV=2	0	37.9381	28.125	5	13	5	1	160	18.553	10.49	33.1151	5
NUDT15	FALSE	High	Master Protein	Q9NV35	Nucleotide triphosphate diphosphatase NUDT15 OS=Homo sapiens OX=9606 GN=NUDT15 PE=1 SV=1	0	14.4032	15.2439	2	3	2	1	164	18.597	6.14	8.89224	2
AP1S2	FALSE	High	Master Protein	P56377	AP-1 complex subunit sigma-2 OS=Homo sapiens OX=9606 GN=AP1S2 PE=1 SV=1	0	14.7334	25.4777	4	4	3	1	157	18.603	5.47	6.5879	4
CIRBP	FALSE	High	Master Protein	Q14011	Cold-inducible RNA-binding protein OS=Homo sapiens OX=9606 GN=CIRBP PE=1 SV=1	0	16.1799	26.1628	4	5	4	1	172	18.637	9.51	10.5706	4
SKP1	FALSE	High	Master Protein	P63208	S-phase kinase-associated protein 1 OS=Homo sapiens OX=9606 GN=SKP1 PE=1 SV=2	0	29.4708	33.1288	4	7	4	1	163	18.646	4.54	20.8989	4
DCTPP1	FALSE	High	Master Protein	Q9H773	dCTP pyrophosphatase 1 OS=Homo sapiens OX=9606 GN=DCTPP1 PE=1 SV=1	0	22.5244	27.0588	5	6	5	1	170	18.669	5.03	14.0167	5
PTGES3	FALSE	High	Master Protein	Q15185	Prostaglandin E synthase 3 OS=Homo sapiens OX=9606 GN=PTGES3 PE=1 SV=1	0	17.5374	28.125	4	4	4	1	160	18.685	4.54	8.53744	4
AP1S1	FALSE	High	Master Protein	P61966	AP-1 complex subunit sigma-1A OS=Homo sapiens OX=9606 GN=AP1S1 PE=1 SV=1	0	11.5109	14.557	2	2	1	1	158	18.721	5.73	3.92519	2
CFL2	FALSE	High	Master Protein	Q9Y281	Cofilin-2 OS=Homo sapiens OX=9606 GN=CFL2 PE=1 SV=1	0	48.5429	50.6024	6	12	4	1	166	18.725	7.88	25.3321	6
SNX3	FALSE	High	Master Protein	O60493	Sorting nexin-3 OS=Homo sapiens OX=9606 GN=SNX3 PE=1 SV=3	0	21.5347	33.9506	7	8	5	1	162	18.751	8.66	17.5829	7
CENPA	FALSE	Medium	Master Protein	P49450	Histone H3-like centromeric protein A OS=Homo sapiens OX=9606 GN=CENPA PE=1 SV=1	0.0286929	0.991826	4.28571	1	1	1	1	140	15.981	11.71	1.86662	1
MYDGF	FALSE	High	Master Protein	Q969H8	Myeloid-derived growth factor OS=Homo sapiens OX=9606 GN=MYDGF PE=1 SV=1	0	24.7154	20.8092	3	7	3	1	173	18.783	6.68	17.0029	3
CGGBP1	FALSE	High	Master Protein	Q9UFW8	CGG triplet repeat-binding protein 1 OS=Homo sapiens OX=9606 GN=CGGBP1 PE=1 SV=2	0	9.46095	19.7605	3	3	3	1	167	18.809	8.95	6.53696	3
ARL2BP	FALSE	High	Master Protein	Q9Y2Y0	ADP-ribosylation factor-like protein 2-binding protein OS=Homo sapiens OX=9606 GN=ARL2BP PE=1 SV=1	0	16.0605	19.0184	3	4	3	1	163	18.81	4.35	4.52718	3
NENF	FALSE	High	Master Protein	Q9UMX5	Neudesin OS=Homo sapiens OX=9606 GN=NENF PE=1 SV=1	0	16.5093	25	3	3	3	1	172	18.845	5.69	6.50969	3
GCSH	FALSE	High	Master Protein	P23434	Glycine cleavage system H protein, mitochondrial OS=Homo sapiens OX=9606 GN=GCSH PE=1 SV=2	0	22.4888	11.5607	1	4	1	1	173	18.873	4.88	14.1414	1
SNX12	FALSE	High	Master Protein	Q9UMY4	Sorting nexin-12 OS=Homo sapiens OX=9606 GN=SNX12 PE=1 SV=4	0	14.8206	33.3333	6	6	4	1	162	18.873	8.44	11.1033	6
RPS10	FALSE	High	Master Protein	P46783	40S ribosomal protein S10 OS=Homo sapiens OX=9606 GN=RPS10 PE=1 SV=1	0	42.9574	32.7273	6	21	6	1	165	18.886	10.15	53.5124	6
PCNP	FALSE	High	Master Protein	Q8WW12	PEST proteolytic signal-containing nuclear protein OS=Homo sapiens OX=9606 GN=PCNP PE=1 SV=2	0	33.5435	24.7191	3	5	3	1	178	18.913	7.49	12.2008	3
LGALSL	FALSE	High	Master Protein	Q3ZCW2	Galectin-related protein OS=Homo sapiens OX=9606 GN=LGALSL PE=1 SV=2	0	10.9969	19.186	2	2	2	1	172	18.974	5.35	7.83866	2
SSR4	FALSE	High	Master Protein	P51571	Translocon-associated protein subunit delta OS=Homo sapiens OX=9606 GN=SSR4 PE=1 SV=1	0	21.7038	30.6358	4	8	4	1	173	18.987	6.15	18.0544	4
NME3	FALSE	High	Master Protein	Q13232	Nucleoside diphosphate kinase 3 OS=Homo sapiens OX=9606 GN=NME3 PE=1 SV=2	0	12.2509	20.1183	3	3	3	1	169	19.003	7.84	6.64255	3
DNPH1	FALSE	High	Master Protein	O43598	2'-deoxynucleoside 5'-phosphate N-hydrolase 1 OS=Homo sapiens OX=9606 GN=DNPH1 PE=1 SV=1	0	14.3126	24.1379	3	3	3	1	174	19.097	5.05	7.36189	3
CUTA	FALSE	High	Master Protein	O60888	Protein CutA OS=Homo sapiens OX=9606 GN=CUTA PE=1 SV=2	0	23.1313	15.6425	3	6	3	1	179	19.104	5.5	12.8242	3
[truncated: 3,213 more rows]
