# Supplementary material for: Targeting EZH2-driven cholesterol metabolic vulnerability through Napabucasin suppresses ovarian cancer metastasis
Source: Cell Death Dis. 2026 Jun 27;17(1):603. doi: 10.1038/s41419-026-08894-9 (PMC13315729; doi:10.1038/s41419-026-08894-9)
Supplement: Supplementary file 17 — Supplementary Table 6 [file 41419_2026_8894_MOESM17_ESM.xlsx]

## Sheet: EZH2-CCK8
HEY															Cell counting (x103)
Days	oeNC						oeEZH2								HEY
0	0.2178	0.2099	0.2093	0.1982	0.207	0.207	0.2282	0.217	0.2131	0.1984	0.21	0.2125			Days	oeNC					oeEZH2
1	0.2802	0.2991	0.3169	0.2847	0.2699	0.2861	0.3476	0.3444	0.3163	0.3047	0.3103	0.3131			0	1	1	1	1	1	1	1	1	1	1
2	0.5135	0.4989	0.5099	0.555	0.538	0.5216	0.7199	0.6654	0.6722	0.6623	0.6695	0.6722			1	2.17	2.17	1.73	1..87	1.73	2.12	2.21	2.27	1.87	1.9
3	0.8166	0.8149	0.7902	0.8917	0.9184	0.9833	1.1951	1.1497	1.1704	1.1436	1.2215	1.3623			2	4.63	4.37	4.44	4.17	4.34	5.07	5.03	4.96	5.57	5.63
4	1.8264	1.8427	1.8986	1.7877	1.8087	1.784	2.3144	2.4208	2.4365	2.3512	2.5458	2.4759			3	6.07	6.63	6.5	6.93	6.97	8.98	8.56	9.97	8.63	8.17
															4	9.97	8.67	9.93	9.77	9.9	11.7	11.3	12.2	12.3	11.6
SKOV3															Cell counting (x103)
Days	oeNC						oeEZH2								SKOV3
0	0.3002	0.2794	0.277	0.2819	0.2837	0.2788	0.2722	0.2865	0.3027	0.318	0.3372	0.2985			Days	oeNC					oeEZH2
1	0.3562	0.3543	0.3546	0.3342	0.3523	0.3143	0.3773	0.3889	0.4052	0.3586	0.3827	0.4083			0	1	1	1	1	1	1	1	1	1	1
2	0.6542	0.5901	0.5749	0.5731	0.5914	0.6326	0.7176	0.7071	0.7541	0.7089	0.7263	0.7395			1	1.72	1.73	1.63	1.71	1.82	1.93	1.9	2.06	1.85	1.71
3	0.9865	0.8653	0.9314	0.9087	0.8815	0.856	1.1413	1.1018	1.1075	1.1598	1.1475	1.1692			2	3.47	3.52	3.2	3.31	3.03	3.82	4.37	3.52	5.23	3.93
4	1.3675	1.3057	1.228	1.2311	1.2406	1.3771	1.586	1.5698	1.5552	1.5884	1.5634	1.6414			3	5.02	5.6	5.33	5.46	5.26	6.97	7.32	6.9	6.62	6.94
															4	9.08	9.67	8.03	9.47	9.61	11.4	11.7	10.7	10.3	11.4
OV90
Days	oeNC						oeEZH2
0	0.34	0.3121	0.3223	0.3316	0.3439	0.3235	0.351	0.3278	0.3348	0.3527	0.3565	0.3322
1	0.354	0.3447	0.3394	0.3498	0.3282	0.3309	0.3687	0.3723	0.4032	0.3851	0.3849	0.3741
2	0.4853	0.447	0.4785	0.4723	0.4929	0.4897	0.6182	0.585	0.6148	0.6135	0.6152	0.6019
3	0.9482	0.9334	0.8803	0.9383	0.9586	0.9421	1.4249	1.3399	1.2858	1.2943	1.3066	1.3263
4	1.2783	1.3986	1.3467	1.3876	1.4491	1.4318	2.1204	2.0648	2.0748	2.0822	2.0349	2.1012
	OVCAR8-EZH2
Days	shNC						sh4						sh5
D0	0.2002	0.1957	0.2011	0.1829	0.1964		0.2014	0.1932	0.2096	0.2132	0.1804		0.1983	0.1991	0.2131	0.2001	0.1781
D1	0.2636	0.3538	0.3381	0.3159	0.3175		0.2779	0.3185	0.3241	0.3277	0.2878		0.2691	0.295	0.2672	0.2631	0.2865
D2	0.5582	0.7594	0.6492	0.7465	0.436		0.4612	0.4024	0.5037	0.6222	0.6287		0.364	0.58064	0.5567	0.3124	0.499
D3	0.9698	0.8324	1.2416	1.1607	0.7299		0.7224	0.7119	0.8153	0.6737	0.5188		0.5966	0.6497	0.5788	0.4036	0.6848
D4	1.6616	1.7004	1.8709	1.1206	1.3379		1.1072	1.2193	1.3012	0.7888	0.9947		0.9793	0.8234	1.1255	0.9925	0.7947
D5	2.4139	2.612	2.3321	2.006	2.2138		1.968	1.8231	1.667	1.7034	1.367		1.5186	1.3523	1.5432	1.1366	1.3809
	A2780-EZH2
Days	shNC						sh4						sh5
D0	0.1977	0.1999	0.1965	0.2097	0.2087		0.19667	0.2099	0.2186	0.1919	0.1998		0.1993	0.2016	0.2085	0.2123	0.1998
D1	0.5062	0.5384	0.5573	0.512	0.3491		0.4728	0.4953	0.4177	0.5066	0.4944		0.4678	0.4113	0.379	0.3904	0.484
D2	0.6047	0.8953	0.9549	1.0473	1.0041		0.7859	0.8623	0.6433	0.8237	0.9588		0.7486	0.8316	0.7148	0.5127	0.5556
D3	1.0238	1.4552	1.6815	1.5778	1.7762		1.2392	1.2715	1.3689	0.9745	1.3686		1.0539	0.8896	1.1937	1.3006	0.9485
D4	2.0295	2.1443	2.341	2.6524	2.7311		2.0685	2.1203	1.703	1.8161	2.0925		1.6462	1.3709	1.8739	1.9318	1.8401
D5	2.9106	3.1387	3.5248	3.6084	3.2288		2.6481	3.0393	2.9421	2.6369	2.8439		2.0661	2.2526	2.4738	2.4531	2.7975
ES-2
Days	shNC						sh4						sh5
0	0.2166	0.1973	0.2116	0.218	0.2259	0.2201	0.2313	0.212	0.2278	0.2278	0.2353	0.2109	0.2283	0.2099	0.2171	0.227	0.2322	0.2286
1	0.3078	0.2899	0.2755	0.2871	0.2963	0.2894	0.2877	0.3083	0.2988	0.3035	0.2939	0.2835	0.2888	0.288	0.2912	0.2736	0.2929	0.2819
2	0.4877	0.5114	0.5198	0.4727	0.4597	0.4962	0.4373	0.457	0.439	0.4378	0.4627	0.4471	0.3902	0.4355	0.4503	0.364	0.361	0.3712
3	0.8729	0.9423	0.8965	0.895	0.8522	0.8817	0.655	0.616	0.7556	0.839	0.8091	0.7982	0.673	0.7241	0.7251	0.6956	0.6621	0.6831
4	1.4603	1.4122	1.4863	1.5239	1.4055	1.5021	1.1996	1.2124	1.1609	1.0318	1.14637	1.0974	1.0627	0.9423	0.9437	1.0454	0.984	1.0102
HEY
Days	oeNC					oeEZH2					oeEZH2
											shNC					shRAP1A#1					shRAP1A#3
0	0.1629	0.1532	0.1675	0.1609	0.1701	0.1615	0.1474	0.1444	0.1476	0.1623	0.1397	0.1322	0.1355	0.1378	0.1456	0.1472	0.1411	0.1412	0.1423	0.1505	0.1402	0.1446	0.1345	0.1572	0.1404
1	0.2682	0.2561	0.2491	0.2274	0.2376	0.2822	0.3074	0.2898	0.2643	0.2706	0.2931	0.2997	0.2718	0.2808	0.2848	0.1921	0.2086	0.2046	0.1901	0.1925	0.1777	0.1778	0.1853	0.1714	0.1757
2	0.4137	0.3826	0.3939	0.3812	0.2946	0.4132	0.4641	0.4628	0.4547	0.486	0.43003	0.4754	0.4661	0.4971	0.4292	0.2347	0.2664	0.2566	0.2888	0.2964	0.2852	0.2365	0.2702	0.2717	0.2838
3	0.7402	0.7912	0.7762	0.7833	0.8003	0.8854	0.8926	0.88003	0.88097	0.877	0.8398	0.8856	0.86068	0.85508	0.6337	0.5007	0.4701	0.4039	0.4696	0.4473	0.5077	0.4521	0.4799	0.5005	0.503
4	0.9404	0.9902	0.8973	1.1088	0.9751	1.2381	1.21014	1.29952	1.2298	1.3331	1.1381	1.11014	1.17952	1.2636	1.10331	0.5926	0.5813	0.5936	0.5933	0.593	0.5815	0.5755	0.5978	0.5835	0.6513
5	1.3268	1.3072	1.3636	1.4612	1.3122	1.6309	1.6308	1.5126	1.5725	1.6421	1.4295	1.4936	1.5832	1.6288	1.5005	1.1657	0.851	0.9199	0.9902	1.1298	1.0213	1.0487	0.9543	0.9875	1.1464
SKOV3
Days	oeNC					oeEZH2					oeEZH2
											shNC					shRAP1A#1					shRAP1A#3
0	0.163	0.1711	0.1786	0.1795	0.1768	0.1822	0.1768	0.1856	0.1956	0.1802	0.1843	0.1794	0.1752	0.1732	0.1387	0.1871	0.1942	0.198	0.1983	0.1958	0.171	0.1942	0.1809	0.1831	0.1858
1	0.217	0.2132	0.2281	0.1988	0.2085	0.2598	0.2519	0.2475	0.2397	0.246	0.2317	0.2265	0.2257	0.2115	0.2178	0.2053	0.2032	0.1944	0.1934	0.1987	0.2153	0.2132	0.2134	0.1934	0.1932
2	0.2869	0.2694	0.2704	0.2622	0.2679	0.3552	0.3234	0.3323	0.3507	0.3246	0.318	0.3365	0.3046	0.3061	0.3168	0.2338	0.2325	0.2128	0.2061	0.2226	0.24389	0.25285	0.25128	0.2612	0.2226
3	0.4838	0.4715	0.4707	0.4731	0.4592	0.6179	0.5731	0.567	0.5513	0.6234	0.5491	0.5812	0.5967	0.5415	0.5282	0.3726	0.3114	0.3658	0.3207	0.3841	0.3976	0.3914	0.3958	0.3727	0.3841
4	0.944	0.9802	0.9801	1.0825	0.9687	1.113	1.1385	1.1173	1.0798	1.0622	1.0936	1.0999	0.9985	1.0977	0.9461	0.8361	0.766	0.7506	0.8945	0.6844	0.9836	0.9066	0.8006	0.905	0.904
5	1.7144	1.6655	1.7316	1.7623	1.7789	1.9768	1.9641	1.8776	1.9701	2.0084	1.768	1.8641	1.8776	1.9701	1.7967	1.4823	1.4148	1.3776	1.5701	1.4302	1.5823	1.6412	1.7611	1.5701	1.5023
OV90
Days	oeNC					oeEZH2					oeEZH2
											shNC					shRAP1A#1					shRAP1A#3
0	0.1589	0.1611	0.1626	0.171	0.1596	0.1532	0.1551	0.1603	0.1685	0.1522	0.1678	0.1547	0.161	0.1628	0.1682	0.1619	0.151	0.1539	0.1594	0.1658	0.1674	0.1604	0.164	0.167	0.1722
1	0.2222	0.2405	0.2336	0.231	0.2218	0.2316	0.2418	0.2122	0.2246	0.2289	0.2255	0.2446	0.2432	0.2249	0.2299	0.2239	0.2329	0.2461	0.2316	0.2331	0.2486	0.2484	0.2606	0.253	0.2463
2	0.3488	0.3435	0.3332	0.3409	0.3547	0.4025	0.4182	0.4166	0.4369	0.4197	0.4023	0.413	0.4061	0.418	0.4278	0.3462	0.3487	0.3929	0.3958	0.3832	0.3412	0.3438	0.3526	0.3381	0.3468
3	0.5367	0.5988	0.5665	0.5988	0.6308	0.642	0.6181	0.6302	0.6351	0.6538	0.6459	0.5843	0.5992	0.6602	0.6392	0.5289	0.4984	0.5164	0.5157	0.4865	0.4512	0.396	0.4079	0.4022	0.4031
4	1.1121	1.1122	1.0846	1.0348	1.1206	1.1722	1.2468	1.2106	1.2301	1.2203	1.2565	1.172	1.2301	1.2098	1.1887	0.9508	0.9082	0.9326	0.9679	0.9216	0.7253	0.6862	0.6827	0.6725	0.6699
5	1.4004	1.2388	1.3092	1.3513	1.2339	1.5703	1.4598	1.3752	1.4711	1.4496	1.6888	1.6775	1.5791	1.5439	1.6639	1.1149	1.014	1.1374	1.087	1.0502	0.8156	0.7743	0.8087	0.7469	0.7789
HEY
Days	oeNC					oeEZH2					oeEZH2
											shNC					shAPOA2#2					shAPOA2#3
0	0.3657	0.3549	0.3509	0.364	0.3681	0.3807	0.3734	0.3776	0.3773	0.3815	0.3904	0.3918	0.3824	0.3849	0.3956	0.3927	0.3757	0.3892	0.3874	0.4013	0.3879	0.3768	0.3831	0.3859	0.388
1	0.4343	0.4182	0.43	0.4281	0.4519	0.5005	0.4902	0.5051	0.504	0.5018	0.4754	0.4791	0.4595	0.4546	0.472	0.444	0.4452	0.4596	0.4542	0.4422	0.4039	0.3994	0.4139	0.3986	0.4008
2	0.6785	0.7469	0.7098	0.7211	0.7671	0.918	0.9168	0.8649	0.8629	0.8063	0.8715	0.8014	0.8367	0.854	0.8357	0.7277	0.6445	0.6338	0.6562	0.6145	0.5811	0.5631	0.5906	0.5742	0.5698
3	1.3523	1.3039	1.3528	1.3751	1.3756	1.5802	1.5385	1.4992	1.5805	1.5103	1.6284	1.4844	1.4789	1.5275	1.4101	1.1241	1.0572	1.083	1.1083	1.111	0.9049	0.8776	0.9003	0.8644	0.9326
4	2.3288	2.2965	2.33252	2.192	2.166	2.5548	2.6244	2.5229	2.4454	2.4125	2.4533	2.4286	2.3848	2.3095	2.422	1.7847	1.8424	1.7678	1.8096	1.7464	1.369	1.3743	1.4062	1.2937	1.3938
5	2.9875	2.9756	3.0572	2.9077	2.6527	3.4253	3.3965	3.1015	3.3037	3.4978	3.1052	3.184	2.9819	3.3142	3.2011	2.268	2.2021	2.2336	2.1827	2.2546	2.0936	2.0887	2.1185	2.1222	2.0982
SKOV3
Days	oeNC					oeEZH2					oeEZH2
											shNC					shAPOA2#1					shAPOA2#3
0	0.291	0.2673	0.2697	0.2771	0.2895	0.2889	0.267	0.2691	0.2849	0.2852	0.3043	0.2791	0.2797	0.2943	0.3055	0.2789	0.2555	0.2613	0.2693	0.2803	0.2874	0.2594	0.2678	0.2817	0.2841
1	0.3144	0.3088	0.2808	0.2692	0.2946	0.3365	0.3263	0.3264	0.3061	0.3171	0.3433	0.3248	0.3238	0.3153	0.3171	0.2943	0.2953	0.2963	0.2819	0.2829	0.3323	0.3214	0.3294	0.3133	0.3126
2	0.4092	0.4148	0.3947	0.3985	0.4071	0.4041	0.4196	0.4338	0.3936	0.393	0.3957	0.3996	0.4119	0.4276	0.3903	0.3399	0.3565	0.3737	0.3866	0.3756	0.3493	0.3784	0.3837	0.3833	0.3977
3	0.6184	0.6183	0.6218	0.5808	0.6175	0.6898	0.6609	0.7216	0.6812	0.6756	0.6098	0.6589	0.7047	0.6749	0.6928	0.5371	0.5603	0.5299	0.5076	0.5246	0.6105	0.5881	0.589	0.6033	0.5753
4	0.913	0.9729	0.922	0.9831	1.0673	1.103	1.1511	1.0909	1.138	1.1306	1.0461	1.0129	1.0104	0.9145	1.0569	0.8744	0.8217	0.8014	0.8028	0.8205	0.9137	0.8745	0.823	0.9259	0.8662
5	1.2983	1.3672	1.3398	1.4814	1.335	1.5491	1.4872	1.5687	1.49	1.5426	1.3839	1.4242	1.4773	1.4851	1.5619	1.1405	1.1676	1.1382	1.1455	1.1252	1.2559	1.1803	1.2423	1.2834	1.2938
OV90
Days	oeNC					oeEZH2					oeEZH2
											shNC					shAPOA2#1					shAPOA2#3
0	0.2394	0.2444	0.2609	0.2429	0.2473	0.2461	0.2694	0.2817	0.2588	0.2566	0.2241	0.2474	0.2433	0.2336	0.2265	0.2285	0.2394	0.2485	0.234	0.2339	0.2433	0.2617	0.2699	0.2273	0.2304
1	0.2647	0.2436	0.2483	0.2611	0.2664	0.2959	0.2577	0.2579	0.271	0.2734	0.2808	0.2507	0.2518	0.2639	0.2671	0.2655	0.2498	0.2536	0.2643	0.2645	0.259	0.2472	0.2776	0.2608	0.2682
2	0.4019	0.3757	0.3963	0.4145	0.3848	0.5118	0.4756	0.4621	0.4496	0.475	0.4329	0.4365	0.4193	0.4333	0.436	0.3459	0.349	0.3511	0.3502	0.3529	0.3582	0.3591	0.3611	0.331	0.3496
3	0.4767	0.5333	0.5527	0.5445	0.5261	0.6946	0.6629	0.6477	0.6521	0.6175	0.6559	0.6274	0.5978	0.657	0.6588	0.4723	0.4629	0.4397	0.4499	0.4611	0.4463	0.4182	0.418	0.4292	0.4292
4	0.954	0.9351	0.9437	0.9577	0.9558	1.1495	1.0805	1.0836	1.1959	0.9881	1.0289	1.0459	1.1177	0.936	1.0674	0.7746	0.8168	0.7079	0.7751	0.7885	0.7326	0.7285	0.7542	0.7218	0.7778
5	1.3243	1.1891	1.167	1.1686	1.1938	1.4381	1.5096	1.4047	1.3188	1.3874	1.3271	1.4666	1.2849	1.3473	1.3609	0.9138	0.9487	0.9289	0.9138	0.8878	0.8952	0.8327	0.9819	0.8856	0.9341
	OVCAR8-EZH2
	sh1												sh2
Days	DOX-						DOX+						DOX-						DOX+
D0	0.1914	0.1963	0.1988	0.1865	0.1895		0.1932	0.1897	0.1895	0.1911	0.1912		0.1954	0.1937	0.1858	0.1992	0.1909		0.2001	0.1922	0.1938	0.1962	0.1948
D1	0.3296	0.3341	0.389	0.2973	0.3558		0.2858	0.2867	0.3172	0.3149	0.3085		0.2919	0.3253	0.3657	0.3592	0.3622		0.2905	0.2878	0.3098	0.3177	0.2892
D2	0.6154	0.6936	0.8008	0.7485	0.7813		0.6095	0.5519	0.4954	0.4792	0.5571		0.8527	0.7056	0.8748	0.6262	0.7225		0.4995	0.5308	0.5177	0.4274	0.5046
D3	1.0223	1.2636	1.3799	0.9546	0.9252		0.8744	0.7601	0.6552	0.5482	0.6955		1.4148	1.2153	1.3829	1.0553	0.96		0.6781	0.6611	0.5907	0.7188	0.6321
D4	1.8348	2.0424	2.0873	1.9669	1.6848		1.3842	1.1276	1.2003	0.984	1.373		1.9602	2.1559	2.0029	2.2103	1.9151		1.0379	1.1162	1.275	0.9087	0.8235
D5	2.7397	2.6873	2.9272	2.6355	2.1644		2.1388	1.5738	1.9021	1.8984	1.8385		2.705	2.6596	3.0034	2.8567	2.5946		1.764	1.6338	1.9318	1.5717	1.6
	A2780-EZH2
	sh1												sh2
Days	DOX-						DOX+						DOX-						DOX+
D0	0.1811	0.2092	0.185	0.1861	0.1703		0.1928	0.1763	0.177	0.19	0.1884		0.1992	0.1987	0.2068	0.1804	0.1855		0.1843	0.208	0.2098	0.1952	0.2041
D1	0.5807	0.6107	0.5888	0.6018	0.4846		0.5953	0.5052	0.5195	0.5708	0.5524		0.5929	0.5955	0.6164	0.4868	0.5262		0.4528	0.5448	0.5576	0.5193	0.5019
D2	0.9675	1.2077	1.0129	1.1086	0.8076		0.9926	0.6907	0.6542	0.8931	0.8747		0.9172	0.9195	1.2242	0.8204	0.8919		0.6312	0.8817	0.9862	0.6944	0.7927
D3	1.3277	2.0272	1.6294	1.9323	1.2269		1.318	0.9184	0.9193	1.215	1.2157		1.4419	1.6434	2.0413	1.0398	1.241		0.8052	1.1045	1.2064	0.9041	1.1995
D4	2.1446	2.7449	2.4523	2.6447	2.0252		2.1325	1.9384	1.7378	1.9305	2.0336		2.1904	2.2856	2.6983	1.9923	2.0975		1.5688	1.8703	2.0764	1.8788	1.9033
D5	3.3947	3.8035	3.4002	3.6989	3.1027		3.033	2.8427	2.3326	2.7309	2.9362		3.3617	3.5051	3.7214	3.215	3.0884		2.0099	2.3201	2.9495	2.4635	2.7175

## Sheet: TMED10-CCK8
OVCAR8
Days	oeNC						oeTMED10
D0	0.1645	0.166	0.1727	0.1649	0.163		0.1695	0.1706	0.178	0.1715	0.1709
D1	0.287	0.5017	0.4915	0.3023	0.4752		0.4481	0.3019	0.5872	0.4983	0.4661
D2	0.5121	0.8635	0.7848	0.6257	0.843		0.7591	0.6812	0.9376	0.9639	0.9966
D3	0.9012	1.0535	1.4539	0.9412	1.3745		1.1999	1.5927	1.3081	1.3493	1.327
D4	1.7535	1.9002	2.1924	1.8183	2.1707		2.5297	2.1248	2.3307	2.0988	2.6651
SKOV3
Days	oeNC						oeTMED10
0	0.2231	0.1812	0.2069	0.2248	0.2297		0.2347	0.2106	0.2177	0.2274	0.2226
1	0.2666	0.2649	0.2804	0.2082	0.2556		0.3615	0.3638	0.2847	0.2745	0.2451
2	0.4323	0.4255	0.5389	0.4095	0.4421		0.5328	0.7411	0.6511	0.6591	0.5926
3	0.7329	0.7271	0.7367	0.7422	0.7179		0.97271	0.9789	1.0071	1.0727	1.1743
4	1.1229	1.1304	1.116	1.2309	1.1751		1.5526	1.6202	1.5932	1.4074	1.4188
HEY
Days	shNC						sh1						sh3
0	0.2256	0.2236	0.2324	0.2095	0.2217	0.2299	0.2329	0.2328	0.2422	0.2212	0.2309	0.2363	0.2325	0.2248	0.2387	0.224	0.2234	0.2298
1	0.4085	0.4734	0.43	0.4725	0.4804	0.4512	0.4588	0.4219	0.4302	0.4558	0.4592	0.4551	0.4329	0.3941	0.4196	0.4384	0.4336	0.3951
2	0.8523	0.8745	0.8358	0.9058	0.8689	0.9364	0.6282	0.7049	0.7518	0.7008	0.7374	0.7716	0.691	0.6858	0.7074	0.6131	0.652	0.7705
3	1.5576	1.5702	1.53	1.5656	1.5841	1.6227	0.8751	0.9023	0.9171	0.8334	0.9435	0.8537	0.8997	0.7382	0.8006	0.7718	0.8998	0.933
4	2.4315	2.3096	2.2342	2.4033	2.3797	2.4747	1.4175	1.395	1.3366	1.3291	1.434	1.3963	1.2845	1.3033	1.1883	1.2011	1.2455	1.4274
5	3.0939	3.2682	3.2482	3.3081	3.2746	3.2696	2.2685	2.2659	2.3324	2.2557	2.2122	2.4592	2.222	2.2993	2.3174	1.9672	2.1881	2.2147
A2780
Days	shNC						sh1						sh3
0	0.2365	0.2254	0.2116	0.237	0.2458	0.2078	0.213	0.211	0.1918	0.2164	0.2169	0.1825	0.2271	0.2232	0.2193	0.2238	0.2282	0.2063
1	0.3322	0.3183	0.3194	0.3044	0.3334	0.3352	0.2741	0.2655	0.2772	0.2712	0.2845	0.2603	0.289	0.2905	0.2769	0.2759	0.2595	0.2306
2	0.694	0.6812	0.6485	0.7008	0.6658	0.6804	0.496	0.4534	0.4648	0.4926	0.511	0.5038	0.5091	0.4805	0.4948	0.5139	0.5158	0.5074
3	1.2875	1.2304	1.1583	1.1324	1.1613	1.3205	0.6945	0.6419	0.6693	0.6146	0.6874	0.7363	0.7282	0.5947	0.5862	0.5764	0.6086	0.6959
4	2.7422	2.3979	2.2902	2.4494	2.5596	2.7072	1.5314	1.462	1.4676	1.2612	1.3551	1.6695	1.4624	1.034	1.0316	1.0684	1.1858	1.4283
5	3.5968	3.4764	3.5027	3.3953	3.685	3.6476	2.5435	2.2792	2.0744	1.9279	2.2097	2.3834	2.2249	2.1606	1.7567	2.0233	1.9468	2.3136

## Sheet: Clone formation assay
Cells	HEY			SKOV3			OV90			OVCAR8			SKOV3
	oeNC	oeEZH2		oeNC	oeEZH2		oeNC	oeEZH2		oeNC	oeTMED10		oeNC	oeTMED10
Colony numbers	84	110		45	62		111	144		73	119		25	45
	72	119		36	69		117	139		89	115		34	53
	84	105		39	75		109	149		83	109		34	60
Cells	OVCAR8-EZH2				A2780-EZH2				ES-2-EZH2
	shNC	sh4	sh5		shNC	sh4	sh5		shNC	sh4	sh5
Colony numbers	92	41	38		126	66	56		124	50	19
	113	48	54		111	57	52		113	48	31
	98	54	46		108	45	49		91	39	22
Cells	HEY-TMED10				A2780-TMED10
	shNC	sh1	sh3		shNC	sh1	sh3
Colony numbers	91	11	10		116	42	33
	77	13	9		97	50	30
	74	23	10		100	37	29
Cells	HEY						Cells	SKOV3						Cells	OV90
	oeNC	oeEZH2	oeEZH2					oeNC	oeEZH2	oeEZH2					oeNC	oeEZH2	oeEZH2
			shNC	shRAP1A#1	shRAP1A#3					shNC	shRAP1A#1	shRAP1A#3					shNC	shRAP1A#1	shRAP1A#3
Colony numbers	71	106	104	42	60		Colony numbers	27	59	55	30	38		Colony numbers	65	109	101	49	67
	69	117	101	46	62			31	55	57	29	34			77	121	107	58	54
	61	92	89	32	48			33	67	68	39	41			81	119	114	52	76
Cells	HEY						Cells	SKOV3						Cells	OV90
	oeNC	oeEZH2	oeEZH2					oeNC	oeEZH2	oeEZH2					oeNC	oeEZH2	oeEZH2
			shNC	shAPOA2#2	shAPOA2#3					shNC	shAPOA2#1	shAPOA2#3					shNC	shAPOA2#1	shAPOA2#3
Colony numbers	51	78	73	35	31		Colony numbers	22	49	52	29	24		Colony numbers	72	105	98	44	48
	57	91	98	40	33			30	57	44	23	30			78	99	92	50	51
	52	99	89	37	38			25	60	51	22	33			64	110	100	46	55
Cells	A2780					Cells	OVCAR8					Cells	ES-2
Colony numbers	DMSO	Pravastain (15μM)	GSK126 (10μM)	Pravastain (15M) +GSK126 (10μM)		Colony numbers	DMSO	Pravastain (15μM)	GSK126 (10μM)	Pravastain (15M) +GSK126 (10μM)		Colony numbers	DMSO	Pravastain (15μM)	GSK126 (10μM)	Pravastain (15M) +GSK126 (10μM)
	236	202	69	30			221	143	88	41			214	158	55	10
	267	211	78	27			216	139	82	38			223	146	50	19
	255	208	70	32			213	133	79	35			209	151	53	14
Cells	HEY					Cells	SKOV3					Cells	OV90
Colony numbers	DMSO	Pravastain (15μM)	GSK126 (10μM)	Pravastain (15M) +GSK126 (10μM)		Colony numbers	DMSO	Pravastain (15μM)	GSK126 (10μM)	Pravastain (15M) +GSK126 (10μM)		Colony numbers	DMSO	Pravastain (15μM)	GSK126 (10μM)	Pravastain (15M) +GSK126 (10μM)
	108	89	66	43			93	100	44	33			154	111	66	31
	118	92	62	39			94	93	45	31			149	107	63	30
	113	81	60	37			96	91	50	29			156	106	60	28

## Sheet: Cell counts
days	HEY-oeNC (X104)						HEY-oeEZH2 (X104)
D0	1	1	1	1	1		1	1	1	1	1
D2	4.98	5.76	6.41	5.2	7.28		9.65	6.68	5.47	5.55	6.94
D4	6.37	9.71	11.5	9.49	7.02		14.1	16.8	13.3	10.9	15.36
D6	26.2	33.7	37	33.8	21.4		39.8	41	50.9	43.4	36.2
D8	77	103	114.8	92.2	78.6		111.4	123	141.2	102	98.2
days	SKOV3-oeNC (X104)						SKOV3-oeEZH2 (X104)
D0	1	1	1	1	1		1	1	1	1	1
D2	3.64	4.12	3.03	5.46	4.51		7.24	6.11	5.42	4.9	6.63
D4	7.02	7.41	5.56	6.59	9.4		10.4	9.75	8.23	9.97	9.92
D6	9.27	13.6	12.3	13.8	14.6		17.7	16.6	17.5	15.6	19.5
D8	23.2	26.8	22.8	22.4	20.6		28	28.6	33.4	31.8	31.2

## Sheet: Transwell assay
Cells		HEY			SKOV3			OV90			OVCAR8
		oeNC	oeEZH2		oeNC	oeEZH2		oeNC	oeEZH2		oeNC	oeTMED10
cell numbers	Migration	132	271		153	327		105	197		42	145
		165	321		189	287		88	223		69	129
		174	258		167	308		95	247		50	153
		157	307		164	317		97	179		82	146
	Invasion	194	304		146	301		79	172		53	163
		114	266		138	319		98	212		64	138
		183	321		181	289		128	189		44	142
		164	279		173	292		81	193		79	187
Cells		OVCAR8-EZH2				A2780-EZH2				ES-2-EZH2				A2780-TMED10
		shNC	sh4	sh5		shNC	sh4	sh5		shNC	sh4	sh5		shNC	sh1	sh3
cell numbers	Migration	152	88	93		182	64	59		248	85	76		217	104	99
		139	102	100		163	66	46		208	90	70		201	96	89
		145	79	70		169	54	52		231	68	60		207	113	59
		169	94	64		147	67	42		215	81	85		195	109	78
	Invasion	143	86	43		171	79	45		194	106	66		205	97	110
		153	78	58		173	63	49		213	112	59		223	73	97
		137	92	60		146	59	51		191	103	75		214	63	94
		160	97	78		162	52	53		207	92	68		192	99	89
Cells		HEY						Cells		SKOV3						Cells		OV90
		oeNC	oeEZH2	oeEZH2						oeNC	oeEZH2	oeEZH2						oeNC	oeEZH2	oeEZH2
				shNC	shRAP1A#1	shRAP1A#3						shNC	shRAP1A#1	shRAP1A#3						shNC	shRAP1A#1	shRAP1A#3
cell numbers	Migration	121	251	240	97	95		cell numbers	Migration	157	301	315	167	164		cell numbers	Migration	162	384	460	156	165
		132	227	268	107	116				163	295	306	156	153				159	408	385	144	186
		115	252	219	83	104				164	321	299	151	143				116	420	411	124	153
		95	264	257	111	92				171	312	300	142	157				152	398	391	120	163
	Invasion	88	235	242	65	51			Invasion	137	274	316	116	105			Invasion	179	311	380	104	121
		97	248	219	92	92				167	289	304	92	97				181	329	320	107	116
		81	201	239	90	96				147	324	287	122	112				155	354	342	100	120
		94	221	225	79	77				159	305	309	114	121				135	326	307	126	112
Cells		HEY						Cells		SKOV3
		oeNC	oeEZH2	oeEZH2						oeNC	oeEZH2	oeEZH2
				shNC	shAPOA2#2	shAPOA2#3						shNC	shAPOA2#1	shAPOA2#3
cell numbers	Migration	142	223	240	129	171		cell numbers	Migration	125	264	301	153	149
		134	245	265	141	164				152	289	283	164	168
		147	278	232	197	151				156	292	270	159	129
		127	261	239	136	137				131	259	266	151	116
	Invasion	158	298	281	125	119			Invasion	121	253	299	135	143
		137	267	259	121	126				138	302	311	142	172
		163	270	271	141	116				167	291	278	169	147
		145	253	243	102	129				141	283	293	121	134
Cells		HEY						Cells		OV90
		oeNC	oeEZH2	oeEZH2						oeNC	oeEZH2	oeEZH2
				siNC	siAPOB#1	siAPOB#4						siNC	siAPOB#1	siAPOB#4
cell numbers	Migration	130	221	198	95	108		cell numbers	Migration	122	303	271	112	124
		121	209	204	82	119				137	289	299	99	88
		143	241	192	98	103				143	293	301	105	114
		129	208	211	121	79				119	277	269	121	108
	Invasion	79	151	138	67	66			Invasion	99	279	269	97	85
		88	145	115	59	50				110	287	280	112	99
		101	125	127	43	71				103	311	297	102	117
		90	132	109	57	61				118	291	272	121	103
Cells		A2780
		sh1			sh2
		DOX-	DOX+		DOX-	DOX+
cell numbers	Migration	469	171		727	131
		516	208		619	174
		498	143		679	206
		597	200		590	178
	Invasion	581	218		411	150
		628	182		457	163
		595	223		615	193
		417	203		526	127
Cells		OVCAR8
		sh1			sh2
		DOX-	DOX+		DOX-	DOX+
cell numbers	Migration	498	192		451	181
		414	203		350	137
		454	252		395	153
		398	218		459	164
	Invasion	451	203		374	178
		369	188		513	131
		436	214		598	146
		376	189		474	171

## Sheet: Pravastatin and EZH2i
Cells	A2780
Time	Blank			DMSO			Pravastain (15μM)			GSK126 (10μM)			Pravastain (15μM)+GSK126 (10μM)
24H	1.0193	0.9911	1.0122	1.0228	0.9948	1.0125	1.0106	0.9726	0.9649	0.5429	0.5451	0.5619	0.4144	0.4288	0.423
48H	1.0948	1.0004	1.0102	0.9829	0.9678	1.0236	0.9387	0.9665	1.0865	0.3285	0.3363	0.3259	0.2599	0.2519	0.2618
72H	1.0241	1.0486	1.1453	1.0408	1.0084	1.0624	0.9995	1.0099	0.9136	0.2025	0.2122	0.2262	0.1835	0.1925	0.1904
Cells	OV90
Time	Blank			DMSO			Pravastain (15μM)			GSK126 (10μM)			Pravastain (15μM)+GSK126 (10μM)
24H	0.9649	0.985	0.9833	0.9338	0.9512	0.9513	0.9047	0.9187	0.9288	0.5259	0.5505	0.5857	0.4923	0.4815	0.4582
48H	1.0169	1.0474	1.0067	0.9112	1.0016	1.0155	0.9007	0.9159	0.9342	0.4085	0.4153	0.4125	0.3334	0.3345	0.3054
72H	0.9966	0.9869	0.9515	0.9395	0.9391	0.9316	0.8627	0.8309	0.8632	0.3098	0.3198	0.3188	0.2892	0.2871	0.2951
Cells	ES-2
Time	Blank			DMSO			Pravastain (15μM)			GSK126 (10μM)			Pravastain (15μM)+GSK126 (10μM)
24H	1.0338	1.0119	1.0993	1.0513	1.0431	1.0545	1.0331	1.0258	1.0922	0.8281	0.7895	0.7921	0.7324	0.7034	0.7092
48H	1.0894	1.0015	1.0746	1.0388	1.0389	1.0643	1.0661	0.9542	0.9012	0.3591	0.312	0.3261	0.2564	0.2778	0.2779
72H	1.0834	1.0598	1.0409	0.9785	0.9311	1.0905	0.9777	0.9556	0.9792	0.1567	0.1579	0.1552	0.146	0.1438	0.1475
Cells	OVCAR8
Time	Blank			DMSO			Pravastain (15μM)			GSK126 (10μM)			Pravastain (15μM)+GSK126 (10μM)
24H	1.0302	1.0465	1.1089	1.0913	1.0743	1.0654	1.0617	1.0452	1.0684	0.8309	0.8209	0.8336	0.6424	0.6772	0.6101
48H	1.0613	1.075	1.0364	1.0496	1.0206	1.0407	1.0736	1.0684	1.0481	0.4619	0.4725	0.4689	0.3341	0.3091	0.3096
72H	1.0658	0.9593	0.9848	1.0198	1.0561	1.0917	0.9502	0.9759	0.9985	0.2541	0.247	0.2586	0.1732	0.171	0.1735
Cells	SKOV3
Time	Blank			DMSO			Pravastain (15μM)			GSK126 (10μM)			Pravastain (15μM)+GSK126 (10μM)
24H	1.0709	1.1593	1.0022	1.0063	1.0019	1.0653	1.0991	0.962	1.0765	0.8106	0.8279	0.8379	0.7897	0.8047	0.7895
48H	1.1479	1.1646	1.0552	1.0271	1.0857	1.0036	1.0538	1.0002	1.073	0.5311	0.5381	0.5502	0.4066	0.4159	0.4143
72H	0.9533	0.9061	0.9958	0.907	0.9031	0.9562	0.9749	0.9593	0.9471	0.3237	0.3318	0.3416	0.2194	0.2467	0.2234
Cells	HEY
Time	Blank			DMSO			Pravastain (15μM)			GSK126 (10μM)			Pravastain (15μM)+GSK126 (10μM)
24H	1.0654	1.0691	0.986	1.0256	1.0845	1.0221	0.9634	0.9638	1.0203	0.7437	0.7277	0.7369	0.5657	0.5928	0.5763
48H	1.0556	1.0879	1.0677	1.0542	1.0431	1.0113	0.9502	0.9911	0.9811	0.5512	0.5442	0.5505	0.3912	0.3905	0.3897
72H	1.002	1.0574	1.0336	1.0992	1.0013	0.9833	0.9751	0.9555	0.9741	0.3212	0.325	0.3221	0.288	0.2615	0.2907
Cells	A2780
Time	Blank			DMSO			Pravastain (15μM)			Tazemetostat (60μM)			Pravastain (15μM)+Tazemetostat (60μM)
24H	1.0122	1.018	1.0163	0.9779	0.9993	1.0223	1.0344	1.0208	1.0455	0.8139	0.8078	0.8036	0.7857	0.7781	0.7678
48H	1.0004	1.0102	1.1849	1.0443	1.0733	1.0528	0.9741	0.9433	0.9509	0.4634	0.4661	0.4772	0.4003	0.4028	0.4176
72H	1.1453	1.1002	1.0539	1.0982	1.0908	1.0585	0.9869	0.977	0.9604	0.3478	0.3507	0.3647	0.3079	0.2919	0.3043
Cells	OVCAR8
Time	Blank			DMSO			Pravastain (15μM)			Tazemetostat (60μM)			Pravastain (15μM)+Tazemetostat (60μM)
24H	0.9833	0.985	0.9595	0.9046	0.9448	0.9021	0.8353	0.8738	0.838	0.6427	0.6795	0.6952	0.5937	0.5727	0.5675
48H	1.0169	1.0474	1.0067	0.9356	0.9427	0.9018	0.8885	0.8924	0.8643	0.4191	0.4161	0.4019	0.3672	0.3412	0.364
72H	1.0593	1.0053	0.9568	0.8294	0.8553	0.9193	0.8177	0.8014	0.7876	0.3444	0.334	0.3518	0.2814	0.289	0.2946
Cells	ES-2
Time	Blank			DMSO			Pravastain (15μM)			Tazemetostat (60μM)			Pravastain (15μM)+Tazemetostat (60μM)
24H	1.0283	1.0206	1.0511	1.0226	1.0129	1.0092	1.0343	1.0823	1.046	0.7525	0.7454	0.7384	0.6904	0.6381	0.6978
48H	1.0746	1.0562	1.0871	1.0475	1.0624	1.0804	1.0294	1.0012	1.0159	0.3411	0.3236	0.3173	0.2687	0.2714	0.2785
72H	1.0409	1.0126	1.0672	0.9712	1.0177	1.0029	0.8047	0.8451	0.8616	0.2264	0.2236	0.2147	0.1706	0.1679	0.1673
Cells	OV90
Time	Blank			DMSO			Pravastain (15μM)			Tazemetostat (60μM)			Pravastain (15μM)+Tazemetostat (60μM)
24H	1.1089	1.1048	1.1272	1.0796	1.0735	1.1006	1.0213	1.0468	1.037	0.9128	0.8913	0.8599	0.8641	0.8594	0.8164
48H	1.0364	1.0687	1.0314	1.0797	1.0246	1.0624	1.0292	1.0351	1.029	0.6818	0.6937	0.6945	0.511	0.5187	0.4921
72H	1.0658	0.9593	0.9848	1.0322	1.0302	1.0261	0.9637	0.9419	0.9783	0.5891	0.582	0.5548	0.4135	0.4157	0.3963
Cells	HEY
Time	Blank			DMSO			Pravastain (15μM)			Tazemetostat (60μM)			Pravastain (15μM)+Tazemetostat (60μM)
24H	1.0256	1.0096	1.1325	1.0753	1.0687	1.0264	1.0785	1.0298	1.0564	0.8511	0.8463	0.8439	0.8087	0.8123	0.8116
48H	1.0552	1.1161	1.1545	1.1362	1.0717	1.1019	1.1183	1.0428	1.0395	0.5452	0.5804	0.5583	0.4928	0.5143	0.5069
72H	0.9958	0.9653	0.9155	0.8597	0.8166	0.8869	0.7497	0.7215	0.8108	0.3349	0.3361	0.3573	0.3054	0.2903	0.2971
Cells	SKOV3
Time	Blank			DMSO			Pravastain (15μM)			Tazemetostat (60μM)			Pravastain (15μM)+Tazemetostat (60μM)
24H	1.1185	1.1316	1.1482	1.0963	1.0848	1.0587	0.9774	1.0634	1.1187	0.9788	1.0261	0.9871	0.8104	0.8238	0.7915
48H	1.0677	1.1253	1.1607	1.0753	1.0098	1.0391	0.977	0.9941	0.9809	0.7078	0.7658	0.7773	0.4582	0.4078	0.449
72H	1.1739	1.1881	1.006	1.0992	1.0013	0.9686	0.9599	0.9178	0.9494	0.6239	0.6232	0.6656	0.4261	0.3686	0.4036
Cells	A2780
Time	Blank			DMSO			Pravastain (15μM)			Niraparib (20μM)			Pravastain (15μM)+Niraparib (20μM)
24H	1.0481	1.0796	1.0474	1.0713	1.068	1.0273	1.0229	1.0083	1.0025	0.9897	0.9576	0.9641	0.9631	0.9826	0.9621
48H	1.0148	1.0053	1.045	1.0211	1.0683	1.1077	0.9966	0.9906	1.0117	0.6092	0.6077	0.5978	0.5976	0.5969	0.6015
72H	1.0226	1.0725	1.0966	1.0427	1.0783	1.06	0.9141	0.9769	0.9308	0.317	0.3327	0.3352	0.3174	0.3054	0.3157
Cells	OVCAR8
Time	Blank			DMSO			Pravastain (15μM)			Niraparib (20μM)			Pravastain (15μM)+Niraparib (20μM)
24H	1.0884	1.0421	1.0245	1.0065	1.0387	1.0484	1.0082	1.0023	1.0074	0.944	0.9349	0.945	0.9407	0.9881	0.9469
48H	1.0871	1.086	1.0942	1.0217	1.0138	1.0554	0.9462	0.9349	0.9621	0.8527	0.8576	0.819	0.8629	0.8123	0.8508
72H	1.0743	1.0145	1.0426	1.0388	1.0041	1.0234	0.8414	0.8123	0.8193	0.5131	0.5739	0.5929	0.5677	0.5618	0.5385
Cells	ES-2
Time	Blank			DMSO			Pravastain (15μM)			Niraparib (20μM)			Pravastain (15μM)+Niraparib (20μM)
24H	1.0112	1.0441	1.0891	1.1014	1.1049	1.0374	1.003	1.0037	1.0085	0.987	0.9613	0.9364	0.993	0.9681	0.9502
48H	1.0602	1.028	1.0754	1.0725	1.0666	1.0562	0.9514	0.9711	0.9606	0.6275	0.6331	0.6721	0.6468	0.6202	0.6546
72H	1.032	1.0402	1.0068	0.9008	1.0922	1.0036	0.8008	0.8922	0.8036	0.2741	0.3014	0.2799	0.2807	0.3094	0.3205
Cells	OV90
Time	Blank			DMSO			Pravastain (15μM)			Niraparib (20μM)			Pravastain (15μM)+Niraparib (20μM)
24H	1.0823	1.0437	1.0914	1.011	1.0072	1.0003	1.004	1.005	1.0734	0.968	0.947	0.9191	0.933	0.922	0.975
48H	1.0816	1.0625	1.0162	1.0148	1.081	1.0153	0.9017	1.0112	0.9699	0.7559	0.7771	0.7377	0.7683	0.7347	0.7636
72H	0.9817	1.0493	1.1038	0.9145	0.9958	1.0877	0.9768	0.9351	0.9302	0.5065	0.4933	0.4803	0.4924	0.5053	0.5012
Cells	HEY
Time	Blank			DMSO			Pravastain (15μM)			Niraparib (20μM)			Pravastain (15μM)+Niraparib (20μM)
24H	1.1605	1.1936	1.05463	1.0987	1.075	1.0497	1.0777	1.0427	1.0788	0.8859	0.8836	0.8754	0.8337	0.8766	0.8688
48H	1.0477	1.0434	1.0532	1.0513	1.0454	1.0952	1.051	1.0229	1.0669	0.6795	0.6859	0.6583	0.6439	0.6202	0.6593
72H	1.0103	1.0737	1.0213	1.0198	1.0282	1.0754	0.8313	0.83	0.811	0.399	0.3973	0.3948	0.3679	0.3984	0.3584
Cells	SKOV3
Time	Blank			DMSO			Pravastain (15μM)			Niraparib (20μM)			Pravastain (15μM)+Niraparib (20μM)
24H	1.0048	1.0037	1.0055	1.0594	1.0732	1.0561	1.0601	1.0187	1.0663	0.8834	0.8928	0.8454	0.8942	0.8353	0.8599
48H	1.0929	1.0794	1.0666	1.0275	1.0486	1.0422	0.9392	0.9334	0.9243	0.5123	0.5382	0.5115	0.5258	0.5148	0.5406
72H	0.9814	0.9215	0.9618	0.9861	0.9579	1.0121	0.9393	0.9512	0.9393	0.2541	0.2218	0.2424	0.2341	0.249	0.2543

## Sheet: Nap-IC50
Napabucasin Concentrations(μM)	HEY
	oeNC					oeEZH2
0	1.402	1.4887	1.4181	1.4776	1.4905	1.6165	1.9067	1.8262	1.8049	1.8576
0.5	0.4491	0.4272	0.4636	0.4324	0.4836	0.2296	0.2363	0.2989	0.3656	0.3803
1	0.2086	0.2049	0.2123	0.224	0.2283	0.2134	0.2068	0.2141	0.221	0.2219
1.5	0.1999	0.1947	0.2061	0.2185	0.2207	0.21	0.1994	0.2079	0.2203	0.2204
2	0.1983	0.1958	0.2088	0.2228	0.2249	0.2069	0.193	0.1996	0.2162	0.2172
Napabucasin Concentrations(μM)	A2780
	shNC					sh5
0	1.7949	1.7088	1.6547	1.6298	1.8425	1.0775	1.0181	1.0127	1.0297	1.0924
0.5	0.28	0.2605	0.2556	0.2575	0.2596	0.2512	0.2308	0.2325	0.2456	0.24
1	0.2263	0.2078	0.2302	0.232	0.2341	0.2212	0.205	0.2086	0.2197	0.236
1.5	0.2214	0.2137	0.2154	0.226	0.2494	0.2164	0.2058	0.1992	0.2195	0.2317
2	0.2176	0.21	0.2123	0.2233	0.2295	0.2143	0.1989	0.1982	0.2239	0.2224
Napabucasin Concentrations(μM)	A2780-shNC					HEY-oeNC
0	1.7949	1.7088	1.6547	1.6298	1.8425	1.402	1.4887	1.4181	1.4776	1.4905
0.5	0.28	0.2605	0.2556	0.2575	0.2596	0.4491	0.4272	0.4636	0.4324	0.4836
1	0.2263	0.2078	0.2302	0.232	0.2341	0.2086	0.2049	0.2123	0.224	0.2283
1.5	0.2214	0.2137	0.2154	0.226	0.2494	0.1999	0.1947	0.2061	0.2185	0.2207
2	0.2176	0.21	0.2123	0.2233	0.2295	0.1983	0.1958	0.2088	0.2228	0.2249
Cells	OVCAR8	A2780	ES-2	HEY	SKOV3	OV90
IC50 of Napabucasin (μM)	0.2285	0.2312	0.2591	0.283	0.7455	0.4852
	0.2369	0.2365	0.2505	0.2934	0.6553	0.4737
	0.2137	0.2521	0.2682	0.2831	0.7021	0.4925
Inhibitors	IC50 of Napabucasin (μM)
Cells	Napabucasin			GSK126			Tazemetostat			Niraparib
OVCAR8	0.2285	0.2369	0.2137	18.52	13.611	15.42	59.08	52.06	55.79	44.75	45.4	43.2
A2780	0.2312	0.2365	0.2521	15.63	13.4	14.527	36.67	33.91	35.231	17	17.33	16.59
ES-2	0.2591	0.2505	0.2682	8.331	7.454	7.2313	47.7	41.97	43.241	22.26	25.68	23.49
HEY	0.283	0.2934	0.2831	7.17	5.084	6.83	62.82	62.43	60.134	24.92	22.58	22.98
SKOV3	0.7455	0.6553	0.7021	10.1	9.903	9.803	64.41	66.23	63.25	22.83	20.34	21.05
OV90	0.4852	0.4737	0.4925	9.349	9.176	9.034	61.92	61.24	60.35	30.81	28.46	29.11
