# Supplementary material for: Targeting EZH2-driven cholesterol metabolic vulnerability through Napabucasin suppresses ovarian cancer metastasis
Source: Cell Death Dis. 2026 Jun 27;17(1):603. doi: 10.1038/s41419-026-08894-9 (PMC13315729; doi:10.1038/s41419-026-08894-9)
Supplement: Supplementary file 18 — Supplementary Table 7 [file 41419_2026_8894_MOESM18_ESM.xlsx]

## Sheet: EZH2-RNA-Seq (DEG-all)
EnsemblGene_GeneSymbol	mean_logCPM	log2FC	pvalue	padj	SQ23055552-R23032303LR01-HEY-EZH2-OENC-1	SQ23055553-R23032304LR01-HEY-EZH2-OENC-2	SQ23055554-R23032305LR01-HEY-EZH2-OENC-3	SQ23055555-R23032306LR01-HEY-EZH2-OE-1	SQ23055556-R23032307LR01-HEY-EZH2-OE-2	SQ23055557-R23032308LR01-HEY-EZH2-OE-3	Ensembl_gene_type	tax_id	GeneID	Symbol	LocusTag	Synonyms	dbXrefs	chromosome	map_location	description	type_of_gene	Symbol_from_nomenclature_authority	Full_name_from_nomenclature_authority	Nomenclature_status	Other_designations	Modification_date	Feature_type	Function_annotation
ENSG00000070756_PABPC1	11.5686188981798	0.0626232225640104	0	0	3002.38	2894.32	3017.81	3111.24	3083.54	3114.73	protein_coding	9606	26986	PABPC1	-	PAB1|PABP|PABP1|PABPC2|PABPL1	MIM:604679|HGNC:HGNC:8554|Ensembl:ENSG00000070756|AllianceGenome:HGNC:8554	8	8q22.3	poly(A) binding protein cytoplasmic 1	protein-coding	PABPC1	poly(A) binding protein cytoplasmic 1	O	polyadenylate-binding protein 1|poly(A) binding protein, cytoplasmic 2	20220605	-	Process,GO:0000184,nuclear-transcribed mRNA catabolic process, nonsense-mediated decay;Process,GO:0000398,mRNA splicing, via spliceosome;Function,GO:0003723,RNA binding;Function,GO:0003723,RNA binding;Function,GO:0003723,RNA binding;Function,GO:0003730,mRNA 3'-UTR binding;Function,GO:0003730,mRNA 3'-UTR binding;Function,GO:0005515,protein binding;Component,GO:0005634,nucleus;Component,GO:0005634,…
ENSG00000080824_HSP90AA1	11.9380058892205	-0.0254458	0	0	3981.4	3875.63	4017.84	3870.61	3873.81	3922.38	protein_coding	9606	3320	HSP90AA1	-	EL52|HEL-S-65p|HSP86|HSP89A|HSP90A|HSP90N|HSPC1|HSPCA|HSPCAL1|HSPCAL4|HSPN|Hsp103|Hsp89|Hsp90|LAP-2|LAP2	MIM:140571|HGNC:HGNC:5253|Ensembl:ENSG00000080824|AllianceGenome:HGNC:5253	14	14q32.31	heat shock protein 90 alpha family class A member 1	protein-coding	HSP90AA1	heat shock protein 90 alpha family class A member 1	O	heat shock protein HSP 90-alpha|HSP 86|LPS-associated protein 2|epididymis luminal secretory protein 52|epididymis secretory sperm binding protein Li 65p|heat shock 86 kDa|heat shock 90kD protein 1, alpha|heat shock 90kD protein 1, alpha-like 4|heat shock 90kD protein, alpha-like 4|heat shock 90kDa protein 1, alpha|heat shock protein 90kDa alpha (cytosolic), class A member 1|heat shock protein 90…	20220619	-	Process,GO:0001764,neuron migration;Process,GO:0001934,positive regulation of protein phosphorylation;Function,GO:0002134,UTP binding;Function,GO:0002135,CTP binding;Process,GO:0002218,activation of innate immune response;Process,GO:0002230,positive regulation of defense response to virus by host;Process,GO:0003009,skeletal muscle contraction;Function,GO:0003723,RNA binding;Function,GO:0003729,mR…
ENSG00000106462_EZH2	6.65835186930983	2.19930668170893	0	0	38.106	35.266	35.67	161.226	169.184	170.31	protein_coding	9606	2146	EZH2	-	ENX-1|ENX1|EZH2b|KMT6|KMT6A|WVS|WVS2	MIM:601573|HGNC:HGNC:3527|Ensembl:ENSG00000106462|AllianceGenome:HGNC:3527	7	7q36.1	enhancer of zeste 2 polycomb repressive complex 2 subunit	protein-coding	EZH2	enhancer of zeste 2 polycomb repressive complex 2 subunit	O	histone-lysine N-methyltransferase EZH2|enhancer of zeste homolog 2|lysine N-methyltransferase 6	20220619	-	Process,GO:0000082,G1/S transition of mitotic cell cycle;Process,GO:0000122,negative regulation of transcription by RNA polymerase II;Component,GO:0000781,chromosome, telomeric region;Component,GO:0000785,chromatin;Function,GO:0000978,RNA polymerase II cis-regulatory region sequence-specific DNA binding;Function,GO:0000979,RNA polymerase II core promoter sequence-specific DNA binding;Function,GO:…
ENSG00000109971_HSPA8	11.6544606265752	0.173304688885978	0	0	3045.61	2967.91	3077.38	3429.9	3373.63	3447.21	protein_coding	9606	3312	HSPA8	-	HEL-33|HEL-S-72p|HSC54|HSC70|HSC71|HSP71|HSP73|HSPA10|LAP-1|LAP1|NIP71	MIM:600816|HGNC:HGNC:5241|Ensembl:ENSG00000109971|AllianceGenome:HGNC:5241	11	11q24.1	heat shock protein family A (Hsp70) member 8	protein-coding	HSPA8	heat shock protein family A (Hsp70) member 8	O	heat shock cognate 71 kDa protein|LPS-associated protein 1|N-myristoyltransferase inhibitor protein 71|constitutive heat shock protein 70|epididymis luminal protein 33|epididymis secretory sperm binding protein Li 72p|heat shock 70kDa protein 8|heat shock 70kd protein 10|heat shock cognate protein 54|lipopolysaccharide-associated protein 1	20220605	-	Process,GO:0000398,mRNA splicing, via spliceosome;Component,GO:0000974,Prp19 complex;Component,GO:0000974,Prp19 complex;Function,GO:0001664,G protein-coupled receptor binding;Function,GO:0001786,phosphatidylserine binding;Function,GO:0003723,RNA binding;Function,GO:0005515,protein binding;Function,GO:0005524,ATP binding;Function,GO:0005524,ATP binding;Component,GO:0005576,extracellular region;Com…
ENSG00000124942_AHNAK	11.327213003155	-0.11069	0	0	2600.63	2821.75	2580.18	2514.54	2466.4	2431.92	protein_coding	9606	79026	AHNAK	-	AHNAK1|AHNAKRS|PM227	MIM:103390|HGNC:HGNC:347|Ensembl:ENSG00000124942|AllianceGenome:HGNC:347	11	11q12.3	AHNAK nucleoprotein	protein-coding	AHNAK	AHNAK nucleoprotein	O	neuroblast differentiation-associated protein AHNAK|AHNAK-related|desmoyokin	20220608	-	Function,GO:0003723,RNA binding;Function,GO:0005515,protein binding;Component,GO:0005634,nucleus;Component,GO:0005634,nucleus;Component,GO:0005634,nucleus;Component,GO:0005737,cytoplasm;Component,GO:0005737,cytoplasm;Component,GO:0005765,lysosomal membrane;Component,GO:0005829,cytosol;Component,GO:0005829,cytosol;Component,GO:0005886,plasma membrane;Component,GO:0005925,focal adhesion;Component,G…
ENSG00000140988_RPS2	10.5819819441255	0.113522935356231	0	0	1485.49	1436.9	1495.34	1598.2	1578.11	1602.74	protein_coding	9606	6187	RPS2	-	LLREP3|S2	MIM:603624|HGNC:HGNC:10404|Ensembl:ENSG00000140988|AllianceGenome:HGNC:10404	16	16p13.3	ribosomal protein S2	protein-coding	RPS2	ribosomal protein S2	O	40S ribosomal protein S2|40S ribosomal protein S4|OK/KNS-cl.6|protein LLRep3|small ribosomal subunit protein uS5	20220605	-	Process,GO:0002181,cytoplasmic translation;Function,GO:0003723,RNA binding;Function,GO:0003729,mRNA binding;Function,GO:0003735,structural constituent of ribosome;Function,GO:0003735,structural constituent of ribosome;Function,GO:0003735,structural constituent of ribosome;Function,GO:0005515,protein binding;Component,GO:0005634,nucleus;Component,GO:0005654,nucleoplasm;Component,GO:0005654,nucleop…
ENSG00000181163_NPM1	10.6602772714216	0.094625195785135	0	0	1573.25	1535.42	1587.19	1674.42	1637.65	1701.68	protein_coding	9606	4869	NPM1	-	B23|NPM	MIM:164040|HGNC:HGNC:7910|Ensembl:ENSG00000181163|AllianceGenome:HGNC:7910	5	5q35.1	nucleophosmin 1	protein-coding	NPM1	nucleophosmin 1	O	nucleophosmin|nucleolar protein NO38|nucleophosmin (nucleolar phosphoprotein B23, numatrin)|nucleophosmin/nucleoplasmin family, member 1|testicular tissue protein Li 128	20220619	-	Process,GO:0000055,ribosomal large subunit export from nucleus;Process,GO:0000056,ribosomal small subunit export from nucleus;Function,GO:0001046,core promoter sequence-specific DNA binding;Process,GO:0001558,regulation of cell growth;Component,GO:0001652,granular component;Function,GO:0003682,chromatin binding;Function,GO:0003713,transcription coactivator activity;Function,GO:0003723,RNA binding…
ENSG00000198712_MT-CO2	11.5113520474596	-0.157843	0	0	3116.23	3076.3	3043.08	2734.14	2794.61	2749.68	protein_coding	9606	107075310	MTCO2P12	-	COII|COX2|COXII|MT-CO2|MTCO2	HGNC:HGNC:52028|Ensembl:ENSG00000229344|AllianceGenome:HGNC:52028	1	1p36.33	MT-CO2 pseudogene 12	pseudo	MTCO2P12	MT-CO2 pseudogene 12	O	Cytochrome c oxidase polypeptide II|Cytochrome c oxidase subunit 2|cytochrome C oxidase II subunit|cytochrome c oxidase subunit II|mitochondrially encoded cytochrome c oxidase II pseudogene 12|sarcoma antigen NY-SAR-71	20220607	-	Function,GO:0004129,cytochrome-c oxidase activity;Function,GO:0004129,cytochrome-c oxidase activity;Function,GO:0004129,cytochrome-c oxidase activity;Function,GO:0005507,copper ion binding;Function,GO:0005515,protein binding;Component,GO:0005739,mitochondrion;Component,GO:0005743,mitochondrial inner membrane;Component,GO:0005743,mitochondrial inner membrane;Component,GO:0005751,mitochondrial resp…
ENSG00000210082_MT-RNR2	11.1903343099872	0.242562116831532	0	0	2157.7	2145.82	2120.25	2472.66	2541.19	2583.45	Mt_rRNA	9606	-	-	-	-	-	-	-	-	-	-	-	-	-	-	-	-
ENSG00000089157_RPLP0	10.9637843042076	0.0655558258884313	4.66911484316092e-194	6.54703283308025e-191	1995.26	1903.32	1956.97	2056.39	2016.07	2055	protein_coding	9606	6175	RPLP0	-	L10E|LP0|P0|PRLP0|RPP0	MIM:180510|HGNC:HGNC:10371|Ensembl:ENSG00000089157|AllianceGenome:HGNC:10371	12	12q24.23	ribosomal protein lateral stalk subunit P0	protein-coding	RPLP0	ribosomal protein lateral stalk subunit P0	O	60S acidic ribosomal protein P0|60S ribosomal protein L10E|acidic ribosomal phosphoprotein P0|large ribosomal subunit protein uL10|neutral ribosomal phosphoprotein P0|ribosomal protein, large, P0	20220605	-	Process,GO:0000027,ribosomal large subunit assembly;Process,GO:0002181,cytoplasmic translation;Process,GO:0002181,cytoplasmic translation;Function,GO:0003723,RNA binding;Function,GO:0003735,structural constituent of ribosome;Function,GO:0003735,structural constituent of ribosome;Function,GO:0003735,structural constituent of ribosome;Function,GO:0005515,protein binding;Component,GO:0005634,nucleus…
ENSG00000100345_MYH9	10.6967764321859	-0.134227	4.28458788776409e-156	5.46168103292983e-153	1752	1735.28	1722.73	1602.5	1583.66	1561.54	protein_coding	9606	4627	MYH9	-	BDPLT6|DFNA17|EPSTS|FTNS|MATINS|MHA|NMHC-II-A|NMMHC-IIA|NMMHCA	MIM:160775|HGNC:HGNC:7579|Ensembl:ENSG00000100345|AllianceGenome:HGNC:7579	22	22q12.3	myosin heavy chain 9	protein-coding	MYH9	myosin heavy chain 9	O	myosin-9|cellular myosin heavy chain, type A|myosin, heavy chain 9, non-muscle|non-muscle myosin heavy chain 9|non-muscle myosin heavy chain A|non-muscle myosin heavy chain IIa|non-muscle myosin heavy polypeptide 9|nonmuscle myosin heavy chain II-A	20220605	-	Function,GO:0000146,microfilament motor activity;Function,GO:0000146,microfilament motor activity;Function,GO:0000146,microfilament motor activity;Process,GO:0000212,meiotic spindle organization;Process,GO:0001525,angiogenesis;Process,GO:0001701,in utero embryonic development;Component,GO:0001725,stress fiber;Component,GO:0001726,ruffle;Process,GO:0001768,establishment of T cell polarity;Componen…
ENSG00000044574_HSPA5	10.4433640244557	0.12896905003513	1.03087208230882e-147	1.20457402817786e-144	1321.32	1341.02	1328.14	1448.33	1465.28	1450.14	protein_coding	9606	3309	HSPA5	-	BIP|GRP78|HEL-S-89n	MIM:138120|HGNC:HGNC:5238|Ensembl:ENSG00000044574|AllianceGenome:HGNC:5238	9	9q33.3	heat shock protein family A (Hsp70) member 5	protein-coding	HSPA5	heat shock protein family A (Hsp70) member 5	O	endoplasmic reticulum chaperone BiP|78 kDa glucose-regulated protein|HSP70 family protein 5|binding-immunoglobulin protein|endoplasmic reticulum lumenal Ca(2+)-binding protein grp78|epididymis secretory sperm binding protein Li 89n|glucose-regulated protein, 78kDa|heat shock 70kDa protein 5 (glucose-regulated protein, 78kDa)|heat shock protein 70 family protein 5|heat shock protein family A membe…	20220605	-	Process,GO:0001554,luteolysis;Function,GO:0005509,calcium ion binding;Function,GO:0005515,protein binding;Function,GO:0005524,ATP binding;Function,GO:0005524,ATP binding;Component,GO:0005634,nucleus;Component,GO:0005634,nucleus;Component,GO:0005634,nucleus;Component,GO:0005737,cytoplasm;Component,GO:0005737,cytoplasm;Component,GO:0005739,mitochondrion;Component,GO:0005783,endoplasmic reticulum;Co…
ENSG00000150093_ITGB1	10.7253408835067	-0.0538394	2.36215444659758e-112	2.54785612693779e-109	1679.14	1760.48	1733.55	1663.53	1662.09	1658.27	protein_coding	9606	3688	ITGB1	-	CD29|FNRB|GPIIA|MDF2|MSK12|VLA-BETA|VLAB	MIM:135630|HGNC:HGNC:6153|Ensembl:ENSG00000150093|AllianceGenome:HGNC:6153	10	10p11.22	integrin subunit beta 1	protein-coding	ITGB1	integrin subunit beta 1	O	integrin beta-1|glycoprotein IIa|integrin VLA-4 beta subunit|integrin beta 1|integrin, beta 1 (fibronectin receptor, beta polypeptide, antigen CD29 includes MDF2, MSK12)|very late activation protein, beta polypeptide	20220619	-	Process,GO:0000082,G1/S transition of mitotic cell cycle;Process,GO:0000132,establishment of mitotic spindle orientation;Function,GO:0001618,virus receptor activity;Process,GO:0001701,in utero embryonic development;Component,GO:0001726,ruffle;Function,GO:0001968,fibronectin binding;Function,GO:0001968,fibronectin binding;Function,GO:0001968,fibronectin binding;Function,GO:0002020,protease binding…
ENSG00000198959_TGM2	11.0581831830887	0.141606798040029	5.83874930454345e-106	5.84792448202201e-103	2009.47	2050.44	2022.69	2273.14	2200.2	2237.63	protein_coding	9606	7052	TGM2	-	G(h)|TG(C)|TGC|hTG2|tTG	MIM:190196|HGNC:HGNC:11778|Ensembl:ENSG00000198959|AllianceGenome:HGNC:11778	20	20q11.23	transglutaminase 2	protein-coding	TGM2	transglutaminase 2	O	protein-glutamine gamma-glutamyltransferase 2|C polypeptide, protein-glutamine-gamma-glutamyltransferase|TGase C|TGase H|TGase II|TGase-2|erythrocyte transglutaminase|heart G alpha(h)|hhG alpha(h)|isopeptidase TGM2|protein G alpha(h)|protein-glutamine deamidase TGM2|protein-glutamine dopaminyltransferase TGM2|protein-glutamine histaminyltransferase TGM2|protein-glutamine noradrenalinyltransferase…	20220619	-	Component,GO:0000785,chromatin;Function,GO:0003810,protein-glutamine gamma-glutamyltransferase activity;Function,GO:0003810,protein-glutamine gamma-glutamyltransferase activity;Function,GO:0003810,protein-glutamine gamma-glutamyltransferase activity;Function,GO:0003810,protein-glutamine gamma-glutamyltransferase activity;Function,GO:0005509,calcium ion binding;Function,GO:0005515,protein binding;…
ENSG00000123689_G0S2	10.0024432801812	0.340534296586459	2.52053646568137e-92	2.35619748811894e-89	913.663	885.84	916.501	1148.61	1143.68	1146.6	protein_coding	9606	50486	G0S2	-	-	MIM:614447|HGNC:HGNC:30229|Ensembl:ENSG00000123689|AllianceGenome:HGNC:30229	1	1q32.2	G0/G1 switch 2	protein-coding	G0S2	G0/G1 switch 2	O	G0/G1 switch protein 2|G0/G1 switch regulatory protein 2|G0/G1switch 2	20220513	-	Function,GO:0003674,molecular_function;Function,GO:0005515,protein binding;Component,GO:0005739,mitochondrion;Component,GO:0005739,mitochondrion;Component,GO:0005811,lipid droplet;Process,GO:0097191,extrinsic apoptotic signaling pathway;Process,GO:0120162,positive regulation of cold-induced thermogenesis;Process,GO:2001238,positive regulation of extrinsic apoptotic signaling pathway;Process,GO:20…
ENSG00000167658_EEF2	10.4255257874793	0.072068986241249	2.03001286790305e-85	1.77905252710853e-82	1363.62	1321.32	1337.78	1413.57	1408.27	1406.87	protein_coding	9606	1938	EEF2	-	EEF-2|EF-2|EF2|SCA26	MIM:130610|HGNC:HGNC:3214|Ensembl:ENSG00000167658|AllianceGenome:HGNC:3214	19	19p13.3	eukaryotic translation elongation factor 2	protein-coding	EEF2	eukaryotic translation elongation factor 2	O	elongation factor 2|epididymis secretory sperm binding protein|polypeptidyl-tRNA translocase	20220605	-	Process,GO:0002244,hematopoietic progenitor cell differentiation;Function,GO:0003723,RNA binding;Function,GO:0003746,translation elongation factor activity;Function,GO:0003924,GTPase activity;Function,GO:0003924,GTPase activity;Function,GO:0005515,protein binding;Function,GO:0005525,GTP binding;Component,GO:0005576,extracellular region;Component,GO:0005634,nucleus;Component,GO:0005737,cytoplasm;C…
ENSG00000099194_SCD	9.67812207715294	0.356415913293287	6.8038725522573e-79	5.6119941722207e-76	729.281	713.24	713.301	929.163	920.007	910.904	protein_coding	9606	6319	SCD	-	FADS5|MSTP008|SCD1|SCDOS|hSCD1	MIM:604031|HGNC:HGNC:10571|Ensembl:ENSG00000099194|AllianceGenome:HGNC:10571	10	10q24.31	stearoyl-CoA desaturase	protein-coding	SCD	stearoyl-CoA desaturase	O	stearoyl-CoA desaturase|acyl-CoA desaturase|delta(9)-desaturase|fatty acid desaturase|predicted protein of HQ0998|stearoyl-CoA desaturase (delta-9-desaturase)|stearoyl-CoA desaturase opposite strand	20220619	-	Function,GO:0004768,stearoyl-CoA 9-desaturase activity;Function,GO:0004768,stearoyl-CoA 9-desaturase activity;Function,GO:0005506,iron ion binding;Function,GO:0005506,iron ion binding;Function,GO:0005515,protein binding;Component,GO:0005730,nucleolus;Component,GO:0005783,endoplasmic reticulum;Component,GO:0005789,endoplasmic reticulum membrane;Component,GO:0005789,endoplasmic reticulum membrane;C…
ENSG00000179776_CDH5	5.41519681451026	-1.24916	1.47308238901371e-70	1.14753118104168e-67	61.585	60.066	56.741	22.158	28.18	24.673	protein_coding	9606	1003	CDH5	-	7B4|CD144	MIM:601120|HGNC:HGNC:1764|Ensembl:ENSG00000179776|AllianceGenome:HGNC:1764	16	16q21	cadherin 5	protein-coding	CDH5	cadherin 5	O	cadherin-5|7B4 antigen|VE-cadherin|cadherin 5, type 2 (vascular endothelium)|cadherin 5, type 2, VE-cadherin (vascular epithelium)|cd144 antigen|endothelial-specific cadherin|vascular endothelial cadherin	20220513	-	Process,GO:0000902,cell morphogenesis;Process,GO:0001932,regulation of protein phosphorylation;Process,GO:0001944,vasculature development;Process,GO:0001955,blood vessel maturation;Function,GO:0005102,signaling receptor binding;Function,GO:0005509,calcium ion binding;Function,GO:0005515,protein binding;Component,GO:0005654,nucleoplasm;Component,GO:0005886,plasma membrane;Component,GO:0005886,plas…
ENSG00000065978_YBX1	10.7211727688338	0.069521839923272	9.46191702555098e-65	6.98289476485662e-62	1648.67	1634.12	1659.47	1735.97	1696.74	1753.18	protein_coding	9606	4904	YBX1	-	BP-8|CBF-A|CSDA2|CSDB|DBPB|EFI-A|MDR-NF1|NSEP-1|NSEP1|YB-1|YB1	MIM:154030|HGNC:HGNC:8014|Ensembl:ENSG00000065978|AllianceGenome:HGNC:8014	1	1p34.2	Y-box binding protein 1	protein-coding	YBX1	Y-box binding protein 1	O	Y-box-binding protein 1|CCAAT-binding transcription factor I subunit A|DNA-binding protein B|Y-box transcription factor|enhancer factor I subunit A|major histocompatibility complex, class II, Y box-binding protein I|nuclease-sensitive element-binding protein 1	20220619	-	Process,GO:0000122,negative regulation of transcription by RNA polymerase II;Process,GO:0001701,in utero embryonic development;Function,GO:0003676,nucleic acid binding;Function,GO:0003677,DNA binding;Function,GO:0003682,chromatin binding;Function,GO:0003690,double-stranded DNA binding;Function,GO:0003697,single-stranded DNA binding;Function,GO:0003723,RNA binding;Function,GO:0003723,RNA binding;F…
ENSG00000117335_CD46	10.4865647614246	0.353014580772261	2.1918931015076e-63	1.53673625346698e-60	1219.26	1312.86	1248.16	1632.29	1620.78	1575.57	protein_coding	9606	4179	CD46	-	AHUS2|MCP|MIC10|TLX|TRA2.10	MIM:120920|HGNC:HGNC:6953|Ensembl:ENSG00000117335|AllianceGenome:HGNC:6953	1	1q32.2	CD46 molecule	protein-coding	CD46	CD46 molecule	O	membrane cofactor protein|CD46 antigen, complement regulatory protein|CD46 molecule, complement regulatory protein|antigen identified by monoclonal antibody TRA-2-10|complement membrane cofactor protein|measles virus receptor|membrane cofactor protein (CD46, trophoblast-lymphocyte cross-reactive antigen)|trophoblast leucocyte common antigen|trophoblast leukocyte common antigen|trophoblast-lymphoc…	20220522	-	Function,GO:0001618,virus receptor activity;Component,GO:0002079,inner acrosomal membrane;Process,GO:0002250,adaptive immune response;Process,GO:0002456,T cell mediated immunity;Process,GO:0002456,T cell mediated immunity;Function,GO:0005515,protein binding;Component,GO:0005886,plasma membrane;Component,GO:0005886,plasma membrane;Component,GO:0005886,plasma membrane;Component,GO:0005887,integral …
ENSG00000150991_UBC	10.4292253364364	-0.0531077	1.10639563786941e-59	7.38756173057374e-57	1406.71	1392.03	1413.66	1349.07	1332.26	1378.47	protein_coding	9606	7316	UBC	-	HMG20	MIM:191340|HGNC:HGNC:12468|Ensembl:ENSG00000150991|AllianceGenome:HGNC:12468	12	12q24.31	ubiquitin C	protein-coding	UBC	ubiquitin C	O	polyubiquitin-C	20220605	-	Function,GO:0002020,protease binding;Function,GO:0003723,RNA binding;Function,GO:0005515,protein binding;Component,GO:0005615,extracellular space;Component,GO:0005634,nucleus;Component,GO:0005634,nucleus;Component,GO:0005654,nucleoplasm;Component,GO:0005737,cytoplasm;Component,GO:0005741,mitochondrial outer membrane;Component,GO:0005789,endoplasmic reticulum membrane;Component,GO:0005829,cytosol;…
ENSG00000212724_KRTAP2-3	4.30138002929475	1.20777898382422	2.20223647614901e-53	1.40362544857097e-50	12.065	11.467	12.425	27.969	27.221	27.862	protein_coding	9606	730755	KRTAP2-3	-	KAP2.3|KAP2.4|KRTAP2-4|KRTAP2.3|KRTAP2.4	HGNC:HGNC:18906|Ensembl:ENSG00000212724|AllianceGenome:HGNC:18906	17	17q21.2	keratin associated protein 2-3	protein-coding	KRTAP2-3	keratin associated protein 2-3	O	keratin-associated protein 2-3|Keratin-associated protein 2-4|Keratin-associated protein 2.4|high sulfur keratin-associated protein 2.4|keratin-associated protein 2.3	20220513	-	Function,GO:0005515,protein binding;Component,GO:0005829,cytosol;Component,GO:0045095,keratin filament
ENSG00000163739_CXCL1	8.92072258765564	0.491449746919533	2.34858559220541e-50	1.43182031190888e-47	396.9	418.598	393.407	560.684	585.982	553.017	protein_coding	9606	2919	CXCL1	-	FSP|GRO1|GROa|MGSA|MGSA-a|NAP-3|SCYB1	MIM:155730|HGNC:HGNC:4602|Ensembl:ENSG00000163739|AllianceGenome:HGNC:4602	4	4q13.3	C-X-C motif chemokine ligand 1	protein-coding	CXCL1	C-X-C motif chemokine ligand 1	O	growth-regulated alpha protein|C-X-C motif chemokine 1|GRO-alpha(1-73)|GRO1 oncogene (melanoma growth stimulating activity, alpha)|GRO1 oncogene (melanoma growth-stimulating activity)|MGSA alpha|chemokine (C-X-C motif) ligand 1 (melanoma growth stimulating activity, alpha)|fibroblast secretory protein|melanoma growth stimulating activity, alpha|melanoma growth stimulatory activity alpha|neutrophi…	20220612	-	Function,GO:0005102,signaling receptor binding;Function,GO:0005515,protein binding;Component,GO:0005576,extracellular region;Component,GO:0005615,extracellular space;Process,GO:0006935,chemotaxis;Process,GO:0006954,inflammatory response;Process,GO:0007165,signal transduction;Process,GO:0007186,G protein-coupled receptor signaling pathway;Process,GO:0007399,nervous system development;Function,GO:0…
ENSG00000137801_THBS1	8.27800220565129	0.470823575439815	2.08290020049017e-49	1.21693444213638e-46	261.712	262.198	256.964	370.866	355.69	355.777	protein_coding	9606	7057	THBS1	-	THBS|THBS-1|TSP|TSP-1|TSP1	MIM:188060|HGNC:HGNC:11785|Ensembl:ENSG00000137801|AllianceGenome:HGNC:11785	15	15q14	thrombospondin 1	protein-coding	THBS1	thrombospondin 1	O	thrombospondin-1|glycoprotein G|thrombospondin-1p180|thrombospondin-p50	20220515	-	Process,GO:0001666,response to hypoxia;Function,GO:0001786,phosphatidylserine binding;Process,GO:0001937,negative regulation of endothelial cell proliferation;Process,GO:0001937,negative regulation of endothelial cell proliferation;Process,GO:0001937,negative regulation of endothelial cell proliferation;Process,GO:0001953,negative regulation of cell-matrix adhesion;Process,GO:0001953,negative reg…
ENSG00000196230_TUBB	10.950709068511	0.0246583381645541	1.89369876293546e-48	1.06213776215524e-45	1975.56	1904.46	2006.82	2011.98	1974.45	2001.54	protein_coding	9606	203068	TUBB	-	CDCBM6|CSCSC1|M40|OK/SW-cl.56|TUBB1|TUBB5	MIM:191130|HGNC:HGNC:20778|Ensembl:ENSG00000196230|AllianceGenome:HGNC:20778	6	6p21.33	tubulin beta class I	protein-coding	TUBB	tubulin beta class I	O	tubulin beta chain|beta Ib tubulin|epididymis secretory sperm binding protein|tubulin beta-1 chain|tubulin beta-5 chain|tubulin, beta polypeptide	20220605	-	Process,GO:0000226,microtubule cytoskeleton organization;Process,GO:0000278,mitotic cell cycle;Function,GO:0005198,structural molecule activity;Function,GO:0005200,structural constituent of cytoskeleton;Function,GO:0005515,protein binding;Function,GO:0005525,GTP binding;Component,GO:0005576,extracellular region;Component,GO:0005634,nucleus;Component,GO:0005641,nuclear envelope lumen;Component,GO:…
ENSG00000196878_LAMB3	9.90272311980431	0.278893093375793	4.10434195313802e-48	2.21350318718851e-45	869.967	848.799	876.437	1031.44	1069.75	1047.27	protein_coding	9606	3914	LAMB3	-	AI1A|BM600-125KDA|JEB1A|JEB1B|LAM5|LAMNB1	MIM:150310|HGNC:HGNC:6490|Ensembl:ENSG00000196878|AllianceGenome:HGNC:6490	1	1q32.2	laminin subunit beta 3	protein-coding	LAMB3	laminin subunit beta 3	O	laminin subunit beta-3|epiligrin subunit bata|kalinin B1 chain|kalinin subunit beta|kalinin-140kDa|laminin B1k chain|laminin S B3 chain|laminin beta 3|laminin, beta 3 (nicein (125kD), kalinin (140kD), BM600 (125kD))|laminin-5 subunit beta|nicein subunit beta|nicein-125kDa	20220513	-	Function,GO:0005198,structural molecule activity;Function,GO:0005201,extracellular matrix structural constituent;Function,GO:0005201,extracellular matrix structural constituent;Function,GO:0005515,protein binding;Component,GO:0005576,extracellular region;Component,GO:0005610,laminin-5 complex;Process,GO:0008544,epidermis development;Process,GO:0009887,animal organ morphogenesis;Process,GO:0009888…
ENSG00000115461_IGFBP5	5.60719939539064	1.23235191661414	2.16313351522431e-47	1.12338733890649e-44	26.087	35.13	26.504	71.298	67.169	67.791	protein_coding	9606	3488	IGFBP5	-	IBP5	MIM:146734|HGNC:HGNC:5474|Ensembl:ENSG00000115461|AllianceGenome:HGNC:5474	2	2q35	insulin like growth factor binding protein 5	protein-coding	IGFBP5	insulin like growth factor binding protein 5	O	insulin-like growth factor-binding protein 5|IBP-5|IGF-binding protein 5|IGFBP-5	20220522	-	Process,GO:0001558,regulation of cell growth;Process,GO:0001649,osteoblast differentiation;Function,GO:0001968,fibronectin binding;Function,GO:0005515,protein binding;Component,GO:0005576,extracellular region;Component,GO:0005576,extracellular region;Component,GO:0005615,extracellular space;Component,GO:0005788,endoplasmic reticulum lumen;Process,GO:0007165,signal transduction;Process,GO:0007565,…
ENSG00000182718_ANXA2	10.9268567538384	-0.0288455	8.22325912488148e-47	4.11809069461029e-44	1927.16	2010.53	1960.52	1941.46	1891.58	1948.61	protein_coding	9606	302	ANXA2	-	ANX2|ANX2L4|CAL1H|HEL-S-270|LIP2|LPC2|LPC2D|P36|PAP-IV	MIM:151740|HGNC:HGNC:537|Ensembl:ENSG00000182718|AllianceGenome:HGNC:537	15	15q22.2	annexin A2	protein-coding	ANXA2	annexin A2	O	annexin A2|annexin II|annexin-2|calpactin I heavy chain|calpactin I heavy polypeptide|calpactin-1 heavy chain|chromobindin 8|epididymis secretory protein Li 270|epididymis secretory sperm binding protein|lipocortin II|placental anticoagulant protein IV|protein I	20220612	-	Process,GO:0001525,angiogenesis;Component,GO:0001533,cornified envelope;Process,GO:0001765,membrane raft assembly;Function,GO:0001786,phosphatidylserine binding;Process,GO:0001921,positive regulation of receptor recycling;Function,GO:0002020,protease binding;Function,GO:0002020,protease binding;Process,GO:0002091,negative regulation of receptor internalization;Function,GO:0003723,RNA binding;Func…
ENSG00000254772_EEF1G	10.8738609460192	0.022938432477903	1.36586653599811e-44	6.60420019578119e-42	1896.22	1806.72	1881.95	1882.4	1873.95	1917.51	protein_coding	9606	1937	EEF1G	-	EF1G|GIG35	MIM:130593|HGNC:HGNC:3213|Ensembl:ENSG00000254772|AllianceGenome:HGNC:3213	11	11q12.3	eukaryotic translation elongation factor 1 gamma	protein-coding	EEF1G	eukaryotic translation elongation factor 1 gamma	O	elongation factor 1-gamma|EF-1-gamma|PRO1608|eEF-1B gamma|pancreatic tumor-related protein|translation elongation factor eEF-1 gamma chain	20220605	-	Function,GO:0003746,translation elongation factor activity;Function,GO:0005515,protein binding;Component,GO:0005634,nucleus;Component,GO:0005634,nucleus;Component,GO:0005737,cytoplasm;Component,GO:0005737,cytoplasm;Component,GO:0005783,endoplasmic reticulum;Component,GO:0005829,cytosol;Process,GO:0006414,translational elongation;Process,GO:0006749,glutathione metabolic process;Process,GO:0009615,…
ENSG00000145934_TENM2	5.93826022356641	0.816281626926166	1.22927540214145e-43	5.74563322960914e-41	49.147	41.273	43.229	81.625	78.885	74.854	protein_coding	9606	57451	TENM2	-	ODZ2|TEN-M2|TEN2|TNM2|ten-2	MIM:610119|HGNC:HGNC:29943|Ensembl:ENSG00000145934|AllianceGenome:HGNC:29943	5	5q34	teneurin transmembrane protein 2	protein-coding	TENM2	teneurin transmembrane protein 2	O	teneurin-2|neurestin alpha|odd Oz/ten-m homolog 2|odz, odd Oz/ten-m homolog 2|protein Odd Oz/ten-m homolog 2|tenascin-M2	20220522	-	Process,GO:0000122,negative regulation of transcription by RNA polymerase II;Function,GO:0005509,calcium ion binding;Component,GO:0005634,nucleus;Component,GO:0005783,endoplasmic reticulum;Component,GO:0005794,Golgi apparatus;Component,GO:0005886,plasma membrane;Component,GO:0005887,integral component of plasma membrane;Process,GO:0007157,heterophilic cell-cell adhesion via plasma membrane cell a…
ENSG00000196924_FLNA	11.1926263559362	-0.0728311	8.57007430101477e-42	3.87643812415578e-39	2443.27	2401.78	2351.75	2332.09	2270.9	2242.68	protein_coding	9606	2316	FLNA	-	ABP-280|ABPX|CSBS|CVD1|FGS2|FLN|FLN-A|FLN1|FMD|MNS|NHBP|OPD|OPD1|OPD2|XLVD|XMVD	MIM:300017|HGNC:HGNC:3754|Ensembl:ENSG00000196924|AllianceGenome:HGNC:3754	X	Xq28	filamin A	protein-coding	FLNA	filamin A	O	filamin-A|actin binding protein 280|alpha-filamin|endothelial actin-binding protein|epididymis secretory sperm binding protein|filamin A, alpha|filamin-1|non-muscle filamin	20220612	-	Process,GO:0001525,angiogenesis;Function,GO:0001664,G protein-coupled receptor binding;Process,GO:0001837,epithelial to mesenchymal transition;Process,GO:0001974,blood vessel remodeling;Process,GO:0003007,heart morphogenesis;Function,GO:0003723,RNA binding;Function,GO:0005080,protein kinase C binding;Function,GO:0005515,protein binding;Component,GO:0005576,extracellular region;Component,GO:000563…
ENSG00000091986_CCDC80	9.95984376321881	0.197382661215035	2.13251934124196e-35	9.3444331884046e-33	916.411	938.034	929.115	1065.69	1069.14	1056.98	protein_coding	9606	151887	CCDC80	-	CL2|DRO1|LINC01279|SSG1|URB|okuribin	MIM:608298|HGNC:HGNC:30649|Ensembl:ENSG00000091986|AllianceGenome:HGNC:30649	3	3q13.2	coiled-coil domain containing 80	protein-coding	CCDC80	coiled-coil domain containing 80	O	coiled-coil domain-containing protein 80|TCONS_00006930|down-regulated by oncogenes protein 1|long intergenic non-protein coding RNA 1279|nuclear envelope protein okuribin|steroid sensitive gene 1|up-regulated in BRS-3 deficient mouse homolog	20220522	-	Function,GO:0001968,fibronectin binding;Component,GO:0005576,extracellular region;Component,GO:0005604,basement membrane;Component,GO:0005614,interstitial matrix;Function,GO:0008201,heparin binding;Process,GO:0009617,response to bacterium;Process,GO:0010811,positive regulation of cell-substrate adhesion;Process,GO:0030198,extracellular matrix organization
ENSG00000185567_AHNAK2	6.67489183986821	-0.691026	2.60292038354967e-35	1.10600453388283e-32	122.657	136.241	118.254	81.313	80.097	72.303	protein_coding	9606	113146	AHNAK2	-	C14orf78	MIM:608570|HGNC:HGNC:20125|Ensembl:ENSG00000185567|AllianceGenome:HGNC:20125	14	14q32.33	AHNAK nucleoprotein 2	protein-coding	AHNAK2	AHNAK nucleoprotein 2	O	protein AHNAK2	20220605	-	Function,GO:0005515,protein binding;Component,GO:0005634,nucleus;Component,GO:0005737,cytoplasm;Component,GO:0005737,cytoplasm;Component,GO:0005829,cytosol;Component,GO:0005886,plasma membrane;Component,GO:0030315,T-tubule;Component,GO:0042383,sarcolemma;Process,GO:0043484,regulation of RNA splicing
ENSG00000133112_TPT1	11.3154515075547	0.0634590471081759	4.18242037074846e-33	1.7248793658422e-30	2499.36	2450.38	2528.63	2592.84	2599.62	2619.99	protein_coding	9606	7178	TPT1	-	HRF|TCTP|p02|p23	MIM:600763|HGNC:HGNC:12022|Ensembl:ENSG00000133112|AllianceGenome:HGNC:12022	13	13q14.13	tumor protein, translationally-controlled 1	protein-coding	TPT1	tumor protein, translationally-controlled 1	O	translationally-controlled tumor protein|fortilin|histamine-releasing factor	20220605	-	Component,GO:0000922,spindle pole;Function,GO:0003723,RNA binding;Function,GO:0005509,calcium ion binding;Function,GO:0005509,calcium ion binding;Function,GO:0005515,protein binding;Component,GO:0005615,extracellular space;Component,GO:0005634,nucleus;Component,GO:0005654,nucleoplasm;Component,GO:0005737,cytoplasm;Component,GO:0005737,cytoplasm;Component,GO:0005737,cytoplasm;Component,GO:0005771,…
ENSG00000138685_FGF2	6.51932279376858	0.576922012560614	4.22187420611158e-32	1.69140343194562e-29	70.11	80.088	70.914	113.59	108.076	108.308	protein_coding	9606	2258	FGF13	-	DEE90|FGF-13|FGF2|FHF-2|FHF2|LINC00889	MIM:300070|HGNC:HGNC:3670|Ensembl:ENSG00000129682|AllianceGenome:HGNC:3670	X	Xq26.3-q27.1	fibroblast growth factor 13	protein-coding	FGF13	fibroblast growth factor 13	O	fibroblast growth factor 13|fibroblast growth factor homologous factor 2	20220513	-	Process,GO:0000165,MAPK cascade;Process,GO:0001764,neuron migration;Function,GO:0005515,protein binding;Component,GO:0005576,extracellular region;Component,GO:0005634,nucleus;Component,GO:0005634,nucleus;Component,GO:0005634,nucleus;Component,GO:0005737,cytoplasm;Component,GO:0005737,cytoplasm;Component,GO:0005737,cytoplasm;Component,GO:0005829,cytosol;Component,GO:0005874,microtubule;Component,G…
ENSG00000164924_YWHAZ	10.7704330783687	-0.0728821	8.13424999305191e-32	3.16829037229372e-29	1781.21	1787.2	1803.95	1696.53	1686.33	1724.29	protein_coding	9606	7534	YWHAZ	-	14-3-3-zeta|HEL-S-3|HEL-S-93|HEL4|KCIP-1|POPCHAS|YWHAD	MIM:601288|HGNC:HGNC:12855|Ensembl:ENSG00000164924|AllianceGenome:HGNC:12855	8	8q22.3	tyrosine 3-monooxygenase/tryptophan 5-monooxygenase activation protein zeta	protein-coding	YWHAZ	tyrosine 3-monooxygenase/tryptophan 5-monooxygenase activation protein zeta	O	14-3-3 protein zeta/delta|14-3-3 delta|14-3-3 protein/cytosolic phospholipase A2|14-3-3 zeta|epididymis luminal protein 4|epididymis secretory protein Li 3|epididymis secretory protein Li 93|phospholipase A2|protein kinase C inhibitor protein-1|tyrosine 3-monooxygenase/tryptophan 5-monooxygenase activation protein, delta polypeptide|tyrosine 3-monooxygenase/tryptophan 5-monooxygenase activation p…	20220605	-	Process,GO:0000122,negative regulation of transcription by RNA polymerase II;Process,GO:0001525,angiogenesis;Process,GO:0003016,respiratory system process;Function,GO:0003723,RNA binding;Function,GO:0005515,protein binding;Component,GO:0005615,extracellular space;Component,GO:0005634,nucleus;Component,GO:0005654,nucleoplasm;Component,GO:0005737,cytoplasm;Component,GO:0005829,cytosol;Component,GO:…
ENSG00000100906_NFKBIA	6.49964217953567	-0.468696	1.19901331552057e-30	4.54393640817012e-28	106.585	102.113	105.545	79.29	72.471	75.345	protein_coding	9606	4792	NFKBIA	-	EDAID2|IKBA|MAD-3|NFKBI	MIM:164008|HGNC:HGNC:7797|Ensembl:ENSG00000100906|AllianceGenome:HGNC:7797	14	14q13.2	NFKB inhibitor alpha	protein-coding	NFKBIA	NFKB inhibitor alpha	O	NF-kappa-B inhibitor alpha|I-kappa-B-alpha|IkappaBalpha|ikB-alpha|major histocompatibility complex enhancer-binding protein MAD3|nuclear factor of kappa light chain gene enhancer in B-cells|nuclear factor of kappa light polypeptide gene enhancer in B-cells inhibitor, alpha	20220605	-	Function,GO:0005515,protein binding;Component,GO:0005634,nucleus;Component,GO:0005654,nucleoplasm;Component,GO:0005737,cytoplasm;Component,GO:0005829,cytosol;Component,GO:0005829,cytosol;Component,GO:0005829,cytosol;Component,GO:0005886,plasma membrane;Process,GO:0006606,protein import into nucleus;Process,GO:0006915,apoptotic process;Process,GO:0007219,Notch signaling pathway;Process,GO:0007249,…
ENSG00000135636_DYSF	6.15833459576984	-0.583546	1.9510584536514e-30	7.19940569397366e-28	87.532	89.326	79.04	56.198	58.785	55.822	protein_coding	9606	8291	DYSF	-	FER1L1|LGMD2B|LGMDR2|MMD1	MIM:603009|HGNC:HGNC:3097|Ensembl:ENSG00000135636|AllianceGenome:HGNC:3097	2	2p13.2	dysferlin	protein-coding	DYSF	dysferlin	O	dysferlin|dystrophy-associated fer-1-like 1|fer-1-like family member 1|fer-1-like protein 1|limb girdle muscular dystrophy 2B (autosomal recessive)	20220513	-	Process,GO:0001778,plasma membrane repair;Process,GO:0002280,monocyte activation involved in immune response;Process,GO:0002280,monocyte activation involved in immune response;Process,GO:0002281,macrophage activation involved in immune response;Process,GO:0002281,macrophage activation involved in immune response;Function,GO:0005509,calcium ion binding;Function,GO:0005509,calcium ion binding;Funct…
ENSG00000174444_RPL4	10.6504166948563	0.0276866807711614	2.14201221168228e-30	7.70135775184844e-28	1584.99	1559.81	1630.79	1619.68	1612.4	1635.61	protein_coding	9606	6124	RPL4	-	L4	MIM:180479|HGNC:HGNC:10353|Ensembl:ENSG00000174444|AllianceGenome:HGNC:10353	15	15q22.31	ribosomal protein L4	protein-coding	RPL4	ribosomal protein L4	O	60S ribosomal protein L4|60S ribosomal protein L1|large ribosomal subunit protein uL4	20220605	-	Process,GO:0002181,cytoplasmic translation;Function,GO:0003723,RNA binding;Function,GO:0003723,RNA binding;Function,GO:0003735,structural constituent of ribosome;Function,GO:0003735,structural constituent of ribosome;Function,GO:0003735,structural constituent of ribosome;Function,GO:0005515,protein binding;Component,GO:0005634,nucleus;Component,GO:0005634,nucleus;Component,GO:0005730,nucleolus;Co…
ENSG00000163734_CXCL3	6.6042097905929	0.487238610049327	2.6357520058855e-30	9.23962865663161e-28	79.893	85.048	78.285	110.321	112.015	118.609	protein_coding	9606	2921	CXCL3	-	CINC-2b|GRO3|GROg|MIP-2b|MIP2B|SCYB3	MIM:139111|HGNC:HGNC:4604|Ensembl:ENSG00000163734|AllianceGenome:HGNC:4604	4	4q13.3	C-X-C motif chemokine ligand 3	protein-coding	CXCL3	C-X-C motif chemokine ligand 3	O	C-X-C motif chemokine 3|GRO-gamma|GRO-gamma(1-73)|GRO3 oncogene|MGSA gamma|MIP2-beta|chemokine (C-X-C motif) ligand 3|growth-regulated protein gamma|macrophage inflammatory protein 2-beta|melanoma growth stimulatory activity gamma	20220619	-	Component,GO:0005576,extracellular region;Component,GO:0005615,extracellular space;Component,GO:0005615,extracellular space;Process,GO:0006954,inflammatory response;Function,GO:0008009,chemokine activity;Function,GO:0008009,chemokine activity;Process,GO:0030593,neutrophil chemotaxis;Process,GO:0030593,neutrophil chemotaxis;Function,GO:0045236,CXCR chemokine receptor binding;Process,GO:0061844,ant…
ENSG00000131737_KRT34	3.30606502975621	1.55296642328445	5.67984563310336e-30	1.94250720652135e-27	4.239	6.28	4.63	14.53	14.898	15.108	protein_coding	9606	3885	KRT34	-	HA4|Ha-4|K34|KRTHA4|hHa4	MIM:602763|HGNC:HGNC:6452|Ensembl:ENSG00000131737|AllianceGenome:HGNC:6452	17	17q21.2	keratin 34	protein-coding	KRT34	keratin 34	O	keratin, type I cuticular Ha4|hair keratin, type I Ha4|hard keratin, type I, 4|keratin 34, type I|keratin, hair, acidic, 4	20220513	-	Function,GO:0005198,structural molecule activity;Function,GO:0005515,protein binding;Component,GO:0005615,extracellular space;Component,GO:0005829,cytosol;Component,GO:0005856,cytoskeleton;Component,GO:0005882,intermediate filament;Process,GO:0008544,epidermis development;Process,GO:0030855,epithelial cell differentiation;Process,GO:0045109,intermediate filament organization
ENSG00000120708_TGFBI	9.38231854316155	0.252375433672814	4.65876009496209e-28	1.51918916398973e-25	600.056	624.779	602.607	721.806	724.461	730.587	protein_coding	9606	7045	TGFBI	-	BIGH3|CDB1|CDG2|CDGG1|CSD|CSD1|CSD2|CSD3|EBMD|LCD1	MIM:601692|HGNC:HGNC:11771|Ensembl:ENSG00000120708|AllianceGenome:HGNC:11771	5	5q31.1	transforming growth factor beta induced	protein-coding	TGFBI	transforming growth factor beta induced	O	transforming growth factor-beta-induced protein ig-h3|RGD-CAP|RGD-containing collagen-associated protein|beta ig-h3|betaig-h3|kerato-epithelin|transforming growth factor beta-induced 68kDa|transforming growth factor, beta-induced, 68kD	20220619	-	Process,GO:0001525,angiogenesis;Process,GO:0002062,chondrocyte differentiation;Function,GO:0005178,integrin binding;Function,GO:0005201,extracellular matrix structural constituent;Function,GO:0005201,extracellular matrix structural constituent;Function,GO:0005515,protein binding;Function,GO:0005518,collagen binding;Component,GO:0005576,extracellular region;Component,GO:0005576,extracellular regio…
ENSG00000139211_AMIGO2	5.50371301377051	0.654872057006868	4.64510110373345e-28	1.51918916398973e-25	37.128	32.672	36.189	57.028	57.22	52.633	protein_coding	9606	347902	AMIGO2	-	ALI1|AMIGO-2|DEGA	MIM:615690|HGNC:HGNC:24073|Ensembl:ENSG00000139211|AllianceGenome:HGNC:24073	12	12q13.11	adhesion molecule with Ig like domain 2	protein-coding	AMIGO2	adhesion molecule with Ig like domain 2	O	amphoterin-induced protein 2|alivin 1|amphoterin induced gene 2|differentially expressed in gastric adenocarcinoma|differentially expressed in gastric adenocarcinomas|transmembrane protein AMIGO2	20220513	-	Function,GO:0005515,protein binding;Component,GO:0005634,nucleus;Component,GO:0005886,plasma membrane;Process,GO:0007156,homophilic cell adhesion via plasma membrane adhesion molecules;Process,GO:0007157,heterophilic cell-cell adhesion via plasma membrane cell adhesion molecules;Process,GO:0007420,brain development;Component,GO:0016021,integral component of membrane;Process,GO:0043066,negative re…
ENSG00000156453_PCDH1	5.08311675387109	-0.705089	6.44767145094267e-27	2.05475566102541e-24	40.342	43.867	40.819	23.974	25.453	27.224	protein_coding	9606	5097	PCDH1	-	PC42|PCDH42	MIM:603626|HGNC:HGNC:8655|Ensembl:ENSG00000156453|AllianceGenome:HGNC:8655	5	5q31.3	protocadherin 1	protein-coding	PCDH1	protocadherin 1	O	protocadherin-1|cadherin-like 1|cadherin-like protein 1|protocadherin 42	20220513	-	Function,GO:0005509,calcium ion binding;Component,GO:0005654,nucleoplasm;Component,GO:0005730,nucleolus;Component,GO:0005886,plasma membrane;Component,GO:0005887,integral component of plasma membrane;Component,GO:0005911,cell-cell junction;Process,GO:0007155,cell adhesion;Process,GO:0007156,homophilic cell adhesion via plasma membrane adhesion molecules;Process,GO:0007267,cell-cell signaling;Proc…
ENSG00000084234_APLP2	9.99658684667051	-0.164101	1.77390414158657e-26	5.52748530518377e-24	1070.75	1083.83	1083.65	973.997	954.854	961.33	protein_coding	9606	334	APLP2	-	APLP-2|APPH|APPL2|CDEBP	MIM:104776|HGNC:HGNC:598|Ensembl:ENSG00000084234|AllianceGenome:HGNC:598	11	11q24.3	amyloid beta precursor like protein 2	protein-coding	APLP2	amyloid beta precursor like protein 2	O	amyloid beta precursor like protein 2|CDEI box-binding protein|amyloid beta (A4) precursor-like protein 2|amyloid precursor protein homolog HSD-2|sperm membrane protein YWK-II|testicular tissue protein Li 23	20220522	-	Function,GO:0003677,DNA binding;Function,GO:0004867,serine-type endopeptidase inhibitor activity;Function,GO:0005515,protein binding;Component,GO:0005634,nucleus;Component,GO:0005788,endoplasmic reticulum lumen;Component,GO:0005886,plasma membrane;Process,GO:0007186,G protein-coupled receptor signaling pathway;Process,GO:0007409,axonogenesis;Process,GO:0007417,central nervous system development;F…
ENSG00000110090_CPT1A	4.60311940326744	-0.884743	2.46186876514536e-26	7.45524018499871e-24	29.302	33.992	30.189	15.567	17.827	17.217	protein_coding	9606	1374	CPT1A	-	CPT1|CPT1-L|L-CPT1	MIM:600528|HGNC:HGNC:2328|Ensembl:ENSG00000110090|AllianceGenome:HGNC:2328	11	11q13.3	carnitine palmitoyltransferase 1A	protein-coding	CPT1A	carnitine palmitoyltransferase 1A	O	carnitine O-palmitoyltransferase 1, liver isoform|CPT I|CPTI-L|carnitine palmitoyltransferase 1A (liver)|carnitine palmitoyltransferase I, liver	20220605	-	Process,GO:0001676,long-chain fatty acid metabolic process;Function,GO:0004095,carnitine O-palmitoyltransferase activity;Function,GO:0004095,carnitine O-palmitoyltransferase activity;Function,GO:0004095,carnitine O-palmitoyltransferase activity;Function,GO:0004095,carnitine O-palmitoyltransferase activity;Component,GO:0005739,mitochondrion;Component,GO:0005739,mitochondrion;Component,GO:0005741,m…
ENSG00000144802_NFKBIZ	6.13791187423625	0.577814836619137	2.49890378473071e-26	7.45524018499871e-24	55.389	61.022	53.292	84.686	88.885	79.857	protein_coding	9606	64332	NFKBIZ	-	IKBZ|INAP|MAIL	MIM:608004|HGNC:HGNC:29805|Ensembl:ENSG00000144802|AllianceGenome:HGNC:29805	3	3q12.3	NFKB inhibitor zeta	protein-coding	NFKBIZ	NFKB inhibitor zeta	O	NF-kappa-B inhibitor zeta|I-kappa-B-zeta|IL-1 inducible nuclear ankyrin-repeat protein|IkappaB-zeta|ikB-zeta|ikappaBzeta|molecule possessing ankyrin repeats induced by lipopolysaccharide|nuclear factor of kappa light polypeptide gene enhancer in B-cells inhibitor, zeta	20220513	-	Function,GO:0005515,protein binding;Component,GO:0005634,nucleus;Process,GO:0006954,inflammatory response;Process,GO:0010468,regulation of gene expression;Component,GO:0016607,nuclear speck;Component,GO:0036464,cytoplasmic ribonucleoprotein granule;Process,GO:0050729,positive regulation of inflammatory response;Process,GO:0050852,T cell receptor signaling pathway;Process,GO:2000321,positive regul…
ENSG00000136068_FLNB	9.11404461887765	-0.329973	2.62730182332626e-26	7.67500545139185e-24	628.612	618.5	603.599	496.339	506.643	469.481	protein_coding	9606	2317	FLNB	-	ABP-278|ABP-280|AOI|FH1|FLN-B|FLN1L|LRS1|SCT|TABP|TAP	MIM:603381|HGNC:HGNC:3755|Ensembl:ENSG00000136068|AllianceGenome:HGNC:3755	3	3p14.3	filamin B	protein-coding	FLNB	filamin B	O	filamin-B|ABP-280 homolog|Larsen syndrome 1 (autosomal dominant)|actin binding protein 278|actin-binding-like protein|beta-filamin|filamin B, beta|filamin homolog 1|filamin-3|thyroid autoantigen	20220605	-	Component,GO:0001725,stress fiber;Process,GO:0003334,keratinocyte development;Process,GO:0003382,epithelial cell morphogenesis;Function,GO:0003723,RNA binding;Function,GO:0003779,actin binding;Function,GO:0005515,protein binding;Component,GO:0005737,cytoplasm;Component,GO:0005829,cytosol;Component,GO:0005829,cytosol;Component,GO:0005886,plasma membrane;Component,GO:0005903,brush border;Component,…
ENSG00000118523_CTGF	7.62240303482741	0.456429594717478	8.62624334106378e-26	2.46851396180401e-23	165.282	171.962	161.388	239.737	227.716	216.91	protein_coding	9606	1490	CCN2	-	CTGF|HCS24|IGFBP8|NOV2	MIM:121009|HGNC:HGNC:2500|Ensembl:ENSG00000118523|AllianceGenome:HGNC:2500	6	6q23.2	cellular communication network factor 2	protein-coding	CCN2	cellular communication network factor 2	O	CCN family member 2|IBP-8|IGF-binding protein 8|IGFBP-8|connective tissue growth factor|hypertrophic chondrocyte-specific protein 24|insulin-like growth factor-binding protein 8	20220605	-	Process,GO:0001502,cartilage condensation;Process,GO:0001503,ossification;Process,GO:0001525,angiogenesis;Process,GO:0001894,tissue homeostasis;Process,GO:0001934,positive regulation of protein phosphorylation;Function,GO:0001968,fibronectin binding;Process,GO:0002062,chondrocyte differentiation;Function,GO:0005178,integrin binding;Function,GO:0005515,protein binding;Function,GO:0005520,insulin-l…
ENSG00000186480_INSIG1	6.43917514624905	0.454788089569086	2.24680656865232e-24	6.30094434112856e-22	75.094	75.265	69.403	105.028	96.965	99.331	protein_coding	9606	3638	INSIG1	-	CL6	MIM:602055|HGNC:HGNC:6083|Ensembl:ENSG00000186480|AllianceGenome:HGNC:6083	7	7q36.3	insulin induced gene 1	protein-coding	INSIG1	insulin induced gene 1	O	insulin-induced gene 1 protein|INSIG-1 membrane protein	20220513	-	Function,GO:0005515,protein binding;Component,GO:0005783,endoplasmic reticulum;Component,GO:0005783,endoplasmic reticulum;Component,GO:0005789,endoplasmic reticulum membrane;Process,GO:0006641,triglyceride metabolic process;Process,GO:0006695,cholesterol biosynthetic process;Process,GO:0006695,cholesterol biosynthetic process;Function,GO:0008142,oxysterol binding;Process,GO:0010894,negative regul…
ENSG00000253729_PRKDC	10.6266907054271	-0.0379335	5.7890690386895e-24	1.59165345216675e-21	1581.59	1617.96	1605.42	1576.45	1568.51	1535.83	protein_coding	9606	5591	PRKDC	-	DNA-PKC|DNA-PKcs|DNAPK|DNAPKc|DNPK1|HYRC|HYRC1|IMD26|XRCC7|p350	MIM:600899|HGNC:HGNC:9413|Ensembl:ENSG00000253729|AllianceGenome:HGNC:9413	8	8q11.21	protein kinase, DNA-activated, catalytic subunit	protein-coding	PRKDC	protein kinase, DNA-activated, catalytic subunit	O	DNA-dependent protein kinase catalytic subunit|DNA-PK catalytic subunit|hyper-radiosensitivity of murine scid mutation, complementing 1|p460|protein kinase, DNA-activated, catalytic polypeptide	20220605	-	Process,GO:0000460,maturation of 5.8S rRNA;Process,GO:0000723,telomere maintenance;Component,GO:0000781,chromosome, telomeric region;Process,GO:0001756,somitogenesis;Process,GO:0001933,negative regulation of protein phosphorylation;Process,GO:0002218,activation of innate immune response;Process,GO:0002326,B cell lineage commitment;Process,GO:0002327,immature B cell differentiation;Process,GO:0002…
ENSG00000076706_MCAM	6.72025753096032	-0.408888	3.59386451069667e-23	9.69099387865167e-21	115.716	117.357	126.947	89.149	91.208	90.747	protein_coding	9606	4162	MCAM	-	CD146|HEMCAM|METCAM|MUC18|MelCAM	MIM:155735|HGNC:HGNC:6934|Ensembl:ENSG00000076706|AllianceGenome:HGNC:6934	11	11q23.3	melanoma cell adhesion molecule	protein-coding	MCAM	melanoma cell adhesion molecule	O	cell surface glycoprotein MUC18|Gicerin|S-endo 1 endothelial-associated antigen|cell surface glycoprotein P1H12|melanoma adhesion molecule|melanoma-associated antigen A32|melanoma-associated antigen MUC18	20220612	-	Process,GO:0001525,angiogenesis;Process,GO:0001525,angiogenesis;Process,GO:0003094,glomerular filtration;Component,GO:0005576,extracellular region;Component,GO:0005615,extracellular space;Component,GO:0005634,nucleus;Component,GO:0005886,plasma membrane;Component,GO:0005925,focal adhesion;Process,GO:0007155,cell adhesion;Process,GO:0009653,anatomical structure morphogenesis;Component,GO:0009897,e…
ENSG00000198888_MT-ND1	10.6366932652527	0.180026583045964	3.79186156100379e-23	1.00319778883764e-20	1540.18	1451.23	1487.36	1659.22	1681.54	1732.88	protein_coding	9606	-	-	-	-	-	-	-	-	-	-	-	-	-	-	-	-
ENSG00000166598_HSP90B1	10.3336303146668	-0.0386322	2.89038473705728e-22	7.50536570055875e-20	1300.32	1302.85	1319.73	1256.6	1282.72	1279.63	protein_coding	9606	7184	HSP90B1	-	ECGP|GP96|GRP94|HEL-S-125m|HEL35|TRA1	MIM:191175|HGNC:HGNC:12028|Ensembl:ENSG00000166598|AllianceGenome:HGNC:12028	12	12q23.3	heat shock protein 90 beta family member 1	protein-coding	HSP90B1	heat shock protein 90 beta family member 1	O	endoplasmin|94 kDa glucose-regulated protein|endothelial cell (HBMEC) glycoprotein|epididymis luminal protein 35|epididymis secretory sperm binding protein Li 125m|heat shock protein 90 kDa beta member 1|heat shock protein 90kDa beta (Grp94), member 1|heat shock protein 90kDa beta family member 1|stress-inducible tumor rejection antigen gp96|tumor rejection antigen (gp96) 1|tumor rejection antige…	20220612	-	Process,GO:0001666,response to hypoxia;Function,GO:0003723,RNA binding;Function,GO:0005509,calcium ion binding;Function,GO:0005515,protein binding;Function,GO:0005524,ATP binding;Component,GO:0005576,extracellular region;Component,GO:0005634,nucleus;Component,GO:0005783,endoplasmic reticulum;Component,GO:0005783,endoplasmic reticulum;Component,GO:0005783,endoplasmic reticulum;Component,GO:0005788…
ENSG00000189060_H1F0	6.75311408367416	-0.333392	4.2899030480904e-22	1.09369128255134e-19	119.396	120.542	120.143	92.781	96.41	96.535	protein_coding	9606	3005	H1-0	-	H1.0|H10|H1F0|H1FV	MIM:142708|HGNC:HGNC:4714|Ensembl:ENSG00000189060|AllianceGenome:HGNC:4714	22	22q13.1	H1.0 linker histone	protein-coding	H1-0	H1.0 linker histone	O	histone H1.0|H1 histone family member 0|H1.0, H1(0), H1-0|histone H1'|histone H1(0)	20220605	-	Component,GO:0000785,chromatin;Component,GO:0000786,nucleosome;Component,GO:0000791,euchromatin;Function,GO:0003680,minor groove of adenine-thymine-rich DNA binding;Function,GO:0003690,double-stranded DNA binding;Function,GO:0003723,RNA binding;Function,GO:0005515,protein binding;Component,GO:0005634,nucleus;Component,GO:0005634,nucleus;Component,GO:0005654,nucleoplasm;Component,GO:0005654,nucleo…
ENSG00000154734_ADAMTS1	7.29474683696546	0.370840924395463	7.14727751522676e-22	1.78962723783053e-19	134.629	137.743	138.616	183.331	170.497	177.668	protein_coding	9606	9510	ADAMTS1	-	C3-C5|METH1	MIM:605174|HGNC:HGNC:217|Ensembl:ENSG00000154734|AllianceGenome:HGNC:217	21	21q21.3	ADAM metallopeptidase with thrombospondin type 1 motif 1	protein-coding	ADAMTS1	ADAM metallopeptidase with thrombospondin type 1 motif 1	O	A disintegrin and metalloproteinase with thrombospondin motifs 1|ADAM-TS 1|ADAM-TS1|ADAMTS-1|METH-1|a disintegrin-like and metalloprotease (reprolysin type) with thrombospondin type 1 motif, 1|human metalloproteinase with thrombospondin type 1 motifs|metalloprotease and thrombospondin-1	20220513	-	Process,GO:0001542,ovulation from ovarian follicle;Process,GO:0001822,kidney development;Function,GO:0004222,metalloendopeptidase activity;Function,GO:0004222,metalloendopeptidase activity;Function,GO:0005515,protein binding;Component,GO:0005576,extracellular region;Component,GO:0005604,basement membrane;Process,GO:0006508,proteolysis;Process,GO:0007229,integrin-mediated signaling pathway;Functio…
ENSG00000119927_GPAM	6.46955684259121	0.389657927248587	1.07372928166618e-21	2.64137403289881e-19	76.399	78.086	75.781	103.886	102.066	95.849	protein_coding	9606	57678	GPAM	-	GPAT|GPAT1	MIM:602395|HGNC:HGNC:24865|Ensembl:ENSG00000119927|AllianceGenome:HGNC:24865	10	10q25.2	glycerol-3-phosphate acyltransferase, mitochondrial	protein-coding	GPAM	glycerol-3-phosphate acyltransferase, mitochondrial	O	glycerol-3-phosphate acyltransferase 1, mitochondrial|GPAT-1	20220612	-	Process,GO:0001817,regulation of cytokine production;Function,GO:0004366,glycerol-3-phosphate O-acyltransferase activity;Function,GO:0004366,glycerol-3-phosphate O-acyltransferase activity;Function,GO:0004366,glycerol-3-phosphate O-acyltransferase activity;Function,GO:0004366,glycerol-3-phosphate O-acyltransferase activity;Function,GO:0005515,protein binding;Component,GO:0005741,mitochondrial out…
ENSG00000152952_PLOD2	9.68947008887195	0.19224068589145	1.0645287769895e-20	2.57359008809428e-18	762.543	758.108	791.728	880.956	877.837	883.042	protein_coding	9606	5352	PLOD2	-	BRKS2|LH2|TLH	MIM:601865|HGNC:HGNC:9082|Ensembl:ENSG00000152952|AllianceGenome:HGNC:9082	3	3q24	procollagen-lysine,2-oxoglutarate 5-dioxygenase 2	protein-coding	PLOD2	procollagen-lysine,2-oxoglutarate 5-dioxygenase 2	O	procollagen-lysine,2-oxoglutarate 5-dioxygenase 2|lysine hydroxylase 2|lysyl hydroxlase 2|lysyl hydroxylase 2|procollagen lysyl hydroxylase 2|procollagen-lysine 5-dioxygenase|telopeptide lysyl hydroxylase|telopeptidyl lysyl hydroxylase	20220619	-	Process,GO:0001666,response to hypoxia;Function,GO:0005506,iron ion binding;Component,GO:0005783,endoplasmic reticulum;Component,GO:0005789,endoplasmic reticulum membrane;Process,GO:0006493,protein O-linked glycosylation;Function,GO:0008475,procollagen-lysine 5-dioxygenase activity;Function,GO:0008475,procollagen-lysine 5-dioxygenase activity;Function,GO:0008475,procollagen-lysine 5-dioxygenase a…
ENSG00000058085_LAMC2	11.1653469315535	-0.0508017	1.37854144330891e-20	3.27625561323349e-18	2351.64	2327.97	2331.2	2266.55	2256	2246.11	protein_coding	9606	3918	LAMC2	-	B2T|BM600|CSF|EBR2|EBR2A|JEB3A|JEB3B|LAMB2T|LAMNB2	MIM:150292|HGNC:HGNC:6493|Ensembl:ENSG00000058085|AllianceGenome:HGNC:6493	1	1q25.3	laminin subunit gamma 2	protein-coding	LAMC2	laminin subunit gamma 2	O	laminin subunit gamma-2|BM600-100kDa|CSF 140 kDa subunit|cell-scattering factor 140 kDa subunit|epiligrin subunit gamma|kalinin subunit gamma|ladsin 140 kDa subunit|laminin B2t chain|laminin, gamma 2|large adhesive scatter factor 140 kDa subunit|nicein subunit gamma	20220619	-	Function,GO:0005102,signaling receptor binding;Function,GO:0005201,extracellular matrix structural constituent;Component,GO:0005576,extracellular region;Component,GO:0005604,basement membrane;Component,GO:0005607,laminin-2 complex;Component,GO:0005615,extracellular space;Component,GO:0005938,cell cortex;Process,GO:0007155,cell adhesion;Process,GO:0008045,motor neuron axon guidance;Function,GO:000…
ENSG00000142871_CYR61	9.95071029930712	0.163609601080019	1.76365317942244e-20	4.12165748031024e-18	936.676	913.052	950.99	1043.89	1048.89	1044.08	protein_coding	9606	3491	CCN1	-	CYR61|GIG1|IGFBP10	MIM:602369|HGNC:HGNC:2654|Ensembl:ENSG00000142871|AllianceGenome:HGNC:2654	1	1p22.3	cellular communication network factor 1	protein-coding	CCN1	cellular communication network factor 1	O	CCN family member 1|IBP-10|IGF-binding protein 10|IGFBP-10|cysteine rich angiogenic inducer 61|cysteine-rich heparin-binding protein 61|cysteine-rich, anigogenic inducer, 61|insulin-like growth factor-binding protein 10|protein CYR61	20220612	-	Process,GO:0001649,osteoblast differentiation;Process,GO:0001934,positive regulation of protein phosphorylation;Process,GO:0002041,intussusceptive angiogenesis;Process,GO:0003181,atrioventricular valve morphogenesis;Process,GO:0003278,apoptotic process involved in heart morphogenesis;Process,GO:0003281,ventricular septum development;Function,GO:0005178,integrin binding;Function,GO:0005201,extrace…
ENSG00000167779_IGFBP6	6.37053975292208	-0.387517	3.40434590147256e-20	7.82553085745053e-18	95.824	88.825	95.954	72.232	71.411	70.832	protein_coding	9606	3489	IGFBP6	-	IBP6	MIM:146735|HGNC:HGNC:5475|Ensembl:ENSG00000167779|AllianceGenome:HGNC:5475	12	12q13.13	insulin like growth factor binding protein 6	protein-coding	IGFBP6	insulin like growth factor binding protein 6	O	insulin-like growth factor-binding protein 6|IBP-6|IGF binding protein 6|IGFBP-6	20220513	-	Function,GO:0001968,fibronectin binding;Function,GO:0005102,signaling receptor binding;Function,GO:0005515,protein binding;Component,GO:0005576,extracellular region;Component,GO:0005615,extracellular space;Component,GO:0005794,Golgi apparatus;Process,GO:0007165,signal transduction;Process,GO:0008285,negative regulation of cell population proliferation;Process,GO:0016477,cell migration;Function,GO…
ENSG00000136802_LRRC8A	6.86938385312363	-0.300324	3.84702497969489e-20	8.70048133310995e-18	128.387	129.097	128.931	105.547	103.783	104.482	protein_coding	9606	56262	LRRC8A	-	AGM5|HsLRRC8A|LRRC8|SWELL1	MIM:608360|HGNC:HGNC:19027|Ensembl:ENSG00000136802|AllianceGenome:HGNC:19027	9	9q34.11	leucine rich repeat containing 8 VRAC subunit A	protein-coding	LRRC8A	leucine rich repeat containing 8 VRAC subunit A	O	volume-regulated anion channel subunit LRRC8A|leucine rich repeat containing 8 family member A|leucine-rich repeat-containing protein 8A|swelling protein 1	20220513	-	Process,GO:0001678,cellular glucose homeostasis;Process,GO:0002329,pre-B cell differentiation;Function,GO:0005225,volume-sensitive anion channel activity;Function,GO:0005225,volume-sensitive anion channel activity;Function,GO:0005225,volume-sensitive anion channel activity;Function,GO:0005253,anion channel activity;Function,GO:0005515,protein binding;Component,GO:0005886,plasma membrane;Component…
ENSG00000167767_KRT80	4.01392131116236	-1.00154	5.92768699650663e-20	1.31933376293676e-17	23.385	18.202	22.111	10.69	10.858	10.252	protein_coding	9606	144501	KRT80	-	KB20	MIM:611161|HGNC:HGNC:27056|Ensembl:ENSG00000167767|AllianceGenome:HGNC:27056	12	12q13.13	keratin 80	protein-coding	KRT80	keratin 80	O	keratin, type II cytoskeletal 80|CK-80|K80|cytokeratin-80|keratin 80, type II|keratin b20|type II keratin|type-II keratin Kb20	20220513	-	Function,GO:0005515,protein binding;Component,GO:0005829,cytosol;Function,GO:0030280,structural constituent of skin epidermis;Process,GO:0031424,keratinization;Component,GO:0045095,keratin filament;Component,GO:0045095,keratin filament;Process,GO:0045109,intermediate filament organization;Component,GO:0045111,intermediate filament cytoskeleton
ENSG00000137955_RABGGTB	7.22663765363227	0.322347412731397	6.78114428937469e-20	1.48570633165019e-17	136.4	131.509	131.529	166.623	167.82	165.012	protein_coding	9606	5876	RABGGTB	-	GGTB	MIM:179080|HGNC:HGNC:9796|Ensembl:ENSG00000137955|AllianceGenome:HGNC:9796	1	1p31.1	Rab geranylgeranyltransferase subunit beta	protein-coding	RABGGTB	Rab geranylgeranyltransferase subunit beta	O	geranylgeranyl transferase type-2 subunit beta|GGTase-II-beta|Rab geranylgeranyltransferase beta subunit|rab GG transferase beta|rab GGTase beta|type II protein geranyl-geranyltransferase subunit beta	20220522	-	Function,GO:0004663,Rab geranylgeranyltransferase activity;Function,GO:0004663,Rab geranylgeranyltransferase activity;Function,GO:0005515,protein binding;Component,GO:0005829,cytosol;Component,GO:0005886,plasma membrane;Component,GO:0005968,Rab-protein geranylgeranyltransferase complex;Component,GO:0005968,Rab-protein geranylgeranyltransferase complex;Process,GO:0007601,visual perception;Function…
ENSG00000260032_LINC00657	8.6247221651635	0.282812345380746	1.62965825727752e-19	3.51554893593006e-17	349.71	369.498	349.328	435.315	435.838	428.915	lincRNA	9606	647979	NORAD	-	LINC00657	MIM:617037|HGNC:HGNC:44311|Ensembl:ENSG00000260032|AllianceGenome:HGNC:44311	20	20q11.23	non-coding RNA activated by DNA damage	ncRNA	NORAD	non-coding RNA activated by DNA damage	O	long intergenic non-protein coding RNA 657	20220529	-	-
ENSG00000116717_GADD45A	6.67173661303961	0.345338618046885	3.3798632036343e-19	7.18067300626668e-17	89.536	93.057	86.883	112.033	117.419	112.968	protein_coding	9606	1647	GADD45A	-	DDIT1|GADD45	MIM:126335|HGNC:HGNC:4095|Ensembl:ENSG00000116717|AllianceGenome:HGNC:4095	1	1p31.3	growth arrest and DNA damage inducible alpha	protein-coding	GADD45A	growth arrest and DNA damage inducible alpha	O	growth arrest and DNA damage-inducible protein GADD45 alpha|DDIT-1|DNA damage-inducible transcript 1 protein|DNA damage-inducible transcript-1|growth arrest and DNA-damage-inducible 45 alpha	20220522	-	Process,GO:0000079,regulation of cyclin-dependent protein serine/threonine kinase activity;Process,GO:0000122,negative regulation of transcription by RNA polymerase II;Function,GO:0005515,protein binding;Component,GO:0005634,nucleus;Component,GO:0005634,nucleus;Component,GO:0005654,nucleoplasm;Component,GO:0005737,cytoplasm;Component,GO:0005737,cytoplasm;Process,GO:0006281,DNA repair;Process,GO:0…
ENSG00000198727_MT-CYB	11.8587940640848	-0.135122	4.64093676420118e-19	9.71271870263118e-17	3982.05	3846.56	3834.72	3485.89	3516.2	3618.11	protein_coding	9606	-	-	-	-	-	-	-	-	-	-	-	-	-	-	-	-
ENSG00000087086_FTL	11.5150413214373	-0.00954035	3.60993812901995e-18	7.44390477134085e-16	2905.99	2992.66	2909.99	2929.46	2859.01	2962.23	protein_coding	9606	2512	FTL	-	LFTD|NBIA3	MIM:134790|HGNC:HGNC:3999|Ensembl:ENSG00000087086|AllianceGenome:HGNC:3999	19	19q13.33	ferritin light chain	protein-coding	FTL	ferritin light chain	O	ferritin light chain|epididymis secretory sperm binding protein|ferritin L subunit|ferritin L-chain|ferritin light polypeptide-like 3|ferritin, light polypeptide	20220605	-	Function,GO:0005506,iron ion binding;Function,GO:0005515,protein binding;Component,GO:0005576,extracellular region;Component,GO:0005737,cytoplasm;Component,GO:0005829,cytosol;Process,GO:0006826,iron ion transport;Process,GO:0006879,cellular iron ion homeostasis;Process,GO:0006880,intracellular sequestering of iron ion;Component,GO:0008043,intracellular ferritin complex;Function,GO:0008198,ferrous…
ENSG00000168056_LTBP3	5.84763966262728	-0.389245	5.97826978520236e-18	1.21488839026243e-15	64.38	64.344	66.473	48.518	49.442	51.015	protein_coding	9606	4054	LTBP3	-	DASS|GPHYSD3|LTBP-3|LTBP2|STHAG6|pp6425	MIM:602090|HGNC:HGNC:6716|Ensembl:ENSG00000168056|AllianceGenome:HGNC:6716	11	11q13.1	latent transforming growth factor beta binding protein 3	protein-coding	LTBP3	latent transforming growth factor beta binding protein 3	O	latent-transforming growth factor beta-binding protein 3|latent TGF beta binding protein 3	20220619	-	Process,GO:0002062,chondrocyte differentiation;Function,GO:0005509,calcium ion binding;Function,GO:0005515,protein binding;Component,GO:0005576,extracellular region;Component,GO:0005576,extracellular region;Process,GO:0007179,transforming growth factor beta receptor signaling pathway;Process,GO:0030282,bone mineralization;Process,GO:0030502,negative regulation of bone mineralization;Process,GO:00…
ENSG00000004399_PLXND1	5.05841825181871	-0.607719	6.40311930468572e-18	1.26850358447495e-15	38.246	43.639	37.89	27.139	25.251	26.243	protein_coding	9606	23129	PLXND1	-	PLEXD1	MIM:604282|HGNC:HGNC:9107|Ensembl:ENSG00000004399|AllianceGenome:HGNC:9107	3	3q22.1	plexin D1	protein-coding	PLXND1	plexin D1	O	plexin-D1	20220522	-	Process,GO:0001525,angiogenesis;Process,GO:0001569,branching involved in blood vessel morphogenesis;Process,GO:0001822,kidney development;Component,GO:0002116,semaphorin receptor complex;Process,GO:0003151,outflow tract morphogenesis;Process,GO:0003279,cardiac septum development;Function,GO:0005515,protein binding;Component,GO:0005886,plasma membrane;Component,GO:0005887,integral component of pla…
ENSG00000134824_FADS2	7.21017275915647	0.455333826202872	6.42303198528894e-18	1.26850358447495e-15	131.601	119.586	123.781	178.661	177.971	157.557	protein_coding	9606	9415	FADS2	-	D6D|DES6|FADSD6|LLCDL2|SLL0262|TU13	MIM:606149|HGNC:HGNC:3575|Ensembl:ENSG00000134824|AllianceGenome:HGNC:3575	11	11q12.2	fatty acid desaturase 2	protein-coding	FADS2	fatty acid desaturase 2	O	acyl-CoA 6-desaturase|delta-6 fatty acid desaturase|delta-6-desaturase|linoleoyl-CoA desaturase (delta-6-desaturase)-like 2	20220618	-	Function,GO:0004768,stearoyl-CoA 9-desaturase activity;Component,GO:0005789,endoplasmic reticulum membrane;Component,GO:0005887,integral component of plasma membrane;Process,GO:0006629,lipid metabolic process;Process,GO:0006636,unsaturated fatty acid biosynthetic process;Component,GO:0016020,membrane;Function,GO:0016213,linoleoyl-CoA desaturase activity;Function,GO:0016717,oxidoreductase activity…
ENSG00000175137_SH3BP5L	7.0839189595312	0.301212607827934	2.64942078332014e-17	5.15974697551597e-15	123.822	122.499	118.395	152.612	145.953	150.885	protein_coding	9606	80851	SH3BP5L	-	-	HGNC:HGNC:29360|Ensembl:ENSG00000175137|AllianceGenome:HGNC:29360	1	1q44	SH3 binding domain protein 5 like	protein-coding	SH3BP5L	SH3 binding domain protein 5 like	O	SH3 domain-binding protein 5-like|SH3BP-5-like	20220513	-	Function,GO:0004860,protein kinase inhibitor activity;Function,GO:0005085,guanyl-nucleotide exchange factor activity;Function,GO:0005515,protein binding;Component,GO:0005737,cytoplasm;Process,GO:0035556,intracellular signal transduction;Process,GO:0061099,negative regulation of protein tyrosine kinase activity
ENSG00000072778_ACADVL	7.70981557887552	-0.285068	5.23181857173729e-17	1.00493917825891e-14	230.314	229.617	229.232	190.285	192.112	183.26	protein_coding	9606	37	ACADVL	-	ACAD6|LCACD|VLCAD	MIM:609575|HGNC:HGNC:92|Ensembl:ENSG00000072778|AllianceGenome:HGNC:92	17	17p13.1	acyl-CoA dehydrogenase very long chain	protein-coding	ACADVL	acyl-CoA dehydrogenase very long chain	O	very long-chain specific acyl-CoA dehydrogenase, mitochondrial|acyl-Coenzyme A dehydrogenase, very long chain	20220605	-	Function,GO:0000062,fatty-acyl-CoA binding;Process,GO:0001659,temperature homeostasis;Function,GO:0003995,acyl-CoA dehydrogenase activity;Function,GO:0003995,acyl-CoA dehydrogenase activity;Function,GO:0004466,long-chain-acyl-CoA dehydrogenase activity;Function,GO:0005515,protein binding;Component,GO:0005654,nucleoplasm;Component,GO:0005730,nucleolus;Component,GO:0005739,mitochondrion;Component,G…
ENSG00000138119_MYOF	8.48879484562994	-0.312541	1.68775470311551e-16	3.19806708744401e-14	385.208	420.964	386.934	323.853	315.591	321.343	protein_coding	9606	26509	MYOF	-	FER1L3|HAE7	MIM:604603|HGNC:HGNC:3656|Ensembl:ENSG00000138119|AllianceGenome:HGNC:3656	10	10q23.33	myoferlin	protein-coding	MYOF	myoferlin	O	myoferlin|fer-1-like 3, myoferlin|fer-1-like family member 3|fer-1-like protein 3	20220605	-	Process,GO:0001778,plasma membrane repair;Process,GO:0001778,plasma membrane repair;Function,GO:0005515,protein binding;Function,GO:0005543,phospholipid binding;Function,GO:0005543,phospholipid binding;Function,GO:0005543,phospholipid binding;Component,GO:0005635,nuclear envelope;Component,GO:0005886,plasma membrane;Component,GO:0005886,plasma membrane;Component,GO:0005901,caveola;Process,GO:0006…
ENSG00000273275_RP11-474G23.2	0.639513912797684	6.34121716344719	3.03257634112632e-16	5.66970472736978e-14	0.093	0	0	1.09	4.848	3.041	antisense	9606	-	-	-	-	-	-	-	-	-	-	-	-	-	-	-	-
ENSG00000135480_KRT7	7.74889941667637	-0.270389	3.47330154966036e-16	6.40824135912336e-14	235.951	236.124	232.822	194.229	191.456	198.712	protein_coding	9606	3855	KRT7	-	CK7|K2C7|K7|SCL	MIM:148059|HGNC:HGNC:6445|Ensembl:ENSG00000135480|AllianceGenome:HGNC:6445	12	12q13.13	keratin 7	protein-coding	KRT7	keratin 7	O	keratin, type II cytoskeletal 7|CK-7|cytokeratin 7|keratin 7, type II|keratin, 55K type II cytoskeletal|keratin, simple epithelial type I, K7|sarcolectin|type II mesothelial keratin K7|type-II keratin Kb7	20220612	-	Function,GO:0005515,protein binding;Component,GO:0005634,nucleus;Component,GO:0005737,cytoplasm;Component,GO:0005829,cytosol;Component,GO:0005829,cytosol;Component,GO:0005882,intermediate filament;Function,GO:0030280,structural constituent of skin epidermis;Process,GO:0031424,keratinization;Component,GO:0045095,keratin filament;Process,GO:0045109,intermediate filament organization;Component,GO:00…
ENSG00000166165_CKB	3.75749114511256	-0.869196	5.33467108536715e-16	9.71464389078159e-14	17.888	15.472	18.284	9.6	8.888	9.761	protein_coding	9606	1152	CKB	-	B-CK|BCK|CKBB|CPK-B|HEL-211|HEL-S-29	MIM:123280|HGNC:HGNC:1991|Ensembl:ENSG00000166165|AllianceGenome:HGNC:1991	14	14q32.33	creatine kinase B	protein-coding	CKB	creatine kinase B	O	creatine kinase B-type|brain creatine kinase|creatine kinase B chain|creatine kinase brain|creatine kinase brain-type|creatine phosphokinase B-type|epididymis luminal protein 211|epididymis secretory protein Li 29	20220605	-	Function,GO:0004111,creatine kinase activity;Function,GO:0004111,creatine kinase activity;Function,GO:0005515,protein binding;Function,GO:0005524,ATP binding;Component,GO:0005615,extracellular space;Component,GO:0005615,extracellular space;Component,GO:0005634,nucleus;Component,GO:0005739,mitochondrion;Component,GO:0005829,cytosol;Component,GO:0005829,cytosol;Function,GO:0016301,kinase activity;P…
ENSG00000196581_AJAP1	6.10741546200704	-0.342986	7.89885402974414e-16	1.41997091288554e-13	78.355	73.945	78.332	60.401	61.108	60.285	protein_coding	9606	55966	AJAP1	-	MOT8|SHREW-1|SHREW1	MIM:610972|HGNC:HGNC:30801|Ensembl:ENSG00000196581|AllianceGenome:HGNC:30801	1	1p36.32	adherens junctions associated protein 1	protein-coding	AJAP1	adherens junctions associated protein 1	O	adherens junction-associated protein 1|membrane protein shrew-1|transmembrane protein SHREW1	20220513	-	Process,GO:0001953,negative regulation of cell-matrix adhesion;Function,GO:0005515,protein binding;Component,GO:0005912,adherens junction;Component,GO:0005912,adherens junction;Process,GO:0007155,cell adhesion;Function,GO:0008013,beta-catenin binding;Function,GO:0008013,beta-catenin binding;Component,GO:0009898,cytoplasmic side of plasma membrane;Component,GO:0009898,cytoplasmic side of plasma me…
ENSG00000130402_ACTN4	10.126404606234	-0.135111	1.08126387889563e-15	1.91917495061702e-13	1194.71	1148.58	1166.38	1075.39	1069.29	1051.29	protein_coding	9606	81	ACTN4	-	ACTININ-4|FSGS|FSGS1	MIM:604638|HGNC:HGNC:166|Ensembl:ENSG00000130402|AllianceGenome:HGNC:166	19	19q13.2	actinin alpha 4	protein-coding	ACTN4	actinin alpha 4	O	alpha-actinin-4|focal segmental glomerulosclerosis 1|non-muscle alpha-actinin 4	20220522	-	Function,GO:0000977,RNA polymerase II transcription regulatory region sequence-specific DNA binding;Process,GO:0001666,response to hypoxia;Component,GO:0001725,stress fiber;Function,GO:0001882,nucleoside binding;Function,GO:0003713,transcription coactivator activity;Function,GO:0003723,RNA binding;Function,GO:0003779,actin binding;Function,GO:0005178,integrin binding;Function,GO:0005509,calcium i…
ENSG00000125538_IL1B	9.02695478506197	0.236724529134495	1.20925894041655e-15	2.11952860781510e-13	469.898	499.505	467.44	564.472	565.731	562.975	protein_coding	9606	3553	IL1B	-	IL-1|IL1-BETA|IL1F2|IL1beta	MIM:147720|HGNC:HGNC:5992|Ensembl:ENSG00000125538|AllianceGenome:HGNC:5992	2	2q14.1	interleukin 1 beta	protein-coding	IL1B	interleukin 1 beta	O	interleukin-1 beta|IL-1 beta|catabolin|interleukin 1beta|preinterleukin 1 beta|pro-interleukin-1-beta	20220619	-	Process,GO:0000165,MAPK cascade;Process,GO:0001660,fever generation;Process,GO:0001934,positive regulation of protein phosphorylation;Process,GO:0001934,positive regulation of protein phosphorylation;Process,GO:0002711,positive regulation of T cell mediated immunity;Function,GO:0005125,cytokine activity;Function,GO:0005125,cytokine activity;Function,GO:0005125,cytokine activity;Function,GO:000512…
ENSG00000196935_SRGAP1	7.1012105546568	-0.296005	1.56143804228684e-15	2.70302274431433e-13	148.185	156.582	148.49	122.152	121.307	125.721	protein_coding	9606	57522	SRGAP1	-	ARHGAP13|NMTC2	MIM:606523|HGNC:HGNC:17382|Ensembl:ENSG00000196935|AllianceGenome:HGNC:17382	12	12q14.2	SLIT-ROBO Rho GTPase activating protein 1	protein-coding	SRGAP1	SLIT-ROBO Rho GTPase activating protein 1	O	SLIT-ROBO Rho GTPase-activating protein 1|rho GTPase-activating protein 13	20220513	-	Function,GO:0005096,GTPase activator activity;Function,GO:0005515,protein binding;Component,GO:0005737,cytoplasm;Component,GO:0005829,cytosol;Process,GO:0007165,signal transduction;Process,GO:0030336,negative regulation of cell migration;Process,GO:0050790,regulation of catalytic activity
ENSG00000122862_SRGN	7.4445411490463	-0.280843	1.60318703305339e-15	2.7414498265213e-13	188.528	188.526	195.546	154.636	157.922	158.685	protein_coding	9606	5552	SRGN	-	PPG|PRG|PRG1	MIM:177040|HGNC:HGNC:9361|Ensembl:ENSG00000122862|AllianceGenome:HGNC:9361	10	10q22.1	serglycin	protein-coding	SRGN	serglycin	O	serglycin|hematopoetic proteoglycan core peptide|hematopoetic proteoglycan core protein|hematopoietic proteoglycan core protein|p.PG|platelet proteoglycan core protein|proteoglycan 1, secretory granule|proteoglycan protein core for mast cell secretory granule|secretory granule proteoglycan core peptide|secretory granule proteoglycan core protein|serglycin proteoglycan	20220522	-	Process,GO:0001818,negative regulation of cytokine production;Function,GO:0005515,protein binding;Component,GO:0005576,extracellular region;Component,GO:0005615,extracellular space;Component,GO:0005794,Golgi apparatus;Process,GO:0006915,apoptotic process;Process,GO:0016485,protein processing;Component,GO:0030141,secretory granule;Process,GO:0030502,negative regulation of bone mineralization;Proce…
ENSG00000013364_MVP	6.8161303799677	-0.281413	1.66099433151391e-15	2.80607982126362e-13	120.281	124.546	125.388	103.938	100.854	99.871	protein_coding	9606	50951	MMVP1	-	MVP|PMV	MIM:157700	16	16p12.1-p11.2	myxomatous mitral valve prolapse 1	unknown	-	-	-	Mitral valve prolapse, familial	20191002	-	-
ENSG00000035862_TIMP2	7.91972529648895	-0.281758	2.33360868943028e-15	3.89545964799897e-13	263.249	274.621	258.476	222.094	215.798	217.253	protein_coding	9606	7077	TIMP2	-	CSC-21K|DDC8	MIM:188825|HGNC:HGNC:11821|Ensembl:ENSG00000035862|AllianceGenome:HGNC:11821	17	17q25.3	TIMP metallopeptidase inhibitor 2	protein-coding	TIMP2	TIMP metallopeptidase inhibitor 2	O	metalloproteinase inhibitor 2|testicular secretory protein Li 57|tissue inhibitor of metalloproteinases 2	20220612	-	Function,GO:0002020,protease binding;Function,GO:0002020,protease binding;Function,GO:0005515,protein binding;Component,GO:0005576,extracellular region;Component,GO:0005615,extracellular space;Function,GO:0008191,metalloendopeptidase inhibitor activity;Function,GO:0008270,zinc ion binding;Process,GO:0009725,response to hormone;Process,GO:0010033,response to organic substance;Process,GO:0010951,ne…
ENSG00000120875_DUSP4	5.44223214697044	-0.411905	4.42271362671569e-15	7.29591652633028e-13	49.286	50.01	48.898	35.494	38.938	36.937	protein_coding	9606	1846	DUSP4	-	HVH2|MKP-2|MKP2|TYP	MIM:602747|HGNC:HGNC:3070|Ensembl:ENSG00000120875|AllianceGenome:HGNC:3070	8	8p12	dual specificity phosphatase 4	protein-coding	DUSP4	dual specificity phosphatase 4	O	dual specificity protein phosphatase 4|MAP kinase phosphatase 2|VH1 homologous phosphatase 2|dual specificity protein phosphatase hVH2|mitogen-activated protein kinase phosphatase 2|serine/threonine specific protein phosphatase	20220522	-	Process,GO:0001706,endoderm formation;Function,GO:0004721,phosphoprotein phosphatase activity;Function,GO:0004725,protein tyrosine phosphatase activity;Function,GO:0004725,protein tyrosine phosphatase activity;Function,GO:0005515,protein binding;Component,GO:0005634,nucleus;Component,GO:0005634,nucleus;Component,GO:0005654,nucleoplasm;Component,GO:0005654,nucleoplasm;Component,GO:0005737,cytoplas…
ENSG00000151651_ADAM8	4.26355419975171	-0.749561	5.23186082011206e-15	8.53036656041992e-13	23.339	21.933	26.174	13.077	15.454	13.931	protein_coding	9606	101	ADAM8	-	CD156|CD156a|MS2	MIM:602267|HGNC:HGNC:215|Ensembl:ENSG00000151651|AllianceGenome:HGNC:215	10	10q26.3	ADAM metallopeptidase domain 8	protein-coding	ADAM8	ADAM metallopeptidase domain 8	O	disintegrin and metalloproteinase domain-containing protein 8|a disintegrin and metalloproteinase domain 8|cell surface antigen MS2|human leukocyte differentiation antigen	20220513	-	Process,GO:0000902,cell morphogenesis;Process,GO:0001525,angiogenesis;Component,GO:0002102,podosome;Process,GO:0002523,leukocyte migration involved in inflammatory response;Process,GO:0002675,positive regulation of acute inflammatory response;Process,GO:0002693,positive regulation of cellular extravasation;Function,GO:0004222,metalloendopeptidase activity;Function,GO:0004252,serine-type endopepti…
ENSG00000118263_KLF7	5.3199929139038	-0.418896	5.65052790799263e-15	9.10709222136468e-13	46.398	44.049	45.969	34.352	33.029	34.631	protein_coding	9606	8609	KLF7	-	UKLF	MIM:604865|HGNC:HGNC:6350|Ensembl:ENSG00000118263|AllianceGenome:HGNC:6350	2	2q33.3	Kruppel like factor 7	protein-coding	KLF7	Kruppel like factor 7	O	Krueppel-like factor 7|Kruppel-like factor 7 (ubiquitous)|ubiquitous Kruppel-like factor|ubiquitous Kruppel-like transcription factor	20220619	-	Process,GO:0000122,negative regulation of transcription by RNA polymerase II;Component,GO:0000785,chromatin;Function,GO:0000978,RNA polymerase II cis-regulatory region sequence-specific DNA binding;Function,GO:0000978,RNA polymerase II cis-regulatory region sequence-specific DNA binding;Function,GO:0000981,DNA-binding transcription factor activity, RNA polymerase II-specific;Function,GO:0000981,D…
ENSG00000108342_CSF3	7.39993176218253	0.28491781224364	8.88038207559945e-15	1.41500815300063e-12	148.838	158.038	149.955	184.421	186.102	186.105	protein_coding	9606	1440	CSF3	-	C17orf33|CSF3OS|GCSF	MIM:138970|HGNC:HGNC:2438|Ensembl:ENSG00000108342|AllianceGenome:HGNC:2438	17	17q21.1	colony stimulating factor 3	protein-coding	CSF3	colony stimulating factor 3	O	granulocyte colony-stimulating factor|filgrastim|granulocyte-colony stimulating factor|lenograstim|pluripoietin	20220513	-	Function,GO:0005125,cytokine activity;Function,GO:0005125,cytokine activity;Function,GO:0005125,cytokine activity;Function,GO:0005130,granulocyte colony-stimulating factor receptor binding;Component,GO:0005576,extracellular region;Component,GO:0005615,extracellular space;Process,GO:0006955,immune response;Function,GO:0008083,growth factor activity;Process,GO:0008284,positive regulation of cell po…
ENSG00000197694_SPTAN1	8.51650588586398	-0.235785	9.67670529285971e-15	1.52457035524133e-12	395.037	399.713	392.746	329.924	346.347	332.183	protein_coding	9606	6709	SPTAN1	-	DEE5|EIEE5|NEAS|SPTA2	MIM:182810|HGNC:HGNC:11273|Ensembl:ENSG00000197694|AllianceGenome:HGNC:11273	9	9q34.11	spectrin alpha, non-erythrocytic 1	protein-coding	SPTAN1	spectrin alpha, non-erythrocytic 1	O	spectrin alpha chain, non-erythrocytic 1|alpha-II spectrin|alpha-fodrin|epididymis secretory sperm binding protein|fodrin alpha chain|spectrin, non-erythroid alpha chain|spectrin, non-erythroid alpha subunit	20220605	-	Function,GO:0003779,actin binding;Function,GO:0005200,structural constituent of cytoskeleton;Function,GO:0005509,calcium ion binding;Function,GO:0005515,protein binding;Function,GO:0005516,calmodulin binding;Component,GO:0005576,extracellular region;Component,GO:0005829,cytosol;Component,GO:0005886,plasma membrane;Component,GO:0008091,spectrin;Component,GO:0015630,microtubule cytoskeleton;Compone…
ENSG00000172893_DHCR7	6.77641644781028	0.269920253301731	1.01234065216213e-14	1.57722673606861e-12	102.02	97.562	98.647	119.92	121.408	118.265	protein_coding	9606	1717	DHCR7	-	SLOS	MIM:602858|HGNC:HGNC:2860|Ensembl:ENSG00000172893|AllianceGenome:HGNC:2860	11	11q13.4	7-dehydrocholesterol reductase	protein-coding	DHCR7	7-dehydrocholesterol reductase	O	7-dehydrocholesterol reductase|7-DHC reductase|delta-7-dehydrocholesterol reductase|delta7-sterol reductase|putative sterol reductase SR-2|sterol delta-7-reductase|sterol reductase SR-2	20220612	-	Function,GO:0005515,protein binding;Component,GO:0005640,nuclear outer membrane;Component,GO:0005783,endoplasmic reticulum;Component,GO:0005789,endoplasmic reticulum membrane;Process,GO:0006695,cholesterol biosynthetic process;Process,GO:0006695,cholesterol biosynthetic process;Function,GO:0009918,sterol delta7 reductase activity;Component,GO:0016020,membrane;Process,GO:0016126,sterol biosyntheti…
ENSG00000142192_APP	9.4407	-0.174787	1.48025082463843e-14	2.28088758934946e-12	733.194	741.635	735.459	642.931	670.473	644.696	protein_coding	9606	351	APP	-	AAA|ABETA|ABPP|AD1|APPI|CTFgamma|CVAP|PN-II|PN2|alpha-sAPP|preA4	MIM:104760|HGNC:HGNC:620|Ensembl:ENSG00000142192|AllianceGenome:HGNC:620	21	21q21.3	amyloid beta precursor protein	protein-coding	APP	amyloid beta precursor protein	O	amyloid-beta precursor protein|alzheimer disease amyloid A4 protein homolog|alzheimer disease amyloid protein|amyloid beta (A4) precursor protein|amyloid beta A4 protein|amyloid precursor protein|beta-amyloid peptide|beta-amyloid peptide(1-40)|beta-amyloid peptide(1-42)|beta-amyloid precursor protein|cerebral vascular amyloid peptide|peptidase nexin-II|protease nexin-II|testicular tissue protein …	20220612	-	Process,GO:0000086,G2/M transition of mitotic cell cycle;Function,GO:0000978,RNA polymerase II cis-regulatory region sequence-specific DNA binding;Process,GO:0001774,microglial cell activation;Process,GO:0001934,positive regulation of protein phosphorylation;Process,GO:0001934,positive regulation of protein phosphorylation;Process,GO:0001967,suckling behavior;Process,GO:0002265,astrocyte activati…
ENSG00000111640_GAPDH	12.2841991145766	0.109444431618504	3.32346947331753e-14	5.06540097335418e-12	4841.39	4719.11	4835.69	5213.24	5105.36	5212.02	protein_coding	9606	100240709	GAPDHP44	-	GAPDH	HGNC:HGNC:37801|AllianceGenome:HGNC:37801	12	12q14.2	glyceraldehyde 3 phosphate dehydrogenase pseudogene 44	pseudo	GAPDHP44	glyceraldehyde 3 phosphate dehydrogenase pseudogene 44	O	-	20220513	-	-
ENSG00000130508_PXDN	9.29547880280332	-0.193503	3.48950972037417e-14	5.26128013968673e-12	654.513	690.807	665.348	587.512	591.184	579.702	protein_coding	9606	7837	PXDN	-	ASGD7|COPOA|D2S448|D2S448E|MG50|PRG2|PXN|VPO|hsPxd01	MIM:605158|HGNC:HGNC:14966|Ensembl:ENSG00000130508|AllianceGenome:HGNC:14966	2	2p25.3	peroxidasin	protein-coding	PXDN	peroxidasin	O	peroxidasin homolog|melanoma-associated antigen MG50|p53-responsive gene 2 protein|peroxidasin 1|vascular peroxidase 1	20220528	-	Process,GO:0001525,angiogenesis;Process,GO:0001654,eye development;Process,GO:0001960,negative regulation of cytokine-mediated signaling pathway;Function,GO:0004601,peroxidase activity;Function,GO:0004601,peroxidase activity;Function,GO:0005152,interleukin-1 receptor antagonist activity;Function,GO:0005201,extracellular matrix structural constituent;Function,GO:0005201,extracellular matrix struct…
ENSG00000083444_PLOD1	8.29866646104224	-0.244239	3.90462935346708e-14	5.82454391428887e-12	339.368	341.331	343.044	279.849	297.006	287.398	protein_coding	9606	5351	PLOD1	-	EDS6|EDSKCL1|LH|LH1|LLH|PLOD	MIM:153454|HGNC:HGNC:9081|Ensembl:ENSG00000083444|AllianceGenome:HGNC:9081	1	1p36.22	procollagen-lysine,2-oxoglutarate 5-dioxygenase 1	protein-coding	PLOD1	procollagen-lysine,2-oxoglutarate 5-dioxygenase 1	O	procollagen-lysine,2-oxoglutarate 5-dioxygenase 1|lysine hydroxylase|lysyl hydroxlase 1|procollagen lysyl hydroxylase 1|procollagen-lysine 1, 2-oxoglutarate 5-dioxygenase 1	20220605	-	Process,GO:0001666,response to hypoxia;Function,GO:0005506,iron ion binding;Function,GO:0005515,protein binding;Component,GO:0005783,endoplasmic reticulum;Component,GO:0005789,endoplasmic reticulum membrane;Process,GO:0006493,protein O-linked glycosylation;Function,GO:0008475,procollagen-lysine 5-dioxygenase activity;Function,GO:0008475,procollagen-lysine 5-dioxygenase activity;Function,GO:000847…
ENSG00000165029_ABCA1	8.53870906422572	0.297851696180177	4.63140748554646e-14	6.83595744866658e-12	337.691	312.754	350.651	406.152	413.819	410.569	protein_coding	9606	19	ABCA1	-	ABC-1|ABC1|CERP|HDLCQTL13|HDLDT1|HPALP1|TGD	MIM:600046|HGNC:HGNC:29|Ensembl:ENSG00000165029|AllianceGenome:HGNC:29	9	9q31.1	ATP binding cassette subfamily A member 1	protein-coding	ABCA1	ATP binding cassette subfamily A member 1	O	phospholipid-transporting ATPase ABCA1|ATP-binding cassette sub-family A member 1|ATP-binding cassette transporter A1|ATP-binding cassette, sub-family A (ABC1), member 1|cholesterol efflux regulatory protein|membrane-bound	20220619	-	Process,GO:0002790,peptide secretion;Function,GO:0005102,signaling receptor binding;Function,GO:0005319,lipid transporter activity;Function,GO:0005515,protein binding;Function,GO:0005524,ATP binding;Function,GO:0005548,phospholipid transporter activity;Component,GO:0005768,endosome;Component,GO:0005789,endoplasmic reticulum membrane;Component,GO:0005794,Golgi apparatus;Component,GO:0005886,plasma…
ENSG00000198763_MT-ND2	12.0919563862351	0.168795079424329	5.052208472944e-14	7.37938200079383e-12	4230.67	3937.84	4163.07	4539.34	4590.99	4731.5	protein_coding	9606	-	-	-	-	-	-	-	-	-	-	-	-	-	-	-	-
ENSG00000013441_CLK1	5.06990528904845	-0.713338	5.18619560151936e-14	7.49699327056748e-12	43.137	40.909	40.111	26.101	20.454	29.137	protein_coding	9606	78989	COLEC11	-	3MC2|CL-11|CL-K1-I|CL-K1-II|CL-K1-IIa|CL-K1-IIb|CLK1	MIM:612502|HGNC:HGNC:17213|Ensembl:ENSG00000118004|AllianceGenome:HGNC:17213	2	2p25.3	collectin subfamily member 11	protein-coding	COLEC11	collectin subfamily member 11	O	collectin-11|Collectin K1|collectin kidney protein 1|collectin sub-family member 11	20220522	-	Process,GO:0001867,complement activation, lectin pathway;Process,GO:0001867,complement activation, lectin pathway;Process,GO:0002752,cell surface pattern recognition receptor signaling pathway;Function,GO:0003677,DNA binding;Function,GO:0005509,calcium ion binding;Function,GO:0005515,protein binding;Function,GO:0005537,mannose binding;Component,GO:0005576,extracellular region;Component,GO:0005581…
ENSG00000023608_SNAPC1	6.65980145631716	0.324185859408767	6.18826734830156e-14	8.85427395488617e-12	93.868	83.911	91.749	110.321	112.267	114.734	protein_coding	9606	6617	SNAPC1	-	PTFgamma|SNAP43	MIM:600591|HGNC:HGNC:11134|Ensembl:ENSG00000023608|AllianceGenome:HGNC:11134	14	14q23.2	small nuclear RNA activating complex polypeptide 1	protein-coding	SNAPC1	small nuclear RNA activating complex polypeptide 1	O	snRNA-activating protein complex subunit 1|PSE-binding factor subunit gamma|PTF subunit gamma|SNAPc 43 kDa subunit|SNAPc subunit 1|proximal sequence element-binding transcription factor subunit gamma|small nuclear RNA activating complex, polypeptide 1, 43kD|small nuclear RNA activating complex, polypeptide 1, 43kDa|snRNA-activating protein complex 43 kDa subunit	20220513	-	Function,GO:0000995,RNA polymerase III general transcription initiation factor activity;Function,GO:0005515,protein binding;Component,GO:0005654,nucleoplasm;Component,GO:0005654,nucleoplasm;Component,GO:0005730,nucleolus;Function,GO:0016251,RNA polymerase II general transcription initiation factor activity;Component,GO:0019185,snRNA-activating protein complex;Process,GO:0042795,snRNA transcriptio…
ENSG00000167552_TUBA1A	5.83116264832075	-0.354538	8.04796561817065e-14	1.13988458482817e-11	61.957	62.614	66.426	49.452	50.957	48.954	protein_coding	9606	7846	TUBA1A	-	B-ALPHA-1|LIS3|TUBA3	MIM:602529|HGNC:HGNC:20766|Ensembl:ENSG00000167552|AllianceGenome:HGNC:20766	12	12q13.12	tubulin alpha 1a	protein-coding	TUBA1A	tubulin alpha 1a	O	tubulin alpha-1A chain|hum-a-tub1|hum-a-tub2|tubulin B-alpha-1|tubulin alpha-3 chain|tubulin, alpha, brain-specific	20220605	-	Process,GO:0000226,microtubule cytoskeleton organization;Process,GO:0000278,mitotic cell cycle;Function,GO:0005198,structural molecule activity;Function,GO:0005200,structural constituent of cytoskeleton;Function,GO:0005515,protein binding;Function,GO:0005525,GTP binding;Component,GO:0005634,nucleus;Component,GO:0005737,cytoplasm;Component,GO:0005829,cytosol;Component,GO:0005874,microtubule;Compon…
ENSG00000170017_ALCAM	8.40775523686944	-0.218204	1.0208897574524e-13	1.43149161789976e-11	364.198	367.177	363.69	320.532	311.046	309.864	protein_coding	9606	214	ALCAM	-	CD166|MEMD	MIM:601662|HGNC:HGNC:400|Ensembl:ENSG00000170017|AllianceGenome:HGNC:400	3	3q13.11	activated leukocyte cell adhesion molecule	protein-coding	ALCAM	activated leukocyte cell adhesion molecule	O	CD166 antigen	20220612	-	Component,GO:0001772,immunological synapse;Process,GO:0002250,adaptive immune response;Function,GO:0005102,signaling receptor binding;Function,GO:0005515,protein binding;Component,GO:0005886,plasma membrane;Component,GO:0005887,integral component of plasma membrane;Component,GO:0005925,focal adhesion;Process,GO:0007155,cell adhesion;Process,GO:0007155,cell adhesion;Process,GO:0007157,heterophilic…
ENSG00000224032_EPB41L4A-AS1	4.35490424629916	0.61913019483654	1.07782136813372e-13	1.49635754692782e-11	15	17.838	15.591	25.323	24.494	24.624	lincRNA	9606	114915	EPB41L4A-AS1	-	C5orf26|NCRNA00219|TIGA1	HGNC:HGNC:30749|AllianceGenome:HGNC:30749	5	5q22.1	EPB41L4A antisense RNA 1	ncRNA	EPB41L4A-AS1	EPB41L4A antisense RNA 1	O	EPB41L4A antisense RNA 1 (non-protein coding)|transcript induced by growth arrest 1	20220513	-	-
ENSG00000076554_TPD52	3.46305552007055	0.893482054567064	1.29194963047475e-13	1.77605075671735e-11	8.432	7.235	7.512	15.879	12.979	14.225	protein_coding	9606	7163	TPD52	-	D52|N8L|PC-1|PrLZ|hD52	MIM:604068|HGNC:HGNC:12005|Ensembl:ENSG00000076554|AllianceGenome:HGNC:12005	8	8q21.13	tumor protein D52	protein-coding	TPD52	tumor protein D52	O	tumor protein D52|prostate and colon associated protein|prostate leucine zipper|protein N8	20220605	-	Function,GO:0005509,calcium ion binding;Function,GO:0005515,protein binding;Component,GO:0005737,cytoplasm;Component,GO:0005737,cytoplasm;Component,GO:0005783,endoplasmic reticulum;Process,GO:0009653,anatomical structure morphogenesis;Process,GO:0030183,B cell differentiation;Process,GO:0030183,B cell differentiation;Function,GO:0042803,protein homodimerization activity;Process,GO:0046903,secreti…
ENSG00000184009_ACTG1	11.0900926436674	0.0186105509697003	1.31507239765859e-13	1.79028593786104e-11	2184.82	2133.12	2179.68	2220.89	2140.1	2220.7	protein_coding	9606	71	ACTG1	-	ACT|ACTG|DFNA20|DFNA26|HEL-176	MIM:102560|HGNC:HGNC:144|Ensembl:ENSG00000184009|AllianceGenome:HGNC:144	17	17q25.3	actin gamma 1	protein-coding	ACTG1	actin gamma 1	O	actin, cytoplasmic 2|cytoskeletal gamma-actin|epididymis luminal protein 176	20220522	-	Process,GO:0001525,angiogenesis;Process,GO:0001738,morphogenesis of a polarized epithelium;Process,GO:0001895,retina homeostasis;Function,GO:0005200,structural constituent of cytoskeleton;Function,GO:0005515,protein binding;Function,GO:0005522,profilin binding;Function,GO:0005524,ATP binding;Component,GO:0005615,extracellular space;Component,GO:0005634,nucleus;Component,GO:0005829,cytosol;Compone…
ENSG00000186517_ARHGAP30	5.06781589716831	-0.438513	1.76206402250061e-13	2.37573670418303e-11	38.758	39.407	36.898	27.917	29.14	27.862	protein_coding	9606	257106	ARHGAP30	-	-	MIM:614264|HGNC:HGNC:27414|Ensembl:ENSG00000186517|AllianceGenome:HGNC:27414	1	1q23.3	Rho GTPase activating protein 30	protein-coding	ARHGAP30	Rho GTPase activating protein 30	O	rho GTPase-activating protein 30|rho-type GTPase-activating protein 30	20220513	-	Function,GO:0005096,GTPase activator activity;Function,GO:0005096,GTPase activator activity;Function,GO:0005515,protein binding;Component,GO:0005829,cytosol;Process,GO:0007264,small GTPase mediated signal transduction;Component,GO:0031410,cytoplasmic vesicle;Component,GO:0043231,intracellular membrane-bounded organelle;Process,GO:0050790,regulation of catalytic activity;Process,GO:0051056,regulat…
ENSG00000231925_TAPBP	6.51823512189779	-0.283268	1.78809976638679e-13	2.38787951659767e-11	99.691	104.069	97.419	82.196	82.976	82.359	protein_coding	9606	6892	TAPBP	-	NGS17|TAPA|TPN|TPSN	MIM:601962|HGNC:HGNC:11566|Ensembl:ENSG00000231925|AllianceGenome:HGNC:11566	6	6p21.32	TAP binding protein	protein-coding	TAPBP	TAP binding protein	O	tapasin|NGS-17|TAP binding protein (tapasin)|TAP-associated protein	20220513	-	Component,GO:0000139,Golgi membrane;Process,GO:0002397,MHC class I protein complex assembly;Process,GO:0002398,MHC class Ib protein complex assembly;Process,GO:0002502,peptide antigen assembly with MHC class I protein complex;Function,GO:0003823,antigen binding;Function,GO:0005515,protein binding;Component,GO:0005783,endoplasmic reticulum;Component,GO:0005789,endoplasmic reticulum membrane;Proces…
ENSG00000184584_TMEM173	3.92917220275948	-0.778659	1.95213676281377e-13	2.58234544228063e-11	18.075	20.932	17.906	12.091	11.161	9.958	protein_coding	9606	340061	STING1	-	ERIS|MITA|MPYS|NET23|SAVI|STING|STING-beta|TMEM173|hMITA|hSTING	MIM:612374|HGNC:HGNC:27962|Ensembl:ENSG00000184584|AllianceGenome:HGNC:27962	5	5q31.2	stimulator of interferon response cGAMP interactor 1	protein-coding	STING1	stimulator of interferon response cGAMP interactor 1	O	stimulator of interferon genes protein|N-terminal methionine-proline-tyrosine-serine plasma membrane tetraspanner|endoplasmic reticulum IFN stimulator|endoplasmic reticulum interferon stimulator|mitochondrial mediator of IRF3 activation|stimulator of interferon protein|transmembrane protein 173	20220612	-	Process,GO:0000045,autophagosome assembly;Process,GO:0000045,autophagosome assembly;Component,GO:0000139,Golgi membrane;Component,GO:0000421,autophagosome membrane;Process,GO:0002218,activation of innate immune response;Process,GO:0002218,activation of innate immune response;Process,GO:0002218,activation of innate immune response;Process,GO:0002230,positive regulation of defense response to virus…
ENSG00000154133_ROBO4	6.46950902259287	-0.285815	2.1532425342626e-13	2.82175390798413e-11	97.129	100.474	93.781	80.016	79.289	79.759	protein_coding	9606	54538	ROBO4	-	AOVD3|ECSM4|MRB	MIM:607528|HGNC:HGNC:17985|Ensembl:ENSG00000154133|AllianceGenome:HGNC:17985	11	11q24.2	roundabout guidance receptor 4	protein-coding	ROBO4	roundabout guidance receptor 4	O	roundabout homolog 4|roundabout homolog 4, magic roundabout|roundabout, axon guidance receptor, homolog 4	20220513	-	Process,GO:0001525,angiogenesis;Function,GO:0005515,protein binding;Component,GO:0005886,plasma membrane;Process,GO:0007156,homophilic cell adhesion via plasma membrane adhesion molecules;Process,GO:0007411,axon guidance;Component,GO:0016021,integral component of membrane;Process,GO:0030334,regulation of cell migration;Component,GO:0030424,axon;Function,GO:0038023,signaling receptor activity;Proc…
ENSG00000170006_TMEM154	5.72158526509766	0.358322847152194	3.37511767747417e-13	4.3820277845873e-11	46.072	44.595	48.142	60.972	59.442	57.539	protein_coding	9606	201799	TMEM154	-	-	HGNC:HGNC:26489|Ensembl:ENSG00000170006|AllianceGenome:HGNC:26489	4	4q31.3	transmembrane protein 154	protein-coding	TMEM154	transmembrane protein 154	O	transmembrane protein 154	20220513	-	Function,GO:0005515,protein binding;Component,GO:0016021,integral component of membrane
ENSG00000171604_CXXC5	2.98965705294156	-1.00872	4.0364628178946e-13	5.19259464518514e-11	10.202	11.558	9.307	5.033	5.353	5.052	protein_coding	9606	51523	CXXC5	-	CF5|HSPC195|RINF|WID	MIM:612752|HGNC:HGNC:26943|Ensembl:ENSG00000171604|AllianceGenome:HGNC:26943	5	5q31.2	CXXC finger protein 5	protein-coding	CXXC5	CXXC finger protein 5	O	CXXC-type zinc finger protein 5|CXXC finger 5 protein|WT1-induced Inhibitor of Dishevelled|putative MAPK-activating protein PM08|putative NF-kappa-B-activating protein 102|retinoid-inducible nuclear factor	20220513	-	Process,GO:0000122,negative regulation of transcription by RNA polymerase II;Component,GO:0005634,nucleus;Component,GO:0005654,nucleoplasm;Component,GO:0005654,nucleoplasm;Component,GO:0005829,cytosol;Function,GO:0008270,zinc ion binding;Function,GO:0008327,methyl-CpG binding;Function,GO:0008327,methyl-CpG binding;Process,GO:0043123,positive regulation of I-kappaB kinase/NF-kappaB signaling;Funct…
ENSG00000124126_PREX1	8.29122221385577	0.264722467315232	8.45907586448746e-13	1.07830147065312e-10	286.122	291.184	276.524	351.926	346.852	327.18	protein_coding	9606	57580	PREX1	-	P-REX1	MIM:606905|HGNC:HGNC:32594|Ensembl:ENSG00000124126|AllianceGenome:HGNC:32594	20	20q13.13	phosphatidylinositol-3,4,5-trisphosphate dependent Rac exchange factor 1	protein-coding	PREX1	phosphatidylinositol-3,4,5-trisphosphate dependent Rac exchange factor 1	O	phosphatidylinositol 3,4,5-trisphosphate-dependent Rac exchanger 1 protein|PIP3 dependent Rac exchange factor 1|ptdIns(3,4,5)-dependent Rac exchanger 1	20220513	-	Function,GO:0005085,guanyl-nucleotide exchange factor activity;Function,GO:0005096,GTPase activator activity;Function,GO:0005515,protein binding;Function,GO:0005543,phospholipid binding;Component,GO:0005829,cytosol;Component,GO:0005829,cytosol;Component,GO:0005886,plasma membrane;Component,GO:0005886,plasma membrane;Process,GO:0006801,superoxide metabolic process;Process,GO:0007186,G protein-coup…
ENSG00000158710_TAGLN2	9.07217842055923	0.189125270046214	8.63159200502132e-13	1.09038002787756e-10	507.679	488.72	512.747	579.78	570.225	570.48	protein_coding	9606	8407	TAGLN2	-	HA1756	MIM:604634|HGNC:HGNC:11554|Ensembl:ENSG00000158710|AllianceGenome:HGNC:11554	1	1q23.2	transgelin 2	protein-coding	TAGLN2	transgelin 2	O	transgelin-2|SM22-alpha homolog|epididymis secretory sperm binding protein|epididymis tissue protein Li 7e	20220619	-	Function,GO:0005515,protein binding;Component,GO:0005576,extracellular region;Component,GO:0005829,cytosol;Component,GO:0005856,cytoskeleton;Process,GO:0030855,epithelial cell differentiation;Component,GO:0031982,vesicle;Function,GO:0045296,cadherin binding;Component,GO:0070062,extracellular exosome
ENSG00000100311_PDGFB	3.12328698978109	-0.983771	1.07026753155502e-12	1.33993672566647e-10	10.761	12.832	10.347	5.812	6.06	5.298	protein_coding	9606	5155	PDGFB	-	IBGC5|PDGF-2|PDGF2|SIS|SSV|c-sis	MIM:190040|HGNC:HGNC:8800|Ensembl:ENSG00000100311|AllianceGenome:HGNC:8800	22	22q13.1	platelet derived growth factor subunit B	protein-coding	PDGFB	platelet derived growth factor subunit B	O	platelet-derived growth factor subunit B|PDGF subunit B|PDGF, B chain|becaplermin|epididymis secretory sperm binding protein|platelet-derived growth factor 2|platelet-derived growth factor B chain|platelet-derived growth factor beta polypeptide (simian sarcoma viral (v-sis) oncogene homolog)|platelet-derived growth factor, beta polypeptide (oncogene SIS)|proto-oncogene c-Sis	20220515	-	Component,GO:0000139,Golgi membrane;Process,GO:0001892,embryonic placenta development;Process,GO:0001938,positive regulation of endothelial cell proliferation;Process,GO:0002548,monocyte chemotaxis;Process,GO:0003104,positive regulation of glomerular filtration;Function,GO:0005161,platelet-derived growth factor receptor binding;Function,GO:0005161,platelet-derived growth factor receptor binding;F…
ENSG00000198910_L1CAM	4.39714453984066	-0.799747	1.69833838144944e-12	2.10744254731717e-10	23.199	30.852	25.276	17.176	14.747	13.686	protein_coding	9606	3897	L1CAM	-	CAML1|CD171|HSAS|HSAS1|MASA|MIC5|N-CAM-L1|N-CAML1|NCAM-L1|S10|SPG1	MIM:308840|HGNC:HGNC:6470|Ensembl:ENSG00000198910|AllianceGenome:HGNC:6470	X	Xq28	L1 cell adhesion molecule	protein-coding	L1CAM	L1 cell adhesion molecule	O	neural cell adhesion molecule L1|antigen identified by monoclonal antibody R1	20220619	-	Function,GO:0005515,protein binding;Component,GO:0005886,plasma membrane;Component,GO:0005886,plasma membrane;Component,GO:0005886,plasma membrane;Component,GO:0005925,focal adhesion;Process,GO:0006935,chemotaxis;Process,GO:0007155,cell adhesion;Process,GO:0007156,homophilic cell adhesion via plasma membrane adhesion molecules;Process,GO:0007160,cell-matrix adhesion;Process,GO:0007399,nervous sys…
ENSG00000138193_PLCE1	5.27240305684194	-0.397168	1.99948727448662e-12	2.45936934761854e-10	43.557	41.864	45.733	33.418	33.635	32.522	protein_coding	9606	51196	PLCE1	-	NPHS3|PLCE|PPLC	MIM:608414|HGNC:HGNC:17175|Ensembl:ENSG00000138193|AllianceGenome:HGNC:17175	10	10q23.33	phospholipase C epsilon 1	protein-coding	PLCE1	phospholipase C epsilon 1	O	1-phosphatidylinositol 4,5-bisphosphate phosphodiesterase epsilon-1|PLC-epsilon-1|pancreas-enriched phospholipase C|phosphoinositide phospholipase C|phosphoinositide phospholipase C-epsilon-1|phosphoinositide-specific phospholipase C epsilon-1	20220513	-	Component,GO:0000139,Golgi membrane;Process,GO:0001558,regulation of cell growth;Function,GO:0004435,phosphatidylinositol phospholipase C activity;Function,GO:0004435,phosphatidylinositol phospholipase C activity;Function,GO:0004629,phospholipase C activity;Function,GO:0005085,guanyl-nucleotide exchange factor activity;Function,GO:0005515,protein binding;Component,GO:0005829,cytosol;Component,GO:…
ENSG00000205336_GPR56	7.17653076410228	-0.270544	2.05199114085052e-12	2.50200171973966e-10	159.599	155.08	159.215	126.563	136.155	130.087	protein_coding	9606	9289	ADGRG1	-	BFPP|BPPR|GPR56|TM7LN4|TM7XN1	MIM:604110|HGNC:HGNC:4512|Ensembl:ENSG00000205336|AllianceGenome:HGNC:4512	16	16q21	adhesion G protein-coupled receptor G1	protein-coding	ADGRG1	adhesion G protein-coupled receptor G1	O	adhesion G-protein coupled receptor G1|7-transmembrane protein with no EGF-like N-terminal domains-1|G protein-coupled receptor 56|testicular tissue protein Li 77	20220522	-	Process,GO:0001525,angiogenesis;Function,GO:0004930,G protein-coupled receptor activity;Function,GO:0004930,G protein-coupled receptor activity;Function,GO:0005515,protein binding;Function,GO:0005518,collagen binding;Component,GO:0005887,integral component of plasma membrane;Process,GO:0007155,cell adhesion;Process,GO:0007166,cell surface receptor signaling pathway;Process,GO:0007186,G protein-co…
ENSG00000169710_FASN	9.22847399925954	0.267828715193237	2.92489940823613e-12	3.53559823295578e-10	566.282	504.783	562.118	667.58	655.676	643.029	protein_coding	9606	2194	FASN	-	FAS|OA-519|SDR27X1	MIM:600212|HGNC:HGNC:3594|Ensembl:ENSG00000169710|AllianceGenome:HGNC:3594	17	17q25.3	fatty acid synthase	protein-coding	FASN	fatty acid synthase	O	fatty acid synthase|3-hydroxyacyl-[acyl-carrier-protein] dehydratase|3-oxoacyl-[acyl-carrier-protein] reductase|3-oxoacyl-[acyl-carrier-protein] synthase|Acyl-[acyl-carrier-protein] hydrolase|Enoyl-[acyl-carrier-protein] reductase|[Acyl-carrier-protein] S-acetyltransferase|[Acyl-carrier-protein] S-malonyltransferase|short chain dehydrogenase/reductase family 27X, member 1|type I fatty acid syntha…	20220605	-	Process,GO:0001649,osteoblast differentiation;Process,GO:0002068,glandular epithelial cell development;Function,GO:0003723,RNA binding;Function,GO:0004312,fatty acid synthase activity;Function,GO:0004313,[acyl-carrier-protein] S-acetyltransferase activity;Function,GO:0004314,[acyl-carrier-protein] S-malonyltransferase activity;Function,GO:0004315,3-oxoacyl-[acyl-carrier-protein] synthase activity…
ENSG00000028277_POU2F2	6.69622064026162	0.282064964467214	4.01925938762788e-12	4.81692778917249e-10	90.048	97.972	92.741	117.741	112.772	111.006	protein_coding	9606	5452	POU2F2	-	OCT2|OTF2|Oct-2	MIM:164176|HGNC:HGNC:9213|Ensembl:ENSG00000028277|AllianceGenome:HGNC:9213	19	19q13.2	POU class 2 homeobox 2	protein-coding	POU2F2	POU class 2 homeobox 2	O	POU domain, class 2, transcription factor 2|homeobox protein|lymphoid-restricted immunoglobulin octamer-binding protein NF-A2|octamer-binding protein 2|octamer-binding transcription factor 2	20220612	-	Component,GO:0000785,chromatin;Function,GO:0000976,transcription cis-regulatory region binding;Function,GO:0000978,RNA polymerase II cis-regulatory region sequence-specific DNA binding;Function,GO:0000981,DNA-binding transcription factor activity, RNA polymerase II-specific;Function,GO:0000981,DNA-binding transcription factor activity, RNA polymerase II-specific;Function,GO:0003700,DNA-binding tr…
ENSG00000130702_LAMA5	6.16798273436699	-0.386634	4.2540905634091e-12	5.055157447468e-10	78.961	77.676	87.072	60.816	66.967	58.618	protein_coding	9606	3911	LAMA5	-	-	MIM:601033|HGNC:HGNC:6485|Ensembl:ENSG00000130702|AllianceGenome:HGNC:6485	20	20q13.33	laminin subunit alpha 5	protein-coding	LAMA5	laminin subunit alpha 5	O	laminin subunit alpha-5|laminin alpha-5 chain|laminin alpha5-chain|laminin-10 subunit alpha|laminin-11 subunit alpha|laminin-15 subunit alpha	20220619	-	Process,GO:0001658,branching involved in ureteric bud morphogenesis;Process,GO:0001738,morphogenesis of a polarized epithelium;Process,GO:0001942,hair follicle development;Function,GO:0005178,integrin binding;Function,GO:0005178,integrin binding;Function,GO:0005201,extracellular matrix structural constituent;Function,GO:0005201,extracellular matrix structural constituent;Component,GO:0005576,extr…
ENSG00000023445_BIRC3	4.61248368048117	-0.534583	5.05493139310503e-12	5.95632336085032e-10	28.09	31.08	26.882	19.044	20.403	19.964	protein_coding	9606	330	BIRC3	-	AIP1|API2|CIAP2|HAIP1|HIAP1|IAP-1|MALT2|MIHC|RNF49|c-IAP2	MIM:601721|HGNC:HGNC:591|Ensembl:ENSG00000023445|AllianceGenome:HGNC:591	11	11q22.2	baculoviral IAP repeat containing 3	protein-coding	BIRC3	baculoviral IAP repeat containing 3	O	baculoviral IAP repeat-containing protein 3|IAP homolog C|RING finger protein 49|RING-type E3 ubiquitin transferase BIRC3|TNFR2-TRAF signaling complex protein|TNFR2-TRAF-signaling complex protein 1|apoptosis inhibitor 2|cellular inhibitor of apoptosis 2|inhibitor of apoptosis protein 1|mammalian IAP homolog C	20220619	-	Function,GO:0004842,ubiquitin-protein transferase activity;Function,GO:0004842,ubiquitin-protein transferase activity;Function,GO:0004842,ubiquitin-protein transferase activity;Function,GO:0005515,protein binding;Component,GO:0005634,nucleus;Component,GO:0005634,nucleus;Component,GO:0005654,nucleoplasm;Component,GO:0005737,cytoplasm;Component,GO:0005737,cytoplasm;Component,GO:0005829,cytosol;Comp…
ENSG00000101333_PLCB4	7.9306831867779	-0.225221	5.45182941737358e-12	6.35537773868205e-10	264.321	264.337	259.657	226.972	227.868	219.608	protein_coding	9606	5332	PLCB4	-	ARCND2|PI-PLC	MIM:600810|HGNC:HGNC:9059|Ensembl:ENSG00000101333|AllianceGenome:HGNC:9059	20	20p12.3-p12.2	phospholipase C beta 4	protein-coding	PLCB4	phospholipase C beta 4	O	1-phosphatidylinositol 4,5-bisphosphate phosphodiesterase beta-4|1-phosphatidyl-D-myo-inositol-4,5-bisphosphate|PLC-beta-4|dJ1119D9.2 (Phopholipase C, beta 4 (1-Phosphatidylinositol-4,5-Bisphosphate Phosphodiesterase Beta 4))|inositoltrisphosphohydrolase|monophosphatidylinositol phosphodiesterase|phosphoinositidase C|phosphoinositide phospholipase C-beta-4|triphosphoinositide phosphodiesterase	20220513	-	Function,GO:0004435,phosphatidylinositol phospholipase C activity;Function,GO:0004629,phospholipase C activity;Function,GO:0005509,calcium ion binding;Function,GO:0005515,protein binding;Component,GO:0005829,cytosol;Process,GO:0007186,G protein-coupled receptor signaling pathway;Process,GO:0016042,lipid catabolic process;Process,GO:0048015,phosphatidylinositol-mediated signaling
ENSG00000166710_B2M	8.93434676939407	-0.18048	5.48424409057572e-12	6.35537773868205e-10	531.111	509.971	517.708	457.888	456.999	460.554	protein_coding	9606	567	B2M	-	IMD43	MIM:109700|HGNC:HGNC:914|Ensembl:ENSG00000166710|AllianceGenome:HGNC:914	15	15q21.1	beta-2-microglobulin	protein-coding	B2M	beta-2-microglobulin	O	beta-2-microglobulin|beta chain of MHC class I molecules|beta-2-microglobin	20220522	-	Component,GO:0000139,Golgi membrane;Process,GO:0001895,retina homeostasis;Process,GO:0001913,T cell mediated cytotoxicity;Process,GO:0001916,positive regulation of T cell mediated cytotoxicity;Process,GO:0002237,response to molecule of bacterial origin;Process,GO:0002381,immunoglobulin production involved in immunoglobulin-mediated immune response;Process,GO:0002481,antigen processing and present…
ENSG00000162493_PDPN	7.94148400345074	-0.275748	6.08170125102911e-12	6.98996843786313e-10	279.787	255.236	272.035	218.099	227.06	221.423	protein_coding	9606	10630	PDPN	-	AGGRUS|D2-40|GP36|GP40|Gp38|HT1A-1|OTS8|PA2.26|T1A|T1A-2|T1A2|TI1A	MIM:608863|HGNC:HGNC:29602|Ensembl:ENSG00000162493|AllianceGenome:HGNC:29602	1	1p36.21	podoplanin	protein-coding	PDPN	podoplanin	O	podoplanin|PA2.26 antigen|T1-alpha|glycoprotein 36|glycoprotein, 36-KD|hT1alpha-1|hT1alpha-2|lung type I cell membrane associated glycoprotein|lung type-I cell membrane-associated glycoprotein (T1A-2)	20220522	-	Process,GO:0000902,cell morphogenesis;Component,GO:0001726,ruffle;Process,GO:0001946,lymphangiogenesis;Function,GO:0005102,signaling receptor binding;Function,GO:0005102,signaling receptor binding;Function,GO:0005372,water transmembrane transporter activity;Function,GO:0005515,protein binding;Component,GO:0005739,mitochondrion;Component,GO:0005829,cytosol;Component,GO:0005886,plasma membrane;Comp…
ENSG00000184254_ALDH1A3	8.7504302278989	0.275210406420191	7.04530244155991e-12	8.0316447833783e-10	370.906	414.457	383.816	483.677	474.018	457.365	protein_coding	9606	220	ALDH1A3	-	ALDH1A6|ALDH6|MCOP8|RALDH3	MIM:600463|HGNC:HGNC:409|Ensembl:ENSG00000184254|AllianceGenome:HGNC:409	15	15q26.3	aldehyde dehydrogenase 1 family member A3	protein-coding	ALDH1A3	aldehyde dehydrogenase 1 family member A3	O	aldehyde dehydrogenase family 1 member A3|acetaldehyde dehydrogenase 6|aldehyde dehydrogenase 6|retinaldehyde dehydrogenase 3	20220522	-	Function,GO:0001758,retinal dehydrogenase activity;Process,GO:0002072,optic cup morphogenesis involved in camera-type eye development;Process,GO:0002138,retinoic acid biosynthetic process;Function,GO:0004029,aldehyde dehydrogenase (NAD+) activity;Function,GO:0004030,aldehyde dehydrogenase [NAD(P)+] activity;Component,GO:0005737,cytoplasm;Component,GO:0005829,cytosol;Process,GO:0006915,apoptotic p…
ENSG00000110492_MDK	6.1243914876463	-0.302093	8.25348808364632e-12	9.33309757329748e-10	77.424	74.4	78.663	61.647	64.997	60.285	protein_coding	9606	10305	MMDK	-	MDK	MIM:156232	2	2q24-q32	Mesomelic dysplasia, Kantaputra type	unknown	-	-	-	-	20170408	-	-
ENSG00000188206_HNRNPU-AS1	4.26425900820832	-0.622598	9.11968124447575e-12	1.02300936328031e-09	22.78	25.346	20.977	14.478	15.252	15.157	antisense	9606	3192	HNRNPU	-	DEE54|EIEE54|GRIP120|HNRNPU-AS1|HNRPU|SAF-A|SAFA|U21.1|hnRNP U|pp120	MIM:602869|HGNC:HGNC:5048|Ensembl:ENSG00000153187|AllianceGenome:HGNC:5048	1	1q44	heterogeneous nuclear ribonucleoprotein U	protein-coding	HNRNPU	heterogeneous nuclear ribonucleoprotein U	O	heterogeneous nuclear ribonucleoprotein U|HNRNPU antisense RNA 1|heterogeneous nuclear ribonucleoprotein U (scaffold attachment factor A)|nuclear p120 ribonucleoprotein|p120 nuclear protein	20220605	-	Process,GO:0000122,negative regulation of transcription by RNA polymerase II;Process,GO:0000122,negative regulation of transcription by RNA polymerase II;Component,GO:0000228,nuclear chromosome;Component,GO:0000228,nuclear chromosome;Process,GO:0000381,regulation of alternative mRNA splicing, via spliceosome;Process,GO:0000381,regulation of alternative mRNA splicing, via spliceosome;Process,GO:00…
ENSG00000117616_C1orf63	5.1649719131756	-0.398086	9.22473562112081e-12	1.0265812926933e-09	39.97	40.363	41.386	30.253	29.494	32.571	protein_coding	9606	57035	RSRP1	-	C1orf63|NPD014	HGNC:HGNC:25234|Ensembl:ENSG00000117616|AllianceGenome:HGNC:25234	1	1p36.11	arginine and serine rich protein 1	protein-coding	RSRP1	arginine and serine rich protein 1	O	arginine/serine-rich protein 1|UPF0471 protein C1orf63	20220513	-	Function,GO:0005515,protein binding
ENSG00000173402_DAG1	7.00711685625761	-0.239842	1.001487132108e-11	1.10573642255262e-09	143.341	138.744	135.167	117.637	119.186	116.549	protein_coding	9606	1605	DAG1	-	156DAG|A3a|AGRNR|DAG|LGMDR16|MDDGA9|MDDGC7|MDDGC9	MIM:128239|HGNC:HGNC:2666|Ensembl:ENSG00000173402|AllianceGenome:HGNC:2666	3	3p21.31	dystroglycan 1	protein-coding	DAG1	dystroglycan 1	O	dystroglycan 1|dystroglycan 1 (dystrophin-associated glycoprotein 1)	20220513	-	Function,GO:0001618,virus receptor activity;Process,GO:0001954,positive regulation of cell-matrix adhesion;Process,GO:0002009,morphogenesis of an epithelium;Process,GO:0002011,morphogenesis of an epithelial sheet;Function,GO:0002162,dystroglycan binding;Function,GO:0003779,actin binding;Function,GO:0005509,calcium ion binding;Function,GO:0005515,protein binding;Component,GO:0005576,extracellular …
ENSG00000030582_GRN	8.24974912331969	-0.205545	1.02830040471343e-11	1.12647095897591e-09	326.651	329.044	321.737	286.906	281.805	279.01	protein_coding	9606	2896	GRN	-	CLN11|GEP|GP88|PCDGF|PEPI|PGRN	MIM:138945|HGNC:HGNC:4601|Ensembl:ENSG00000030582|AllianceGenome:HGNC:4601	17	17q21.31	granulin precursor	protein-coding	GRN	granulin precursor	O	progranulin|PC cell-derived growth factor|acrogranin|epithelin|glycoprotein 88|glycoprotein of 88 Kda|granulin-epithelin|granulins|proepithelin	20220605	-	Process,GO:0002265,astrocyte activation involved in immune response;Process,GO:0002282,microglial cell activation involved in immune response;Function,GO:0003723,RNA binding;Function,GO:0005125,cytokine activity;Function,GO:0005515,protein binding;Component,GO:0005576,extracellular region;Component,GO:0005576,extracellular region;Component,GO:0005576,extracellular region;Component,GO:0005615,extr…
ENSG00000170345_FOS	3.51627964921061	-0.923562	1.27845021322333e-11	1.38964565037345e-09	16.631	14.835	12.662	8.406	6.515	8.339	protein_coding	9606	2353	FOS	-	AP-1|C-FOS|p55	MIM:164810|HGNC:HGNC:3796|Ensembl:ENSG00000170345|AllianceGenome:HGNC:3796	14	14q24.3	Fos proto-oncogene, AP-1 transcription factor subunit	protein-coding	FOS	Fos proto-oncogene, AP-1 transcription factor subunit	O	protein c-Fos|FBJ murine osteosarcoma viral (v-fos) oncogene homolog (oncogene FOS)|FBJ murine osteosarcoma viral oncogene homolog|Fos proto-oncogene, AP-1 trancription factor subunit|G0/G1 switch regulatory protein 7|activator protein 1|cellular oncogene c-fos|proto-oncogene c-Fos|transcription factor AP-1 subunit c-Fos	20220612	-	Component,GO:0000785,chromatin;Function,GO:0000976,transcription cis-regulatory region binding;Function,GO:0000978,RNA polymerase II cis-regulatory region sequence-specific DNA binding;Function,GO:0000979,RNA polymerase II core promoter sequence-specific DNA binding;Function,GO:0000981,DNA-binding transcription factor activity, RNA polymerase II-specific;Function,GO:0000981,DNA-binding transcript…
ENSG00000166340_TPP1	7.54071391220389	-0.252849	1.71940159087549e-11	1.85457300825047e-09	199.568	205.09	202.066	176.482	164.083	168.691	protein_coding	9606	65057	ACD	-	PIP1|PTOP|TINT1|TPP1	MIM:609377|HGNC:HGNC:25070|Ensembl:ENSG00000102977|AllianceGenome:HGNC:25070	16	16q22.1	ACD shelterin complex subunit and telomerase recruitment factor	protein-coding	ACD	ACD shelterin complex subunit and telomerase recruitment factor	O	adrenocortical dysplasia protein homolog|POT1 and TIN2-interacting protein|TIN2 interacting protein 1|adrenocortical dysplasia homolog	20220605	-	Process,GO:0000723,telomere maintenance;Component,GO:0000781,chromosome, telomeric region;Component,GO:0000781,chromosome, telomeric region;Component,GO:0000783,nuclear telomere cap complex;Process,GO:0001501,skeletal system development;Process,GO:0001655,urogenital system development;Function,GO:0005515,protein binding;Component,GO:0005654,nucleoplasm;Component,GO:0005697,telomerase holoenzyme c…
ENSG00000134955_SLC37A2	4.67908414045255	-0.505597	1.73938924464021e-11	1.86181038078969e-09	30.606	29.897	28.961	22.365	21.767	18.934	protein_coding	9606	219855	SLC37A2	-	SPX2|pp11662	MIM:619136|HGNC:HGNC:20644|Ensembl:ENSG00000134955|AllianceGenome:HGNC:20644	11	11q24.2	solute carrier family 37 member 2	protein-coding	SLC37A2	solute carrier family 37 member 2	O	glucose-6-phosphate exchanger SLC37A2|solute carrier family 37 (glucose-6-phosphate transporter), member 2|solute carrier family 37 (glycerol-3-phosphate transporter), member 2|sugar phosphate exchanger 2	20220513	-	Component,GO:0005789,endoplasmic reticulum membrane;Process,GO:0008643,carbohydrate transport;Process,GO:0015760,glucose-6-phosphate transport;Process,GO:0015760,glucose-6-phosphate transport;Process,GO:0015760,glucose-6-phosphate transport;Component,GO:0030176,integral component of endoplasmic reticulum membrane;Component,GO:0030176,integral component of endoplasmic reticulum membrane;Process,GO…
ENSG00000169047_IRS1	6.05168945444487	0.337103308896769	1.95960039774139e-11	2.08163005887347e-09	57.206	58.656	60.048	79.601	72.017	70.685	protein_coding	9606	3667	IRS1	-	HIRS-1	MIM:147545|HGNC:HGNC:6125|Ensembl:ENSG00000169047|AllianceGenome:HGNC:6125	2	2q36.3	insulin receptor substrate 1	protein-coding	IRS1	insulin receptor substrate 1	O	insulin receptor substrate 1	20220612	-	Function,GO:0001784,phosphotyrosine residue binding;Function,GO:0005068,transmembrane receptor protein tyrosine kinase adaptor activity;Function,GO:0005080,protein kinase C binding;Function,GO:0005158,insulin receptor binding;Function,GO:0005158,insulin receptor binding;Function,GO:0005159,insulin-like growth factor receptor binding;Function,GO:0005515,protein binding;Component,GO:0005634,nucleus…
ENSG00000173193_PARP14	6.34831060362829	-0.318168	2.41113112473008e-11	2.54202110007257e-09	85.017	94.013	91.513	72.284	75.602	69.164	protein_coding	9606	54625	PARP14	-	ARTD8|BAL2|PARP-14|pART8	MIM:610028|HGNC:HGNC:29232|Ensembl:ENSG00000173193|AllianceGenome:HGNC:29232	3	3q21.1	poly(ADP-ribose) polymerase family member 14	protein-coding	PARP14	poly(ADP-ribose) polymerase family member 14	O	protein mono-ADP-ribosyltransferase PARP14|ADP-ribosyltransferase diphtheria toxin-like 8|B-aggressive lymphoma 2|b aggressive lymphoma protein 2|collaborator of STAT6|poly [ADP-ribose] polymerase 14	20220513	-	Function,GO:0003714,transcription corepressor activity;Function,GO:0003950,NAD+ ADP-ribosyltransferase activity;Function,GO:0003950,NAD+ ADP-ribosyltransferase activity;Function,GO:0005515,protein binding;Component,GO:0005634,nucleus;Component,GO:0005737,cytoplasm;Component,GO:0005737,cytoplasm;Component,GO:0005829,cytosol;Component,GO:0005886,plasma membrane;Process,GO:0006471,protein ADP-ribosy…
ENSG00000164761_TNFRSF11B	7.45025300202573	-0.274255	3.21656000462302e-11	3.36586599886746e-09	192.068	189.299	192.286	166	158.982	149.463	protein_coding	9606	4982	TNFRSF11B	-	OCIF|OPG|PDB5|TR1	MIM:602643|HGNC:HGNC:11909|Ensembl:ENSG00000164761|AllianceGenome:HGNC:11909	8	8q24.12	TNF receptor superfamily member 11b	protein-coding	TNFRSF11B	TNF receptor superfamily member 11b	O	tumor necrosis factor receptor superfamily member 11B|osteoclastogenesis inhibitory factor|osteoprotegerin|tumor necrosis factor receptor superfamily, member 11b	20220619	-	Process,GO:0001501,skeletal system development;Function,GO:0005125,cytokine activity;Function,GO:0005515,protein binding;Component,GO:0005576,extracellular region;Component,GO:0005615,extracellular space;Component,GO:0005886,plasma membrane;Process,GO:0006915,apoptotic process;Process,GO:0007165,signal transduction;Process,GO:0007584,response to nutrient;Process,GO:0009410,response to xenobiotic …
ENSG00000129657_SEC14L1	7.7958336989768	-0.249003	3.33355435629831e-11	3.46025466330778e-09	239.678	251.322	232.302	203.725	201.556	203.421	protein_coding	9606	6397	SEC14L1	-	PRELID4A|SEC14L	MIM:601504|HGNC:HGNC:10698|Ensembl:ENSG00000129657|AllianceGenome:HGNC:10698	17	17q25.2-q25.3	SEC14 like lipid binding 1	protein-coding	SEC14L1	SEC14 like lipid binding 1	O	SEC14-like protein 1	20220513	-	Function,GO:0005515,protein binding;Component,GO:0005654,nucleoplasm;Component,GO:0005737,cytoplasm;Component,GO:0005737,cytoplasm;Component,GO:0005737,cytoplasm;Component,GO:0005794,Golgi apparatus;Component,GO:0005829,cytosol;Component,GO:0005829,cytosol;Process,GO:0015871,choline transport;Process,GO:0039536,negative regulation of RIG-I signaling pathway;Process,GO:0039536,negative regulation …
ENSG00000135862_LAMC1	9.05614332354709	-0.169306	3.35611634723904e-11	3.46025466330778e-09	553.238	577.227	559.472	499.297	502.097	501.463	protein_coding	9606	3915	LAMC1	-	LAMB2	MIM:150290|HGNC:HGNC:6492|Ensembl:ENSG00000135862|AllianceGenome:HGNC:6492	1	1q25.3	laminin subunit gamma 1	protein-coding	LAMC1	laminin subunit gamma 1	O	laminin subunit gamma-1|S-LAM gamma|S-laminin subunit gamma|laminin B2 chain|laminin, gamma 1 (formerly LAMB2)|laminin-10 subunit gamma|laminin-11 subunit gamma|laminin-2 subunit gamma|laminin-3 subunit gamma|laminin-4 subunit gamma|laminin-6 subunit gamma|laminin-7 subunit gamma|laminin-8 subunit gamma|laminin-9 subunit gamma	20220515	-	Function,GO:0005201,extracellular matrix structural constituent;Function,GO:0005201,extracellular matrix structural constituent;Function,GO:0005201,extracellular matrix structural constituent;Function,GO:0005201,extracellular matrix structural constituent;Component,GO:0005576,extracellular region;Component,GO:0005604,basement membrane;Component,GO:0005604,basement membrane;Component,GO:0005604,ba…
ENSG00000002834_LASP1	9.4213965025809	-0.14347	4.01330717925036e-11	4.10763454506924e-09	722.62	718.246	717.789	661.508	655.272	637.682	protein_coding	9606	3927	LASP1	-	Lasp-1|MLN50	MIM:602920|HGNC:HGNC:6513|Ensembl:ENSG00000002834|AllianceGenome:HGNC:6513	17	17q12	LIM and SH3 protein 1	protein-coding	LASP1	LIM and SH3 protein 1	O	LIM and SH3 domain protein 1|metastatic lymph node gene 50 protein	20220612	-	Function,GO:0005515,protein binding;Component,GO:0005737,cytoplasm;Component,GO:0005925,focal adhesion;Component,GO:0005925,focal adhesion;Process,GO:0006811,ion transport;Function,GO:0015075,ion transmembrane transporter activity;Component,GO:0030864,cortical actin cytoskeleton;Process,GO:0034220,ion transmembrane transport;Function,GO:0045296,cadherin binding;Function,GO:0046872,metal ion bindi…
ENSG00000118503_TNFAIP3	5.25978107355815	-0.375288	4.59317744182399e-11	4.66706768762725e-09	43.324	44.913	40.867	33.418	33.483	32.669	protein_coding	9606	7128	TNFAIP3	-	A20|AIFBL1|AISBL|OTUD7C|TNFA1P2	MIM:191163|HGNC:HGNC:11896|Ensembl:ENSG00000118503|AllianceGenome:HGNC:11896	6	6q23.3	TNF alpha induced protein 3	protein-coding	TNFAIP3	TNF alpha induced protein 3	O	tumor necrosis factor alpha-induced protein 3|OTU domain-containing protein 7C|putative DNA-binding protein A20|tumor necrosis factor inducible protein A20|tumor necrosis factor, alpha induced protein 3|zinc finger protein A20	20220605	-	Process,GO:0001922,B-1 B cell homeostasis;Function,GO:0002020,protease binding;Process,GO:0002237,response to molecule of bacterial origin;Process,GO:0002634,regulation of germinal center formation;Process,GO:0002677,negative regulation of chronic inflammatory response;Function,GO:0003677,DNA binding;Function,GO:0004842,ubiquitin-protein transferase activity;Function,GO:0004843,cysteine-type deub…
ENSG00000123143_PKN1	6.73550901208021	-0.236402	5.76752077039822e-11	5.81814217572114e-09	116.927	112.761	115.513	98.801	99.541	94.72	protein_coding	9606	5585	PKN1	-	DBK|PAK-1|PAK1|PKN|PKN-ALPHA|PRK1|PRKCL1	MIM:601032|HGNC:HGNC:9405|Ensembl:ENSG00000123143|AllianceGenome:HGNC:9405	19	19p13.12	protein kinase N1	protein-coding	PKN1	protein kinase N1	O	serine/threonine-protein kinase N1|protease-activated kinase 1|protein kinase C-like 1|protein kinase C-like PKN|protein kinase C-related kinase 1|protein kinase PKN-alpha|serine-threonine kinase N|serine/threonine protein kinase N	20220522	-	Process,GO:0001782,B cell homeostasis;Process,GO:0001783,B cell apoptotic process;Process,GO:0002634,regulation of germinal center formation;Process,GO:0002637,regulation of immunoglobulin production;Process,GO:0003014,renal system process;Function,GO:0003682,chromatin binding;Function,GO:0004672,protein kinase activity;Function,GO:0004674,protein serine/threonine kinase activity;Function,GO:0004…
ENSG00000109920_FNBP4	6.1259426645693	-0.268972	6.72192939804388e-11	6.73249242995509e-09	76.632	77.267	74.458	61.595	63.886	64.013	protein_coding	9606	23360	FNBP4	-	FBP30	MIM:615265|HGNC:HGNC:19752|Ensembl:ENSG00000109920|AllianceGenome:HGNC:19752	11	11p11.2	formin binding protein 4	protein-coding	FNBP4	formin binding protein 4	O	formin-binding protein 4|formin-binding protein 30	20220513	-	Function,GO:0005515,protein binding;Component,GO:0016607,nuclear speck
ENSG00000104368_PLAT	5.32474513081556	-0.354488	1.00820854021043e-10	1.00263121637097e-08	43.65	45.55	45.071	35.39	36.362	33.307	protein_coding	9606	5327	PLAT	-	T-PA|TPA	MIM:173370|HGNC:HGNC:9051|Ensembl:ENSG00000104368|AllianceGenome:HGNC:9051	8	8p11.21	plasminogen activator, tissue type	protein-coding	PLAT	plasminogen activator, tissue type	O	tissue-type plasminogen activator|alteplase|plasminogen/activator kringle|reteplase|t-plasminogen activator	20220522	-	Process,GO:0001666,response to hypoxia;Function,GO:0004252,serine-type endopeptidase activity;Function,GO:0004252,serine-type endopeptidase activity;Function,GO:0004252,serine-type endopeptidase activity;Function,GO:0005102,signaling receptor binding;Function,GO:0005515,protein binding;Function,GO:0005515,protein binding;Component,GO:0005576,extracellular region;Component,GO:0005615,extracellular…
ENSG00000148834_GSTO1	7.03910238820695	0.214181253737805	1.05528179624155e-10	1.0420536159788e-08	123.263	120.769	121.277	140.106	139.892	143.724	protein_coding	9606	9446	GSTO1	-	GSTO 1-1|GSTTLp28|HEL-S-21|P28|SPG-R	MIM:605482|HGNC:HGNC:13312|Ensembl:ENSG00000148834|AllianceGenome:HGNC:13312	10	10q25.1	glutathione S-transferase omega 1	protein-coding	GSTO1	glutathione S-transferase omega 1	O	glutathione S-transferase omega-1|MMA(V) reductase|S-(Phenacyl)glutathione reductase|epididymis secretory protein Li 21|glutathione S-transferase omega 1-1|glutathione-S-transferase like|glutathione-dependent dehydroascorbate reductase|monomethylarsonic acid reductase	20220605	-	Function,GO:0004364,glutathione transferase activity;Function,GO:0004364,glutathione transferase activity;Function,GO:0005515,protein binding;Component,GO:0005737,cytoplasm;Component,GO:0005737,cytoplasm;Component,GO:0005829,cytosol;Process,GO:0006749,glutathione metabolic process;Process,GO:0010880,regulation of release of sequestered calcium ion into cytosol by sarcoplasmic reticulum;Process,GO…
ENSG00000108828_VAT1	8.73831838641106	-0.172513	1.11923497676071e-10	1.09747642266704e-08	444.417	458.915	453.786	402.26	400.486	401.445	protein_coding	9606	10493	VAT1	-	VATI	MIM:604631|HGNC:HGNC:16919|Ensembl:ENSG00000108828|AllianceGenome:HGNC:16919	17	17q21.31	vesicle amine transport 1	protein-coding	VAT1	vesicle amine transport 1	O	synaptic vesicle membrane protein VAT-1 homolog|membrane protein of cholinergic synaptic vesicles|vesicle amine transport protein 1 homolog (T. californica)	20220605	-	Function,GO:0005515,protein binding;Component,GO:0005576,extracellular region;Component,GO:0005741,mitochondrial outer membrane;Function,GO:0008270,zinc ion binding;Process,GO:0010637,negative regulation of mitochondrial fusion;Process,GO:0010637,negative regulation of mitochondrial fusion;Component,GO:0016021,integral component of membrane;Function,GO:0016491,oxidoreductase activity;Component,GO…
ENSG00000137309_HMGA1	10.4723493262028	-0.129779	1.22969771132611e-10	1.1974181464038e-08	1510.46	1418.24	1524.49	1354.05	1351.6	1364.2	protein_coding	9606	3159	HMGA1	-	HMG-R|HMGA1A|HMGIY	MIM:600701|HGNC:HGNC:5010|Ensembl:ENSG00000137309|AllianceGenome:HGNC:5010	6	6p21.31	high mobility group AT-hook 1	protein-coding	HMGA1	high mobility group AT-hook 1	O	high mobility group protein HMG-I/HMG-Y|high mobility group protein A1|high mobility group protein R|nonhistone chromosomal high-mobility group protein HMG-I/HMG-Y	20220605	-	Function,GO:0000978,RNA polymerase II cis-regulatory region sequence-specific DNA binding;Function,GO:0000987,cis-regulatory region sequence-specific DNA binding;Function,GO:0001221,transcription coregulator binding;Function,GO:0003677,DNA binding;Function,GO:0003680,minor groove of adenine-thymine-rich DNA binding;Function,GO:0003680,minor groove of adenine-thymine-rich DNA binding;Function,GO:0…
ENSG00000056558_TRAF1	2.92134746109848	-0.886839	1.27910506061412e-10	1.23693870068491e-08	9.317	10.33	9.165	4.774	4.949	5.837	protein_coding	9606	7185	TRAF1	-	EBI6|MGC:10353	MIM:601711|HGNC:HGNC:12031|Ensembl:ENSG00000056558|AllianceGenome:HGNC:12031	9	9q33.2	TNF receptor associated factor 1	protein-coding	TRAF1	TNF receptor associated factor 1	O	TNF receptor-associated factor 1|Epstein-Bar virus-induced protein 6	20220515	-	Function,GO:0005164,tumor necrosis factor receptor binding;Function,GO:0005164,tumor necrosis factor receptor binding;Function,GO:0005515,protein binding;Component,GO:0005737,cytoplasm;Component,GO:0005829,cytosol;Process,GO:0006915,apoptotic process;Function,GO:0008270,zinc ion binding;Component,GO:0009898,cytoplasmic side of plasma membrane;Function,GO:0031625,ubiquitin protein ligase binding;F…
ENSG00000198799_LRIG2	4.76732843100676	-0.421472	1.31232974772842e-10	1.26037587141424e-08	30.14	31.99	30.756	22.261	23.332	23.741	protein_coding	9606	9860	LRIG2	-	LIG-2|LIG2|UFS2	MIM:608869|HGNC:HGNC:20889|Ensembl:ENSG00000198799|AllianceGenome:HGNC:20889	1	1p13.2	leucine rich repeats and immunoglobulin like domains 2	protein-coding	LRIG2	leucine rich repeats and immunoglobulin like domains 2	O	leucine-rich repeats and immunoglobulin-like domains protein 2	20220522	-	Function,GO:0005102,signaling receptor binding;Function,GO:0005515,protein binding;Component,GO:0005615,extracellular space;Component,GO:0005737,cytoplasm;Component,GO:0005886,plasma membrane;Process,GO:0006509,membrane protein ectodomain proteolysis;Process,GO:0007605,sensory perception of sound;Process,GO:0010640,regulation of platelet-derived growth factor receptor signaling pathway;Component,…
ENSG00000154175_ABI3BP	7.07581114301919	0.219221968815146	1.53760622492062e-10	1.46668806026102e-08	121.865	124.592	127.561	147.215	143.983	144.214	protein_coding	9606	25890	ABI3BP	-	NESHBP|TARSH	MIM:606279|HGNC:HGNC:17265|Ensembl:ENSG00000154175|AllianceGenome:HGNC:17265	3	3q12.2	ABI family member 3 binding protein	protein-coding	ABI3BP	ABI family member 3 binding protein	O	target of Nesh-SH3|ABI family, member 3 (NESH) binding protein|ABI gene family member 3-binding protein|ABI gene family, member 3 (NESH) binding protein|nesh-binding protein	20220513	-	Function,GO:0005201,extracellular matrix structural constituent;Component,GO:0005576,extracellular region;Component,GO:0005615,extracellular space;Process,GO:0010811,positive regulation of cell-substrate adhesion;Process,GO:0030198,extracellular matrix organization;Component,GO:0062023,collagen-containing extracellular matrix;Component,GO:0062023,collagen-containing extracellular matrix;Component…
ENSG00000211459_MT-RNR1	9.18590548026525	0.257851525770051	1.66933588165239e-10	1.58158295490066e-08	573.27	502.736	515.629	631.827	628.102	643.127	Mt_rRNA	9606	-	-	-	-	-	-	-	-	-	-	-	-	-	-	-	-
ENSG00000196262_PPIA	10.6325435719364	0.0974231103721013	1.68456505163169e-10	1.5853000774483e-08	1564.45	1494.33	1543.06	1631.98	1615.68	1675.24	protein_coding	9606	5478	PPIA	-	CYPA|CYPH|HEL-S-69p	MIM:123840|HGNC:HGNC:9253|Ensembl:ENSG00000196262|AllianceGenome:HGNC:9253	7	7p13	peptidylprolyl isomerase A	protein-coding	PPIA	peptidylprolyl isomerase A	O	peptidyl-prolyl cis-trans isomerase A|PPIase A|T cell cyclophilin|cyclosporin A-binding protein|epididymis secretory sperm binding protein Li 69p|peptidylprolyl isomerase A (cyclophilin A)|rotamase A	20220605	-	Process,GO:0000413,protein peptidyl-prolyl isomerization;Process,GO:0000413,protein peptidyl-prolyl isomerization;Process,GO:0001933,negative regulation of protein phosphorylation;Process,GO:0001934,positive regulation of protein phosphorylation;Function,GO:0003723,RNA binding;Function,GO:0003755,peptidyl-prolyl cis-trans isomerase activity;Function,GO:0003755,peptidyl-prolyl cis-trans isomerase …
ENSG00000152894_PTPRK	6.43878278495113	-0.237245	1.87487802075869e-10	1.75263597380522e-08	95.079	91.51	94.442	78.771	79.441	80.152	protein_coding	9606	5796	PTPRK	-	R-PTP-kappa	MIM:602545|HGNC:HGNC:9674|Ensembl:ENSG00000152894|AllianceGenome:HGNC:9674	6	6q22.33	protein tyrosine phosphatase receptor type K	protein-coding	PTPRK	protein tyrosine phosphatase receptor type K	O	receptor-type tyrosine-protein phosphatase kappa|dJ480J14.2.1 (protein tyrosine phosphatase, receptor type, K (R-PTP-KAPPA, protein tyrosine phosphatase kappa , protein tyrosine phosphatase kappa|protein-tyrosine phosphatase kappa|protein-tyrosine phosphatase, receptor type, kappa	20220522	-	Function,GO:0004725,protein tyrosine phosphatase activity;Function,GO:0004725,protein tyrosine phosphatase activity;Function,GO:0005001,transmembrane receptor protein tyrosine phosphatase activity;Function,GO:0005515,protein binding;Component,GO:0005886,plasma membrane;Component,GO:0005887,integral component of plasma membrane;Component,GO:0005911,cell-cell junction;Component,GO:0005912,adherens …
ENSG00000182871_COL18A1	2.81027535628201	-0.89987	2.08718168266446e-10	1.93817626187557e-08	8.245	9.328	9.165	4.255	5.252	4.807	protein_coding	9606	80781	COL18A1	-	GLCC|KNO|KNO1|KS	MIM:120328|HGNC:HGNC:2195|Ensembl:ENSG00000182871|AllianceGenome:HGNC:2195	21	21q22.3	collagen type XVIII alpha 1 chain	protein-coding	COL18A1	collagen type XVIII alpha 1 chain	O	collagen alpha-1(XVIII) chain|antiangiogenic agent|collagen, type XVIII, alpha 1|endostatin|multi-functional protein MFP	20220513	-	Process,GO:0001525,angiogenesis;Process,GO:0001886,endothelial cell morphogenesis;Function,GO:0005201,extracellular matrix structural constituent;Component,GO:0005576,extracellular region;Component,GO:0005576,extracellular region;Component,GO:0005581,collagen trimer;Component,GO:0005604,basement membrane;Component,GO:0005615,extracellular space;Component,GO:0005615,extracellular space;Component,G…
ENSG00000135486_HNRNPA1	10.4762903241695	0.110415023480624	2.34066423581899e-10	2.15926275754302e-08	1378.58	1337.2	1394.52	1450.83	1465.34	1520.58	protein_coding	9606	3178	HNRNPA1	-	ALS19|ALS20|HNRPA1|HNRPA1L3|IBMPFD3|UP 1|hnRNP A1|hnRNP-A1	MIM:164017|HGNC:HGNC:5031|Ensembl:ENSG00000135486|AllianceGenome:HGNC:5031	12	12q13.13	heterogeneous nuclear ribonucleoprotein A1	protein-coding	HNRNPA1	heterogeneous nuclear ribonucleoprotein A1	O	heterogeneous nuclear ribonucleoprotein A1|epididymis secretory sperm binding protein|helix-destabilizing protein|heterogeneous nuclear ribonucleoprotein A1B protein|heterogeneous nuclear ribonucleoprotein B2 protein|heterogeneous nuclear ribonucleoprotein core protein A1|hnRNP core protein A1-like 3|nuclear ribonucleoprotein particle A1 protein|putative heterogeneous nuclear ribonucleoprotein A1…	20220605	-	Process,GO:0000381,regulation of alternative mRNA splicing, via spliceosome;Process,GO:0000398,mRNA splicing, via spliceosome;Process,GO:0000398,mRNA splicing, via spliceosome;Function,GO:0003697,single-stranded DNA binding;Function,GO:0003723,RNA binding;Function,GO:0003727,single-stranded RNA binding;Function,GO:0003730,mRNA 3'-UTR binding;Function,GO:0005515,protein binding;Component,GO:000563…
ENSG00000168283_BMI1	6.00917777397067	-0.298616	2.68653006920459e-10	2.46212579283573e-08	73.371	70.714	68.41	57.599	55.048	60.089	protein_coding	9606	100532731	COMMD3-BMI1	-	BMI1|PCGF4|RNF51	HGNC:HGNC:48326|Ensembl:ENSG00000269897|AllianceGenome:HGNC:48326	10	10p12.2	COMMD3-BMI1 readthrough	protein-coding	COMMD3-BMI1	COMMD3-BMI1 readthrough	O	COMMD3-BMI1 read-through protein|Polycomb complex protein BMI-1|Polycomb group RING finger protein 4|RING finger protein 51	20220513	-	-
ENSG00000204628_GNB2L1	10.4649	0.106923476024277	2.9472638396172e-10	2.6835411402021e-08	1391.29	1319.91	1371.8	1475.68	1439.12	1482.07	protein_coding	9606	10399	RACK1	-	GNB2L1|Gnb2-rs1|H12.3|HLC-7|PIG21	MIM:176981|HGNC:HGNC:4399|Ensembl:ENSG00000204628|AllianceGenome:HGNC:4399	5	5q35.3	receptor for activated C kinase 1	protein-coding	RACK1	receptor for activated C kinase 1	O	receptor of activated protein C kinase 1|cell proliferation-inducing gene 21 protein|guanine nucleotide binding protein (G protein), beta polypeptide 2-like 1|guanine nucleotide binding protein beta polypeptide 2-like 1|guanine nucleotide-binding protein subunit beta-2-like 1|guanine nucleotide-binding protein subunit beta-like protein 12.3|human lung cancer oncogene 7 protein|lung cancer oncogen…	20220612	-	Component,GO:0001891,phagocytic cup;Process,GO:0001934,positive regulation of protein phosphorylation;Process,GO:0001934,positive regulation of protein phosphorylation;Process,GO:0002181,cytoplasmic translation;Function,GO:0003723,RNA binding;Function,GO:0005080,protein kinase C binding;Function,GO:0005080,protein kinase C binding;Function,GO:0005102,signaling receptor binding;Function,GO:0005515…
ENSG00000122515_ZMIZ2	6.53482999877007	-0.22322	3.02243800138686e-10	2.73423391325462e-08	99.831	98.791	100.442	86.036	85.349	84.812	protein_coding	9606	83637	ZMIZ2	-	NET27|TRAFIP20|ZIMP7|hZIMP7	MIM:611196|HGNC:HGNC:22229|Ensembl:ENSG00000122515|AllianceGenome:HGNC:22229	7	7p13	zinc finger MIZ-type containing 2	protein-coding	ZMIZ2	zinc finger MIZ-type containing 2	O	zinc finger MIZ domain-containing protein 2|PIAS-like protein Zimp7	20220513	-	Function,GO:0005515,protein binding;Component,GO:0005634,nucleus;Component,GO:0005654,nucleoplasm;Component,GO:0005739,mitochondrion;Process,GO:0006357,regulation of transcription by RNA polymerase II;Process,GO:0007179,transforming growth factor beta receptor signaling pathway;Function,GO:0008270,zinc ion binding;Function,GO:0030374,nuclear receptor coactivator activity;Function,GO:0030374,nucle…
ENSG00000074800_ENO1	11.1923432379761	0.0383888348962136	3.41314820851358e-10	3.06789513972932e-08	2356.43	2232.14	2338.85	2405.21	2308.43	2399.01	protein_coding	9606	2023	ENO1	-	ENO1L1|HEL-S-17|MPB1|NNE|PPH	MIM:172430|HGNC:HGNC:3350|Ensembl:ENSG00000074800|AllianceGenome:HGNC:3350	1	1p36.23	enolase 1	protein-coding	ENO1	enolase 1	O	alpha-enolase|c-myc promoter-binding protein-1|2-phospho-D-glycerate hydro-lyase|MYC promoter-binding protein 1|alpha enolase like 1|enolase 1, (alpha)|enolase-alpha|epididymis secretory protein Li 17|non-neural enolase|phosphopyruvate hydratase|plasminogen-binding protein|tau-crystallin	20220605	-	Component,GO:0000015,phosphopyruvate hydratase complex;Component,GO:0000015,phosphopyruvate hydratase complex;Process,GO:0000122,negative regulation of transcription by RNA polymerase II;Function,GO:0000287,magnesium ion binding;Function,GO:0000977,RNA polymerase II transcription regulatory region sequence-specific DNA binding;Function,GO:0001222,transcription corepressor binding;Function,GO:0001…
ENSG00000167996_FTH1	11.7119223707656	-0.0894819	3.52766111713768e-10	3.15062829200666e-08	3381.43	3552.64	3441.21	3245.74	3208.18	3297.45	protein_coding	9606	2495	FTH1	-	FHC|FTH|FTHL6|HFE5|PIG15|PLIF	MIM:134770|HGNC:HGNC:3976|Ensembl:ENSG00000167996|AllianceGenome:HGNC:3976	11	11q12.3	ferritin heavy chain 1	protein-coding	FTH1	ferritin heavy chain 1	O	ferritin heavy chain|apoferritin|cell proliferation-inducing gene 15 protein|ferritin H subunit|ferritin, heavy polypeptide 1|placenta immunoregulatory factor|proliferation-inducing protein 15	20220605	-	Function,GO:0004322,ferroxidase activity;Function,GO:0005506,iron ion binding;Function,GO:0005515,protein binding;Component,GO:0005576,extracellular region;Component,GO:0005634,nucleus;Component,GO:0005737,cytoplasm;Component,GO:0005829,cytosol;Process,GO:0006826,iron ion transport;Process,GO:0006879,cellular iron ion homeostasis;Process,GO:0006880,intracellular sequestering of iron ion;Process,G…
ENSG00000113739_STC2	7.54625293299104	-0.316448	3.77643998819154e-10	3.35147098192543e-08	202.456	225.021	193.656	169.425	164.487	164.963	protein_coding	9606	8614	STC2	-	STC-2|STCRP	MIM:603665|HGNC:HGNC:11374|Ensembl:ENSG00000113739|AllianceGenome:HGNC:11374	5	5q35.2	stanniocalcin 2	protein-coding	STC2	stanniocalcin 2	O	stanniocalcin-2|STC-related protein|stanniocalcin-related protein	20220515	-	Function,GO:0005179,hormone activity;Component,GO:0005615,extracellular space;Component,GO:0005615,extracellular space;Component,GO:0005783,endoplasmic reticulum;Component,GO:0005788,endoplasmic reticulum lumen;Component,GO:0005794,Golgi apparatus;Process,GO:0006874,cellular calcium ion homeostasis;Process,GO:0006979,response to oxidative stress;Process,GO:0007566,embryo implantation;Process,GO:0…
ENSG00000024422_EHD2	7.09335670461132	-0.21519	4.42219457841291e-10	3.89987499235886e-08	146.415	148.618	144.522	125.992	123.732	128.91	protein_coding	9606	30846	EHD2	-	PAST2	MIM:605890|HGNC:HGNC:3243|Ensembl:ENSG00000024422|AllianceGenome:HGNC:3243	19	19q13.33	EH domain containing 2	protein-coding	EHD2	EH domain containing 2	O	EH domain-containing protein 2|PAST homolog 2	20220513	-	Function,GO:0003676,nucleic acid binding;Function,GO:0005509,calcium ion binding;Function,GO:0005515,protein binding;Function,GO:0005524,ATP binding;Function,GO:0005525,GTP binding;Component,GO:0005634,nucleus;Component,GO:0005737,cytoplasm;Component,GO:0005769,early endosome;Component,GO:0005829,cytosol;Component,GO:0005886,plasma membrane;Component,GO:0005886,plasma membrane;Component,GO:000588…
ENSG00000216490_IFI30	2.90758778958227	-0.947568	4.8490536885392e-10	4.24958942629354e-08	8.991	10.83	9.118	5.967	4.394	4.66	protein_coding	9606	10437	IFI30	-	GILT|IFI-30|IP-30|IP30	MIM:604664|HGNC:HGNC:5398|Ensembl:ENSG00000216490|AllianceGenome:HGNC:5398	19	19p13.11	IFI30 lysosomal thiol reductase	protein-coding	IFI30	IFI30 lysosomal thiol reductase	O	gamma-interferon-inducible lysosomal thiol reductase|gamma-interferon-inducible protein IP-30|interferon gamma-inducible protein 30 preproprotein|interferon, gamma-inducible protein 30|legumaturain	20220513	-	Function,GO:0005515,protein binding;Component,GO:0005576,extracellular region;Component,GO:0005764,lysosome;Component,GO:0005764,lysosome;Component,GO:0005829,cytosol;Function,GO:0016491,oxidoreductase activity;Function,GO:0016667,oxidoreductase activity, acting on a sulfur group of donors;Function,GO:0016667,oxidoreductase activity, acting on a sulfur group of donors;Function,GO:0016667,oxidored…
ENSG00000167772_ANGPTL4	3.43294897904024	-0.903006	5.17322224488763e-10	4.50552312533008e-08	11.693	16.063	13.654	7.836	6.161	8.143	protein_coding	9606	51129	ANGPTL4	-	ARP4|FIAF|HARP|HFARP|NL2|PGAR|TGQTL|UNQ171|pp1158	MIM:605910|HGNC:HGNC:16039|Ensembl:ENSG00000167772|AllianceGenome:HGNC:16039	19	19p13.2	angiopoietin like 4	protein-coding	ANGPTL4	angiopoietin like 4	O	angiopoietin-related protein 4|PPARG angiopoietin related protein|fasting-induced adipose factor|hepatic angiopoietin-related protein|hepatic fibrinogen/angiopoietin-related protein|peroxisome proliferator-activated receptor (PPAR) gamma induced angiopoietin-related protein	20220612	-	Process,GO:0001525,angiogenesis;Process,GO:0001666,response to hypoxia;Function,GO:0004857,enzyme inhibitor activity;Function,GO:0004857,enzyme inhibitor activity;Function,GO:0005102,signaling receptor binding;Function,GO:0005515,protein binding;Component,GO:0005576,extracellular region;Component,GO:0005576,extracellular region;Component,GO:0005615,extracellular space;Component,GO:0005615,extrace…
ENSG00000134531_EMP1	8.48086037755157	0.212435376181624	5.59660410113478e-10	4.84417177198221e-08	319.523	345.927	327.548	382.49	382.356	385.749	protein_coding	9606	2012	EMP1	-	CL-20|EMP-1|TMP	MIM:602333|HGNC:HGNC:3333|Ensembl:ENSG00000134531|AllianceGenome:HGNC:3333	12	12p13.1	epithelial membrane protein 1	protein-coding	EMP1	epithelial membrane protein 1	O	epithelial membrane protein 1|tumor-associated membrane protein	20220513	-	Function,GO:0005515,protein binding;Component,GO:0005886,plasma membrane;Component,GO:0005886,plasma membrane;Process,GO:0008219,cell death;Process,GO:0008544,epidermis development;Component,GO:0016021,integral component of membrane;Process,GO:0032060,bleb assembly
ENSG00000256028_RP11-197N18.2	1.77770097745048	-1.37604	5.68649780618454e-10	4.89178357290304e-08	4.938	4.823	4.441	2.335	1.919	1.226	processed_transcript	9606	-	-	-	-	-	-	-	-	-	-	-	-	-	-	-	-
ENSG00000164951_PDP1	6.18463497185715	-0.275132	6.42686637087877e-10	5.49497074710135e-08	76.492	83.365	78.426	67.147	64.088	65.73	protein_coding	9606	403313	PLPP6	-	LPRP-B|PA-PSP|PDP1|PPAPDC2|PSDP|bA6J24.6	MIM:611666|HGNC:HGNC:23682|Ensembl:ENSG00000205808|AllianceGenome:HGNC:23682	9	9p24.1	phospholipid phosphatase 6	protein-coding	PLPP6	phospholipid phosphatase 6	O	polyisoprenoid diphosphate/phosphate phosphohydrolase PLPP6|PPAP2 domain-containing protein 2|lipid phosphatase-related protein-B|phosphatidic acid phosphatase type 2 domain containing 2|phosphatidic acid phosphatase type 2 domain-containing protein 2|polyisoprenoid diphosphate phosphatase type 1|presqualene diphosphate phosphatase|type 1 polyisoprenoid diphosphate phosphatase	20220513	-	Function,GO:0005515,protein binding;Component,GO:0005637,nuclear inner membrane;Component,GO:0005886,plasma membrane;Process,GO:0006695,cholesterol biosynthetic process;Process,GO:0006720,isoprenoid metabolic process;Function,GO:0008195,phosphatidate phosphatase activity;Component,GO:0016020,membrane;Function,GO:0016787,hydrolase activity;Function,GO:0016829,lyase activity;Process,GO:0018342,prot…
ENSG00000054793_ATP9A	5.71126429200743	-0.409772	6.74957767055916e-10	5.73591382403519e-08	56.693	63.843	58.017	45.924	48.382	40.174	protein_coding	9606	10079	ATP9A	-	ATPIIA	MIM:609126|HGNC:HGNC:13540|Ensembl:ENSG00000054793|AllianceGenome:HGNC:13540	20	20q13.2	ATPase phospholipid transporting 9A (putative)	protein-coding	ATP9A	ATPase phospholipid transporting 9A (putative)	O	probable phospholipid-transporting ATPase IIA|ATPase type IV, phospholipid-transporting (P-type),(putative)|ATPase, class II, type 9A|phospholipid-transporting ATPase IIA	20220605	-	Function,GO:0000287,magnesium ion binding;Function,GO:0002020,protease binding;Function,GO:0005515,protein binding;Function,GO:0005524,ATP binding;Component,GO:0005768,endosome;Component,GO:0005769,early endosome;Component,GO:0005802,trans-Golgi network;Component,GO:0005802,trans-Golgi network;Component,GO:0005886,plasma membrane;Component,GO:0005886,plasma membrane;Process,GO:0006890,retrograde …
ENSG00000166689_PLEKHA7	1.60133511832687	-1.42382	6.96027541959326e-10	5.87933626105643e-08	3.96	4.778	3.874	1.349	1.919	1.423	protein_coding	9606	144100	PLEKHA7	-	-	MIM:612686|HGNC:HGNC:27049|Ensembl:ENSG00000166689|AllianceGenome:HGNC:27049	11	11p15.2-p15.1	pleckstrin homology domain containing A7	protein-coding	PLEKHA7	pleckstrin homology domain containing A7	O	pleckstrin homology domain-containing family A member 7|PH domain-containing family A member 7|pleckstrin homology domain containing, family A member 2|pleckstrin homology domain containing, family A member 7|pleckstrin homology domain-containing family A member 6	20220513	-	Function,GO:0005515,protein binding;Component,GO:0005654,nucleoplasm;Component,GO:0005813,centrosome;Component,GO:0005829,cytosol;Component,GO:0005915,zonula adherens;Component,GO:0005915,zonula adherens;Component,GO:0030054,cell junction;Process,GO:0044331,cell-cell adhesion mediated by cadherin;Process,GO:0044331,cell-cell adhesion mediated by cadherin;Process,GO:0045218,zonula adherens mainten…
ENSG00000184922_FMNL1	5.63246736660196	-0.297461	7.11057945177977e-10	5.97033204029078e-08	53.386	54.606	55.513	42.966	45.2	44.834	protein_coding	9606	752	FMNL1	-	C17orf1|C17orf1B|FHOD4|FMNL|KW-13	MIM:604656|HGNC:HGNC:1212|Ensembl:ENSG00000184922|AllianceGenome:HGNC:1212	17	17q21.31	formin like 1	protein-coding	FMNL1	formin like 1	O	formin-like protein 1|CLL-associated antigen KW-13|leukocyte formin	20220513	-	Function,GO:0003674,molecular_function;Function,GO:0005515,protein binding;Component,GO:0005829,cytosol;Component,GO:0005829,cytosol;Component,GO:0005829,cytosol;Component,GO:0005829,cytosol;Component,GO:0005886,plasma membrane;Component,GO:0005938,cell cortex;Process,GO:0008360,regulation of cell shape;Process,GO:0008360,regulation of cell shape;Component,GO:0016020,membrane;Process,GO:0016477,c…
ENSG00000104823_ECH1	5.37058476492276	-0.333269	7.24051534056159e-10	6.04324441103301e-08	44.954	46.87	45.922	37.569	34.544	37.231	protein_coding	9606	1891	ECH1	-	HPXEL	MIM:600696|HGNC:HGNC:3149|Ensembl:ENSG00000104823|AllianceGenome:HGNC:3149	19	19q13.2	enoyl-CoA hydratase 1	protein-coding	ECH1	enoyl-CoA hydratase 1	O	delta(3,5)-Delta(2,4)-dienoyl-CoA isomerase, mitochondrial|delta3,5-delta2,4-dienoyl-CoA isomerase|delta3,5-delta2,4-dienoyl-coenzyme A isomerase|dienoyl-CoA isomerase|enoyl Coenzyme A hydratase 1, peroxisomal|enoyl-CoA hydratase 1, peroxisomal|epididymis secretory sperm binding protein|peroxisomal enoyl-CoA hydratase 1	20220605	-	Function,GO:0005515,protein binding;Component,GO:0005739,mitochondrion;Component,GO:0005777,peroxisome;Component,GO:0005782,peroxisomal matrix;Component,GO:0005829,cytosol;Process,GO:0006635,fatty acid beta-oxidation;Component,GO:0016020,membrane;Function,GO:0051750,delta(3,5)-delta(2,4)-dienoyl-CoA isomerase activity;Component,GO:0070062,extracellular exosome
ENSG00000108821_COL1A1	5.50423285823007	0.393067876061806	7.39073882496893e-10	6.1321266156044e-08	41.693	35.676	40.442	52.151	48.584	53.909	protein_coding	9606	1277	COL1A1	-	CAFYD|EDSARTH1|EDSC|OI1|OI2|OI3|OI4	MIM:120150|HGNC:HGNC:2197|Ensembl:ENSG00000108821|AllianceGenome:HGNC:2197	17	17q21.33	collagen type I alpha 1 chain	protein-coding	COL1A1	collagen type I alpha 1 chain	O	collagen alpha-1(I) chain|alpha-1 type I collagen|alpha1(I) procollagen|collagen alpha 1 chain type I|collagen alpha-1(I) chain preproprotein|collagen of skin, tendon and bone, alpha-1 chain|collagen, type I, alpha 1|pro-alpha-1 collagen type 1|type I proalpha 1|type I procollagen alpha 1 chain	20220618	-	Process,GO:0001501,skeletal system development;Process,GO:0001501,skeletal system development;Process,GO:0001501,skeletal system development;Process,GO:0001503,ossification;Process,GO:0001568,blood vessel development;Process,GO:0001568,blood vessel development;Process,GO:0001649,osteoblast differentiation;Process,GO:0001957,intramembranous ossification;Process,GO:0001958,endochondral ossification…
ENSG00000106991_ENG	8.66504023244077	-0.172526	7.69579728787478e-10	6.34767468062236e-08	423.64	431.976	434.274	382.334	387.355	374.859	protein_coding	9606	2022	ENG	-	END|HHT1|ORW1	MIM:131195|HGNC:HGNC:3349|Ensembl:ENSG00000106991|AllianceGenome:HGNC:3349	9	9q34.11	endoglin	protein-coding	ENG	endoglin	O	endoglin|CD105 antigen	20220522	-	Process,GO:0001569,branching involved in blood vessel morphogenesis;Process,GO:0001570,vasculogenesis;Process,GO:0001570,vasculogenesis;Process,GO:0001837,epithelial to mesenchymal transition;Process,GO:0001934,positive regulation of protein phosphorylation;Process,GO:0001947,heart looping;Process,GO:0002040,sprouting angiogenesis;Process,GO:0003148,outflow tract septum morphogenesis;Process,GO:0…
ENSG00000067225_PKM	11.3457299196917	-0.0331453	8.29001496691832e-10	6.79781227287302e-08	2647.26	2598.91	2651.05	2600.53	2545.79	2571.33	protein_coding	9606	5315	PKM	-	CTHBP|HEL-S-30|OIP3|PK3|PKM2|TCB|THBP1|p58	MIM:179050|HGNC:HGNC:9021|Ensembl:ENSG00000067225|AllianceGenome:HGNC:9021	15	15q23	pyruvate kinase M1/2	protein-coding	PKM	pyruvate kinase M1/2	O	pyruvate kinase PKM|OPA-interacting protein 3|PK, muscle type|cytosolic thyroid hormone-binding protein|epididymis secretory protein Li 30|pyruvate kinase 2/3|pyruvate kinase isozymes M1/M2|pyruvate kinase muscle isozyme|pyruvate kinase, muscle|threonine-protein kinase PKM2|thyroid hormone-binding protein 1|thyroid hormone-binding protein, cytosolic|tumor M2-PK|tyrosine-protein kinase PKM2	20220619	-	Function,GO:0000287,magnesium ion binding;Function,GO:0003723,RNA binding;Function,GO:0003729,mRNA binding;Function,GO:0004713,protein tyrosine kinase activity;Function,GO:0004743,pyruvate kinase activity;Function,GO:0004743,pyruvate kinase activity;Function,GO:0004743,pyruvate kinase activity;Function,GO:0005515,protein binding;Function,GO:0005524,ATP binding;Component,GO:0005576,extracellular r…
ENSG00000102471_NDFIP2	5.52439192074101	0.30934152152049	1.03260200245669e-09	8.41810772002772e-08	41.88	41.682	39.733	51.58	51.917	49.347	protein_coding	9606	54602	NDFIP2	-	N4WBP5A	MIM:610041|HGNC:HGNC:18537|Ensembl:ENSG00000102471|AllianceGenome:HGNC:18537	13	13q31.1	Nedd4 family interacting protein 2	protein-coding	NDFIP2	Nedd4 family interacting protein 2	O	NEDD4 family-interacting protein 2|MAPK-activating protein PM04 PM05 PM06 PM07|NEDD4 WW domain-binding protein 5A|NF-kappa-B-activating protein 413|putative MAPK-activating protein PM04/PM05/PM06/PM07|putative NF-kappa-B-activating protein 413	20220513	-	Component,GO:0000139,Golgi membrane;Function,GO:0005515,protein binding;Component,GO:0005737,cytoplasm;Component,GO:0005739,mitochondrion;Component,GO:0005783,endoplasmic reticulum;Component,GO:0005783,endoplasmic reticulum;Component,GO:0005794,Golgi apparatus;Component,GO:0005794,Golgi apparatus;Process,GO:0006511,ubiquitin-dependent protein catabolic process;Process,GO:0007034,vacuolar transpor…
ENSG00000173812_EIF1	8.60011837767233	0.182822113961114	1.04935465145286e-09	8.50523174720926e-08	363.453	357.485	369.596	404.543	410.789	422.391	protein_coding	9606	10209	EIF1	-	A121|EIF-1|EIF1A|ISO1|SUI1	MIM:619901|HGNC:HGNC:3249|Ensembl:ENSG00000173812|AllianceGenome:HGNC:3249	17	17q21.2	eukaryotic translation initiation factor 1	protein-coding	EIF1	eukaryotic translation initiation factor 1	O	eukaryotic translation initiation factor 1|protein translation factor SUI1 homolog|sui1iso1	20220602	-	Function,GO:0003723,RNA binding;Function,GO:0003723,RNA binding;Function,GO:0003743,translation initiation factor activity;Function,GO:0003743,translation initiation factor activity;Function,GO:0005515,protein binding;Component,GO:0005634,nucleus;Component,GO:0005737,cytoplasm;Process,GO:0006413,translational initiation;Process,GO:0006446,regulation of translational initiation;Function,GO:0008135…
ENSG00000168615_ADAM9	7.43286097833153	-0.218487	1.25367763930488e-09	1.01029125622603e-07	183.962	188.344	184.585	164.599	156.356	157.753	protein_coding	9606	8754	ADAM9	-	CORD9|MCMP|MDC9|Mltng	MIM:602713|HGNC:HGNC:216|Ensembl:ENSG00000168615|AllianceGenome:HGNC:216	8	8p11.22	ADAM metallopeptidase domain 9	protein-coding	ADAM9	ADAM metallopeptidase domain 9	O	disintegrin and metalloproteinase domain-containing protein 9|ADAM metallopeptidase domain 9 (meltrin gamma)|cellular disintegrin-related protein|cone rod dystrophy 9|metalloprotease/disintegrin/cysteine-rich protein 9|myeloma cell metalloproteinase	20220605	-	Function,GO:0004222,metalloendopeptidase activity;Function,GO:0004222,metalloendopeptidase activity;Function,GO:0004222,metalloendopeptidase activity;Function,GO:0005080,protein kinase C binding;Function,GO:0005178,integrin binding;Function,GO:0005178,integrin binding;Function,GO:0005178,integrin binding;Function,GO:0005178,integrin binding;Function,GO:0005515,protein binding;Function,GO:0005518,…
ENSG00000253522_MIR146A	3.45150315411472	-0.641347	1.35835115815566e-09	1.0883885679805e-07	13.137	13.378	12.851	8.666	8.585	7.996	lincRNA	9606	406938	MIR146A	-	MIRN146|MIRN146A|miR-146a|miRNA146A	MIM:610566|HGNC:HGNC:31533|Ensembl:ENSG00000283733|miRBase:MI0000477|AllianceGenome:HGNC:31533	5	5q33.3	microRNA 146a	ncRNA	MIR146A	microRNA 146a	O	hsa-mir-146|hsa-mir-146a	20220612	-	Process,GO:0001937,negative regulation of endothelial cell proliferation;Process,GO:0002692,negative regulation of cellular extravasation;Function,GO:0003730,mRNA 3'-UTR binding;Component,GO:0005615,extracellular space;Component,GO:0005615,extracellular space;Process,GO:0010628,positive regulation of gene expression;Process,GO:0010629,negative regulation of gene expression;Process,GO:0010887,nega…
ENSG00000233404_FLJ20373	3.63236738383868	0.674498768183047	1.45528015920942e-09	1.15942831775196e-07	8.711	10.603	9.307	15.879	14.09	15.746	protein_coding	9606	-	-	-	-	-	-	-	-	-	-	-	-	-	-	-	-
ENSG00000072274_TFRC	9.3786024602631	0.126824049608043	1.53571074128356e-09	1.20976045024034e-07	631.64	634.745	642.718	702.969	691.735	689.874	protein_coding	9606	7037	TFRC	-	CD71|IMD46|T9|TFR|TFR1|TR|TRFR|p90	MIM:190010|HGNC:HGNC:11763|Ensembl:ENSG00000072274|AllianceGenome:HGNC:11763	3	3q29	transferrin receptor	protein-coding	TFRC	transferrin receptor	O	transferrin receptor protein 1	20220605	-	Process,GO:0001558,regulation of cell growth;Function,GO:0001618,virus receptor activity;Process,GO:0001666,response to hypoxia;Process,GO:0001934,positive regulation of protein phosphorylation;Function,GO:0003723,RNA binding;Function,GO:0003725,double-stranded RNA binding;Function,GO:0004998,transferrin receptor activity;Function,GO:0004998,transferrin receptor activity;Function,GO:0004998,trans…
ENSG00000087303_NID2	4.37675092338474	-0.835928	1.5297835087841e-09	1.20976045024034e-07	24.131	32.536	22.205	16.657	15.302	12.263	protein_coding	9606	22795	NID2	-	NID-2	MIM:605399|HGNC:HGNC:13389|Ensembl:ENSG00000087303|AllianceGenome:HGNC:13389	14	14q22.1	nidogen 2	protein-coding	NID2	nidogen 2	O	nidogen-2|osteonidogen	20220513	-	Function,GO:0005201,extracellular matrix structural constituent;Function,GO:0005201,extracellular matrix structural constituent;Function,GO:0005509,calcium ion binding;Function,GO:0005515,protein binding;Function,GO:0005518,collagen binding;Component,GO:0005576,extracellular region;Component,GO:0005604,basement membrane;Component,GO:0005604,basement membrane;Component,GO:0005615,extracellular spa…
ENSG00000163513_TGFBR2	8.38708587031399	-0.232248	1.54493554612623e-09	1.21022828088167e-07	352.971	380.556	350.745	316.225	306.652	300.299	protein_coding	9606	7048	TGFBR2	-	AAT3|FAA3|LDS1B|LDS2|LDS2B|MFS2|RIIC|TAAD2|TBR-ii|TBRII|TGFR-2|TGFbeta-RII|tbetaR-II	MIM:190182|HGNC:HGNC:11773|Ensembl:ENSG00000163513|AllianceGenome:HGNC:11773	3	3p24.1	transforming growth factor beta receptor 2	protein-coding	TGFBR2	transforming growth factor beta receptor 2	O	TGF-beta receptor type-2|TGF-beta receptor type IIB|TGF-beta type II receptor|transforming growth factor beta receptor II|transforming growth factor beta receptor type IIC|transforming growth factor, beta receptor II (70/80kDa)|transforming growth factor, beta receptor II alpha|transforming growth factor, beta receptor II beta|transforming growth factor, beta receptor II delta|transforming growth…	20220612	-	Process,GO:0001568,blood vessel development;Process,GO:0001569,branching involved in blood vessel morphogenesis;Process,GO:0001570,vasculogenesis;Process,GO:0001666,response to hypoxia;Process,GO:0001701,in utero embryonic development;Process,GO:0001947,heart looping;Process,GO:0002053,positive regulation of mesenchymal cell proliferation;Process,GO:0002088,lens development in camera-type eye;Pro…
ENSG00000182179_UBA7	4.92545393279426	-0.373069	1.57853325878485e-09	1.2296774085934e-07	33.774	33.218	35.292	25.686	27.019	26.243	protein_coding	9606	7318	UBA7	-	D8|UBA1B|UBE1L|UBE2|UBE7	MIM:191325|HGNC:HGNC:12471|Ensembl:ENSG00000182179|AllianceGenome:HGNC:12471	3	3p21.31	ubiquitin like modifier activating enzyme 7	protein-coding	UBA7	ubiquitin like modifier activating enzyme 7	O	ubiquitin-like modifier-activating enzyme 7|UBA1, ubiquitin-activating enzyme E1 homolog B|UBA7, ubiquitin-activating enzyme E1|ubiquitin-activating enzyme 7|ubiquitin-activating enzyme E1 homolog|ubiquitin-activating enzyme E1-related protein|ubiquitin-activating enzyme-2	20220605	-	Function,GO:0004842,ubiquitin-protein transferase activity;Function,GO:0005515,protein binding;Function,GO:0005524,ATP binding;Component,GO:0005634,nucleus;Component,GO:0005654,nucleoplasm;Component,GO:0005737,cytoplasm;Component,GO:0005829,cytosol;Process,GO:0006974,cellular response to DNA damage stimulus;Process,GO:0016567,protein ubiquitination;Function,GO:0019782,ISG15 activating enzyme acti…
ENSG00000075275_CELSR1	5.92652232662267	-0.293889	1.68427763615735e-09	1.30480337095019e-07	65.964	68.03	66.332	57.444	55.048	51.015	protein_coding	9606	9620	CELSR1	-	ADGRC1|CDHF9|FMI2|HFMI2|LMPHM9|ME2	MIM:604523|HGNC:HGNC:1850|Ensembl:ENSG00000075275|AllianceGenome:HGNC:1850	22	22q13.31	cadherin EGF LAG seven-pass G-type receptor 1	protein-coding	CELSR1	cadherin EGF LAG seven-pass G-type receptor 1	O	cadherin EGF LAG seven-pass G-type receptor 1|adhesion G protein-coupled receptor C1|cadherin family member 9|cadherin, EGF LAG seven-pass G-type receptor 1 (flamingo homolog, Drosophila)|flamingo homolog 2|protocadherin flamingo 2	20220605	-	Process,GO:0001736,establishment of planar polarity;Process,GO:0001764,neuron migration;Process,GO:0001843,neural tube closure;Function,GO:0004930,G protein-coupled receptor activity;Function,GO:0005509,calcium ion binding;Component,GO:0005654,nucleoplasm;Component,GO:0005886,plasma membrane;Process,GO:0007156,homophilic cell adhesion via plasma membrane adhesion molecules;Process,GO:0007186,G pr…
ENSG00000204634_TBC1D8	3.76613074515829	-0.594135	1.71584499959715e-09	1.32195486727205e-07	15.932	17.292	15.213	10.741	10.858	10.497	protein_coding	9606	11138	TBC1D8	-	AD3|GRAMD8|HBLP1|TBC1D8A|VRP	HGNC:HGNC:17791|Ensembl:ENSG00000204634|AllianceGenome:HGNC:17791	2	2q11.2	TBC1 domain family member 8	protein-coding	TBC1D8	TBC1 domain family member 8	O	TBC1 domain family member 8|BUB2-like protein 1|TBC1 domain family, member 8 (with GRAM domain)|TBC1 domain family, member 8A|vascular Rab-GAP/TBC-containing protein	20220513	-	Function,GO:0005096,GTPase activator activity;Function,GO:0005515,protein binding;Process,GO:0008015,blood circulation;Process,GO:0008284,positive regulation of cell population proliferation;Component,GO:0016020,membrane;Process,GO:0090630,activation of GTPase activity;Process,GO:1902017,regulation of cilium assembly
ENSG00000116133_DHCR24	9.8528592793456	0.198465241153273	2.00631806664802e-09	1.53730010549391e-07	890.045	804.659	889.004	1012.19	990.206	962.311	protein_coding	9606	1718	DHCR24	-	DCE|Nbla03646|SELADIN1|seladin-1	MIM:606418|HGNC:HGNC:2859|Ensembl:ENSG00000116133|AllianceGenome:HGNC:2859	1	1p32.3	24-dehydrocholesterol reductase	protein-coding	DHCR24	24-dehydrocholesterol reductase	O	delta(24)-sterol reductase|3 beta-hydroxysterol delta 24-reductase|desmosterol-to-cholesterol enzyme|diminuto/dwarf1 homolog|seladin 1|selective AD indicator 1	20220605	-	Component,GO:0000139,Golgi membrane;Function,GO:0000246,delta24(24-1) sterol reductase activity;Function,GO:0000246,delta24(24-1) sterol reductase activity;Function,GO:0005515,protein binding;Component,GO:0005634,nucleus;Component,GO:0005737,cytoplasm;Component,GO:0005783,endoplasmic reticulum;Component,GO:0005789,endoplasmic reticulum membrane;Component,GO:0005789,endoplasmic reticulum membrane;…
ENSG00000113140_SPARC	8.97072105529221	-0.152921	2.22265009897109e-09	1.69380433085721e-07	520.815	538.821	524.606	477.399	476.897	470.707	protein_coding	9606	6678	SPARC	-	BM-40|OI17|ON|ONT	MIM:182120|HGNC:HGNC:11219|Ensembl:ENSG00000113140|AllianceGenome:HGNC:11219	5	5q33.1	secreted protein acidic and cysteine rich	protein-coding	SPARC	secreted protein acidic and cysteine rich	O	SPARC|basement-membrane protein 40|secreted protein, acidic, cysteine-rich (osteonectin)	20220612	-	Process,GO:0001937,negative regulation of endothelial cell proliferation;Function,GO:0005201,extracellular matrix structural constituent;Function,GO:0005509,calcium ion binding;Function,GO:0005509,calcium ion binding;Function,GO:0005515,protein binding;Function,GO:0005518,collagen binding;Function,GO:0005518,collagen binding;Component,GO:0005576,extracellular region;Component,GO:0005576,extracell…
ENSG00000234745_HLA-B	7.10773140407509	-0.202356	2.37631247509647e-09	1.80111640680014e-07	148.092	146.798	147.262	129.935	128.529	125.869	protein_coding	9606	3106	HLA-B	-	AS|B-4901|HLAB	MIM:142830|HGNC:HGNC:4932|Ensembl:ENSG00000234745|AllianceGenome:HGNC:4932	6	6p21.33	major histocompatibility complex, class I, B	protein-coding	HLA-B	major histocompatibility complex, class I, B	O	major histocompatibility complex, class I, B|HLA class I antigen HLA-B|HLA class I histocompatibility antigen, B alpha chain|MHC HLA-B cell surface glycoprotein|MHC HLA-B transmembrane glycoprotein|MHC class 1 antigen|MHC class I antigen HLA-B alpha chain|MHC class I antigen HLA-B heavy chain|MHC class I antigen SHCHA|MHC class I molecule|leukocyte antigen class I-B	20220612	-	Component,GO:0000139,Golgi membrane;Process,GO:0001916,positive regulation of T cell mediated cytotoxicity;Process,GO:0002250,adaptive immune response;Process,GO:0002486,antigen processing and presentation of endogenous peptide antigen via MHC class I via ER pathway, TAP-independent;Process,GO:0002667,regulation of T cell anergy;Function,GO:0005102,signaling receptor binding;Function,GO:0005515,p…
ENSG00000184374_COLEC10	6.46950053380866	0.239409538110597	2.67002123464473e-09	2.01285149205314e-07	84.83	79.77	79.229	94.961	94.288	98.546	protein_coding	9606	10584	COLEC10	-	3MC3|CL-10|CL-34|CLL1	MIM:607620|HGNC:HGNC:2220|Ensembl:ENSG00000184374|AllianceGenome:HGNC:2220	8	8q24.12	collectin subfamily member 10	protein-coding	COLEC10	collectin subfamily member 10	O	collectin-10|collectin liver 1|collectin liver protein 1|collectin sub-family member 10 (C-type lectin)|collectin-34	20220513	-	Process,GO:0001867,complement activation, lectin pathway;Process,GO:0002752,cell surface pattern recognition receptor signaling pathway;Function,GO:0005537,mannose binding;Component,GO:0005576,extracellular region;Component,GO:0005581,collagen trimer;Component,GO:0005615,extracellular space;Component,GO:0005615,extracellular space;Component,GO:0005615,extracellular space;Component,GO:0005737,cyto…
ENSG00000196914_ARHGEF12	7.1195077180882	0.272772186617828	2.81755820941946e-09	2.11271664237859e-07	125.918	128.733	123.214	162.627	150.902	143.135	protein_coding	9606	23365	ARHGEF12	-	LARG|PRO2792	MIM:604763|HGNC:HGNC:14193|Ensembl:ENSG00000196914|AllianceGenome:HGNC:14193	11	11q23.3	Rho guanine nucleotide exchange factor 12	protein-coding	ARHGEF12	Rho guanine nucleotide exchange factor 12	O	rho guanine nucleotide exchange factor 12|KMT2A/ARHGEF12 fusion protein|Rho guanine nucleotide exchange factor (GEF) 12|leukemia-associated RhoGEF|leukemia-associated rho guanine nucleotide exchange factor	20220522	-	Function,GO:0001664,G protein-coupled receptor binding;Function,GO:0001664,G protein-coupled receptor binding;Function,GO:0005085,guanyl-nucleotide exchange factor activity;Function,GO:0005085,guanyl-nucleotide exchange factor activity;Function,GO:0005096,GTPase activator activity;Function,GO:0005515,protein binding;Component,GO:0005737,cytoplasm;Component,GO:0005737,cytoplasm;Component,GO:000582…
ENSG00000228649_AC005682.5	2.39823370395265	0.907198282760881	3.08438116022443e-09	2.30048896960994e-07	3.727	3.504	3.685	6.694	6.919	6.867	processed_transcript	9606	-	-	-	-	-	-	-	-	-	-	-	-	-	-	-	-
ENSG00000134013_LOXL2	8.30917773073631	-0.182054	3.14673719954427e-09	2.33457931280475e-07	340.999	339.192	330.713	300.761	291.703	298.631	protein_coding	9606	4017	LOXL2	-	LOR|LOR2|WS9-14	MIM:606663|HGNC:HGNC:6666|Ensembl:ENSG00000134013|AllianceGenome:HGNC:6666	8	8p21.3	lysyl oxidase like 2	protein-coding	LOXL2	lysyl oxidase like 2	O	lysyl oxidase homolog 2|lysyl oxidase related 2|lysyl oxidase-like 2 delta e13|lysyl oxidase-like 2 protein|lysyl oxidase-like protein 2|lysyl oxidase-related protein 2|lysyl oxidase-related protein WS9-14	20220529	-	Process,GO:0000122,negative regulation of transcription by RNA polymerase II;Component,GO:0000785,chromatin;Process,GO:0001666,response to hypoxia;Process,GO:0001837,epithelial to mesenchymal transition;Process,GO:0001935,endothelial cell proliferation;Process,GO:0002040,sprouting angiogenesis;Function,GO:0004720,protein-lysine 6-oxidase activity;Function,GO:0004720,protein-lysine 6-oxidase activ…
ENSG00000171848_RRM2	7.40938071209045	0.263799007272992	3.53361089536737e-09	2.60780484078112e-07	162.254	144.022	157.325	182.138	186.658	187.724	protein_coding	9606	6241	RRM2	-	C2orf48|R2|RR2|RR2M	MIM:180390|HGNC:HGNC:10452|Ensembl:ENSG00000171848|AllianceGenome:HGNC:10452	2	2p25.1	ribonucleotide reductase regulatory subunit M2	protein-coding	RRM2	ribonucleotide reductase regulatory subunit M2	O	ribonucleoside-diphosphate reductase subunit M2|ribonucleotide reductase M2 polypeptide|ribonucleotide reductase small chain|ribonucleotide reductase small subunit|uncharacterized protein C2orf48	20220605	-	Process,GO:0001824,blastocyst development;Function,GO:0004748,ribonucleoside-diphosphate reductase activity, thioredoxin disulfide as acceptor;Function,GO:0004748,ribonucleoside-diphosphate reductase activity, thioredoxin disulfide as acceptor;Function,GO:0004748,ribonucleoside-diphosphate reductase activity, thioredoxin disulfide as acceptor;Function,GO:0005515,protein binding;Component,GO:00056…
ENSG00000120437_ACAT2	6.51471866895505	0.220070916478295	3.60595021626095e-09	2.63347051731307e-07	83.852	85.185	84.332	101.343	97.975	95.898	protein_coding	9606	8435	SOAT2	-	ACACT2|ACAT2|ARGP2	MIM:601311|HGNC:HGNC:11178|Ensembl:ENSG00000167780|AllianceGenome:HGNC:11178	12	12q13.13	sterol O-acyltransferase 2	protein-coding	SOAT2	sterol O-acyltransferase 2	O	sterol O-acyltransferase 2|ACAT-2|acyl Co-A: cholesterol acyltransferase 2|acyl coenzyme A:cholesterol acyltransferase 2|acyl-CoA:cholesterol acyltransferase 2|cholesterol acyltransferase 2	20220522	-	Function,GO:0000062,fatty-acyl-CoA binding;Function,GO:0000062,fatty-acyl-CoA binding;Function,GO:0004772,sterol O-acyltransferase activity;Function,GO:0005515,protein binding;Component,GO:0005783,endoplasmic reticulum;Component,GO:0005789,endoplasmic reticulum membrane;Component,GO:0005789,endoplasmic reticulum membrane;Component,GO:0005789,endoplasmic reticulum membrane;Component,GO:0005903,bru…
ENSG00000154917_RAB6B	4.0169222716969	0.510829768351543	3.60310120114719e-09	2.63347051731307e-07	13.742	13.697	12.567	19.615	18.837	18.591	protein_coding	9606	51560	RAB6B	-	-	MIM:615852|HGNC:HGNC:14902|Ensembl:ENSG00000154917|AllianceGenome:HGNC:14902	3	3q22.1	RAB6B, member RAS oncogene family	protein-coding	RAB6B	RAB6B, member RAS oncogene family	O	ras-related protein Rab-6B|small GTP-binding protein|small GTPase RAB6B	20220605	-	Component,GO:0000139,Golgi membrane;Function,GO:0003924,GTPase activity;Function,GO:0003924,GTPase activity;Function,GO:0005515,protein binding;Function,GO:0005525,GTP binding;Component,GO:0005793,endoplasmic reticulum-Golgi intermediate compartment;Component,GO:0005794,Golgi apparatus;Component,GO:0005794,Golgi apparatus;Component,GO:0005794,Golgi apparatus;Component,GO:0005829,cytosol;Process,G…
ENSG00000108679_LGALS3BP	8.52303247750487	-0.168957	3.95417186333241e-09	2.87281854236513e-07	382.273	389.975	395.344	347.308	342.56	348.665	protein_coding	9606	3959	LGALS3BP	-	90K|BTBD17B|CyCAP|M2BP|MAC-2-BP|TANGO10B|gp90	MIM:600626|HGNC:HGNC:6564|Ensembl:ENSG00000108679|AllianceGenome:HGNC:6564	17	17q25.3	galectin 3 binding protein	protein-coding	LGALS3BP	galectin 3 binding protein	O	galectin-3-binding protein|L3 antigen|MAC2BP|Mac-2-binding protein|basement membrane autoantigen p105|lectin galactoside-binding soluble 3-binding protein|mac-2 BP|serum protein 90K|transport and golgi organization 10 homolog B|tumor-associated antigen 90K	20220513	-	Function,GO:0005044,scavenger receptor activity;Function,GO:0005515,protein binding;Component,GO:0005576,extracellular region;Component,GO:0005576,extracellular region;Component,GO:0005615,extracellular space;Component,GO:0005615,extracellular space;Component,GO:0005615,extracellular space;Process,GO:0006897,endocytosis;Process,GO:0006968,cellular defense response;Process,GO:0007155,cell adhesion…
ENSG00000085276_MECOM	4.9999980572139	-0.473876	4.09835875915012e-09	2.96222610931974e-07	33.541	38.133	39.213	27.035	23.888	28.892	protein_coding	9606	2122	MECOM	-	AML1-EVI-1|EVI1|KMT8E|MDS1|MDS1-EVI1|PRDM3|RUSAT2	MIM:165215|HGNC:HGNC:3498|Ensembl:ENSG00000085276|AllianceGenome:HGNC:3498	3	3q26.2	MDS1 and EVI1 complex locus	protein-coding	MECOM	MDS1 and EVI1 complex locus	O	histone-lysine N-methyltransferase MECOM|AML1-EVI-1 fusion protein|MDS1 and EVI1 complex locus protein EVI1|MDS1 and EVI1 complex locus protein MDS1|PR domain 3|ecotropic virus integration site 1 protein homolog|myelodysplasia syndrome-associated protein 1|oncogene EVI1|zinc finger protein Evi1	20220522	-	Function,GO:0000978,RNA polymerase II cis-regulatory region sequence-specific DNA binding;Function,GO:0001228,DNA-binding transcription activator activity, RNA polymerase II-specific;Function,GO:0003677,DNA binding;Function,GO:0003700,DNA-binding transcription factor activity;Function,GO:0005515,protein binding;Component,GO:0005634,nucleus;Component,GO:0005634,nucleus;Component,GO:0005654,nucleop…
ENSG00000137575_SDCBP	8.65463362669729	-0.160582	4.38712023894497e-09	3.15467692258904e-07	418.05	428.336	429.266	383.735	377.659	379.911	protein_coding	9606	6386	SDCBP	-	MDA-9|MDA9|ST1|SYCL|TACIP18	MIM:602217|HGNC:HGNC:10662|Ensembl:ENSG00000137575|AllianceGenome:HGNC:10662	8	8q12.1	syndecan binding protein	protein-coding	SDCBP	syndecan binding protein	O	syntenin-1|melanoma differentiation associated protein-9|pro-TGF-alpha cytoplasmic domain-interacting protein 18|scaffold protein Pbp1|syndecan binding protein (syntenin)|syndecan-binding protein 1	20220605	-	Process,GO:0000122,negative regulation of transcription by RNA polymerase II;Process,GO:0002091,negative regulation of receptor internalization;Function,GO:0005109,frizzled binding;Function,GO:0005137,interleukin-5 receptor binding;Function,GO:0005515,protein binding;Function,GO:0005546,phosphatidylinositol-4,5-bisphosphate binding;Component,GO:0005576,extracellular region;Component,GO:0005615,ex…
ENSG00000159363_ATP13A2	5.62642934078416	-0.315155	4.77464003688751e-09	3.41581645904269e-07	53.945	52.376	57.402	45.664	41.968	43.951	protein_coding	9606	23400	ATP13A2	-	CLN12|HSA9947|KRPPD|PARK9|SPG78	MIM:610513|HGNC:HGNC:30213|Ensembl:ENSG00000159363|AllianceGenome:HGNC:30213	1	1p36.13	ATPase cation transporting 13A2	protein-coding	ATP13A2	ATPase cation transporting 13A2	O	polyamine-transporting ATPase 13A2|ATPase 13A2|ATPase type 13A2|cation-transporting ATPase 13A2|probable cation-transporting ATPase 13A2	20220522	-	Component,GO:0000421,autophagosome membrane;Function,GO:0005515,protein binding;Function,GO:0005524,ATP binding;Component,GO:0005764,lysosome;Component,GO:0005765,lysosomal membrane;Component,GO:0005765,lysosomal membrane;Component,GO:0005765,lysosomal membrane;Component,GO:0005770,late endosome;Component,GO:0005771,multivesicular body;Component,GO:0005771,multivesicular body;Component,GO:0005776…
ENSG00000067082_KLF6	7.06854050830672	0.22985779122593	4.88849243251446e-09	3.47951476592476e-07	123.635	124.41	122.6	147.475	150.296	137.004	protein_coding	9606	1316	KLF6	-	BCD1|CBA1|COPEB|CPBP|GBF|PAC1|ST12|ZF9	MIM:602053|HGNC:HGNC:2235|Ensembl:ENSG00000067082|AllianceGenome:HGNC:2235	10	10p15.2	Kruppel like factor 6	protein-coding	KLF6	Kruppel like factor 6	O	Krueppel-like factor 6|B-cell-derived protein 1|GC-rich binding factor|GC-rich sites-binding factor GBF|Kruppel-like zinc finger protein Zf9|core promoter element binding protein|proto-oncogene BCD1|protooncogene B-cell derived 1|suppression of tumorigenicity 12 (prostate)|suppressor of tumorigenicity 12 protein|transcription factor Zf9	20220513	-	Component,GO:0000785,chromatin;Function,GO:0000978,RNA polymerase II cis-regulatory region sequence-specific DNA binding;Function,GO:0000978,RNA polymerase II cis-regulatory region sequence-specific DNA binding;Function,GO:0000981,DNA-binding transcription factor activity, RNA polymerase II-specific;Function,GO:0000981,DNA-binding transcription factor activity, RNA polymerase II-specific;Function…
ENSG00000147403_RPL10	9.94789348532055	0.105244731111569	4.95329521759236e-09	3.50783361318586e-07	956.66	933.984	964.313	1030.45	1006.72	1033.68	protein_coding	9606	6138	RPL15	-	DBA12|EC45|L15|RPL10|RPLY10|RPYL10	MIM:604174|HGNC:HGNC:10306|Ensembl:ENSG00000174748|AllianceGenome:HGNC:10306	3	3p24.2	ribosomal protein L15	protein-coding	RPL15	ribosomal protein L15	O	60S ribosomal protein L15|large ribosomal subunit protein eL15	20220605	-	Process,GO:0002181,cytoplasmic translation;Process,GO:0002181,cytoplasmic translation;Function,GO:0003723,RNA binding;Function,GO:0003723,RNA binding;Function,GO:0003735,structural constituent of ribosome;Function,GO:0003735,structural constituent of ribosome;Function,GO:0003735,structural constituent of ribosome;Function,GO:0005515,protein binding;Component,GO:0005634,nucleus;Component,GO:000563…
ENSG00000019549_SNAI2	6.28105624758264	0.286944359202316	5.30240473177963e-09	3.73619694216151e-07	71.135	68.576	70.489	91.847	79.996	84.665	protein_coding	9606	6591	SNAI2	-	SLUG|SLUGH|SLUGH1|SNAIL2|WS2D	MIM:602150|HGNC:HGNC:11094|Ensembl:ENSG00000019549|AllianceGenome:HGNC:11094	8	8q11.21	snail family transcriptional repressor 2	protein-coding	SNAI2	snail family transcriptional repressor 2	O	zinc finger protein SNAI2|neural crest transcription factor SLUG|protein snail homolog 2|slug (chicken homolog), zinc finger protein|snail family zinc finger 2|snail homolog 2	20220619	-	Process,GO:0000122,negative regulation of transcription by RNA polymerase II;Process,GO:0000122,negative regulation of transcription by RNA polymerase II;Component,GO:0000785,chromatin;Component,GO:0000785,chromatin;Function,GO:0000977,RNA polymerase II transcription regulatory region sequence-specific DNA binding;Function,GO:0000978,RNA polymerase II cis-regulatory region sequence-specific DNA b…
ENSG00000165650_PDZD8	5.59303336275871	0.295919825647589	5.89819474741053e-09	4.13522433740952e-07	42.951	44.959	42.048	51.995	55.199	52.388	protein_coding	9606	118987	PDZD8	-	PDZK8	MIM:614235|HGNC:HGNC:26974|Ensembl:ENSG00000165650|AllianceGenome:HGNC:26974	10	10q25.3-q26.11	PDZ domain containing 8	protein-coding	PDZD8	PDZ domain containing 8	O	PDZ domain-containing protein 8|sarcoma antigen NY-SAR-84/NY-SAR-104	20220513	-	Function,GO:0005515,protein binding;Component,GO:0005739,mitochondrion;Component,GO:0005789,endoplasmic reticulum membrane;Process,GO:0006869,lipid transport;Process,GO:0007010,cytoskeleton organization;Function,GO:0008289,lipid binding;Component,GO:0016020,membrane;Component,GO:0016021,integral component of membrane;Process,GO:0022604,regulation of cell morphogenesis;Component,GO:0044233,mitocho…
ENSG00000124201_ZNFX1	7.5893156369755	-0.226084	6.30444226712086e-09	4.39805420246611e-07	208.233	215.374	198.617	179.388	174.487	178.159	protein_coding	9606	57169	ZNFX1	-	IMD91	MIM:618931|HGNC:HGNC:29271|Ensembl:ENSG00000124201|AllianceGenome:HGNC:29271	20	20q13.13	zinc finger NFX1-type containing 1	protein-coding	ZNFX1	zinc finger NFX1-type containing 1	O	NFX1-type zinc finger-containing protein 1	20220612	-	Process,GO:0002218,activation of innate immune response;Function,GO:0003723,RNA binding;Function,GO:0003723,RNA binding;Function,GO:0004386,helicase activity;Component,GO:0005741,mitochondrial outer membrane;Function,GO:0008270,zinc ion binding;Component,GO:0010494,cytoplasmic stress granule;Process,GO:0031048,heterochromatin assembly by small RNA;Component,GO:0031380,nuclear RNA-directed RNA pol…
ENSG00000147459_DOCK5	6.39727727055487	-0.218621	6.36571663943463e-09	4.41881577812636e-07	91.073	90.099	90.237	79.964	76.562	76.767	protein_coding	9606	80005	DOCK5	-	-	MIM:616904|HGNC:HGNC:23476|Ensembl:ENSG00000147459|AllianceGenome:HGNC:23476	8	8p21.2	dedicator of cytokinesis 5	protein-coding	DOCK5	dedicator of cytokinesis 5	O	dedicator of cytokinesis protein 5	20220522	-	Function,GO:0005085,guanyl-nucleotide exchange factor activity;Function,GO:0005085,guanyl-nucleotide exchange factor activity;Function,GO:0005096,GTPase activator activity;Function,GO:0005515,protein binding;Component,GO:0005737,cytoplasm;Component,GO:0005737,cytoplasm;Component,GO:0005829,cytosol;Component,GO:0005886,plasma membrane;Component,GO:0005886,plasma membrane;Process,GO:0007264,small G…
ENSG00000128591_FLNC	8.77795876982795	0.16054428141175	6.84347210206257e-09	4.72705250320795e-07	420.938	410.589	412.116	461.001	472.957	456.09	protein_coding	9606	2318	FLNC	-	ABP-280|ABP280A|ABPA|ABPL|CMH26|FLN2|MFM5|MPD4|RCM5	MIM:102565|HGNC:HGNC:3756|Ensembl:ENSG00000128591|AllianceGenome:HGNC:3756	7	7q32.1	filamin C	protein-coding	FLNC	filamin C	O	filamin-C|ABP-280-like protein|ABP-L, gamma filamin|actin binding protein 280|filamin C, gamma|filamin-2|gamma filamin	20220619	-	Function,GO:0005515,protein binding;Component,GO:0005737,cytoplasm;Component,GO:0005829,cytosol;Component,GO:0005829,cytosol;Component,GO:0005856,cytoskeleton;Component,GO:0005886,plasma membrane;Component,GO:0005925,focal adhesion;Function,GO:0008092,cytoskeletal protein binding;Component,GO:0030018,Z disc;Function,GO:0030506,ankyrin binding;Component,GO:0042383,sarcolemma;Component,GO:0043034,c…
ENSG00000108091_CCDC6	6.34069037317873	0.218199897062938	7.04052017263532e-09	4.83932224807316e-07	73.93	74.946	75.875	85.88	88.127	87.411	protein_coding	9606	8030	CCDC6	-	D10S170|H4|PTC|TPC|TST1	MIM:601985|HGNC:HGNC:18782|Ensembl:ENSG00000108091|AllianceGenome:HGNC:18782	10	10q21.2	coiled-coil domain containing 6	protein-coding	CCDC6	coiled-coil domain containing 6	O	coiled-coil domain-containing protein 6|papillary thyroid carcinoma-encoded protein	20220513	-	Function,GO:0005200,structural constituent of cytoskeleton;Function,GO:0005515,protein binding;Component,GO:0005829,cytosol;Component,GO:0005856,cytoskeleton;Process,GO:0007010,cytoskeleton organization;Process,GO:0008150,biological_process;Function,GO:0017124,SH3 domain binding;Function,GO:0042802,identical protein binding
ENSG00000167191_GPRC5B	3.21237713427801	-0.668209	7.4084281781847e-09	5.06736487387833e-07	11.134	10.876	11.528	7.213	7.02	6.867	protein_coding	9606	51704	GPRC5B	-	RAIG-2|RAIG2	MIM:605948|HGNC:HGNC:13308|Ensembl:ENSG00000167191|AllianceGenome:HGNC:13308	16	16p12.3	G protein-coupled receptor class C group 5 member B	protein-coding	GPRC5B	G protein-coupled receptor class C group 5 member B	O	G-protein coupled receptor family C group 5 member B|G protein-coupled receptor, family C, group 1, member B|retinoic acid responsive gene protein|retinoic acid-induced gene 2 protein	20220513	-	Function,GO:0001664,G protein-coupled receptor binding;Function,GO:0004930,G protein-coupled receptor activity;Component,GO:0005615,extracellular space;Component,GO:0005654,nucleoplasm;Component,GO:0005730,nucleolus;Component,GO:0005829,cytosol;Component,GO:0005886,plasma membrane;Process,GO:0007186,G protein-coupled receptor signaling pathway;Component,GO:0009986,cell surface;Component,GO:001602…
ENSG00000081923_ATP8B1	4.27163754290774	-0.515091	7.91603473043612e-09	5.33647302837381e-07	21.708	23.116	22.677	13.855	16.262	17.07	protein_coding	9606	5205	ATP8B1	-	ATPIC|BRIC|FIC1|ICP1|PFIC|PFIC1	MIM:602397|HGNC:HGNC:3706|Ensembl:ENSG00000081923|AllianceGenome:HGNC:3706	18	18q21.31	ATPase phospholipid transporting 8B1	protein-coding	ATP8B1	ATPase phospholipid transporting 8B1	O	phospholipid-transporting ATPase IC|ATPase, aminophospholipid transporter, class I, type 8B, member 1|ATPase, class I, type 8B, member 1|E1-E2 ATPase|P4-ATPase flippase complex alpha subunit ATP8B1|familial intrahepatic cholestasis type 1|probable phospholipid-transporting ATPase IC	20220515	-	Function,GO:0000287,magnesium ion binding;Function,GO:0005515,protein binding;Function,GO:0005524,ATP binding;Component,GO:0005654,nucleoplasm;Component,GO:0005783,endoplasmic reticulum;Component,GO:0005794,Golgi apparatus;Component,GO:0005802,trans-Golgi network;Component,GO:0005829,cytosol;Component,GO:0005886,plasma membrane;Component,GO:0005886,plasma membrane;Component,GO:0005886,plasma memb…
ENSG00000163814_CDCP1	8.51677370047731	0.187256086456084	7.91098285636057e-09	5.33647302837381e-07	350.316	332.23	345.076	386.537	399.88	383.59	protein_coding	9606	64866	CDCP1	-	CD318|SIMA135|TRASK	MIM:611735|HGNC:HGNC:24357|Ensembl:ENSG00000163814|AllianceGenome:HGNC:24357	3	3p21.31	CUB domain containing protein 1	protein-coding	CDCP1	CUB domain containing protein 1	O	CUB domain-containing protein 1|membrane glycoprotein gp140|subtractive immunization M plus HEp3-associated 135 kDa protein|transmembrane and associated with src kinases	20220612	-	Function,GO:0005515,protein binding;Component,GO:0005576,extracellular region;Component,GO:0005886,plasma membrane;Component,GO:0016021,integral component of membrane
ENSG00000235398_LINC00623	2.25475514609403	1.23953324708532	7.84278884441409e-09	5.33647302837381e-07	1.91	2.639	3.921	5.864	7.02	7.113	lincRNA	9606	728855	LINC00623	-	CH17-118O6.2	HGNC:HGNC:44252|AllianceGenome:HGNC:44252	1	1p11.2	long intergenic non-protein coding RNA 623	ncRNA	LINC00623	long intergenic non-protein coding RNA 623	O	-	20220513	-	-
ENSG00000141510_TP53	6.61073650642758	-0.20576	8.50991031732036e-09	5.70937619471129e-07	105.141	104.797	103.56	91.069	88.329	92.415	protein_coding	9606	7157	TP53	-	BCC7|BMFS5|LFS1|P53|TRP53	MIM:191170|HGNC:HGNC:11998|Ensembl:ENSG00000141510|AllianceGenome:HGNC:11998	17	17p13.1	tumor protein p53	protein-coding	TP53	tumor protein p53	O	cellular tumor antigen p53|antigen NY-CO-13|mutant tumor protein 53|phosphoprotein p53|transformation-related protein 53|tumor protein 53|tumor supressor p53	20220619	-	Process,GO:0000122,negative regulation of transcription by RNA polymerase II;Process,GO:0000122,negative regulation of transcription by RNA polymerase II;Process,GO:0000423,mitophagy;Component,GO:0000785,chromatin;Component,GO:0000785,chromatin;Component,GO:0000785,chromatin;Function,GO:0000976,transcription cis-regulatory region binding;Function,GO:0000978,RNA polymerase II cis-regulatory region…
ENSG00000163631_ALB	0.776699677835712	9.14985608422041	9.69697264274419e-09	6.4748071617409e-07	0	0	0	7.005	3.283	0	protein_coding	9606	213	ALB	-	FDAHT|HSA|PRO0883|PRO0903|PRO1341	MIM:103600|HGNC:HGNC:399|Ensembl:ENSG00000163631|AllianceGenome:HGNC:399	4	4q13.3	albumin	protein-coding	ALB	albumin	O	albumin|serum albumin	20220618	-	Process,GO:0001895,retina homeostasis;Function,GO:0003677,DNA binding;Function,GO:0005504,fatty acid binding;Function,GO:0005504,fatty acid binding;Function,GO:0005504,fatty acid binding;Function,GO:0005507,copper ion binding;Function,GO:0005515,protein binding;Component,GO:0005576,extracellular region;Component,GO:0005576,extracellular region;Component,GO:0005615,extracellular space;Component,GO…
ENSG00000160991_ORAI2	4.37444185092446	0.47602726531968	1.10059864102945e-08	7.31402566090758e-07	17.376	16.063	18.614	23.818	22.979	25.556	protein_coding	9606	80228	ORAI2	-	C7orf19|CBCIP2|MEM142B|TMEM142B	MIM:610929|HGNC:HGNC:21667|Ensembl:ENSG00000160991|AllianceGenome:HGNC:21667	7	7q22.1	ORAI calcium release-activated calcium modulator 2	protein-coding	ORAI2	ORAI calcium release-activated calcium modulator 2	O	protein orai-2|CAP-binding protein complex interacting protein 2|H_NH0514P08.8|putative protein ORAI2-2|transmembrane protein 142B	20220522	-	Process,GO:0002115,store-operated calcium entry;Function,GO:0005515,protein binding;Function,GO:0015279,store-operated calcium channel activity;Component,GO:0016020,membrane;Component,GO:0016021,integral component of membrane;Component,GO:0030426,growth cone;Process,GO:0070588,calcium ion transmembrane transport
ENSG00000104783_KCNN4	4.40978646892929	-0.45083	1.13312779528952e-08	7.49467827620266e-07	23.618	25.892	23.481	17.124	17.625	18.64	protein_coding	9606	3783	KCNN4	-	DHS2|IK|IK1|IKCA1|KCA4|KCa3.1|SK4|hIKCa1|hKCa4|hSK4	MIM:602754|HGNC:HGNC:6293|Ensembl:ENSG00000104783|AllianceGenome:HGNC:6293	19	19q13.31	potassium calcium-activated channel subfamily N member 4	protein-coding	KCNN4	potassium calcium-activated channel subfamily N member 4	O	intermediate conductance calcium-activated potassium channel protein 4|SKCa 4|SKCa4|intermediate-conductance Ca2+-activated K+ channel, KCa3.1|potassium channel, calcium activated intermediate/small conductance subfamily N alpha, member 4|potassium intermediate/small conductance calcium-activated channel, subfamily N, member 4|putative Gardos channel|putative erythrocyte intermediate conductance …	20220522	-	Process,GO:0002376,immune system process;Function,GO:0005267,potassium channel activity;Function,GO:0005515,protein binding;Function,GO:0005516,calmodulin binding;Component,GO:0005829,cytosol;Component,GO:0005886,plasma membrane;Component,GO:0005886,plasma membrane;Component,GO:0005886,plasma membrane;Process,GO:0006811,ion transport;Process,GO:0006813,potassium ion transport;Process,GO:0006816,c…
ENSG00000170558_CDH2	7.2436801616659	-0.206972	1.38463442704409e-08	9.11518494648461e-07	158.76	166.866	160.963	142.441	138.731	140.437	protein_coding	9606	1000	CDH2	-	ACOGS|ARVD14|CD325|CDHN|CDw325|NCAD	MIM:114020|HGNC:HGNC:1759|Ensembl:ENSG00000170558|AllianceGenome:HGNC:1759	18	18q12.1	cadherin 2	protein-coding	CDH2	cadherin 2	O	cadherin-2|N-cadherin 1|cadherin 2, type 1, N-cadherin (neuronal)|calcium-dependent adhesion protein, neuronal|neural cadherin	20220619	-	Process,GO:0003323,type B pancreatic cell development;Function,GO:0003723,RNA binding;Function,GO:0005509,calcium ion binding;Function,GO:0005509,calcium ion binding;Function,GO:0005515,protein binding;Component,GO:0005737,cytoplasm;Component,GO:0005737,cytoplasm;Component,GO:0005788,endoplasmic reticulum lumen;Component,GO:0005886,plasma membrane;Component,GO:0005886,plasma membrane;Component,GO…
ENSG00000131016_AKAP12	6.58466	-0.209827	1.39742229216886e-08	9.15638101906154e-07	103.977	104.115	100.159	87.488	91.107	87.951	protein_coding	9606	9590	AKAP12	-	AKAP250|SSeCKS	MIM:604698|HGNC:HGNC:370|Ensembl:ENSG00000131016|AllianceGenome:HGNC:370	6	6q25.1	A-kinase anchoring protein 12	protein-coding	AKAP12	A-kinase anchoring protein 12	O	A-kinase anchor protein 12|A kinase (PRKA) anchor protein 12|A-kinase anchor protein, 250kDa|AKAP 250|Src-Suppressed C Kinase Substrate|kinase scaffold protein gravin|myasthenia gravis autoantigen gravin	20220513	-	Function,GO:0005515,protein binding;Function,GO:0005516,calmodulin binding;Component,GO:0005737,cytoplasm;Component,GO:0005829,cytosol;Component,GO:0005856,cytoskeleton;Component,GO:0005886,plasma membrane;Component,GO:0005925,focal adhesion;Component,GO:0005938,cell cortex;Process,GO:0007165,signal transduction;Process,GO:0007186,G protein-coupled receptor signaling pathway;Process,GO:0007193,ad…
ENSG00000154928_EPHB1	6.8581381153326	0.229876427921235	1.56166172938943e-08	1.01849398927901e-06	110.825	101.157	108.427	123.968	122.418	129.253	protein_coding	9606	2047	EPHB1	-	ELK|EPHT2|Hek6|NET	MIM:600600|HGNC:HGNC:3392|Ensembl:ENSG00000154928|AllianceGenome:HGNC:3392	3	3q22.2	EPH receptor B1	protein-coding	EPHB1	EPH receptor B1	O	ephrin type-B receptor 1|EK6|EPH-like kinase 6|eph tyrosine kinase 2|neuronally-expressed EPH-related tyrosine kinase|tyrosine-protein kinase receptor EPH-2	20220522	-	Process,GO:0001525,angiogenesis;Process,GO:0001771,immunological synapse formation;Function,GO:0004714,transmembrane receptor protein tyrosine kinase activity;Function,GO:0005005,transmembrane-ephrin receptor activity;Function,GO:0005005,transmembrane-ephrin receptor activity;Function,GO:0005515,protein binding;Function,GO:0005524,ATP binding;Component,GO:0005576,extracellular region;Component,GO…
ENSG00000131389_SLC6A6	6.2364419698122	-0.223453	1.70951295054408e-08	1.1097588237282e-06	81.663	79.406	82.064	69.69	67.977	70.537	protein_coding	9606	6533	SLC6A6	-	HTRDC|TAUT	MIM:186854|HGNC:HGNC:11052|Ensembl:ENSG00000131389|AllianceGenome:HGNC:11052	3	3p25.1	solute carrier family 6 member 6	protein-coding	SLC6A6	solute carrier family 6 member 6	O	sodium- and chloride-dependent taurine transporter|solute carrier family 6 (neurotransmitter transporter, taurine), member 6	20220522	-	Function,GO:0005283,amino acid:sodium symporter activity;Function,GO:0005332,gamma-aminobutyric acid:sodium symporter activity;Function,GO:0005368,taurine transmembrane transporter activity;Function,GO:0005368,taurine transmembrane transporter activity;Function,GO:0005368,taurine transmembrane transporter activity;Function,GO:0005369,taurine:sodium symporter activity;Function,GO:0005369,taurine:s…
ENSG00000197256_KANK2	6.59250431377043	-0.243388	1.75706631364898e-08	1.13537252764912e-06	105.188	98.336	109.797	89.616	86.966	88.049	protein_coding	9606	25959	KANK2	-	ANKRD25|MXRA3|NPHS16|PPKWH|SIP	MIM:614610|HGNC:HGNC:29300|Ensembl:ENSG00000197256|AllianceGenome:HGNC:29300	19	19p13.2	KN motif and ankyrin repeat domains 2	protein-coding	KANK2	KN motif and ankyrin repeat domains 2	O	KN motif and ankyrin repeat domain-containing protein 2|SRC-interacting protein|SRC1-interacting protein|ankyrin repeat domain-containing protein 25|kidney ankyrin repeat-containing protein 2|matrix-remodeling-associated protein 3	20220605	-	Process,GO:0000122,negative regulation of transcription by RNA polymerase II;Process,GO:0000122,negative regulation of transcription by RNA polymerase II;Function,GO:0005515,protein binding;Component,GO:0005737,cytoplasm;Component,GO:0005737,cytoplasm;Component,GO:0005739,mitochondrion;Process,GO:0006915,apoptotic process;Process,GO:0008285,negative regulation of cell population proliferation;Pro…
ENSG00000155368_DBI	6.31497832600209	0.22907561553312	1.84985285466149e-08	1.1898457214708e-06	76.073	71.579	72.237	86.554	87.37	83.831	protein_coding	9606	1622	DBI	-	ACBD1|ACBP|CCK-RP|EP	MIM:125950|HGNC:HGNC:2690|Ensembl:ENSG00000155368|AllianceGenome:HGNC:2690	2	2q14.2	diazepam binding inhibitor, acyl-CoA binding protein	protein-coding	DBI	diazepam binding inhibitor, acyl-CoA binding protein	O	acyl-CoA-binding protein|GABA receptor modulator|acyl coenzyme A binding protein|acyl-Coenzyme A binding domain containing 1|cholecystokinin-releasing peptide, trypsin-sensitive|diazepam binding inhibitor (GABA receptor modulator, acyl-CoA binding protein)|diazepam binding inhibitor (GABA receptor modulator, acyl-Coenzyme A binding protein)|diazepam-binding inhibitor|endozepine|epididymis secreto…	20220612	-	Function,GO:0000062,fatty-acyl-CoA binding;Component,GO:0005783,endoplasmic reticulum;Component,GO:0005788,endoplasmic reticulum lumen;Component,GO:0005794,Golgi apparatus;Process,GO:0006631,fatty acid metabolic process;Function,GO:0008289,lipid binding;Function,GO:0030156,benzodiazepine receptor binding;Component,GO:0032994,protein-lipid complex;Function,GO:0036042,long-chain fatty acyl-CoA bind…
ENSG00000131711_MAP1B	8.37329061462593	-0.185565	1.95288973422187e-08	1.25038446818535e-06	348.732	359.942	349.375	319.857	301.501	309.08	protein_coding	9606	4131	MAP1B	-	DFNA83|FUTSCH|MAP5|PPP1R102|PVNH9	MIM:157129|HGNC:HGNC:6836|Ensembl:ENSG00000131711|AllianceGenome:HGNC:6836	5	5q13.2	microtubule associated protein 1B	protein-coding	MAP1B	microtubule associated protein 1B	O	microtubule-associated protein 1B|protein phosphatase 1, regulatory subunit 102	20220611	-	Process,GO:0000226,microtubule cytoskeleton organization;Process,GO:0001578,microtubule bundle formation;Component,GO:0001750,photoreceptor outer segment;Process,GO:0001764,neuron migration;Function,GO:0003779,actin binding;Function,GO:0005198,structural molecule activity;Function,GO:0005515,protein binding;Function,GO:0005543,phospholipid binding;Component,GO:0005829,cytosol;Component,GO:0005829…
ENSG00000166949_SMAD3	7.22391847821333	-0.194301	2.02782525128749e-08	1.2924620760706e-06	159.04	161.997	156.994	139.016	139.892	138.917	protein_coding	9606	4088	SMAD3	-	HSPC193|HsT17436|JV15-2|LDS1C|LDS3|MADH3|hMAD-3|hSMAD3|mad3	MIM:603109|HGNC:HGNC:6769|Ensembl:ENSG00000166949|AllianceGenome:HGNC:6769	15	15q22.33	SMAD family member 3	protein-coding	SMAD3	SMAD family member 3	O	mothers against decapentaplegic homolog 3|MAD homolog 3|MAD, mothers against decapentaplegic homolog 3|SMA- and MAD-related protein 3|SMAD, mothers against DPP homolog 3|mad homolog JV15-2|mad protein homolog|mothers against DPP homolog 3	20220619	-	Process,GO:0000122,negative regulation of transcription by RNA polymerase II;Process,GO:0000122,negative regulation of transcription by RNA polymerase II;Component,GO:0000785,chromatin;Component,GO:0000785,chromatin;Function,GO:0000976,transcription cis-regulatory region binding;Function,GO:0000978,RNA polymerase II cis-regulatory region sequence-specific DNA binding;Function,GO:0000978,RNA polym…
ENSG00000171992_SYNPO	5.69261618368048	-0.258103	2.08918713797439e-08	1.32554669903516e-06	55.669	55.925	56.835	47.688	46.21	46.943	protein_coding	9606	11346	SYNPO	-	-	MIM:608155|HGNC:HGNC:30672|Ensembl:ENSG00000171992|AllianceGenome:HGNC:30672	5	5q33.1	synaptopodin	protein-coding	SYNPO	synaptopodin	O	synaptopodin	20220513	-	Component,GO:0001725,stress fiber;Function,GO:0003779,actin binding;Function,GO:0003779,actin binding;Function,GO:0005515,protein binding;Component,GO:0005634,nucleus;Component,GO:0005829,cytosol;Component,GO:0005886,plasma membrane;Component,GO:0005923,bicellular tight junction;Component,GO:0014069,postsynaptic density;Component,GO:0015629,actin cytoskeleton;Component,GO:0015629,actin cytoskelet…
ENSG00000111906_HDDC2	4.97564237662091	0.348380700507083	2.11154229897777e-08	1.33369577100298e-06	27.252	28.167	27.591	36.947	35.2	33.601	protein_coding	9606	51020	HDDC2	-	C6orf74|CGI-130|NS5ATP2|dJ167O5.2	HGNC:HGNC:21078|Ensembl:ENSG00000111906|AllianceGenome:HGNC:21078	6	6q22.31	HD domain containing 2	protein-coding	HDDC2	HD domain containing 2	O	5'-deoxynucleotidase HDDC2|HCV NS5A-transactivated protein 2|HD domain-containing protein 2|hepatitis C virus NS5A-transactivated protein 2|testicular tissue protein Li 83	20220522	-	Function,GO:0002953,5'-deoxynucleotidase activity;Function,GO:0005515,protein binding;Function,GO:0046872,metal ion binding
ENSG00000177125_ZBTB34	4.39392055318258	-0.418133	2.17222322896693e-08	1.36587058818719e-06	23.106	24.709	23.717	18.318	17.423	17.806	protein_coding	9606	403341	ZBTB34	-	ZNF918	MIM:611692|HGNC:HGNC:31446|Ensembl:ENSG00000177125|AllianceGenome:HGNC:31446	9	9q33.3	zinc finger and BTB domain containing 34	protein-coding	ZBTB34	zinc finger and BTB domain containing 34	O	zinc finger and BTB domain-containing protein 34	20220513	-	Process,GO:0000122,negative regulation of transcription by RNA polymerase II;Component,GO:0000785,chromatin;Function,GO:0000978,RNA polymerase II cis-regulatory region sequence-specific DNA binding;Function,GO:0000981,DNA-binding transcription factor activity, RNA polymerase II-specific;Function,GO:0001227,DNA-binding transcription repressor activity, RNA polymerase II-specific;Function,GO:000551…
ENSG00000171056_SOX7	4.00760525259368	-0.615023	2.23713724812894e-08	1.40040796844929e-06	20.218	17.246	20.268	12.921	13.989	10.792	protein_coding	9606	83595	SOX7	-	-	MIM:612202|HGNC:HGNC:18196|Ensembl:ENSG00000171056|AllianceGenome:HGNC:18196	8	8p23.1	SRY-box transcription factor 7	protein-coding	SOX7	SRY-box transcription factor 7	O	transcription factor SOX-7|SRY (sex determining region Y)-box 7|SRY-box 7	20220612	-	Component,GO:0000785,chromatin;Function,GO:0000976,transcription cis-regulatory region binding;Function,GO:0000978,RNA polymerase II cis-regulatory region sequence-specific DNA binding;Function,GO:0000981,DNA-binding transcription factor activity, RNA polymerase II-specific;Function,GO:0000981,DNA-binding transcription factor activity, RNA polymerase II-specific;Process,GO:0001706,endoderm format…
ENSG00000173918_C1QTNF1	3.73281324426286	-0.559417	2.28477442282181e-08	1.42387142030255e-06	15.746	15.244	15.921	9.6	11.313	10.89	protein_coding	9606	114897	C1QTNF1	-	CTRP1|GIP|ZSIG37	MIM:610365|HGNC:HGNC:14324|Ensembl:ENSG00000173918|AllianceGenome:HGNC:14324	17	17q25.3	C1q and TNF related 1	protein-coding	C1QTNF1	C1q and TNF related 1	O	complement C1q tumor necrosis factor-related protein 1|C1q and tumor necrosis factor related protein 1|G protein coupled receptor interacting protein|g protein-coupled receptor-interacting protein	20220522	-	Function,GO:0005515,protein binding;Function,GO:0005518,collagen binding;Component,GO:0005581,collagen trimer;Component,GO:0005615,extracellular space;Component,GO:0005615,extracellular space;Component,GO:0005887,integral component of plasma membrane;Process,GO:0007204,positive regulation of cytosolic calcium ion concentration;Process,GO:0010544,negative regulation of platelet activation;Process,…
ENSG00000115380_EFEMP1	4.27053444543926	-0.578419	2.32816395951485e-08	1.44233827709334e-06	24.69	19.795	24.189	13.855	15.403	16.678	protein_coding	9606	2202	EFEMP1	-	DHRD|DRAD|FBLN3|FBNL|FIBL-3|MLVT|MTLV|S1-5	MIM:601548|HGNC:HGNC:3218|Ensembl:ENSG00000115380|AllianceGenome:HGNC:3218	2	2p16.1	EGF containing fibulin extracellular matrix protein 1	protein-coding	EFEMP1	EGF containing fibulin extracellular matrix protein 1	O	EGF-containing fibulin-like extracellular matrix protein 1|EGF containing fibulin like extracellular matrix protein 1|extracellular protein S1-5|fibulin-3	20220515	-	Function,GO:0005006,epidermal growth factor receptor activity;Function,GO:0005154,epidermal growth factor receptor binding;Function,GO:0005201,extracellular matrix structural constituent;Function,GO:0005509,calcium ion binding;Function,GO:0005515,protein binding;Component,GO:0005576,extracellular region;Component,GO:0005576,extracellular region;Component,GO:0005615,extracellular space;Component,G…
ENSG00000117984_CTSD	7.68659273255559	-0.231302	2.33497923905426e-08	1.44233827709334e-06	212.565	227.205	227.058	189.091	182.264	196.651	protein_coding	9606	1509	CTSD	-	CLN10|CPSD|HEL-S-130P	MIM:116840|HGNC:HGNC:2529|Ensembl:ENSG00000117984|AllianceGenome:HGNC:2529	11	11p15.5	cathepsin D	protein-coding	CTSD	cathepsin D	O	cathepsin D|ceroid-lipofuscinosis, neuronal 10|epididymis secretory sperm binding protein Li 130P|lysosomal aspartyl peptidase|lysosomal aspartyl protease	20220522	-	Process,GO:0000045,autophagosome assembly;Function,GO:0004190,aspartic-type endopeptidase activity;Function,GO:0004197,cysteine-type endopeptidase activity;Function,GO:0005515,protein binding;Component,GO:0005576,extracellular region;Component,GO:0005576,extracellular region;Component,GO:0005576,extracellular region;Component,GO:0005615,extracellular space;Component,GO:0005615,extracellular space…
ENSG00000196498_NCOR2	8.71434540484339	0.145625855197664	2.3810042915364e-08	1.46431763929488e-06	402.863	398.53	395.061	444.085	439.979	439.51	protein_coding	9606	9612	NCOR2	-	CTG26|N-CoR2|SMAP270|SMRT|SMRTE|SMRTE-tau|TNRC14|TRAC|TRAC-1|TRAC1	MIM:600848|HGNC:HGNC:7673|Ensembl:ENSG00000196498|AllianceGenome:HGNC:7673	12	12q24.31	nuclear receptor corepressor 2	protein-coding	NCOR2	nuclear receptor corepressor 2	O	nuclear receptor corepressor 2|CTG repeat protein 26|T3 receptor-associating factor|silencing mediator for retinoid and thyroid hormone receptors|thyroid-, retinoic-acid-receptor-associated corepressor	20220522	-	Process,GO:0000122,negative regulation of transcription by RNA polymerase II;Process,GO:0000122,negative regulation of transcription by RNA polymerase II;Component,GO:0000785,chromatin;Function,GO:0003677,DNA binding;Function,GO:0003682,chromatin binding;Function,GO:0003714,transcription corepressor activity;Function,GO:0003714,transcription corepressor activity;Function,GO:0003714,transcription …
ENSG00000107819_SFXN3	4.78281957012829	-0.428523	2.8158714793302e-08	1.72384809635732e-06	28.743	31.171	34.205	22.209	24.342	23.349	protein_coding	9606	81855	SFXN3	-	BA108L7.2|SFX3|SLC56A3	MIM:615571|HGNC:HGNC:16087|Ensembl:ENSG00000107819|AllianceGenome:HGNC:16087	10	10q24.31	sideroflexin 3	protein-coding	SFXN3	sideroflexin 3	O	sideroflexin-3	20220513	-	Component,GO:0005739,mitochondrion;Process,GO:0006730,one-carbon metabolic process;Function,GO:0022857,transmembrane transporter activity;Function,GO:0022889,serine transmembrane transporter activity;Function,GO:0022889,serine transmembrane transporter activity;Component,GO:0031305,integral component of mitochondrial inner membrane;Process,GO:0140300,serine import into mitochondrion;Process,GO:01…
ENSG00000114850_SSR3	9.73090731191544	0.114212746691866	2.82759279818988e-08	1.72384809635732e-06	804.469	807.162	836.752	883.862	872.635	893.442	protein_coding	9606	6747	SSR3	-	TRAPG	MIM:606213|HGNC:HGNC:11325|Ensembl:ENSG00000114850|AllianceGenome:HGNC:11325	3	3q25.31	signal sequence receptor subunit 3	protein-coding	SSR3	signal sequence receptor subunit 3	O	translocon-associated protein subunit gamma|SSR gamma|TRAP-complex gamma subunit|TRAP-gamma|signal sequence receptor subunit gamma|signal sequence receptor, gamma (translocon-associated protein gamma)|translocon-associated protein gamma subunit	20220513	-	Function,GO:0005515,protein binding;Component,GO:0005783,endoplasmic reticulum;Component,GO:0005789,endoplasmic reticulum membrane;Process,GO:0006614,SRP-dependent cotranslational protein targeting to membrane;Component,GO:0016021,integral component of membrane
ENSG00000140948_ZCCHC14	5.00762180610888	0.341639897466931	2.97602028841319e-08	1.80648296468094e-06	26.972	29.669	28.441	36.947	35.503	35.416	protein_coding	9606	23174	ZCCHC14	-	BDG-29|BDG29	HGNC:HGNC:24134|Ensembl:ENSG00000140948|AllianceGenome:HGNC:24134	16	16q24.2	zinc finger CCHC-type containing 14	protein-coding	ZCCHC14	zinc finger CCHC-type containing 14	O	zinc finger CCHC domain-containing protein 14|zinc finger, CCHC domain containing 14	20220513	-	Function,GO:0003676,nucleic acid binding;Function,GO:0005515,protein binding;Function,GO:0008270,zinc ion binding;Function,GO:0035091,phosphatidylinositol binding
ENSG00000085733_CTTN	7.9691352444028	0.19256641958619	3.08189127208403e-08	1.8626844576363e-06	235.625	236.033	229.94	267.032	275.34	259.488	protein_coding	9606	2017	CTTN	-	EMS1	MIM:164765|HGNC:HGNC:3338|Ensembl:ENSG00000085733|AllianceGenome:HGNC:3338	11	11q13.3	cortactin	protein-coding	CTTN	cortactin	O	src substrate cortactin|1110020L01Rik|amplaxin|ems1 sequence (mammary tumor and squamous cell carcinoma-associated (p80/85 src substrate)|epididymis secretory sperm binding protein|oncogene EMS1	20220605	-	Component,GO:0001726,ruffle;Component,GO:0002102,podosome;Function,GO:0005515,protein binding;Function,GO:0005522,profilin binding;Component,GO:0005737,cytoplasm;Component,GO:0005737,cytoplasm;Component,GO:0005794,Golgi apparatus;Component,GO:0005829,cytosol;Component,GO:0005829,cytosol;Component,GO:0005856,cytoskeleton;Component,GO:0005884,actin filament;Component,GO:0005884,actin filament;Compo…
ENSG00000135046_ANXA1	9.63645857631845	-0.103705	3.32748132178746e-08	2.00248682807312e-06	816.814	829.186	827.067	765.654	759.661	776.157	protein_coding	9606	301	ANXA1	-	ANX1|LPC1	MIM:151690|HGNC:HGNC:533|Ensembl:ENSG00000135046|AllianceGenome:HGNC:533	9	9q21.13	annexin A1	protein-coding	ANXA1	annexin A1	O	annexin A1|annexin I (lipocortin I)|annexin-1|calpactin II|calpactin-2|chromobindin-9|epididymis secretory sperm binding protein|phospholipase A2 inhibitory protein	20220605	-	Component,GO:0001533,cornified envelope;Process,GO:0001780,neutrophil homeostasis;Component,GO:0001891,phagocytic cup;Process,GO:0002250,adaptive immune response;Process,GO:0002548,monocyte chemotaxis;Process,GO:0002685,regulation of leukocyte migration;Process,GO:0002685,regulation of leukocyte migration;Function,GO:0005102,signaling receptor binding;Function,GO:0005509,calcium ion binding;Funct…
ENSG00000114251_WNT5A	6.12504346424794	0.261428655662291	3.91275547728958e-08	2.33466626819381e-06	61.259	67.529	61.607	78.511	76.006	73.824	protein_coding	9606	7474	WNT5A	-	hWNT5A	MIM:164975|HGNC:HGNC:12784|Ensembl:ENSG00000114251|AllianceGenome:HGNC:12784	3	3p14.3	Wnt family member 5A	protein-coding	WNT5A	Wnt family member 5A	O	protein Wnt-5a|WNT-5A protein|epididymis secretory sperm binding protein|wingless-type MMTV integration site family, member 5A	20220612	-	Process,GO:0001736,establishment of planar polarity;Process,GO:0001756,somitogenesis;Process,GO:0001822,kidney development;Process,GO:0001837,epithelial to mesenchymal transition;Process,GO:0001938,positive regulation of endothelial cell proliferation;Process,GO:0001947,heart looping;Process,GO:0002053,positive regulation of mesenchymal cell proliferation;Process,GO:0002088,lens development in ca…
ENSG00000157483_MYO1E	6.59553914891309	-0.209569	3.90183424543538e-08	2.33466626819381e-06	100.343	107.118	103.088	91.069	88.026	89.521	protein_coding	9606	4643	MYO1E	-	FSGS6|HuncM-IC|MYO1C	MIM:601479|HGNC:HGNC:7599|Ensembl:ENSG00000157483|AllianceGenome:HGNC:7599	15	15q22.2	myosin IE	protein-coding	MYO1E	myosin IE	O	unconventional myosin-Ie|MYO1E variant protein|myosin-IC|unconventional myosin 1E	20220513	-	Function,GO:0000146,microfilament motor activity;Process,GO:0001570,vasculogenesis;Process,GO:0001701,in utero embryonic development;Process,GO:0003094,glomerular filtration;Function,GO:0005515,protein binding;Function,GO:0005516,calmodulin binding;Function,GO:0005524,ATP binding;Component,GO:0005737,cytoplasm;Component,GO:0005737,cytoplasm;Component,GO:0005856,cytoskeleton;Component,GO:0005886,p…
ENSG00000129226_CD68	5.9394566188457	-0.295902	4.00412381259185e-08	2.37906034322724e-06	67.128	72.489	62.599	56.198	54.29	54.301	protein_coding	9606	968	CD68	-	GP110|LAMP4|SCARD1	MIM:153634|HGNC:HGNC:1693|Ensembl:ENSG00000129226|AllianceGenome:HGNC:1693	17	17p13.1	CD68 molecule	protein-coding	CD68	CD68 molecule	O	macrosialin|CD68 antigen|macrophage antigen CD68|scavenger receptor class D, member 1	20220513	-	Process,GO:0002437,inflammatory response to antigenic stimulus;Process,GO:0002605,negative regulation of dendritic cell antigen processing and presentation;Function,GO:0005515,protein binding;Component,GO:0005764,lysosome;Component,GO:0005765,lysosomal membrane;Component,GO:0005886,plasma membrane;Component,GO:0005886,plasma membrane;Component,GO:0005886,plasma membrane;Component,GO:0005886,plasm…
ENSG00000060656_PTPRU	4.49364470930058	-0.414026	4.10944837717782e-08	2.4313369259404e-06	26.74	25.619	24.237	20.238	18.837	18.444	protein_coding	9606	10076	PTPRU	-	FMI|PCP-2|PTP|PTP-J|PTP-PI|PTP-RO|PTPPSI|PTPRO|PTPU2|R-PTP-PSI|R-PTP-U|hPTP-J	MIM:602454|HGNC:HGNC:9683|Ensembl:ENSG00000060656|AllianceGenome:HGNC:9683	1	1p35.3	protein tyrosine phosphatase receptor type U	protein-coding	PTPRU	protein tyrosine phosphatase receptor type U	O	receptor-type tyrosine-protein phosphatase U|PTP pi|Receptor protein tyrosine phosphatase hPTP-J|pancreatic carcinoma phosphatase 2|pi R-PTP-Psi|protein-tyrosine phosphatase J|protein-tyrosine phosphatase pi|protein-tyrosine phosphatase receptor omicron|receptor-type protein-tyrosine phosphatase psi	20220522	-	Function,GO:0004725,protein tyrosine phosphatase activity;Function,GO:0004725,protein tyrosine phosphatase activity;Function,GO:0004725,protein tyrosine phosphatase activity;Function,GO:0005001,transmembrane receptor protein tyrosine phosphatase activity;Function,GO:0005515,protein binding;Component,GO:0005886,plasma membrane;Component,GO:0005887,integral component of plasma membrane;Component,GO…
ENSG00000225339_RP11-513I15.6	2.18669347447377	0.933504248993796	4.15482141148271e-08	2.44785318621053e-06	3.354	2.73	3.213	5.76	6.262	5.739	lincRNA	9606	-	-	-	-	-	-	-	-	-	-	-	-	-	-	-	-
ENSG00000108846_ABCC3	4.14843294267943	-0.681321	4.48541563877944e-08	2.63156895761361e-06	19.472	25.665	19.559	14.218	11.464	14.667	protein_coding	9606	8714	ABCC3	-	ABC31|EST90757|MLP2|MOAT-D|MRP3|cMOAT2	MIM:604323|HGNC:HGNC:54|Ensembl:ENSG00000108846|AllianceGenome:HGNC:54	17	17q21.33	ATP binding cassette subfamily C member 3	protein-coding	ABCC3	ATP binding cassette subfamily C member 3	O	ATP-binding cassette sub-family C member 3|ATP-binding cassette, sub-family C (CFTR/MRP), member 3|canalicular multispecific organic anion transporter 2|canicular multispecific organic anion transporter|multi-specific organic anion transporter D|multidrug resistance associated protein|multidrug resistance-associated protein 3	20220522	-	Function,GO:0005524,ATP binding;Component,GO:0005886,plasma membrane;Component,GO:0005886,plasma membrane;Component,GO:0005887,integral component of plasma membrane;Process,GO:0006805,xenobiotic metabolic process;Process,GO:0006855,xenobiotic transmembrane transport;Function,GO:0008559,ABC-type xenobiotic transporter activity;Function,GO:0008559,ABC-type xenobiotic transporter activity;Function,G…
ENSG00000156976_EIF4A2	9.2224572003039	-0.121862	4.57838248225117e-08	2.67491996525525e-06	622.23	618.591	626.465	565.147	572.195	578.574	protein_coding	9606	1974	EIF4A2	-	BM-010|DDX2B|EIF4A|EIF4F|eIF-4A-II|eIF4A-II	MIM:601102|HGNC:HGNC:3284|Ensembl:ENSG00000156976|AllianceGenome:HGNC:3284	3	3q27.3	eukaryotic translation initiation factor 4A2	protein-coding	EIF4A2	eukaryotic translation initiation factor 4A2	O	eukaryotic initiation factor 4A-II|ATP-dependent RNA helicase eIF4A-2	20220605	-	Process,GO:0002183,cytoplasmic translational initiation;Function,GO:0003723,RNA binding;Function,GO:0003724,RNA helicase activity;Function,GO:0003743,translation initiation factor activity;Function,GO:0004386,helicase activity;Function,GO:0005515,protein binding;Function,GO:0005524,ATP binding;Component,GO:0005829,cytosol;Process,GO:0006413,translational initiation;Process,GO:0006446,regulation o…
ENSG00000130254_SAFB2	6.47181955941614	0.201376249773501	5.0011521411301e-08	2.90979897605503e-06	80.358	84.002	83.292	95.272	94.036	95.456	protein_coding	9606	9667	SAFB2	-	-	MIM:608066|HGNC:HGNC:21605|Ensembl:ENSG00000130254|AllianceGenome:HGNC:21605	19	19p13.3	scaffold attachment factor B2	protein-coding	SAFB2	scaffold attachment factor B2	O	scaffold attachment factor B2	20220513	-	Function,GO:0003723,RNA binding;Function,GO:0005515,protein binding;Component,GO:0005634,nucleus;Component,GO:0005654,nucleoplasm;Component,GO:0005737,cytoplasm;Process,GO:0006357,regulation of transcription by RNA polymerase II;Component,GO:0016604,nuclear body;Function,GO:0042802,identical protein binding;Component,GO:0043231,intracellular membrane-bounded organelle;Function,GO:0043565,sequence…
ENSG00000263182_RP11-504P24.6	0.550430509434703	-8.76047	5.03483953086811e-08	2.91729421081953e-06	0	4.869	2.976	0	0	0	lincRNA	9606	-	-	-	-	-	-	-	-	-	-	-	-	-	-	-	-
ENSG00000198886_MT-ND4	12.3536496387959	-0.129858	5.37409013784189e-08	3.10104904991024e-06	5548.83	5297.65	5560.8	4822.45	5023.45	5148.74	protein_coding	9606	-	-	-	-	-	-	-	-	-	-	-	-	-	-	-	-
ENSG00000075415_SLC25A3	9.07071843438804	0.128850748001637	5.50505175250705e-08	3.16359982269073e-06	514.759	511.427	514.921	562.604	553.56	568.861	protein_coding	9606	5250	SLC25A3	-	OK/SW-cl.48|PHC|PTP	MIM:600370|HGNC:HGNC:10989|Ensembl:ENSG00000075415|AllianceGenome:HGNC:10989	12	12q23.1	solute carrier family 25 member 3	protein-coding	SLC25A3	solute carrier family 25 member 3	O	phosphate carrier protein, mitochondrial|phosphate transport protein|solute carrier family 25 (mitochondrial carrier; phosphate carrier), member 3	20220605	-	Function,GO:0005315,inorganic phosphate transmembrane transporter activity;Component,GO:0005739,mitochondrion;Component,GO:0005743,mitochondrial inner membrane;Component,GO:0005887,integral component of plasma membrane;Function,GO:0015317,phosphate:proton symporter activity;Component,GO:0016020,membrane;Component,GO:0031305,integral component of mitochondrial inner membrane;Process,GO:0035435,pho…
ENSG00000165891_E2F7	6.54365446497042	-0.200742	5.57204845461845e-08	3.1890311604351e-06	101.321	100.838	96.568	86.814	86.865	86.283	protein_coding	9606	144455	E2F7	-	-	MIM:612046|HGNC:HGNC:23820|Ensembl:ENSG00000165891|AllianceGenome:HGNC:23820	12	12q21.2	E2F transcription factor 7	protein-coding	E2F7	E2F transcription factor 7	O	transcription factor E2F7|E2F-7	20220513	-	Process,GO:0000122,negative regulation of transcription by RNA polymerase II;Component,GO:0000785,chromatin;Function,GO:0000978,RNA polymerase II cis-regulatory region sequence-specific DNA binding;Function,GO:0000981,DNA-binding transcription factor activity, RNA polymerase II-specific;Function,GO:0000981,DNA-binding transcription factor activity, RNA polymerase II-specific;Function,GO:0000987,c…
ENSG00000126001_CEP250	6.66128317543965	-0.207809	6.04964010493085e-08	3.44829485981058e-06	110.918	104.797	109.23	94.546	90.804	95.947	protein_coding	9606	11190	CEP250	-	C-NAP1|CEP2|CNAP1|CRDHL2	MIM:609689|HGNC:HGNC:1859|Ensembl:ENSG00000126001|AllianceGenome:HGNC:1859	20	20q11.22	centrosomal protein 250	protein-coding	CEP250	centrosomal protein 250	O	centrosome-associated protein CEP250|250 kDa centrosomal protein|centrosomal Nek2-associated protein 1	20220513	-	Process,GO:0000278,mitotic cell cycle;Component,GO:0001750,photoreceptor outer segment;Component,GO:0001917,photoreceptor inner segment;Function,GO:0005515,protein binding;Component,GO:0005813,centrosome;Component,GO:0005813,centrosome;Component,GO:0005814,centriole;Component,GO:0005814,centriole;Component,GO:0005814,centriole;Component,GO:0005815,microtubule organizing center;Component,GO:000582…
ENSG00000272761_RP11-572C15.6	5.96467696857862	0.273962889753899	6.58457839871955e-08	3.73801450635002e-06	57.998	52.694	58.961	66.109	70.855	68.085	lincRNA	9606	-	-	-	-	-	-	-	-	-	-	-	-	-	-	-	-
ENSG00000130147_SH3BP4	6.28344711280906	-0.217718	6.76171844171715e-08	3.82309741894185e-06	83.107	84.73	82.867	73.53	69.037	73.039	protein_coding	9606	23677	SH3BP4	-	BOG25|TTP	MIM:605611|HGNC:HGNC:10826|Ensembl:ENSG00000130147|AllianceGenome:HGNC:10826	2	2q37.2	SH3 domain binding protein 4	protein-coding	SH3BP4	SH3 domain binding protein 4	O	SH3 domain-binding protein 4|EH-binding protein 10|transferrin receptor-trafficking protein	20220513	-	Function,GO:0005092,GDP-dissociation inhibitor activity;Function,GO:0005515,protein binding;Component,GO:0005634,nucleus;Component,GO:0005737,cytoplasm;Component,GO:0005737,cytoplasm;Component,GO:0005905,clathrin-coated pit;Process,GO:0006897,endocytosis;Process,GO:0008285,negative regulation of cell population proliferation;Process,GO:0010508,positive regulation of autophagy;Component,GO:0030136…
ENSG00000128567_PODXL	10.023227011816	0.0886731209956411	7.01409304960435e-08	3.94986396552418e-06	1001.01	1029.09	995.636	1067.92	1072.88	1076.85	protein_coding	9606	5420	PODXL	-	Gp200|PC|PCLP|PCLP-1|PDX|PODXL1|gp135	MIM:602632|HGNC:HGNC:9171|Ensembl:ENSG00000128567|AllianceGenome:HGNC:9171	7	7q32.3	podocalyxin like	protein-coding	PODXL	podocalyxin like	O	podocalyxin|GCTM-2 antigen|podocalyxin-like protein 1	20220513	-	Component,GO:0001726,ruffle;Function,GO:0005515,protein binding;Component,GO:0005615,extracellular space;Component,GO:0005730,nucleolus;Component,GO:0005737,cytoplasm;Component,GO:0005886,plasma membrane;Component,GO:0005887,integral component of plasma membrane;Process,GO:0007155,cell adhesion;Process,GO:0007162,negative regulation of cell adhesion;Component,GO:0016324,apical plasma membrane;Com…
ENSG00000221963_APOL6	5.24081841147817	-0.292692	7.10696831200378e-08	3.98615638683668e-06	41.88	42.046	40.394	33.366	33.382	34.729	protein_coding	9606	80830	APOL6	-	APOL-VI|APOLVI	MIM:607256|HGNC:HGNC:14870|Ensembl:ENSG00000221963|AllianceGenome:HGNC:14870	22	22q12.3	apolipoprotein L6	protein-coding	APOL6	apolipoprotein L6	O	apolipoprotein L6|apolipoprotein L, 6|apolipoprotein L-VI	20220513	-	Function,GO:0005515,protein binding;Component,GO:0005576,extracellular region;Component,GO:0005737,cytoplasm;Process,GO:0006869,lipid transport;Function,GO:0008289,lipid binding;Process,GO:0042157,lipoprotein metabolic process
ENSG00000172037_LAMB2	7.40397220007623	-0.204097	7.34550172308752e-08	4.10353088291367e-06	179.118	184.521	179.719	152.456	163.376	155.84	protein_coding	9606	84823	LMNB2	-	EPM9|LAMB2|LMN2|MCPH27	MIM:150341|HGNC:HGNC:6638|Ensembl:ENSG00000176619|AllianceGenome:HGNC:6638	19	19p13.3	lamin B2	protein-coding	LMNB2	lamin B2	O	lamin-B2|epididymis secretory sperm binding protein|lamin B3	20220605	-	Function,GO:0003674,molecular_function;Function,GO:0005200,structural constituent of cytoskeleton;Function,GO:0005515,protein binding;Component,GO:0005635,nuclear envelope;Component,GO:0005652,nuclear lamina;Component,GO:0005882,intermediate filament;Process,GO:0006998,nuclear envelope organization;Process,GO:0007097,nuclear migration;Process,GO:0008150,biological_process;Process,GO:0031507,heter…
ENSG00000184557_SOCS3	3.67848028622474	-0.55369	7.4537182956844e-08	4.14746182309868e-06	14.441	15.563	15.071	9.392	10.151	11.135	protein_coding	9606	9021	SOCS3	-	ATOD4|CIS3|Cish3|SOCS-3|SSI-3|SSI3	MIM:604176|HGNC:HGNC:19391|Ensembl:ENSG00000184557|AllianceGenome:HGNC:19391	17	17q25.3	suppressor of cytokine signaling 3	protein-coding	SOCS3	suppressor of cytokine signaling 3	O	suppressor of cytokine signaling 3|STAT-induced STAT inhibitor 3|cytokine-inducible SH2 protein 3	20220522	-	Function,GO:0001784,phosphotyrosine residue binding;Function,GO:0004860,protein kinase inhibitor activity;Function,GO:0005515,protein binding;Component,GO:0005829,cytosol;Component,GO:0005942,phosphatidylinositol 3-kinase complex;Process,GO:0007259,receptor signaling pathway via JAK-STAT;Process,GO:0016567,protein ubiquitination;Process,GO:0030154,cell differentiation;Function,GO:0035198,miRNA bi…
ENSG00000130821_SLC6A8	1.76097936120895	-1.30464	8.13728013188872e-08	4.49701005765265e-06	4.379	3.549	5.953	1.816	2.172	1.619	protein_coding	9606	6535	SLC6A8	-	CCDS1|CRT|CRTR|CT1|CTR5	MIM:300036|HGNC:HGNC:11055|Ensembl:ENSG00000130821|AllianceGenome:HGNC:11055	X	Xq28	solute carrier family 6 member 8	protein-coding	SLC6A8	solute carrier family 6 member 8	O	sodium- and chloride-dependent creatine transporter 1|creatine transporter 1|solute carrier family 6 (neurotransmitter transporter), member 8|solute carrier family 6 (neurotransmitter transporter, creatine), member 8	20220513	-	Function,GO:0003674,molecular_function;Function,GO:0005308,creatine transmembrane transporter activity;Function,GO:0005309,creatine:sodium symporter activity;Component,GO:0005886,plasma membrane;Component,GO:0005887,integral component of plasma membrane;Process,GO:0006600,creatine metabolic process;Process,GO:0006836,neurotransmitter transport;Process,GO:0006936,muscle contraction;Process,GO:0015…
ENSG00000173281_PPP1R3B	3.78607541891518	-0.536196	8.14606015292948e-08	4.49701005765265e-06	16.211	16.291	15.874	11.987	9.899	11.478	protein_coding	9606	79660	PPP1R3B	-	GL|PPP1R4|PTG	MIM:610541|HGNC:HGNC:14942|Ensembl:ENSG00000173281|AllianceGenome:HGNC:14942	8	8p23.1	protein phosphatase 1 regulatory subunit 3B	protein-coding	PPP1R3B	protein phosphatase 1 regulatory subunit 3B	O	protein phosphatase 1 regulatory subunit 3B|PP1 subunit R4|hepatic glycogen-targeting protein phosphatase 1 regulatory subunit GL|hepatic glycogen-targeting subunit, G(L)|protein phosphatase 1 regulatory subunit 4|protein phosphatase 1, regulatory (inhibitor) subunit 3B	20220522	-	Component,GO:0000164,protein phosphatase type 1 complex;Function,GO:0005515,protein binding;Process,GO:0005977,glycogen metabolic process;Process,GO:0005979,regulation of glycogen biosynthetic process;Process,GO:0005981,regulation of glycogen catabolic process;Function,GO:0008157,protein phosphatase 1 binding;Function,GO:0019888,protein phosphatase regulator activity;Component,GO:0042587,glycogen…
ENSG00000116729_WLS	7.09080963652362	0.222059131697958	9.20897992432236e-08	5.06385554897444e-06	127.502	127.413	122.6	139.535	145.751	154.957	protein_coding	9606	79971	WLS	-	C1orf139|EVI|GPR177|MRP|ZKS|mig-14	MIM:611514|HGNC:HGNC:30238|Ensembl:ENSG00000116729|AllianceGenome:HGNC:30238	1	1p31.3	Wnt ligand secretion mediator	protein-coding	WLS	Wnt ligand secretion mediator	O	protein wntless homolog|G protein-coupled receptor 177|integral membrane protein GPR177|protein evenness interrupted homolog|putative NF-kappa-B-activating protein 373|putative NFkB activating protein 373|wntless Wnt ligand secretion mediator	20220611	-	Component,GO:0000139,Golgi membrane;Process,GO:0001707,mesoderm formation;Function,GO:0005515,protein binding;Component,GO:0005769,early endosome;Component,GO:0005783,endoplasmic reticulum;Component,GO:0005789,endoplasmic reticulum membrane;Component,GO:0005794,Golgi apparatus;Component,GO:0005802,trans-Golgi network;Component,GO:0005829,cytosol;Component,GO:0005886,plasma membrane;Component,GO:0…
ENSG00000112306_RPS12	8.70664009127326	0.151328593113388	9.97858470894965e-08	5.46561385894109e-06	404.633	386.608	396.431	436.093	442.757	440.099	protein_coding	9606	6206	RPS12	-	S12	MIM:603660|HGNC:HGNC:10385|Ensembl:ENSG00000112306|AllianceGenome:HGNC:10385	6	6q23.2	ribosomal protein S12	protein-coding	RPS12	ribosomal protein S12	O	40S ribosomal protein S12|small ribosomal subunit protein eS12	20220605	-	Process,GO:0002181,cytoplasmic translation;Function,GO:0003723,RNA binding;Function,GO:0003735,structural constituent of ribosome;Function,GO:0003735,structural constituent of ribosome;Function,GO:0003735,structural constituent of ribosome;Function,GO:0005515,protein binding;Component,GO:0005654,nucleoplasm;Component,GO:0005737,cytoplasm;Component,GO:0005794,Golgi apparatus;Component,GO:0005829,c…
ENSG00000161010_C5orf45	5.28524604537178	-0.354937	1.03759890091017e-07	5.66117190216437e-06	42.439	46.324	41.859	31.809	37.17	33.159	protein_coding	9606	51149	MRNIP	-	C5orf45	MIM:617154|HGNC:HGNC:30817|Ensembl:ENSG00000161010|AllianceGenome:HGNC:30817	5	5q35.3	MRN complex interacting protein	protein-coding	MRNIP	MRN complex interacting protein	O	MRN complex-interacting protein|MRN-interacting protein|UPF0544 protein C5orf45	20220513	-	Function,GO:0003682,chromatin binding;Function,GO:0003682,chromatin binding;Function,GO:0005515,protein binding;Component,GO:0005634,nucleus;Component,GO:0005634,nucleus;Component,GO:0005654,nucleoplasm;Process,GO:0006281,DNA repair;Process,GO:0006974,cellular response to DNA damage stimulus;Process,GO:0007095,mitotic G2 DNA damage checkpoint signaling;Process,GO:0007095,mitotic G2 DNA damage che…
ENSG00000099204_ABLIM1	2.65263411651002	0.773362031359422	1.04988997882805e-07	5.70602995470033e-06	4.985	4.778	4.063	7.732	7.676	8.241	protein_coding	9606	3983	ABLIM1	-	ABLIM|LIMAB1|LIMATIN|abLIM-1	MIM:602330|HGNC:HGNC:78|Ensembl:ENSG00000099204|AllianceGenome:HGNC:78	10	10q25.3	actin binding LIM protein 1	protein-coding	ABLIM1	actin binding LIM protein 1	O	actin-binding LIM protein 1|actin-binding LIM protein family member 1|actin-binding double-zinc-finger protein	20220605	-	Component,GO:0001725,stress fiber;Component,GO:0001725,stress fiber;Function,GO:0003779,actin binding;Function,GO:0005515,protein binding;Component,GO:0005737,cytoplasm;Process,GO:0007010,cytoskeleton organization;Process,GO:0007601,visual perception;Process,GO:0009887,animal organ morphogenesis;Component,GO:0015629,actin cytoskeleton;Component,GO:0030027,lamellipodium;Process,GO:0030032,lamellip…
ENSG00000044115_CTNNA1	8.91234891066751	-0.13003	1.06185925805249e-07	5.74879942718612e-06	507.259	497.821	504.999	458.147	460.736	460.995	protein_coding	9606	1495	CTNNA1	-	CAP102|MDPT2	MIM:116805|HGNC:HGNC:2509|Ensembl:ENSG00000044115|AllianceGenome:HGNC:2509	5	5q31.2	catenin alpha 1	protein-coding	CTNNA1	catenin alpha 1	O	catenin alpha-1|alpha-E-catenin|catenin (cadherin-associated protein), alpha 1, 102kDa|epididymis secretory sperm binding protein|renal carcinoma antigen NY-REN-13	20220522	-	Process,GO:0001541,ovarian follicle development;Component,GO:0001669,acrosomal vesicle;Function,GO:0003723,RNA binding;Function,GO:0005198,structural molecule activity;Function,GO:0005515,protein binding;Component,GO:0005829,cytosol;Component,GO:0005886,plasma membrane;Component,GO:0005886,plasma membrane;Component,GO:0005911,cell-cell junction;Component,GO:0005912,adherens junction;Component,GO:…
ENSG00000104332_SFRP1	6.26877454621165	-0.365789	1.07549824548337e-07	5.80024476852608e-06	93.029	75.447	91.324	63.826	71.461	66.27	protein_coding	9606	6422	SFRP1	-	FRP|FRP-1|FRP1|FrzA|SARP2	MIM:604156|HGNC:HGNC:10776|Ensembl:ENSG00000104332|AllianceGenome:HGNC:10776	8	8p11.21	secreted frizzled related protein 1	protein-coding	SFRP1	secreted frizzled related protein 1	O	secreted frizzled-related protein 1|SARP-2|frizzled-related protein|sFRP-1|secreted apoptosis-related protein 2	20220619	-	Process,GO:0001649,osteoblast differentiation;Process,GO:0001657,ureteric bud development;Process,GO:0001954,positive regulation of cell-matrix adhesion;Process,GO:0002244,hematopoietic progenitor cell differentiation;Process,GO:0003402,planar cell polarity pathway involved in axis elongation;Function,GO:0004197,cysteine-type endopeptidase activity;Function,GO:0005109,frizzled binding;Function,GO…
ENSG00000130175_PRKCSH	7.89647609006809	-0.205687	1.09164906151265e-07	5.84240577882839e-06	263.669	245.862	255.594	213.273	224.636	225.445	protein_coding	9606	5589	PRKCSH	-	AGE-R2|G19P1|GIIB|PCLD|PCLD1|PKCSH|PLD1|VASAP-60	MIM:177060|HGNC:HGNC:9411|Ensembl:ENSG00000130175|AllianceGenome:HGNC:9411	19	19p13.2	protein kinase C substrate 80K-H	protein-coding	PRKCSH	protein kinase C substrate 80K-H	O	glucosidase 2 subunit beta|AGE-binding receptor 2|advanced glycation end-product receptor 2|glucosidase II subunit beta|hepatocystin|protein kinase C substrate 60.1 kDa protein heavy chain|protein kinase C substrate, 80 Kda protein	20220522	-	Process,GO:0001889,liver development;Function,GO:0005080,protein kinase C binding;Function,GO:0005509,calcium ion binding;Function,GO:0005515,protein binding;Component,GO:0005783,endoplasmic reticulum;Component,GO:0005788,endoplasmic reticulum lumen;Component,GO:0005788,endoplasmic reticulum lumen;Process,GO:0006491,N-glycan processing;Process,GO:0006491,N-glycan processing;Component,GO:0017177,g…
ENSG00000138835_RGS3	6.19148109200057	-0.23538	1.08836217229506e-07	5.84240577882839e-06	78.588	80.907	77.009	64.086	66.411	70.341	protein_coding	9606	5998	RGS3	-	C2PA|RGP3	MIM:602189|HGNC:HGNC:9999|Ensembl:ENSG00000138835|AllianceGenome:HGNC:9999	9	9q32	regulator of G protein signaling 3	protein-coding	RGS3	regulator of G protein signaling 3	O	regulator of G-protein signaling 3|regulator of G-protein signalling 3	20220513	-	Function,GO:0003924,GTPase activity;Function,GO:0005096,GTPase activator activity;Function,GO:0005515,protein binding;Component,GO:0005634,nucleus;Component,GO:0005829,cytosol;Component,GO:0005886,plasma membrane;Component,GO:0005886,plasma membrane;Component,GO:0005886,plasma membrane;Process,GO:0007165,signal transduction;Process,GO:0007186,G protein-coupled receptor signaling pathway;Process,G…
ENSG00000001617_SEMA3F	2.49136566191258	-1.08224	1.10229920288688e-07	5.87697316459309e-06	7.547	7.508	7.181	4.203	2.071	4.219	protein_coding	9606	6405	SEMA3F	-	SEMA-IV|SEMA4|SEMAK	MIM:601124|HGNC:HGNC:10728|Ensembl:ENSG00000001617|AllianceGenome:HGNC:10728	3	3p21.31	semaphorin 3F	protein-coding	SEMA3F	semaphorin 3F	O	semaphorin-3F|sema domain, immunoglobulin domain (Ig), short basic domain, secreted, (semaphorin) 3F|sema domain, immunoglobulin domain (Ig), short basic domain, secreted, 3F|semaphorin III/F|semaphorin IV	20220513	-	Process,GO:0001755,neural crest cell migration;Component,GO:0005615,extracellular space;Component,GO:0005887,integral component of plasma membrane;Process,GO:0007411,axon guidance;Process,GO:0007411,axon guidance;Process,GO:0021612,facial nerve structural organization;Process,GO:0021637,trigeminal nerve structural organization;Process,GO:0021675,nerve development;Process,GO:0021785,branchiomotor …
ENSG00000174718_KIAA1551	4.8127300973212	-0.384525	1.11278415470828e-07	5.91040129443923e-06	31.398	31.58	31.89	26.205	24.696	21.828	protein_coding	9606	55196	RESF1	-	C12orf35|GET|KIAA1551|UTA2-1	HGNC:HGNC:25559|Ensembl:ENSG00000174718|AllianceGenome:HGNC:25559	12	12p11.21	retroelement silencing factor 1	protein-coding	RESF1	retroelement silencing factor 1	O	retroelement silencing factor 1|gonad expressed transcript|uncharacterized protein C12orf35	20220513	-	Function,GO:0005515,protein binding;Component,GO:0005634,nucleus;Component,GO:0005634,nucleus;Function,GO:0042393,histone binding;Process,GO:0045869,negative regulation of single stranded viral RNA replication via double stranded DNA intermediate;Process,GO:0090309,positive regulation of DNA methylation-dependent heterochromatin assembly;Process,GO:0090309,positive regulation of DNA methylation-d…
ENSG00000151914_DST	8.60667653498821	-0.191708	1.16033181294276e-07	6.13968780418239e-06	404.028	432.795	409.565	368.375	372.861	350.186	protein_coding	9606	667	DST	-	BP240|BPA|BPAG1|CATX-15|CATX15|D6S1101|DMH|DT|EBS3|EBSB2|HSAN6|MACF2	MIM:113810|HGNC:HGNC:1090|Ensembl:ENSG00000151914|AllianceGenome:HGNC:1090	6	6p12.1	dystonin	protein-coding	DST	dystonin	O	dystonin|bullous pemphigoid antigen|bullous pemphigoid antigen 1|dystonia musculorum protein|hemidesmosomal plaque protein|trabeculin-beta	20220605	-	Function,GO:0003779,actin binding;Function,GO:0005178,integrin binding;Function,GO:0005198,structural molecule activity;Function,GO:0005509,calcium ion binding;Function,GO:0005515,protein binding;Component,GO:0005604,basement membrane;Component,GO:0005634,nucleus;Component,GO:0005635,nuclear envelope;Component,GO:0005654,nucleoplasm;Component,GO:0005737,cytoplasm;Component,GO:0005737,cytoplasm;Co…
ENSG00000163359_COL6A3	3.85421201121875	0.56073877561999	1.20038252313235e-07	6.32773072908337e-06	12.764	10.512	11.764	16.553	18.888	16.236	protein_coding	9606	1293	COL6A3	-	BTHLM1|DYT27|UCMD1	MIM:120250|HGNC:HGNC:2213|Ensembl:ENSG00000163359|AllianceGenome:HGNC:2213	2	2q37.3	collagen type VI alpha 3 chain	protein-coding	COL6A3	collagen type VI alpha 3 chain	O	collagen alpha-3(VI) chain|collagen VI, alpha-3 polypeptide|collagen, type VI, alpha 3|epididymis secretory sperm binding protein	20220513	-	Function,GO:0004867,serine-type endopeptidase inhibitor activity;Component,GO:0005576,extracellular region;Component,GO:0005576,extracellular region;Component,GO:0005589,collagen type VI trimer;Component,GO:0005615,extracellular space;Component,GO:0005615,extracellular space;Component,GO:0005788,endoplasmic reticulum lumen;Process,GO:0007155,cell adhesion;Process,GO:0007517,muscle organ developme…
ENSG00000132341_RAN	9.5913370109138	0.129507887111433	1.24628120436296e-07	6.5450767968455e-06	748.66	714.697	747.034	810.332	786.175	821.334	protein_coding	9606	5901	RAN	-	ARA24|Gsp1|TC4	MIM:601179|HGNC:HGNC:9846|Ensembl:ENSG00000132341|AllianceGenome:HGNC:9846	12	12q24.33	RAN, member RAS oncogene family	protein-coding	RAN	RAN, member RAS oncogene family	O	GTP-binding nuclear protein Ran|GTPase Ran|RanGTPase|androgen receptor-associated protein 24|guanosine triphosphatase Ran|member RAS oncogene family|ras-like protein TC4|ras-related nuclear protein	20220605	-	Process,GO:0000054,ribosomal subunit export from nucleus;Process,GO:0000055,ribosomal large subunit export from nucleus;Process,GO:0000056,ribosomal small subunit export from nucleus;Process,GO:0000070,mitotic sister chromatid segregation;Process,GO:0000278,mitotic cell cycle;Function,GO:0000287,magnesium ion binding;Component,GO:0000785,chromatin;Function,GO:0003682,chromatin binding;Function,GO…
ENSG00000145147_SLIT2	3.02507941573758	-0.818703	1.37908703052495e-07	7.21550684403765e-06	12.065	9.055	9.402	5.76	5.05	6.475	protein_coding	9606	9353	SLIT2	-	SLIL3|Slit-2	MIM:603746|HGNC:HGNC:11086|Ensembl:ENSG00000145147|AllianceGenome:HGNC:11086	4	4p15.31	slit guidance ligand 2	protein-coding	SLIT2	slit guidance ligand 2	O	slit homolog 2 protein	20220515	-	Process,GO:0001657,ureteric bud development;Process,GO:0001933,negative regulation of protein phosphorylation;Process,GO:0002042,cell migration involved in sprouting angiogenesis;Process,GO:0002689,negative regulation of leukocyte chemotaxis;Process,GO:0003180,aortic valve morphogenesis;Process,GO:0003184,pulmonary valve morphogenesis;Function,GO:0005095,GTPase inhibitor activity;Function,GO:0005…
ENSG00000261326_RP5-1057J7.6	2.96849356350917	-0.735489	1.40585960019564e-07	7.3282391501648e-06	9.969	10.148	8.599	5.708	5.101	6.426	lincRNA	9606	-	-	-	-	-	-	-	-	-	-	-	-	-	-	-	-
ENSG00000073060_SCARB1	7.1036338708962	0.1798846848337	1.46548759649604e-07	7.61076558446942e-06	130.67	129.324	126.852	143.79	146.407	147.991	protein_coding	9606	949	SCARB1	-	CD36L1|CLA-1|CLA1|HDLQTL6|SR-BI|SRB1	MIM:601040|HGNC:HGNC:1664|Ensembl:ENSG00000073060|AllianceGenome:HGNC:1664	12	12q24.31	scavenger receptor class B member 1	protein-coding	SCARB1	scavenger receptor class B member 1	O	scavenger receptor class B member 1|CD36 and LIMPII analogous 1|CD36 antigen (collagen type I receptor, thrombospondin receptor)-like 1|scavenger receptor class B type III	20220522	-	Function,GO:0001530,lipopolysaccharide binding;Function,GO:0001540,amyloid-beta binding;Function,GO:0001618,virus receptor activity;Function,GO:0001786,phosphatidylserine binding;Function,GO:0001875,lipopolysaccharide immune receptor activity;Process,GO:0001935,endothelial cell proliferation;Function,GO:0005044,scavenger receptor activity;Function,GO:0005044,scavenger receptor activity;Function,G…
ENSG00000091136_LAMB1	7.71892306062108	-0.174397	1.4805135877056e-07	7.66042860767821e-06	225.19	223.656	220.775	201.545	197.061	194.836	protein_coding	9606	3912	LAMB1	-	CLM|LIS5	MIM:150240|HGNC:HGNC:6486|Ensembl:ENSG00000091136|AllianceGenome:HGNC:6486	7	7q31.1	laminin subunit beta 1	protein-coding	LAMB1	laminin subunit beta 1	O	laminin subunit beta-1|laminin B1 chain|laminin, beta 1	20220513	-	Function,GO:0005178,integrin binding;Function,GO:0005198,structural molecule activity;Function,GO:0005201,extracellular matrix structural constituent;Function,GO:0005201,extracellular matrix structural constituent;Function,GO:0005201,extracellular matrix structural constituent;Function,GO:0005201,extracellular matrix structural constituent;Function,GO:0005515,protein binding;Component,GO:0005576,…
ENSG00000125968_ID1	1.74257425824778	-1.59138	1.59041494153173e-07	8.19882290814632e-06	3.308	7.372	3.638	1.557	1.667	1.521	protein_coding	9606	3397	ID1	-	ID|bHLHb24	MIM:600349|HGNC:HGNC:5360|Ensembl:ENSG00000125968|AllianceGenome:HGNC:5360	20	20q11.21	inhibitor of DNA binding 1, HLH protein	protein-coding	ID1	inhibitor of DNA binding 1, HLH protein	O	DNA-binding protein inhibitor ID-1|class B basic helix-loop-helix protein 24|dJ857M17.1.2 (inhibitor of DNA binding 1, dominant negative helix-loop-helix protein)|inhibitor of DNA binding 1, dominant negative helix-loop-helix protein|inhibitor of differentiation 1	20220612	-	Process,GO:0000122,negative regulation of transcription by RNA polymerase II;Process,GO:0000122,negative regulation of transcription by RNA polymerase II;Process,GO:0001525,angiogenesis;Function,GO:0005515,protein binding;Component,GO:0005634,nucleus;Component,GO:0005654,nucleoplasm;Component,GO:0005654,nucleoplasm;Component,GO:0005794,Golgi apparatus;Component,GO:0005813,centrosome;Process,GO:00…
ENSG00000112972_HMGCS1	6.48299799704871	0.240932973468791	1.67640321874733e-07	8.59466679136232e-06	79.287	86.186	80.458	97.607	101.359	91.777	protein_coding	9606	3157	HMGCS1	-	HMGCS	MIM:142940|HGNC:HGNC:5007|Ensembl:ENSG00000112972|AllianceGenome:HGNC:5007	5	5p12	3-hydroxy-3-methylglutaryl-CoA synthase 1	protein-coding	HMGCS1	3-hydroxy-3-methylglutaryl-CoA synthase 1	O	hydroxymethylglutaryl-CoA synthase, cytoplasmic|3-hydroxy-3-methylglutaryl coenzyme A (HMG-CoA) synthase|3-hydroxy-3-methylglutaryl-CoA synthase 1 (soluble)|3-hydroxy-3-methylglutaryl-Coenzyme A synthase 1 (soluble)	20220515	-	Function,GO:0004421,hydroxymethylglutaryl-CoA synthase activity;Function,GO:0004421,hydroxymethylglutaryl-CoA synthase activity;Component,GO:0005737,cytoplasm;Component,GO:0005829,cytosol;Component,GO:0005829,cytosol;Process,GO:0006084,acetyl-CoA metabolic process;Process,GO:0006629,lipid metabolic process;Process,GO:0006695,cholesterol biosynthetic process;Process,GO:0010142,farnesyl diphosphate…
ENSG00000136908_DPM2	5.79265337761734	-0.230496	1.67945992071978e-07	8.59466679136232e-06	59.675	59.384	59.954	50.646	50.654	51.26	protein_coding	9606	8818	DPM2	-	CDG1U	MIM:603564|HGNC:HGNC:3006|Ensembl:ENSG00000136908|AllianceGenome:HGNC:3006	9	9q34.11	dolichyl-phosphate mannosyltransferase subunit 2, regulatory	protein-coding	DPM2	dolichyl-phosphate mannosyltransferase subunit 2, regulatory	O	dolichol phosphate-mannose biosynthesis regulatory protein|DPM synthase complex subunit|DPM synthase subunit 2|dolichol-phosphate mannose synthase subunit 2|dolichyl-phosphate mannosyltransferase polypeptide 2, regulatory subunit	20220522	-	Component,GO:0000506,glycosylphosphatidylinositol-N-acetylglucosaminyltransferase (GPI-GnT) complex;Component,GO:0000506,glycosylphosphatidylinositol-N-acetylglucosaminyltransferase (GPI-GnT) complex;Component,GO:0000506,glycosylphosphatidylinositol-N-acetylglucosaminyltransferase (GPI-GnT) complex;Function,GO:0005515,protein binding;Component,GO:0005789,endoplasmic reticulum membrane;Component,G…
ENSG00000170776_AKAP13	6.43196515764011	-0.213796	1.87722486725161e-07	9.57179894130986e-06	90.281	94.331	92.978	80.12	82.976	76.326	protein_coding	9606	11214	AKAP13	-	AKAP-13|AKAP-Lbc|ARHGEF13|BRX|HA-3|Ht31|LBC|PRKA13|PROTO-LB|PROTO-LBC|c-lbc|p47	MIM:604686|HGNC:HGNC:371|Ensembl:ENSG00000170776|AllianceGenome:HGNC:371	15	15q25.3	A-kinase anchoring protein 13	protein-coding	AKAP13	A-kinase anchoring protein 13	O	A-kinase anchor protein 13|A kinase (PRKA) anchor protein 13|LBC oncogene|breast cancer nuclear receptor-binding auxiliary protein|guanine nucleotide exchange factor Lbc|human thyroid-anchoring protein 31|lymphoid blast crisis oncogene|non-oncogenic Rho GTPase-specific GTP exchange factor|protein kinase A-anchoring protein 13	20220522	-	Function,GO:0004691,cAMP-dependent protein kinase activity;Function,GO:0005078,MAP-kinase scaffold activity;Function,GO:0005078,MAP-kinase scaffold activity;Function,GO:0005085,guanyl-nucleotide exchange factor activity;Function,GO:0005085,guanyl-nucleotide exchange factor activity;Function,GO:0005515,protein binding;Component,GO:0005634,nucleus;Component,GO:0005829,cytosol;Component,GO:0005829,c…
ENSG00000143549_TPM3	9.57715855478738	0.1048535334849	1.88958902791965e-07	9.59993382227874e-06	741.16	730.032	737.065	791.444	778.953	804.215	protein_coding	9606	7170	TPM3	-	CAPM1|CFTD|HEL-189|HEL-S-82p|NEM1|OK/SW-cl.5|TM-5|TM3|TM30|TM30nm|TM5|TPM3nu|TPMsk3|TRK|hscp30	MIM:191030|HGNC:HGNC:12012|Ensembl:ENSG00000143549|AllianceGenome:HGNC:12012	1	1q21.3	tropomyosin 3	protein-coding	TPM3	tropomyosin 3	O	tropomyosin alpha-3 chain|alpha-tropomyosin, slow skeletal|cytoskeletal tropomyosin TM30|epididymis luminal protein 189|epididymis secretory sperm binding protein Li 82p|heat-stable cytoskeletal protein 30 kDa|tropomyosin 3 nu|tropomyosin gamma|tropomyosin-5	20220605	-	Component,GO:0001725,stress fiber;Function,GO:0003674,molecular_function;Function,GO:0005515,protein binding;Component,GO:0005829,cytosol;Component,GO:0005829,cytosol;Component,GO:0005856,cytoskeleton;Component,GO:0005856,cytoskeleton;Component,GO:0005862,muscle thin filament tropomyosin;Component,GO:0005884,actin filament;Process,GO:0006936,muscle contraction;Process,GO:0007015,actin filament or…
ENSG00000136295_TTYH3	7.11956154148943	-0.191065	2.12684133840497e-07	1.07662704863229e-05	149.164	149.119	145.892	129.884	133.782	125.476	protein_coding	9606	80727	TTYH3	-	-	MIM:608919|HGNC:HGNC:22222|Ensembl:ENSG00000136295|AllianceGenome:HGNC:22222	7	7p22.3	tweety family member 3	protein-coding	TTYH3	tweety family member 3	O	protein tweety homolog 3|hTTY3|tweety homolog 3	20220605	-	Function,GO:0005229,intracellular calcium activated chloride channel activity;Function,GO:0005229,intracellular calcium activated chloride channel activity;Function,GO:0005229,intracellular calcium activated chloride channel activity;Function,GO:0005254,chloride channel activity;Component,GO:0005886,plasma membrane;Component,GO:0005886,plasma membrane;Component,GO:0005886,plasma membrane;Process,…
ENSG00000197958_RPL12	10.281561965836	0.0778514783713738	2.21776296437247e-07	1.11861411102269e-05	1222.33	1182.62	1228.36	1273.67	1274.38	1286.4	protein_coding	9606	6136	RPL12	-	L12	MIM:180475|HGNC:HGNC:10302|Ensembl:ENSG00000197958|AllianceGenome:HGNC:10302	9	9q33.3	ribosomal protein L12	protein-coding	RPL12	ribosomal protein L12	O	60S ribosomal protein L12|large ribosomal subunit protein uL11	20220605	-	Process,GO:0002181,cytoplasmic translation;Function,GO:0003723,RNA binding;Function,GO:0003735,structural constituent of ribosome;Function,GO:0003735,structural constituent of ribosome;Function,GO:0003735,structural constituent of ribosome;Function,GO:0005515,protein binding;Component,GO:0005730,nucleolus;Component,GO:0005737,cytoplasm;Component,GO:0005829,cytosol;Component,GO:0005925,focal adhes…
ENSG00000259207_ITGB3	3.04934197593203	-0.673707	2.25421215239782e-07	1.13292339788252e-05	9.457	10.785	9.685	5.967	6.06	6.72	protein_coding	9606	3690	ITGB3	-	BDPLT16|BDPLT2|BDPLT24|CD61|GP3A|GPIIIa|GT|GT2	MIM:173470|HGNC:HGNC:6156|Ensembl:ENSG00000259207|AllianceGenome:HGNC:6156	17	17q21.32	integrin subunit beta 3	protein-coding	ITGB3	integrin subunit beta 3	O	integrin beta-3|antigen CD61|integrin beta 3|integrin beta chain, beta 3|integrin, beta 3 (platelet glycoprotein IIIa, antigen CD61)|platelet membrane glycoprotein IIIa	20220619	-	Function,GO:0001618,virus receptor activity;Process,GO:0001934,positive regulation of protein phosphorylation;Process,GO:0001938,positive regulation of endothelial cell proliferation;Process,GO:0001954,positive regulation of cell-matrix adhesion;Function,GO:0001968,fibronectin binding;Function,GO:0001968,fibronectin binding;Function,GO:0002020,protease binding;Function,GO:0003756,protein disulfid…
ENSG00000146433_TMEM181	6.39058950703265	0.227893325624477	2.37653245595729e-07	1.19013350347975e-05	74.116	81.453	76.206	93.3	90.703	87.559	protein_coding	9606	57583	TMEM181	-	GPR178|KIAA1423	MIM:613209|HGNC:HGNC:20958|Ensembl:ENSG00000146433|AllianceGenome:HGNC:20958	6	6q25.3	transmembrane protein 181	protein-coding	TMEM181	transmembrane protein 181	O	transmembrane protein 181|G protein-coupled receptor 178	20220513	-	Function,GO:0015643,toxic substance binding;Function,GO:0015643,toxic substance binding;Component,GO:0016021,integral component of membrane
ENSG00000189190_ZNF600	3.13641596020469	-0.641952	2.38561994406942e-07	1.19043284184133e-05	10.575	10.921	10.063	6.123	7.07	7.015	protein_coding	9606	162966	ZNF600	-	KR-ZNF1	HGNC:HGNC:30951|Ensembl:ENSG00000189190|AllianceGenome:HGNC:30951	19	19q13.41	zinc finger protein 600	protein-coding	ZNF600	zinc finger protein 600	O	zinc finger protein 600|zinc finger protein KR-ZNF1	20220513	-	Function,GO:0000978,RNA polymerase II cis-regulatory region sequence-specific DNA binding;Function,GO:0001228,DNA-binding transcription activator activity, RNA polymerase II-specific;Function,GO:0005515,protein binding;Component,GO:0005634,nucleus;Process,GO:0006357,regulation of transcription by RNA polymerase II;Process,GO:0045944,positive regulation of transcription by RNA polymerase II;Functi…
ENSG00000111077_TENC1	5.88728694605624	-0.249719	2.43958601671768e-07	1.21304521724877e-05	62.004	65.072	65.245	52.047	56.916	52.78	protein_coding	9606	23371	TNS2	-	C1-TEN|C1TEN|TENC1	MIM:607717|HGNC:HGNC:19737|Ensembl:ENSG00000111077|AllianceGenome:HGNC:19737	12	12q13.13	tensin 2	protein-coding	TNS2	tensin 2	O	tensin-2|C1 domain-containing phosphatase and tensin homolog|tensin like C1 domain containing phosphatase (tensin 2)|tensin-like C1 domain-containing phosphatase	20220513	-	Process,GO:0001822,kidney development;Function,GO:0004725,protein tyrosine phosphatase activity;Function,GO:0004725,protein tyrosine phosphatase activity;Function,GO:0005515,protein binding;Component,GO:0005886,plasma membrane;Component,GO:0005925,focal adhesion;Component,GO:0005925,focal adhesion;Component,GO:0005925,focal adhesion;Process,GO:0008285,negative regulation of cell population prolif…
ENSG00000013588_GPRC5A	4.47743601258378	-0.539061	2.47317150748322e-07	1.22539967766536e-05	25.342	28.213	24.851	14.685	20.555	18.689	protein_coding	9606	9052	GPRC5A	-	GPCR5A|PEIG-1|RAI3|RAIG1|TIG1	MIM:604138|HGNC:HGNC:9836|Ensembl:ENSG00000013588|AllianceGenome:HGNC:9836	12	12p13.1	G protein-coupled receptor class C group 5 member A	protein-coding	GPRC5A	G protein-coupled receptor class C group 5 member A	O	retinoic acid-induced protein 3|G-protein coupled receptor family C group 5 member A|TPA induced gene 1|orphan G-protein-coupling receptor PEIG-1|phorbol ester induced gene 1|phorbol ester induced protein-1|retinoic acid induced 3|retinoic acid responsive|retinoic acid-induced gene 1 protein	20220513	-	Function,GO:0004930,G protein-coupled receptor activity;Function,GO:0005515,protein binding;Component,GO:0005730,nucleolus;Component,GO:0005886,plasma membrane;Component,GO:0005886,plasma membrane;Component,GO:0005887,integral component of plasma membrane;Process,GO:0007165,signal transduction;Process,GO:0007175,negative regulation of epidermal growth factor-activated receptor activity;Process,GO…
ENSG00000166483_WEE1	5.26891162746123	-0.287975	2.50395091861982e-07	1.2362816824256e-05	43.696	40.317	42.615	35.13	33.837	34.729	protein_coding	9606	7465	WEE1	-	WEE1A|WEE1hu	MIM:193525|HGNC:HGNC:12761|Ensembl:ENSG00000166483|AllianceGenome:HGNC:12761	11	11p15.4	WEE1 G2 checkpoint kinase	protein-coding	WEE1	WEE1 G2 checkpoint kinase	O	wee1-like protein kinase|WEE1 homolog|WEE1+ homolog|protein kinase|wee1A kinase	20220612	-	Process,GO:0000086,G2/M transition of mitotic cell cycle;Process,GO:0000226,microtubule cytoskeleton organization;Function,GO:0000287,magnesium ion binding;Function,GO:0004672,protein kinase activity;Function,GO:0004713,protein tyrosine kinase activity;Function,GO:0004713,protein tyrosine kinase activity;Function,GO:0004715,non-membrane spanning protein tyrosine kinase activity;Function,GO:000551…
ENSG00000269821_KCNQ1OT1	3.76325052535114	-0.502125	2.5606227852096e-07	1.25982641032312e-05	16.538	15.927	14.693	10.845	11.313	11.135	antisense	9606	10984	KCNQ1OT1	-	KCNQ1-AS2|KCNQ10T1|Kncq1|KvDMR1|KvLQT1-AS|LIT1|NCRNA00012	MIM:604115|HGNC:HGNC:6295|Ensembl:ENSG00000269821|AllianceGenome:HGNC:6295	11	11p15.5	KCNQ1 opposite strand/antisense transcript 1	ncRNA	KCNQ1OT1	KCNQ1 opposite strand/antisense transcript 1	O	KCNQ1 antisense RNA 2 (non-protein coding)|KCNQ1 opposite strand/antisense transcript 1 (non-protein coding)|KCNQ1 overlapping transcript 1 (non-protein coding)|long QT intronic transcript 1	20220612	-	Component,GO:0005730,nucleolus;Process,GO:0010628,positive regulation of gene expression;Process,GO:0031507,heterochromatin assembly;Function,GO:0035198,miRNA binding;Process,GO:0060965,negative regulation of miRNA-mediated gene silencing;Process,GO:2000627,positive regulation of miRNA catabolic process
ENSG00000117525_F3	5.24038875714346	-0.321541	2.66428235840026e-07	1.30624360942267e-05	39.131	44.276	41.953	35.027	32.17	33.159	protein_coding	9606	2152	F3	-	CD142|TF|TFA	MIM:134390|HGNC:HGNC:3541|Ensembl:ENSG00000117525|AllianceGenome:HGNC:3541	1	1p21.3	coagulation factor III, tissue factor	protein-coding	F3	coagulation factor III, tissue factor	O	tissue factor|coagulation factor III (thromboplastin, tissue factor)	20220513	-	Process,GO:0001938,positive regulation of endothelial cell proliferation;Function,GO:0002020,protease binding;Process,GO:0002541,activation of plasma proteins involved in acute inflammatory response;Process,GO:0002543,activation of blood coagulation via clotting cascade;Function,GO:0004252,serine-type endopeptidase activity;Function,GO:0004896,cytokine receptor activity;Function,GO:0005515,protei…
ENSG00000118816_CCNI	7.03497542250942	0.197846425379593	2.69374988284815e-07	1.31608922847724e-05	123.496	116.765	126.238	137.979	144.236	138.083	protein_coding	9606	10983	CCNI	-	CCNI1|CYC1|CYI	MIM:618783|HGNC:HGNC:1595|Ensembl:ENSG00000118816|AllianceGenome:HGNC:1595	4	4q21.1	cyclin I	protein-coding	CCNI	cyclin I	O	cyclin-I|cyclin ITI	20220513	-	Process,GO:0000079,regulation of cyclin-dependent protein serine/threonine kinase activity;Component,GO:0000307,cyclin-dependent protein kinase holoenzyme complex;Function,GO:0005515,protein binding;Component,GO:0005634,nucleus;Component,GO:0005737,cytoplasm;Process,GO:0007283,spermatogenesis;Function,GO:0016538,cyclin-dependent protein serine/threonine kinase regulator activity;Component,GO:0031…
ENSG00000172667_ZMAT3	7.51616363852442	0.194446695664642	2.72669030358235e-07	1.32755734155666e-05	164.956	176.422	170.79	191.323	199.233	195.523	protein_coding	9606	64393	ZMAT3	-	PAG608|WIG-1|WIG1	MIM:606452|HGNC:HGNC:29983|Ensembl:ENSG00000172667|AllianceGenome:HGNC:29983	3	3q26.32	zinc finger matrin-type 3	protein-coding	ZMAT3	zinc finger matrin-type 3	O	zinc finger matrin-type protein 3|WIG-1/PAG608 protein|p53 target zinc finger protein|p53-activated gene 608 protein|zinc finger protein WIG1	20220513	-	Function,GO:0003723,RNA binding;Function,GO:0005515,protein binding;Component,GO:0005654,nucleoplasm;Component,GO:0005730,nucleolus;Component,GO:0005886,plasma membrane;Process,GO:0006915,apoptotic process;Process,GO:0006974,cellular response to DNA damage stimulus;Function,GO:0008270,zinc ion binding;Process,GO:0015031,protein transport;Process,GO:0040008,regulation of growth
ENSG00000151617_EDNRA	4.58384245312184	-0.371308	2.86940770750004e-07	1.39220881918912e-05	26.507	26.757	27.307	19.407	20.656	22.172	protein_coding	9606	1909	EDNRA	-	ET-A|ETA|ETA-R|ETAR|ETRA|MFDA|hET-AR	MIM:131243|HGNC:HGNC:3179|Ensembl:ENSG00000151617|AllianceGenome:HGNC:3179	4	4q31.22-q31.23	endothelin receptor type A	protein-coding	EDNRA	endothelin receptor type A	O	endothelin-1 receptor|G protein-coupled receptor|endothelin receptor subtype A|endothelin-1-specific receptor	20220522	-	Process,GO:0000278,mitotic cell cycle;Process,GO:0001569,branching involved in blood vessel morphogenesis;Process,GO:0001666,response to hypoxia;Process,GO:0001701,in utero embryonic development;Process,GO:0001974,blood vessel remodeling;Process,GO:0001975,response to amphetamine;Process,GO:0002027,regulation of heart rate;Process,GO:0003094,glomerular filtration;Process,GO:0003207,cardiac chambe…
ENSG00000197608_ZNF841	4.34618651470042	-0.397966	2.98549346315638e-07	1.44353756346134e-05	22.78	23.935	22.063	16.709	17.524	17.953	protein_coding	9606	284371	ZNF841	-	-	HGNC:HGNC:27611|Ensembl:ENSG00000197608|AllianceGenome:HGNC:27611	19	19q13.41	zinc finger protein 841	protein-coding	ZNF841	zinc finger protein 841	O	zinc finger protein 841	20220513	-	Function,GO:0000978,RNA polymerase II cis-regulatory region sequence-specific DNA binding;Function,GO:0001228,DNA-binding transcription activator activity, RNA polymerase II-specific;Component,GO:0005634,nucleus;Process,GO:0006357,regulation of transcription by RNA polymerase II;Process,GO:0045944,positive regulation of transcription by RNA polymerase II;Function,GO:0046872,metal ion binding
ENSG00000100504_PYGL	7.09139136483763	0.175730791820697	3.01498238070949e-07	1.45278635540579e-05	126.617	128.278	129.262	144.361	147.973	141.614	protein_coding	9606	5836	PYGL	-	GSD6	MIM:613741|HGNC:HGNC:9725|Ensembl:ENSG00000100504|AllianceGenome:HGNC:9725	14	14q22.1	glycogen phosphorylase L	protein-coding	PYGL	glycogen phosphorylase L	O	glycogen phosphorylase, liver form|phosphorylase, glycogen, liver	20220612	-	Function,GO:0002060,purine nucleobase binding;Function,GO:0005515,protein binding;Function,GO:0005524,ATP binding;Function,GO:0005536,glucose binding;Component,GO:0005576,extracellular region;Component,GO:0005737,cytoplasm;Component,GO:0005829,cytosol;Process,GO:0005977,glycogen metabolic process;Process,GO:0005980,glycogen catabolic process;Process,GO:0006015,5-phosphoribose 1-diphosphate biosyn…
ENSG00000259040_BLOC1S5-TXNDC5	0.20364140513066	-8.40522	3.0432464424293e-07	1.46138361697752e-05	4.053	0	2.079	0	0	0	protein_coding	9606	100526836	BLOC1S5-TXNDC5	-	MUTED-TXNDC5	HGNC:HGNC:42001|Ensembl:ENSG00000259040|AllianceGenome:HGNC:42001	6	6p24.3	BLOC1S5-TXNDC5 readthrough (NMD candidate)	ncRNA	BLOC1S5-TXNDC5	BLOC1S5-TXNDC5 readthrough (NMD candidate)	O	BLOC1S5-TXNDC5 readthrough (non-protein coding)|MUTED-TXNDC5 readthrough (non-protein coding)	20220514	-	-
ENSG00000156103_MMP16	5.16778922514675	-0.294356	3.09302681478147e-07	1.4802191807804e-05	39.69	38.815	39.733	33.729	32.12	30.609	protein_coding	9606	4325	MMP16	-	C8orf57|MMP-X2|MT-MMP2|MT-MMP3|MT3-MMP	MIM:602262|HGNC:HGNC:7162|Ensembl:ENSG00000156103|AllianceGenome:HGNC:7162	8	8q21.3	matrix metallopeptidase 16	protein-coding	MMP16	matrix metallopeptidase 16	O	matrix metalloproteinase-16|MMP-16|MT-MMP 3|MT3MMP|MTMMP3|Putative transmembrane protein C8orf57|matrix metallopeptidase 16 (membrane-inserted)|membrane-type matrix metalloproteinase 3|membrane-type-3 matrix metalloproteinase	20220513	-	Process,GO:0001501,skeletal system development;Process,GO:0001958,endochondral ossification;Function,GO:0004222,metalloendopeptidase activity;Function,GO:0004222,metalloendopeptidase activity;Component,GO:0005576,extracellular region;Component,GO:0005796,Golgi lumen;Component,GO:0005886,plasma membrane;Component,GO:0005887,integral component of plasma membrane;Component,GO:0005887,integral compon…
ENSG00000186470_BTN3A2	5.03636524381835	-0.311407	3.17740977985652e-07	1.51542992969891e-05	37.733	36.131	34.583	29.37	29.494	28.549	protein_coding	9606	11118	BTN3A2	-	BT3.2|BTF4|BTN3.2|CD277	MIM:613594|HGNC:HGNC:1139|Ensembl:ENSG00000186470|AllianceGenome:HGNC:1139	6	6p22.2	butyrophilin subfamily 3 member A2	protein-coding	BTN3A2	butyrophilin subfamily 3 member A2	O	butyrophilin subfamily 3 member A2|butyrophilin protein	20220513	-	Process,GO:0001817,regulation of cytokine production;Process,GO:0002456,T cell mediated immunity;Function,GO:0005102,signaling receptor binding;Function,GO:0005515,protein binding;Component,GO:0005886,plasma membrane;Component,GO:0005886,plasma membrane;Component,GO:0009897,external side of plasma membrane;Component,GO:0016020,membrane;Component,GO:0016021,integral component of membrane;Process,G…
ENSG00000004660_CAMKK1	3.07299042515374	-0.771346	3.23517115851243e-07	1.53774813507326e-05	10.714	10.102	10.394	5.656	7.626	5.003	protein_coding	9606	84254	CAMKK1	-	CAMKKA	MIM:611411|HGNC:HGNC:1469|Ensembl:ENSG00000004660|AllianceGenome:HGNC:1469	17	17p13.2	calcium/calmodulin dependent protein kinase kinase 1	protein-coding	CAMKK1	calcium/calmodulin dependent protein kinase kinase 1	O	calcium/calmodulin-dependent protein kinase kinase 1|CAMKK alpha protein|caM-KK 1|caM-KK alpha|caM-kinase IV kinase|caM-kinase kinase 1|caM-kinase kinase alpha|caMKK 1|calcium/calmodulin-dependent protein kinase kinase 1, alpha|calcium/calmodulin-dependent protein kinase kinase alpha	20220522	-	Function,GO:0004674,protein serine/threonine kinase activity;Function,GO:0004683,calmodulin-dependent protein kinase activity;Function,GO:0005515,protein binding;Function,GO:0005516,calmodulin binding;Function,GO:0005524,ATP binding;Component,GO:0005654,nucleoplasm;Component,GO:0005737,cytoplasm;Component,GO:0005829,cytosol;Process,GO:0006468,protein phosphorylation;Process,GO:0035556,intracellul…
ENSG00000137492_PRKRIR	6.27234451034815	0.220798654039387	3.28028268776136e-07	1.55392310296587e-05	73.743	67.256	73.182	82.818	82.925	83.782	protein_coding	9606	5612	THAP12	-	DAP4|P52rIPK|PRKRIR|THAP0	MIM:607374|HGNC:HGNC:9440|Ensembl:ENSG00000137492|AllianceGenome:HGNC:9440	11	11q13.5	THAP domain containing 12	protein-coding	THAP12	THAP domain containing 12	O	52 kDa repressor of the inhibitor of the protein kinase|58 kDa interferon-induced protein kinase-interacting protein|P58IPK-regulatory protein|THAP domain-containing protein 0|THAP domain-containing protein 12|death-associated protein 4|inhibitor of protein kinase PKR|p58IPK-interacting protein|protein-kinase, interferon-inducible double stranded RNA dependent inhibitor, repressor of (P58 repress…	20220522	-	Function,GO:0003677,DNA binding;Function,GO:0005515,protein binding;Component,GO:0005634,nucleus;Process,GO:0007165,signal transduction;Process,GO:0008285,negative regulation of cell population proliferation;Function,GO:0046872,metal ion binding;Function,GO:0046983,protein dimerization activity
ENSG00000197043_ANXA6	9.57714554897155	-0.0980371	3.30150717912665e-07	1.55871157123616e-05	795.851	786.457	786.578	743.652	741.278	728.429	protein_coding	9606	309	ANXA6	-	ANX6|CBP68|CPB-II|p68|p70	MIM:114070|HGNC:HGNC:544|Ensembl:ENSG00000197043|AllianceGenome:HGNC:544	5	5q33.1	annexin A6	protein-coding	ANXA6	annexin A6	O	annexin A6|67 kDa calelectrin|annexin VI (p68)|annexin-6|calcium-binding protein p68|calelectrin|calphobindin II|chromobindin-20|lipocortin VI|testis secretory sperm-binding protein Li 198a	20220605	-	Process,GO:0001755,neural crest cell migration;Process,GO:0001778,plasma membrane repair;Function,GO:0001786,phosphatidylserine binding;Process,GO:0003418,growth plate cartilage chondrocyte differentiation;Function,GO:0005262,calcium channel activity;Function,GO:0005509,calcium ion binding;Function,GO:0005515,protein binding;Function,GO:0005525,GTP binding;Function,GO:0005525,GTP binding;Function…
ENSG00000198431_TXNRD1	9.02509526773404	-0.221588	3.40713363016802e-07	1.60318213967168e-05	539.449	608.625	533.913	489.489	470.432	482.676	protein_coding	9606	7296	TXNRD1	-	GRIM-12|TR|TR1|TRXR1|TXNR	MIM:601112|HGNC:HGNC:12437|Ensembl:ENSG00000198431|AllianceGenome:HGNC:12437	12	12q23.3	thioredoxin reductase 1	protein-coding	TXNRD1	thioredoxin reductase 1	O	thioredoxin reductase 1, cytoplasmic|KM-102-derived reductase-like factor|gene associated with retinoic and IFN-induced mortality 12 protein|gene associated with retinoic and interferon-induced mortality 12 protein|oxidoreductase|peroxidase TXNRD1|selenoprotein TXNRD1|testis tissue sperm-binding protein Li 46a|thioredoxin reductase GRIM-12|thioredoxin reductase TR1	20220619	-	Component,GO:0001650,fibrillar center;Process,GO:0001707,mesoderm formation;Function,GO:0004791,thioredoxin-disulfide reductase activity;Function,GO:0004791,thioredoxin-disulfide reductase activity;Function,GO:0005515,protein binding;Component,GO:0005654,nucleoplasm;Component,GO:0005737,cytoplasm;Component,GO:0005739,mitochondrion;Component,GO:0005829,cytosol;Component,GO:0005829,cytosol;Process,…
ENSG00000173559_NABP1	6.40504720601214	-0.2312	3.55125507945002e-07	1.66540798408188e-05	87.532	97.38	89.009	76.539	77.522	79.318	protein_coding	9606	64859	NABP1	-	NABP1-OT1|OBFC2A|SOSS-B2|SSB2	MIM:612103|HGNC:HGNC:26232|Ensembl:ENSG00000173559|AllianceGenome:HGNC:26232	2	2q32.3	nucleic acid binding protein 1	protein-coding	NABP1	nucleic acid binding protein 1	O	SOSS complex subunit B2|NABP1 3'UTR overlapping transcript 1|lncRNA AK130181|oligonucleotide/oligosaccharide-binding fold containing 2A|oligonucleotide/oligosaccharide-binding fold-containing protein 2A|sensor of single-strand DNA complex subunit B2|sensor of ssDNA subunit B2|single-stranded DNA-binding protein 2	20220513	-	Process,GO:0000724,double-strand break repair via homologous recombination;Process,GO:0000724,double-strand break repair via homologous recombination;Process,GO:0000724,double-strand break repair via homologous recombination;Component,GO:0000781,chromosome, telomeric region;Function,GO:0003677,DNA binding;Function,GO:0003697,single-stranded DNA binding;Function,GO:0003723,RNA binding;Function,GO:…
ENSG00000135111_TBX3	6.99332253104015	0.173209740597664	4.08666508102108e-07	1.90948240038395e-05	117.393	121.498	120.332	136.993	131.913	136.17	protein_coding	9606	6926	TBX3	-	TBX3-ISO|UMS|XHL	MIM:601621|HGNC:HGNC:11602|Ensembl:ENSG00000135111|AllianceGenome:HGNC:11602	12	12q24.21	T-box transcription factor 3	protein-coding	TBX3	T-box transcription factor 3	O	T-box transcription factor TBX3|T-box 3|T-box protein 3|bladder cancer related protein XHL	20220522	-	Process,GO:0000122,negative regulation of transcription by RNA polymerase II;Process,GO:0000122,negative regulation of transcription by RNA polymerase II;Component,GO:0000785,chromatin;Function,GO:0000978,RNA polymerase II cis-regulatory region sequence-specific DNA binding;Function,GO:0000978,RNA polymerase II cis-regulatory region sequence-specific DNA binding;Function,GO:0000981,DNA-binding tr…
ENSG00000182621_PLCB1	1.24786211381423	-1.51075	4.09894596003116e-07	1.90948240038395e-05	3.913	3.14	2.882	1.142	0.707	1.619	protein_coding	9606	23236	PLCB1	-	DEE12|EIEE12|PI-PLC|PLC-154|PLC-I|PLC-beta-1|PLC154|PLCB1A|PLCB1B	MIM:607120|HGNC:HGNC:15917|Ensembl:ENSG00000182621|AllianceGenome:HGNC:15917	20	20p12.3	phospholipase C beta 1	protein-coding	PLCB1	phospholipase C beta 1	O	1-phosphatidylinositol 4,5-bisphosphate phosphodiesterase beta-1|1-phosphatidyl-D-myo-inositol-4,5-bisphosphate|inositoltrisphosphohydrolase|monophosphatidylinositol phosphodiesterase|phosphoinositidase C|phosphoinositide phospholipase C|phospholipase C, beta 1 (phosphoinositide-specific)|phospholipase C-I|triphosphoinositide phosphodiesterase	20220619	-	Process,GO:0000086,G2/M transition of mitotic cell cycle;Component,GO:0000785,chromatin;Function,GO:0004435,phosphatidylinositol phospholipase C activity;Function,GO:0004435,phosphatidylinositol phospholipase C activity;Function,GO:0004435,phosphatidylinositol phospholipase C activity;Function,GO:0004435,phosphatidylinositol phospholipase C activity;Function,GO:0004629,phospholipase C activity;Fu…
ENSG00000079739_PGM1	6.17167679117416	0.219405635628803	4.84925983891802e-07	2.25153382322214e-05	65.451	67.574	66.757	80.068	73.633	78.925	protein_coding	9606	5236	PGM1	-	CDG1T|GSD14	MIM:171900|HGNC:HGNC:8905|Ensembl:ENSG00000079739|AllianceGenome:HGNC:8905	1	1p31.3	phosphoglucomutase 1	protein-coding	PGM1	phosphoglucomutase 1	O	phosphoglucomutase-1|PGM 1|glucose phosphomutase 1	20220515	-	Function,GO:0000287,magnesium ion binding;Function,GO:0004614,phosphoglucomutase activity;Function,GO:0004614,phosphoglucomutase activity;Function,GO:0004614,phosphoglucomutase activity;Function,GO:0005515,protein binding;Component,GO:0005576,extracellular region;Component,GO:0005737,cytoplasm;Component,GO:0005829,cytosol;Component,GO:0005829,cytosol;Process,GO:0005975,carbohydrate metabolic proc…
ENSG00000100142_POLR2F	5.57018884989805	0.298031287403645	5.58554557201616e-07	2.58483564392114e-05	44.022	41.819	42.001	53.5	47.927	55.724	protein_coding	9606	5435	POLR2F	-	HRBP14.4|POLRF|RPABC14.4|RPABC2|RPB14.4|RPB6|RPC15	MIM:604414|HGNC:HGNC:9193|Ensembl:ENSG00000100142|AllianceGenome:HGNC:9193	22	22q13.1	RNA polymerase II, I and III subunit F	protein-coding	POLR2F	RNA polymerase II, I and III subunit F	O	DNA-directed RNA polymerases I, II, and III subunit RPABC2|DNA-directed RNA polymerase II subunit F|DNA-directed RNA polymerases I, II, and III 14.4 kDa polypeptide|RNA Polymerase II subunit 14.4 kD|RNA polymerase II subunit F|RNA polymerases I, II, and III subunit ABC2|polymerase (RNA) II (DNA directed) polypeptide F|polymerase (RNA) II subunit F	20220513	-	Component,GO:0001650,fibrillar center;Function,GO:0003677,DNA binding;Function,GO:0003899,DNA-directed 5'-3' RNA polymerase activity;Component,GO:0005634,nucleus;Component,GO:0005654,nucleoplasm;Component,GO:0005654,nucleoplasm;Component,GO:0005665,RNA polymerase II, core complex;Component,GO:0005665,RNA polymerase II, core complex;Component,GO:0005666,RNA polymerase III complex;Component,GO:0005…
ENSG00000183900_AC099522.1	7.33381521950914	0.188550688215663	5.77455754852944e-07	2.65996679994058e-05	150.095	147.799	154.49	166.155	175.547	173.744	pseudogene	9606	-	-	-	-	-	-	-	-	-	-	-	-	-	-	-	-
ENSG00000265150_RN7SL2	7.1026995656078	0.408151365724781	5.78583564385877e-07	2.65996679994058e-05	125.452	106.117	123.12	167.972	170.093	132.638	misc_RNA	9606	378706	RN7SL2	-	7L1C|7L30.1|7SL1c|RNSRP2	MIM:612179|HGNC:HGNC:23134|Ensembl:ENSG00000274012|AllianceGenome:HGNC:23134	14	14q21.3	RNA component of signal recognition particle 7SL2	scRNA	RN7SL2	RNA component of signal recognition particle 7SL2	O	RNA, 7SL, cytoplasmic 2|SRP RNA 2	20220513	-	Component,GO:0005786,signal recognition particle, endoplasmic reticulum targeting;Process,GO:0006617,SRP-dependent cotranslational protein targeting to membrane, signal sequence recognition
ENSG00000137965_IFI44	4.18012586422576	-0.543829	5.84773171665717e-07	2.67963706310349e-05	19.333	24.208	20.268	16.398	13.08	14.323	protein_coding	9606	10561	IFI44	-	MTAP44|TLDC5|p44	MIM:610468|HGNC:HGNC:16938|Ensembl:ENSG00000137965|AllianceGenome:HGNC:16938	1	1p31.1	interferon induced protein 44	protein-coding	IFI44	interferon induced protein 44	O	interferon-induced protein 44|TBC/LysM-associated domain containing 5|interferon-induced, hepatitis C-associated microtubular aggregate protein (44kD)|microtubule-associated protein 44	20220513	-	Function,GO:0005515,protein binding;Component,GO:0005737,cytoplasm;Process,GO:0006955,immune response;Process,GO:0009615,response to virus;Process,GO:0009617,response to bacterium
ENSG00000149782_PLCB3	6.60650953526304	-0.195235	5.99399116821746e-07	2.73771153618063e-05	103.325	107.619	100.537	91.38	92.571	88.196	protein_coding	9606	5331	PLCB3	-	SMDCD	MIM:600230|HGNC:HGNC:9056|Ensembl:ENSG00000149782|AllianceGenome:HGNC:9056	11	11q13.1	phospholipase C beta 3	protein-coding	PLCB3	phospholipase C beta 3	O	1-phosphatidylinositol 4,5-bisphosphate phosphodiesterase beta-3|PLC beta 3|phosphoinositide phospholipase C-beta-3|phospholipase C, beta 3 (phosphatidylinositol-specific)	20220513	-	Process,GO:0003073,regulation of systemic arterial blood pressure;Function,GO:0004435,phosphatidylinositol phospholipase C activity;Function,GO:0004435,phosphatidylinositol phospholipase C activity;Function,GO:0004629,phospholipase C activity;Function,GO:0005509,calcium ion binding;Function,GO:0005515,protein binding;Function,GO:0005516,calmodulin binding;Function,GO:0005516,calmodulin binding;Co…
ENSG00000197301_RP11-366L20.2	2.40467114433438	0.776156314358015	6.54894706966538e-07	2.98147194191065e-05	3.913	3.868	3.827	7.265	6.313	6.328	protein_coding	9606	-	-	-	-	-	-	-	-	-	-	-	-	-	-	-	-
ENSG00000138623_SEMA7A	7.33857860528832	0.197334417791312	6.62825236088737e-07	3.00781082862015e-05	152.518	144.295	155.624	168.387	174.84	175.412	protein_coding	9606	8482	SEMA7A	-	CD108|CDw108|H-SEMA-K1|H-Sema-L|JMH|PFIC11|SEMAK1|SEMAL	MIM:607961|HGNC:HGNC:10741|Ensembl:ENSG00000138623|AllianceGenome:HGNC:10741	15	15q24.1	semaphorin 7A (John Milton Hagen blood group)	protein-coding	SEMA7A	semaphorin 7A (John Milton Hagen blood group)	O	semaphorin-7A|JMH blood group antigen|John Milton Hagen blood group H-Sema K1|john-Milton-Hargen human blood group Ag|sema K1|sema L|sema domain, immunoglobulin domain (Ig), and GPI membrane anchor, (semaphorin) 7A (JMH blood group)|sema domain, immunoglobulin domain (Ig), and GPI membrane anchor, 7A|semaphorin 7A, GPI membrane anchor (John Milton Hagen blood group)|semaphorin-K1|semaphorin-L	20220528	-	Process,GO:0001649,osteoblast differentiation;Process,GO:0001755,neural crest cell migration;Process,GO:0001934,positive regulation of protein phosphorylation;Function,GO:0005178,integrin binding;Function,GO:0005515,protein binding;Component,GO:0005615,extracellular space;Component,GO:0005886,plasma membrane;Component,GO:0005887,integral component of plasma membrane;Process,GO:0006468,protein pho…
ENSG00000116962_NID1	7.3519051575239	-0.18973	7.02897967503048e-07	3.17936622591218e-05	178.838	170.324	172.538	150.069	157.72	149.61	protein_coding	9606	4811	NID1	-	NID	MIM:131390|HGNC:HGNC:7821|Ensembl:ENSG00000116962|AllianceGenome:HGNC:7821	1	1q42.3	nidogen 1	protein-coding	NID1	nidogen 1	O	nidogen-1|NID-1|enactin|entactin|epididymis secretory sperm binding protein	20220513	-	Function,GO:0005201,extracellular matrix structural constituent;Function,GO:0005201,extracellular matrix structural constituent;Function,GO:0005509,calcium ion binding;Function,GO:0005518,collagen binding;Component,GO:0005576,extracellular region;Component,GO:0005604,basement membrane;Component,GO:0005604,basement membrane;Component,GO:0005886,plasma membrane;Process,GO:0007160,cell-matrix adhesi…
ENSG00000162433_AK4	5.99942908128246	0.221853731181518	7.59081609698591e-07	3.42245734121982e-05	58.929	57.154	61.087	68.444	67.169	70.93	protein_coding	9606	205	AK4	-	AK 4|AK3|AK3L1|AK3L2	MIM:103030|HGNC:HGNC:363|Ensembl:ENSG00000162433|AllianceGenome:HGNC:363	1	1p31.3	adenylate kinase 4	protein-coding	AK4	adenylate kinase 4	O	adenylate kinase 4, mitochondrial|ATP-AMP transphosphorylase|GTP:AMP phosphotransferase AK4, mitochondrial|adenylate kinase 3-like 1|adenylate kinase isoenzyme 4, mitochondrial|epididymis secretory sperm binding protein|mitochondrial adenylate kinase-3|nucleoside-triphosphate-adenylate kinase	20220513	-	Process,GO:0002082,regulation of oxidative phosphorylation;Function,GO:0004017,adenylate kinase activity;Function,GO:0004017,adenylate kinase activity;Function,GO:0004550,nucleoside diphosphate kinase activity;Function,GO:0004550,nucleoside diphosphate kinase activity;Function,GO:0005515,protein binding;Function,GO:0005524,ATP binding;Function,GO:0005525,GTP binding;Component,GO:0005737,cytoplasm…
ENSG00000186567_CEACAM19	3.41655813193278	-0.519757	7.6627335241462e-07	3.43280669251048e-05	12.112	12.741	12.331	8.562	8.737	8.633	protein_coding	9606	56971	CEACAM19	-	CEACM19|CEAL1	MIM:606691|HGNC:HGNC:31951|Ensembl:ENSG00000186567|AllianceGenome:HGNC:31951	19	19q13.31	CEA cell adhesion molecule 19	protein-coding	CEACAM19	CEA cell adhesion molecule 19	O	carcinoembryonic antigen-related cell adhesion molecule 19|carcinoembryonic antigen related cell adhesion molecule 19|carcinoembryonic antigen-like 1	20220513	-	Function,GO:0005515,protein binding;Process,GO:0007157,heterophilic cell-cell adhesion via plasma membrane cell adhesion molecules;Component,GO:0009986,cell surface;Component,GO:0016021,integral component of membrane
ENSG00000204371_EHMT2	6.32345476587689	-0.187517	7.64593777365314e-07	3.43280669251048e-05	84.691	85.731	84.899	74.619	73.481	76.08	protein_coding	9606	10919	EHMT2	-	BAT8|C6orf30|G9A|GAT8|KMT1C|NG36	MIM:604599|HGNC:HGNC:14129|Ensembl:ENSG00000204371|AllianceGenome:HGNC:14129	6	6p21.33	euchromatic histone lysine methyltransferase 2	protein-coding	EHMT2	euchromatic histone lysine methyltransferase 2	O	histone-lysine N-methyltransferase EHMT2|G9A histone methyltransferase|H3-K9-HMTase 3|HLA-B associated transcript 8|ankyrin repeat-containing protein|euchromatic histone-lysine N-methyltransferase 2|histone H3-K9 methyltransferase 3|histone-lysine N-methyltransferase, H3 lysine-9 specific 3|lysine N-methyltransferase 1C	20220522	-	Process,GO:0000122,negative regulation of transcription by RNA polymerase II;Process,GO:0000122,negative regulation of transcription by RNA polymerase II;Component,GO:0000785,chromatin;Component,GO:0000785,chromatin;Function,GO:0000977,RNA polymerase II transcription regulatory region sequence-specific DNA binding;Function,GO:0001222,transcription corepressor binding;Function,GO:0002039,p53 bindi…
ENSG00000182809_CRIP2	5.63994399835095	-0.245939	7.77935669439472e-07	3.47395348945232e-05	54.178	52.512	55.087	45.145	47.371	43.902	protein_coding	9606	1397	CRIP2	-	CRIP|CRP2|ESP1	MIM:601183|HGNC:HGNC:2361|Ensembl:ENSG00000182809|AllianceGenome:HGNC:2361	14	14q32.33	cysteine rich protein 2	protein-coding	CRIP2	cysteine rich protein 2	O	cysteine-rich protein 2|Cysteine-rich intestinal protein|LIM domain protein ESP1/CRP2	20220513	-	Function,GO:0005515,protein binding;Component,GO:0005938,cell cortex;Function,GO:0008270,zinc ion binding;Process,GO:0008284,positive regulation of cell population proliferation;Process,GO:0030097,hemopoiesis
ENSG00000090006_LTBP4	4.86899763666183	-0.304659	9.04584089445801e-07	4.01454286110892e-05	32.05	32.9	31.371	25.686	25.655	26.635	protein_coding	9606	8425	LTBP4	-	ARCL1C|LTBP-4|LTBP4L|LTBP4S	MIM:604710|HGNC:HGNC:6717|Ensembl:ENSG00000090006|AllianceGenome:HGNC:6717	19	19q13.2	latent transforming growth factor beta binding protein 4	protein-coding	LTBP4	latent transforming growth factor beta binding protein 4	O	latent-transforming growth factor beta-binding protein 4|latent transforming growth factor-beta binding protein 4L	20220513	-	Component,GO:0001527,microfibril;Process,GO:0001558,regulation of cell growth;Function,GO:0005024,transforming growth factor beta receptor activity;Function,GO:0005178,integrin binding;Function,GO:0005201,extracellular matrix structural constituent;Function,GO:0005509,calcium ion binding;Function,GO:0005515,protein binding;Function,GO:0005539,glycosaminoglycan binding;Component,GO:0005576,extrace…
ENSG00000132507_EIF5A	9.3846984945304	0.109175373044128	9.04717974690072e-07	4.01454286110892e-05	657.029	631.833	640.592	692.643	693.351	695.073	protein_coding	9606	143244	EIF5AL1	-	EIF5A|EIF5AP1|bA342M3.3|eIF-4D|eIF-5A|eIF-5A-1|eIF-5A1	HGNC:HGNC:17419|Ensembl:ENSG00000253626|AllianceGenome:HGNC:17419	10	10q22.3	eukaryotic translation initiation factor 5A like 1	protein-coding	EIF5AL1	eukaryotic translation initiation factor 5A like 1	O	eukaryotic translation initiation factor 5A-1-like|Eukaryotic translation initiation factor 5A-1|Rev-binding factor|eukaryotic translation initiation factor 5A pseudogene 1	20220522	-	Function,GO:0003723,RNA binding;Function,GO:0003746,translation elongation factor activity;Component,GO:0005643,nuclear pore;Component,GO:0005789,endoplasmic reticulum membrane;Process,GO:0006414,translational elongation;Process,GO:0015031,protein transport;Function,GO:0043022,ribosome binding;Process,GO:0045901,positive regulation of translational elongation;Process,GO:0045905,positive regulatio…
ENSG00000174231_PRPF8	9.47321623680289	-0.107734	9.21602558567441e-07	4.07656500827528e-05	751.223	737.176	722.939	691.917	679.109	681.29	protein_coding	9606	10594	PRPF8	-	HPRP8|PRP8|PRPC8|RP13|SNRNP220	MIM:607300|HGNC:HGNC:17340|Ensembl:ENSG00000174231|AllianceGenome:HGNC:17340	17	17p13.3	pre-mRNA processing factor 8	protein-coding	PRPF8	pre-mRNA processing factor 8	O	pre-mRNA-processing-splicing factor 8|220 kDa U5 snRNP-specific protein|PRP8 homolog|PRP8 pre-mRNA processing factor 8 homolog|U5 snRNP-specific protein (220 kD), ortholog of S. cerevisiae Prp8p|apoptosis-regulated protein 1|apoptosis-regulated protein 2|p220|precursor mRNA processing protein|splicing factor Prp8	20220605	-	Process,GO:0000244,spliceosomal tri-snRNP complex assembly;Process,GO:0000244,spliceosomal tri-snRNP complex assembly;Process,GO:0000375,RNA splicing, via transesterification reactions;Process,GO:0000398,mRNA splicing, via spliceosome;Process,GO:0000398,mRNA splicing, via spliceosome;Function,GO:0003723,RNA binding;Function,GO:0005515,protein binding;Component,GO:0005634,nucleus;Component,GO:0005…
ENSG00000115306_SPTBN1	8.63338667585588	-0.15996	9.58541521861798e-07	4.22662554073777e-05	407.196	428.791	420.714	384.358	376.952	363.626	protein_coding	9606	6711	SPTBN1	-	DDISBA|ELF|HEL102|SPTB2|betaSpII	MIM:182790|HGNC:HGNC:11275|Ensembl:ENSG00000115306|AllianceGenome:HGNC:11275	2	2p16.2	spectrin beta, non-erythrocytic 1	protein-coding	SPTBN1	spectrin beta, non-erythrocytic 1	O	spectrin beta chain, non-erythrocytic 1|beta-G spectrin|beta-II spectrin|beta-fodrin|beta-spectrin 2|beta-spectrin II|beta-spectrin non-erythrocytic 1|embryonic liver beta-fodrin|epididymis luminal protein 102|fodrin beta chain|spectrin beta chain, brain 1|spectrin, non-erythroid beta chain 1	20220611	-	Process,GO:0000281,mitotic cytokinesis;Function,GO:0003723,RNA binding;Function,GO:0003779,actin binding;Function,GO:0005200,structural constituent of cytoskeleton;Function,GO:0005515,protein binding;Function,GO:0005516,calmodulin binding;Function,GO:0005543,phospholipid binding;Component,GO:0005730,nucleolus;Component,GO:0005737,cytoplasm;Component,GO:0005829,cytosol;Component,GO:0005829,cytosol…
ENSG00000084623_EIF3I	7.36815075606782	0.168811795730163	9.88099949173189e-07	4.34330328755688e-05	157.922	155.125	153.545	175.859	172.214	176.442	protein_coding	9606	8668	EIF3I	-	EIF3S2|PRO2242|TRIP-1|TRIP1|eIF3-beta|eIF3-p36	MIM:603911|HGNC:HGNC:3272|Ensembl:ENSG00000084623|AllianceGenome:HGNC:3272	1	1p35.2	eukaryotic translation initiation factor 3 subunit I	protein-coding	EIF3I	eukaryotic translation initiation factor 3 subunit I	O	eukaryotic translation initiation factor 3 subunit I|TGF-beta receptor-interacting protein 1|TGFbeta receptor-interacting protein 1|eukaryotic translation initiation factor 3 subunit 2|eukaryotic translation initiation factor 3, subunit 2 (beta, 36kD)|eukaryotic translation initiation factor 3, subunit 2 beta, 36kDa|predicted protein of HQ2242	20220605	-	Process,GO:0001732,formation of cytoplasmic translation initiation complex;Process,GO:0002183,cytoplasmic translational initiation;Function,GO:0003723,RNA binding;Function,GO:0003743,translation initiation factor activity;Function,GO:0003743,translation initiation factor activity;Function,GO:0003743,translation initiation factor activity;Function,GO:0003743,translation initiation factor activity;…
ENSG00000181634_TNFSF15	3.73544702182317	0.529182529623577	1.03965849195992e-06	4.55565355445687e-05	12.438	9.738	10.488	15.827	15.858	15.452	protein_coding	9606	9966	TNFSF15	-	TL1|TL1A|TNLG1B|VEGI|VEGI192A	MIM:604052|HGNC:HGNC:11931|Ensembl:ENSG00000181634|AllianceGenome:HGNC:11931	9	9q32	TNF superfamily member 15	protein-coding	TNFSF15	TNF superfamily member 15	O	tumor necrosis factor ligand superfamily member 15|TNF ligand-related molecule 1|TNF superfamily ligand TL1A|tumor necrosis factor (ligand) superfamily, member 15|tumor necrosis factor ligand 1B|tumor necrosis factor superfamily member 15|vascular endothelial cell growth inhibitor|vascular endothelial growth inhibitor-192A	20220513	-	Function,GO:0005102,signaling receptor binding;Function,GO:0005125,cytokine activity;Function,GO:0005164,tumor necrosis factor receptor binding;Function,GO:0005515,protein binding;Component,GO:0005615,extracellular space;Component,GO:0005886,plasma membrane;Component,GO:0005886,plasma membrane;Component,GO:0005887,integral component of plasma membrane;Process,GO:0006915,apoptotic process;Process,…
ENSG00000010404_IDS	5.84050757620462	-0.244935	1.04942341965401e-06	4.58411688174096e-05	58.603	64.571	62.694	54.019	52.169	50.72	protein_coding	9606	3423	IDS	-	ID2S|MPS2|SIDS	MIM:300823|HGNC:HGNC:5389|Ensembl:ENSG00000010404|AllianceGenome:HGNC:5389	X	Xq28	iduronate 2-sulfatase	protein-coding	IDS	iduronate 2-sulfatase	O	iduronate 2-sulfatase|alpha-L-iduronate sulfate sulfatase|iduronate 2-sulfatase 14 kDa chain|iduronate 2-sulfatase 42 kDa chain|idursulfase	20220522	-	Function,GO:0004423,iduronate-2-sulfatase activity;Function,GO:0004423,iduronate-2-sulfatase activity;Function,GO:0005509,calcium ion binding;Function,GO:0005515,protein binding;Component,GO:0005737,cytoplasm;Component,GO:0005764,lysosome;Process,GO:0006027,glycosaminoglycan catabolic process;Function,GO:0008484,sulfuric ester hydrolase activity;Component,GO:0043202,lysosomal lumen
ENSG00000149218_ENDOD1	5.45327364687102	-0.253875	1.09926548070285e-06	4.78692564298614e-05	49.286	46.369	46.772	40.735	38.736	39.978	protein_coding	9606	23052	ENDOD1	-	-	MIM:619568|HGNC:HGNC:29129|Ensembl:ENSG00000149218|AllianceGenome:HGNC:29129	11	11q21	endonuclease domain containing 1	protein-coding	ENDOD1	endonuclease domain containing 1	O	endonuclease domain-containing 1 protein	20220605	-	Function,GO:0003676,nucleic acid binding;Function,GO:0004519,endonuclease activity;Function,GO:0005515,protein binding;Component,GO:0005576,extracellular region;Component,GO:0005829,cytosol;Component,GO:0016020,membrane;Process,GO:0045087,innate immune response;Function,GO:0046872,metal ion binding;Component,GO:0070062,extracellular exosome;Process,GO:0090305,nucleic acid phosphodiester bond hydr…
ENSG00000166897_ELFN2	4.31744517347126	-0.480887	1.10703581471177e-06	4.80583783092519e-05	24.783	19.977	24.331	15.36	17.726	16.384	protein_coding	9606	114794	ELFN2	-	LRRC62|PPP1R29	HGNC:HGNC:29396|Ensembl:ENSG00000166897|Ensembl:ENSG00000243902|AllianceGenome:HGNC:29396	22	22q13.1	extracellular leucine rich repeat and fibronectin type III domain containing 2	protein-coding	ELFN2	extracellular leucine rich repeat and fibronectin type III domain containing 2	O	protein phosphatase 1 regulatory subunit 29|dJ63G5.3 (putative Leucine rich protein)|leucine-rich repeat and fibronectin type-III domain-containing protein 6|leucine-rich repeat-containing protein 62	20220522	-	Function,GO:0004864,protein phosphatase inhibitor activity;Component,GO:0005615,extracellular space;Component,GO:0005615,extracellular space;Component,GO:0016021,integral component of membrane;Component,GO:0031012,extracellular matrix;Process,GO:0043086,negative regulation of catalytic activity
ENSG00000169155_ZBTB43	4.56518120224844	-0.343937	1.11482556585739e-06	4.82471731001616e-05	26.041	26.666	26.174	20.756	19.595	21.779	protein_coding	9606	23099	ZBTB43	-	ZBTB22B|ZNF-X|ZNF297B	MIM:618676|HGNC:HGNC:17908|Ensembl:ENSG00000169155|AllianceGenome:HGNC:17908	9	9q33.3	zinc finger and BTB domain containing 43	protein-coding	ZBTB43	zinc finger and BTB domain containing 43	O	zinc finger and BTB domain-containing protein 43|zinc finger and BTB domain-containing protein 22B|zinc finger protein 297B	20220513	-	Component,GO:0000785,chromatin;Function,GO:0000977,RNA polymerase II transcription regulatory region sequence-specific DNA binding;Function,GO:0000981,DNA-binding transcription factor activity, RNA polymerase II-specific;Function,GO:0001025,RNA polymerase III general transcription initiation factor binding;Function,GO:0005515,protein binding;Component,GO:0005634,nucleus;Process,GO:0006357,regulat…
ENSG00000165072_MAMDC2	5.62676639557078	-0.252744	1.14547528497044e-06	4.94210906026322e-05	53.293	50.965	56.41	44.471	44.947	45.374	protein_coding	9606	256691	MAMDC2	-	-	MIM:612879|HGNC:HGNC:23673|Ensembl:ENSG00000165072|AllianceGenome:HGNC:23673	9	9q21.12	MAM domain containing 2	protein-coding	MAMDC2	MAM domain containing 2	O	MAM domain-containing protein 2|MAM domain-containing proteoglycan|mamcan	20220513	-	Function,GO:0005515,protein binding;Component,GO:0005576,extracellular region;Component,GO:0005783,endoplasmic reticulum;Component,GO:0016020,membrane
ENSG00000154319_FAM167A	7.23374670835661	-0.175727	1.15990342814613e-06	4.97375103041743e-05	161.462	159.903	157.089	138.342	145.094	140.143	protein_coding	9606	83648	FAM167A	-	C8orf13|D8S265|DIORA-1	MIM:610085|HGNC:HGNC:15549|Ensembl:ENSG00000154319|AllianceGenome:HGNC:15549	8	8p23.1	family with sequence similarity 167 member A	protein-coding	FAM167A	family with sequence similarity 167 member A	O	protein FAM167A|disordered autoimmunity 1	20220513	-	Function,GO:0005515,protein binding
ENSG00000197555_SIPA1L1	6.34313115646101	-0.218619	1.15954852516788e-06	4.97375103041743e-05	91.725	82.227	87.497	73.426	75.552	75.639	protein_coding	9606	26037	SIPA1L1	-	E6TP1|SPAR1	MIM:617504|HGNC:HGNC:20284|Ensembl:ENSG00000197555|AllianceGenome:HGNC:20284	14	14q24.2	signal induced proliferation associated 1 like 1	protein-coding	SIPA1L1	signal induced proliferation associated 1 like 1	O	signal-induced proliferation-associated 1-like protein 1|SIPA1-like protein 1|high-risk human papilloma viruses E6 oncoproteins targeted protein 1|spine-associated RapGAP 1	20220605	-	Function,GO:0003674,molecular_function;Function,GO:0005096,GTPase activator activity;Function,GO:0005515,protein binding;Component,GO:0005737,cytoplasm;Component,GO:0005886,plasma membrane;Process,GO:0008150,biological_process;Component,GO:0014069,postsynaptic density;Component,GO:0015629,actin cytoskeleton;Process,GO:0031532,actin cytoskeleton reorganization;Process,GO:0043087,regulation of GTPa…
ENSG00000100650_SRSF5	7.55338228590298	-0.175094	1.1657127384043e-06	4.9834219566784e-05	199.056	195.534	202.585	171.396	176.658	180.758	protein_coding	9606	6430	SRSF5	-	HRS|SFRS5|SRP40	MIM:600914|HGNC:HGNC:10787|Ensembl:ENSG00000100650|AllianceGenome:HGNC:10787	14	14q24.1	serine and arginine rich splicing factor 5	protein-coding	SRSF5	serine and arginine rich splicing factor 5	O	serine/arginine-rich splicing factor 5|SR splicing factor 5|delayed-early protein HRS|pre-mRNA-splicing factor SRP40|splicing factor, arginine/serine-rich 5	20220522	-	Process,GO:0000398,mRNA splicing, via spliceosome;Function,GO:0003723,RNA binding;Function,GO:0003723,RNA binding;Function,GO:0003729,mRNA binding;Function,GO:0005515,protein binding;Component,GO:0005654,nucleoplasm;Component,GO:0005654,nucleoplasm;Component,GO:0005730,nucleolus;Component,GO:0005829,cytosol;Process,GO:0006376,mRNA splice site selection;Process,GO:0006397,mRNA processing;Component…
ENSG00000148926_ADM	5.7555112759199	0.285137880923894	1.18037084482004e-06	5.03074771612966e-05	47.33	48.963	49.796	62.529	53.634	61.855	protein_coding	9606	133	ADM	-	AM|PAMP	MIM:103275|HGNC:HGNC:259|Ensembl:ENSG00000148926|AllianceGenome:HGNC:259	11	11p15.4	adrenomedullin	protein-coding	ADM	adrenomedullin	O	pro-adrenomedullin|preproadrenomedullin|proadrenomedullin N-20 terminal peptide	20220522	-	Process,GO:0001570,vasculogenesis;Process,GO:0001666,response to hypoxia;Process,GO:0001843,neural tube closure;Process,GO:0002026,regulation of the force of heart contraction;Process,GO:0002031,G protein-coupled receptor internalization;Process,GO:0003073,regulation of systemic arterial blood pressure;Process,GO:0003073,regulation of systemic arterial blood pressure;Function,GO:0005102,signaling…
ENSG00000110427_KIAA1549L	7.68671174312344	-0.16288	1.30288001234062e-06	5.53605561607279e-05	219.367	218.286	214.727	196.927	195.799	190.078	protein_coding	9606	25758	KIAA1549L	-	C11orf41|C11orf69|G2	MIM:612297|HGNC:HGNC:24836|Ensembl:ENSG00000110427|AllianceGenome:HGNC:24836	11	11p13	KIAA1549 like	protein-coding	KIAA1549L	KIAA1549 like	O	UPF0606 protein KIAA1549L|UPF0606 protein C11orf41|uncharacterized protein C11orf69	20220513	-	Component,GO:0016021,integral component of membrane
ENSG00000172164_SNTB1	2.55015812259785	-0.881663	1.33787714399483e-06	5.66758710365421e-05	6.429	9.283	6.425	4.151	4.192	3.679	protein_coding	9606	6641	SNTB1	-	59-DAP|A1B|BSYN2|DAPA1B|SNT2|SNT2B1|TIP-43	MIM:600026|HGNC:HGNC:11168|Ensembl:ENSG00000172164|AllianceGenome:HGNC:11168	8	8q24.12	syntrophin beta 1	protein-coding	SNTB1	syntrophin beta 1	O	beta-1-syntrophin|59 kDa dystrophin-associated protein A1 basic component 1|dystrophin-associated protein A1, 59kD, basic component 1|syntrophin, beta 1 (dystrophin-associated protein A1, 59kDa, basic component 1)|syntrophin-2|tax interaction protein 43	20220513	-	Function,GO:0003779,actin binding;Function,GO:0005198,structural molecule activity;Function,GO:0005515,protein binding;Function,GO:0005516,calmodulin binding;Component,GO:0005622,intracellular anatomical structure;Component,GO:0005737,cytoplasm;Component,GO:0005856,cytoskeleton;Component,GO:0005925,focal adhesion;Process,GO:0006936,muscle contraction;Component,GO:0016010,dystrophin-associated gly…
ENSG00000167470_MIDN	5.34827165473326	-0.314109	1.40225497766512e-06	5.92241545084949e-05	45.886	42.092	46.914	35.494	33.786	39.144	protein_coding	9606	90007	MIDN	-	Stx	MIM:606700|HGNC:HGNC:16298|Ensembl:ENSG00000167470|AllianceGenome:HGNC:16298	19	19p13.3	midnolin	protein-coding	MIDN	midnolin	O	midnolin|midbrain nucleolar protein|stuxnet homolog	20220513	-	Function,GO:0003674,molecular_function;Function,GO:0005515,protein binding;Component,GO:0005634,nucleus;Component,GO:0005634,nucleus;Component,GO:0005730,nucleolus;Component,GO:0005737,cytoplasm;Component,GO:0005829,cytosol;Process,GO:0008150,biological_process;Function,GO:0019900,kinase binding;Process,GO:0033132,negative regulation of glucokinase activity;Process,GO:0046676,negative regulation …
ENSG00000119900_OGFRL1	7.03034835808003	0.193341050830931	1.45677289212078e-06	6.1341950430383e-05	115.017	123.682	127.183	140.158	141.407	136.807	protein_coding	9606	79627	OGFRL1	-	dJ331H24.1	HGNC:HGNC:21378|Ensembl:ENSG00000119900|AllianceGenome:HGNC:21378	6	6q13	opioid growth factor receptor like 1	protein-coding	OGFRL1	opioid growth factor receptor like 1	O	opioid growth factor receptor-like protein 1	20220513	-	Component,GO:0016020,membrane;Function,GO:0140625,opioid growth factor receptor activity
ENSG00000205923_CEMP1	0.497281944361565	2.24532	1.59358616415903e-06	6.69019915983172e-05	0.326	0.592	0.472	1.505	1.717	3.434	protein_coding	9606	752014	CEMP1	-	CP-23|CP23	MIM:611113|HGNC:HGNC:32553|Ensembl:ENSG00000205923|AllianceGenome:HGNC:32553	16	16p13.3	cementum protein 1	protein-coding	CEMP1	cementum protein 1	O	cementoblastoma-derived protein 1|cementum protein 23	20220513	-	Function,GO:0005515,protein binding;Component,GO:0005634,nucleus;Component,GO:0005654,nucleoplasm;Component,GO:0005737,cytoplasm;Process,GO:0008283,cell population proliferation;Process,GO:0030154,cell differentiation;Process,GO:0031214,biomineral tissue development;Process,GO:0042476,odontogenesis;Function,GO:0046848,hydroxyapatite binding
ENSG00000104419_NDRG1	6.40438738498142	-0.237901	1.70825078451281e-06	7.15017686580256e-05	89.629	99.018	85.702	77.525	77.825	77.356	protein_coding	9606	10397	NDRG1	-	CAP43|CMT4D|DRG-1|DRG1|GC4|HMSNL|NDR1|NMSL|PROXY1|RIT42|RTP|TARG1|TDD5	MIM:605262|HGNC:HGNC:7679|Ensembl:ENSG00000104419|AllianceGenome:HGNC:7679	8	8q24.22	N-myc downstream regulated 1	protein-coding	NDRG1	N-myc downstream regulated 1	O	protein NDRG1|N-myc downstream-regulated gene 1 protein|differentiation-related gene 1 protein|nickel-specific induction protein Cap43|protein regulated by oxygen-1|reducing agents and tunicamycin-responsive protein	20220515	-	Function,GO:0005515,protein binding;Component,GO:0005634,nucleus;Component,GO:0005737,cytoplasm;Component,GO:0005737,cytoplasm;Component,GO:0005813,centrosome;Component,GO:0005829,cytosol;Component,GO:0005829,cytosol;Component,GO:0005874,microtubule;Component,GO:0005886,plasma membrane;Component,GO:0005912,adherens junction;Process,GO:0007165,signal transduction;Function,GO:0008017,microtubule bi…
ENSG00000089009_RPL6	10.1959599956508	0.0815701432041255	1.76118081096193e-06	7.34978492003218e-05	1144.91	1114.5	1160.1	1191.11	1199.13	1227.78	protein_coding	9606	6128	RPL6	-	L6|SHUJUN-2|TAXREB107|TXREB1	MIM:603703|HGNC:HGNC:10362|Ensembl:ENSG00000089009|AllianceGenome:HGNC:10362	12	12q24.13	ribosomal protein L6	protein-coding	RPL6	ribosomal protein L6	O	60S ribosomal protein L6|DNA-binding protein TAXREB107|large ribosomal subunit protein eL6|neoplasm-related protein C140|tax-responsive enhancer element-binding protein 107	20220605	-	Process,GO:0000027,ribosomal large subunit assembly;Process,GO:0002181,cytoplasmic translation;Process,GO:0002181,cytoplasmic translation;Process,GO:0002181,cytoplasmic translation;Function,GO:0003677,DNA binding;Function,GO:0003723,RNA binding;Function,GO:0003723,RNA binding;Function,GO:0003735,structural constituent of ribosome;Function,GO:0003735,structural constituent of ribosome;Function,GO:…
ENSG00000188549_C15orf52	7.2401700394157	-0.175017	1.78720208426832e-06	7.43624558623452e-05	156.571	164.59	159.309	139.483	142.013	144.067	protein_coding	9606	388115	CCDC9B	-	C15orf52	HGNC:HGNC:33488|Ensembl:ENSG00000188549|AllianceGenome:HGNC:33488	15	15q15.1	coiled-coil domain containing 9B	protein-coding	CCDC9B	coiled-coil domain containing 9B	O	coiled-coil domain-containing protein 9B|uncharacterized protein C15orf52	20220605	-	Function,GO:0003723,RNA binding
ENSG00000134324_LPIN1	6.59848591834017	0.246305690147717	1.80907753428562e-06	7.50499561708666e-05	88.977	89.144	87.828	110.165	110.399	95.015	protein_coding	9606	23175	LPIN1	-	PAP1	MIM:605518|HGNC:HGNC:13345|Ensembl:ENSG00000134324|AllianceGenome:HGNC:13345	2	2p25.1	lipin 1	protein-coding	LPIN1	lipin 1	O	phosphatidate phosphatase LPIN1	20220522	-	Function,GO:0003713,transcription coactivator activity;Function,GO:0005515,protein binding;Component,GO:0005634,nucleus;Component,GO:0005634,nucleus;Component,GO:0005635,nuclear envelope;Component,GO:0005654,nucleoplasm;Component,GO:0005737,cytoplasm;Component,GO:0005741,mitochondrial outer membrane;Component,GO:0005783,endoplasmic reticulum;Component,GO:0005789,endoplasmic reticulum membrane;Com…
ENSG00000102287_GABRE	2.79560893167174	-0.734796	1.8347208890589e-06	7.58892516412502e-05	8.478	9.192	7.748	4.982	4.242	6.033	protein_coding	9606	2564	GABRE	-	-	MIM:300093|HGNC:HGNC:4085|Ensembl:ENSG00000102287|AllianceGenome:HGNC:4085	X	Xq28	gamma-aminobutyric acid type A receptor subunit epsilon	protein-coding	GABRE	gamma-aminobutyric acid type A receptor subunit epsilon	O	gamma-aminobutyric acid receptor subunit epsilon|GABA(A) receptor subunit epsilon|GABA(A) receptor, epsilon|gamma-aminobutyric acid (GABA) A receptor, epsilon|gamma-aminobutyric acid type A receptor epsilon subunit	20220522	-	Function,GO:0004890,GABA-A receptor activity;Function,GO:0005231,excitatory extracellular ligand-gated ion channel activity;Function,GO:0005237,inhibitory extracellular ligand-gated ion channel activity;Function,GO:0005254,chloride channel activity;Component,GO:0005887,integral component of plasma membrane;Process,GO:0007165,signal transduction;Process,GO:0007214,gamma-aminobutyric acid signaling…
ENSG00000171223_JUNB	5.25257373116871	-0.253209	1.87392329349648e-06	7.72828012394344e-05	40.948	41.318	41.575	35.649	34.14	34.141	protein_coding	9606	10535	RNASEH2A	-	AGS4|JUNB|RNASEHI|RNHIA|RNHL|THSD8	MIM:606034|HGNC:HGNC:18518|Ensembl:ENSG00000104889|AllianceGenome:HGNC:18518	19	19p13.13	ribonuclease H2 subunit A	protein-coding	RNASEH2A	ribonuclease H2 subunit A	O	ribonuclease H2 subunit A|RNase H(35)|RNase H2 subunit A|RNase HI large subunit|aicardi-Goutieres syndrome 4 protein|ribonuclease H2, large subunit|ribonuclease HI large subunit|ribonuclease HI subunit A	20220612	-	Function,GO:0003723,RNA binding;Function,GO:0004523,RNA-DNA hybrid ribonuclease activity;Function,GO:0004523,RNA-DNA hybrid ribonuclease activity;Function,GO:0004540,ribonuclease activity;Component,GO:0005654,nucleoplasm;Component,GO:0005829,cytosol;Process,GO:0006260,DNA replication;Process,GO:0006298,mismatch repair;Process,GO:0006298,mismatch repair;Process,GO:0006298,mismatch repair;Process,G…
ENSG00000062716_VMP1	7.91463588567202	-0.162084	1.91665645681579e-06	7.8813363159739e-05	247.364	260.605	255.972	224.844	229.03	228.879	protein_coding	9606	81671	VMP1	-	EPG3|TANGO5|TMEM49	MIM:611753|HGNC:HGNC:29559|Ensembl:ENSG00000062716|AllianceGenome:HGNC:29559	17	17q23.1	vacuole membrane protein 1	protein-coding	VMP1	vacuole membrane protein 1	O	vacuole membrane protein 1|ectopic P-granules autophagy protein 3 homolog|transmembrane protein 49|transport and golgi organization 5 homolog	20220605	-	Process,GO:0000045,autophagosome assembly;Process,GO:0000045,autophagosome assembly;Component,GO:0000407,phagophore assembly site;Component,GO:0000421,autophagosome membrane;Function,GO:0005515,protein binding;Component,GO:0005730,nucleolus;Component,GO:0005783,endoplasmic reticulum;Component,GO:0005783,endoplasmic reticulum;Component,GO:0005789,endoplasmic reticulum membrane;Component,GO:0005886…
ENSG00000164283_ESM1	9.00959037356271	0.120245832048756	1.96053426235768e-06	8.03819047566649e-05	483.455	498.003	500.275	535.361	541.338	533.838	protein_coding	9606	11082	ESM1	-	endocan	MIM:601521|HGNC:HGNC:3466|Ensembl:ENSG00000164283|AllianceGenome:HGNC:3466	5	5q11.2	endothelial cell specific molecule 1	protein-coding	ESM1	endothelial cell specific molecule 1	O	endothelial cell-specific molecule 1|ESM-1	20220515	-	Process,GO:0001525,angiogenesis;Process,GO:0001525,angiogenesis;Process,GO:0002040,sprouting angiogenesis;Function,GO:0005171,hepatocyte growth factor receptor binding;Function,GO:0005171,hepatocyte growth factor receptor binding;Function,GO:0005178,integrin binding;Function,GO:0005178,integrin binding;Function,GO:0005515,protein binding;Component,GO:0005576,extracellular region;Process,GO:000828…
ENSG00000065809_FAM107B	5.17530632371126	-0.266354	2.00682664885204e-06	8.20400095341205e-05	40.342	39.271	38.221	31.705	33.382	32.865	protein_coding	9606	83641	FAM107B	-	C10orf45|HITS	HGNC:HGNC:23726|Ensembl:ENSG00000065809|AllianceGenome:HGNC:23726	10	10p13	family with sequence similarity 107 member B	protein-coding	FAM107B	family with sequence similarity 107 member B	O	protein FAM107B|FAM107B/CDNF fusion|heat shock-inducible tumor small protein	20220513	-	-
ENSG00000095383_TBC1D2	6.41901492145392	-0.229149	2.03454866655286e-06	8.29315157046632e-05	86.181	98.017	92.222	81.313	77.825	76.767	protein_coding	9606	55357	TBC1D2	-	PARIS-1|PARIS1|TBC1D2A	MIM:609871|HGNC:HGNC:18026|Ensembl:ENSG00000095383|AllianceGenome:HGNC:18026	9	9q22.33	TBC1 domain family member 2	protein-coding	TBC1D2	TBC1 domain family member 2	O	TBC1 domain family member 2A|TBC1 domain family, member 2A|armus|prostate antigen recognized and identified by SEREX 1	20220522	-	Function,GO:0005096,GTPase activator activity;Function,GO:0005096,GTPase activator activity;Function,GO:0005515,protein binding;Component,GO:0005654,nucleoplasm;Component,GO:0005829,cytosol;Component,GO:0005886,plasma membrane;Component,GO:0030054,cell junction;Component,GO:0031410,cytoplasmic vesicle;Process,GO:0043547,positive regulation of GTPase activity;Function,GO:0045296,cadherin binding;C…
ENSG00000157240_FZD1	4.79581296384552	0.317445218424176	2.05774861084152e-06	8.36340609310717e-05	25.342	23.071	25.748	30.979	30.251	31.148	protein_coding	9606	8321	FZD1	-	-	MIM:603408|HGNC:HGNC:4038|Ensembl:ENSG00000157240|AllianceGenome:HGNC:4038	7	7q21.13	frizzled class receptor 1	protein-coding	FZD1	frizzled class receptor 1	O	frizzled-1|Wnt receptor|frizzled 1, seven transmembrane spanning receptor|frizzled family receptor 1|frizzled homolog 1|frizzled, Drosophila, homolog of, 1|fz-1|fzE1|hFz1	20220522	-	Process,GO:0001934,positive regulation of protein phosphorylation;Process,GO:0003149,membranous septum morphogenesis;Process,GO:0003150,muscular septum morphogenesis;Process,GO:0003151,outflow tract morphogenesis;Function,GO:0004930,G protein-coupled receptor activity;Function,GO:0005102,signaling receptor binding;Function,GO:0005109,frizzled binding;Function,GO:0005515,protein binding;Component,…
ENSG00000257017_HP	0.196904954739868	4.98263101198292	2.09348258898509e-06	8.48404996033207e-05	0.047	0.046	0.094	3.01	3.384	0.049	protein_coding	9606	10395	DLC1	-	ARHGAP7|HP|STARD12|p122-RhoGAP	MIM:604258|HGNC:HGNC:2897|Ensembl:ENSG00000164741|AllianceGenome:HGNC:2897	8	8p22	DLC1 Rho GTPase activating protein	protein-coding	DLC1	DLC1 Rho GTPase activating protein	O	rho GTPase-activating protein 7|Rho-GTPase-activating protein 7|START domain-containing protein 12|StAR-related lipid transfer (START) domain containing 12|deleted in liver cancer 1 protein|epididymis secretory sperm binding protein|rho-type GTPase-activating protein 7	20220619	-	Process,GO:0001843,neural tube closure;Process,GO:0003007,heart morphogenesis;Function,GO:0005096,GTPase activator activity;Function,GO:0005096,GTPase activator activity;Function,GO:0005096,GTPase activator activity;Function,GO:0005096,GTPase activator activity;Function,GO:0005096,GTPase activator activity;Function,GO:0005515,protein binding;Component,GO:0005634,nucleus;Component,GO:0005737,cytop…
ENSG00000206560_ANKRD28	6.89465773043774	-0.163315	2.11374959144031e-06	8.541497628581e-05	127.688	125.229	123.687	113.901	113.277	109.191	protein_coding	9606	23243	ANKRD28	-	CFAP79|FAP79|PITK|PPP1R65	MIM:611122|HGNC:HGNC:29024|Ensembl:ENSG00000206560|AllianceGenome:HGNC:29024	3	3p25.1	ankyrin repeat domain 28	protein-coding	ANKRD28	ankyrin repeat domain 28	O	serine/threonine-protein phosphatase 6 regulatory ankyrin repeat subunit A|PP6-ARS-A|ankyrin repeat domain-containing protein 28|phosphatase interactor targeting K protein|phosphatase interactor targeting protein hnRNP K|protein phosphatase 1, regulatory subunit 65|protein phosphatase 6 ankyrin repeat subunit A|serine/threonine-protein phosphatase 6 regulatory subunit ARS-A	20220513	-	Function,GO:0005515,protein binding;Component,GO:0005654,nucleoplasm;Component,GO:0005829,cytosol
ENSG00000164308_ERAP2	6.89090839014948	-0.186908	2.16969432459707e-06	8.74237178721268e-05	121.679	126.549	130.301	108.66	115.702	108.161	protein_coding	9606	64167	ERAP2	-	L-RAP|LRAP	MIM:609497|HGNC:HGNC:29499|Ensembl:ENSG00000164308|AllianceGenome:HGNC:29499	5	5q15	endoplasmic reticulum aminopeptidase 2	protein-coding	ERAP2	endoplasmic reticulum aminopeptidase 2	O	endoplasmic reticulum aminopeptidase 2|leukocyte-derived arginine aminopeptidase	20220513	-	Process,GO:0002250,adaptive immune response;Process,GO:0002474,antigen processing and presentation of peptide antigen via MHC class I;Function,GO:0004175,endopeptidase activity;Function,GO:0004177,aminopeptidase activity;Component,GO:0005737,cytoplasm;Component,GO:0005788,endoplasmic reticulum lumen;Component,GO:0005788,endoplasmic reticulum lumen;Component,GO:0005789,endoplasmic reticulum membra…
ENSG00000172115_CYCS	7.58447510276266	0.156266343480649	2.18278129953957e-06	8.76990240176042e-05	181.773	179.744	183.073	200.767	204.738	201.36	protein_coding	9606	54205	CYCS	-	CYC|HCS|THC4	MIM:123970|HGNC:HGNC:19986|Ensembl:ENSG00000172115|AllianceGenome:HGNC:19986	7	7p15.3	cytochrome c, somatic	protein-coding	CYCS	cytochrome c, somatic	O	cytochrome c	20220513	-	Function,GO:0005515,protein binding;Component,GO:0005634,nucleus;Component,GO:0005634,nucleus;Component,GO:0005739,mitochondrion;Component,GO:0005739,mitochondrion;Component,GO:0005743,mitochondrial inner membrane;Component,GO:0005758,mitochondrial intermembrane space;Component,GO:0005758,mitochondrial intermembrane space;Component,GO:0005758,mitochondrial intermembrane space;Component,GO:0005829…
ENSG00000062582_MRPS24	6.29779125564177	0.184043767877409	2.23340982832938e-06	8.94767788938131e-05	72.812	73.172	74.93	82.247	85.501	83.193	protein_coding	9606	64951	MRPS24	-	HSPC335|MRP-S24|S24mt|bMRP-47|bMRP47	MIM:611986|HGNC:HGNC:14510|Ensembl:ENSG00000062582|AllianceGenome:HGNC:14510	7	7p13	mitochondrial ribosomal protein S24	protein-coding	MRPS24	mitochondrial ribosomal protein S24	O	28S ribosomal protein S24, mitochondrial|mitochondrial 28S ribosomal protein S24|mitochondrial small ribosomal subunit protein uS3m	20220605	-	Function,GO:0003723,RNA binding;Function,GO:0003735,structural constituent of ribosome;Component,GO:0005743,mitochondrial inner membrane;Component,GO:0005743,mitochondrial inner membrane;Component,GO:0005763,mitochondrial small ribosomal subunit;Component,GO:0005763,mitochondrial small ribosomal subunit;Component,GO:0005763,mitochondrial small ribosomal subunit;Process,GO:0008150,biological_proce…
ENSG00000067334_DNTTIP2	6.79965266346094	0.162741629232844	2.33134079948832e-06	9.31340760410973e-05	107.191	103.705	104.411	117.222	115.803	119.884	protein_coding	9606	30836	DNTTIP2	-	ERBP|FCF2|HSU15552|LPTS-RP2|TdIF2	MIM:611199|HGNC:HGNC:24013|Ensembl:ENSG00000067334|AllianceGenome:HGNC:24013	1	1p22.1	deoxynucleotidyltransferase terminal interacting protein 2	protein-coding	DNTTIP2	deoxynucleotidyltransferase terminal interacting protein 2	O	deoxynucleotidyltransferase terminal-interacting protein 2|LPTS-interacting protein 2|acidic 82 kDa protein mRNA|estrogen receptor binding protein|tdT-interacting factor 2	20220513	-	Function,GO:0003723,RNA binding;Function,GO:0005515,protein binding;Component,GO:0005654,nucleoplasm;Component,GO:0005694,chromosome;Component,GO:0005730,nucleolus;Component,GO:0005730,nucleolus;Process,GO:0006396,RNA processing
ENSG00000132963_POMP	6.92164131794856	0.171475225111653	2.51655675515858e-06	0.000100247610286459	113.294	117.493	111.214	128.638	124.893	131.657	protein_coding	9606	51371	POMP	-	C13orf12|HSPC014|PNAS-110|PRAAS2|UMP1	MIM:613386|HGNC:HGNC:20330|Ensembl:ENSG00000132963|AllianceGenome:HGNC:20330	13	13q12.3	proteasome maturation protein	protein-coding	POMP	proteasome maturation protein	O	proteasome maturation protein|2510048O06Rik|hUMP1|proteassemblin|protein UMP1 homolog|voltage-gated K channel beta subunit 4.1|voltage-gated potassium channel beta subunit 4.1	20220513	-	Function,GO:0005515,protein binding;Component,GO:0005634,nucleus;Component,GO:0005737,cytoplasm;Component,GO:0005783,endoplasmic reticulum;Component,GO:0005829,cytosol;Component,GO:0016020,membrane;Component,GO:0016607,nuclear speck;Process,GO:0043248,proteasome assembly;Process,GO:0043248,proteasome assembly
ENSG00000147065_MSN	10.4827902926599	-0.0718921	2.56639815817373e-06	0.000101943441852442	1475.1	1496.83	1427.45	1396.81	1378.02	1410.85	protein_coding	9606	4478	MSN	-	HEL70|IMD50	MIM:309845|HGNC:HGNC:7373|Ensembl:ENSG00000147065|AllianceGenome:HGNC:7373	X	Xq12	moesin	protein-coding	MSN	moesin	O	moesin|epididymis luminal protein 70|membrane-organizing extension spike protein	20220605	-	Process,GO:0001771,immunological synapse formation;Component,GO:0001931,uropod;Function,GO:0003725,double-stranded RNA binding;Function,GO:0003779,actin binding;Function,GO:0005102,signaling receptor binding;Function,GO:0005200,structural constituent of cytoskeleton;Function,GO:0005515,protein binding;Component,GO:0005615,extracellular space;Component,GO:0005634,nucleus;Component,GO:0005737,cytop…
ENSG00000237807_RP11-400K9.4	2.51482540056101	-0.693516	2.65301081572486e-06	0.000105086208073712	6.941	7.099	6.614	4.307	4.343	4.12	lincRNA	9606	100507516	LINC02984	-	-	HGNC:HGNC:56063|Ensembl:ENSG00000237807	8	8q11.23	long intergenic non-protein coding RNA 2984	ncRNA	LINC02984	long intergenic non-protein coding RNA 2984	O	-	20220513	-	-
ENSG00000251562_MALAT1	7.44060875616781	-0.225592	2.68536622931593e-06	0.000106068183852022	181.074	199.72	180.333	159.513	153.175	167.22	lincRNA	9606	378938	MALAT1	-	HCN|LINC00047|NCRNA00047|NEAT2|PRO2853	MIM:607924|HGNC:HGNC:29665|Ensembl:ENSG00000251562|AllianceGenome:HGNC:29665	11	11q13.1	metastasis associated lung adenocarcinoma transcript 1	ncRNA	MALAT1	metastasis associated lung adenocarcinoma transcript 1	O	hepcarcin|long intergenic non-protein coding RNA 47|metastasis associated lung adenocarcinoma transcript 1 (non-protein coding)|nuclear enriched abundant transcript 2|nuclear paraspeckle assembly transcript 2 (non-protein coding)	20220619	-	Component,GO:0005634,nucleus;Process,GO:0071456,cellular response to hypoxia;Process,GO:0110024,positive regulation of cardiac muscle myoblast proliferation;Process,GO:2000147,positive regulation of cell motility
ENSG00000115648_MLPH	5.15830922841905	0.373028814350362	2.72064025626728e-06	0.000106656096464184	35.358	28.986	29.008	37.362	41.261	42.234	protein_coding	9606	79083	MLPH	-	SLAC2-A	MIM:606526|HGNC:HGNC:29643|Ensembl:ENSG00000115648|AllianceGenome:HGNC:29643	2	2q37.3	melanophilin	protein-coding	MLPH	melanophilin	O	melanophilin|exophilin-3|slp homolog lacking C2 domains a|synaptotagmin-like protein 2a	20220605	-	Function,GO:0003779,actin binding;Function,GO:0005515,protein binding;Process,GO:0006886,intracellular protein transport;Function,GO:0017022,myosin binding;Function,GO:0017022,myosin binding;Component,GO:0030425,dendrite;Function,GO:0030674,protein-macromolecule adaptor activity;Component,GO:0030864,cortical actin cytoskeleton;Function,GO:0031267,small GTPase binding;Process,GO:0032402,melanosome…
ENSG00000165119_HNRNPK	9.78052828160888	0.086511787570973	2.71880133370866e-06	0.000106656096464184	859.206	839.425	860.658	913.596	894.2	909.58	protein_coding	9606	3190	HNRNPK	-	AUKS|CSBP|HNRPK|TUNP	MIM:600712|HGNC:HGNC:5044|Ensembl:ENSG00000165119|AllianceGenome:HGNC:5044	9	9q21.32	heterogeneous nuclear ribonucleoprotein K	protein-coding	HNRNPK	heterogeneous nuclear ribonucleoprotein K	O	heterogeneous nuclear ribonucleoprotein K|dC-stretch binding protein|transformation upregulated nuclear protein	20220605	-	Process,GO:0000398,mRNA splicing, via spliceosome;Component,GO:0000785,chromatin;Component,GO:0002102,podosome;Function,GO:0003677,DNA binding;Function,GO:0003723,RNA binding;Function,GO:0003729,mRNA binding;Function,GO:0005515,protein binding;Component,GO:0005634,nucleus;Component,GO:0005634,nucleus;Component,GO:0005654,nucleoplasm;Component,GO:0005654,nucleoplasm;Component,GO:0005737,cytoplasm;…
ENSG00000215012_C22orf29	4.49343301000916	-0.34298	2.72306964300227e-06	0.000106656096464184	25.389	26.029	23.575	19.926	19.797	19.425	protein_coding	9606	79680	RTL10	-	BOP|C22orf29	HGNC:HGNC:26112|Ensembl:ENSG00000215012|AllianceGenome:HGNC:26112	22	22q11.21	retrotransposon Gag like 10	protein-coding	RTL10	retrotransposon Gag like 10	O	protein Bop|BH3-only protein|retrotransposon Gag-like protein 10	20220513	-	Function,GO:0005515,protein binding;Component,GO:0005739,mitochondrion;Component,GO:0005739,mitochondrion;Process,GO:0051881,regulation of mitochondrial membrane potential;Process,GO:0097345,mitochondrial outer membrane permeabilization
ENSG00000137692_DCUN1D5	5.44277072068307	0.241861919922121	2.773383225887e-06	0.000108324177140355	39.876	38.77	40.867	48.674	46.26	46.404	protein_coding	9606	84259	DCUN1D5	-	DCNL5|SCCRO5	MIM:616522|HGNC:HGNC:28409|Ensembl:ENSG00000137692|AllianceGenome:HGNC:28409	11	11q22.3	defective in cullin neddylation 1 domain containing 5	protein-coding	DCUN1D5	defective in cullin neddylation 1 domain containing 5	O	DCN1-like protein 5|DCN1, defective in cullin neddylation 1, domain containing 5|DCUN1 domain-containing protein 5|defective in cullin neddylation protein 1-like protein 5|squamous cell carcinoma-related oncogene 5	20220513	-	Component,GO:0000151,ubiquitin ligase complex;Process,GO:0001558,regulation of cell growth;Function,GO:0005515,protein binding;Component,GO:0005634,nucleus;Component,GO:0005634,nucleus;Component,GO:0005737,cytoplasm;Component,GO:0005819,spindle;Process,GO:0006974,cellular response to DNA damage stimulus;Function,GO:0031624,ubiquitin conjugating enzyme binding;Function,GO:0032182,ubiquitin-like pr…
ENSG00000140157_NIPA2	6.13312317701765	0.20795560607832	2.7912180976891e-06	0.000108717944904991	65.172	62.933	67.277	74.516	72.875	78.19	protein_coding	9606	81614	NIPA2	-	SLC57A2	MIM:608146|HGNC:HGNC:17044|Ensembl:ENSG00000140157|AllianceGenome:HGNC:17044	15	15q11.2	NIPA magnesium transporter 2	protein-coding	NIPA2	NIPA magnesium transporter 2	O	magnesium transporter NIPA2|non imprinted in Prader-Willi/Angelman syndrome 2|non-imprinted in Prader-Willi/Angelman syndrome region protein 2	20220513	-	Component,GO:0005769,early endosome;Component,GO:0005886,plasma membrane;Function,GO:0015095,magnesium ion transmembrane transporter activity;Process,GO:0015693,magnesium ion transport;Component,GO:0016020,membrane;Component,GO:0016021,integral component of membrane;Process,GO:1903830,magnesium ion transmembrane transport
ENSG00000170421_KRT8	9.83873555821473	0.0854492634418022	2.93054548583103e-06	0.000113828556239121	892.7	886.932	885.981	955.472	922.33	950.49	protein_coding	9606	3856	KRT8	-	CARD2|CK-8|CK8|CYK8|K2C8|K8|KO	MIM:148060|HGNC:HGNC:6446|Ensembl:ENSG00000170421|AllianceGenome:HGNC:6446	12	12q13.13	keratin 8	protein-coding	KRT8	keratin 8	O	keratin, type II cytoskeletal 8|cytokeratin-8|keratin 8, type II|type-II keratin Kb8	20220605	-	Function,GO:0005515,protein binding;Component,GO:0005634,nucleus;Component,GO:0005654,nucleoplasm;Component,GO:0005737,cytoplasm;Component,GO:0005829,cytosol;Component,GO:0005882,intermediate filament;Component,GO:0016363,nuclear matrix;Function,GO:0030280,structural constituent of skin epidermis;Process,GO:0031424,keratinization;Component,GO:0045095,keratin filament;Component,GO:0045095,keratin …
ENSG00000095637_SORBS1	5.16828112009283	-0.343504	3.04033638942027e-06	0.000117766842133842	42.439	38.224	39.402	34.56	31.968	28.156	protein_coding	9606	10580	SORBS1	-	CAP|FLAF2|R85FL|SH3D5|SH3P12|SORB1	MIM:605264|HGNC:HGNC:14565|Ensembl:ENSG00000095637|AllianceGenome:HGNC:14565	10	10q24.1	sorbin and SH3 domain containing 1	protein-coding	SORBS1	sorbin and SH3 domain containing 1	O	sorbin and SH3 domain-containing protein 1|Fas-ligand associated factor 2|SH3 domain protein 5|c-Cbl associated protein|ponsin	20220513	-	Component,GO:0001725,stress fiber;Function,GO:0003779,actin binding;Function,GO:0005158,insulin receptor binding;Function,GO:0005515,protein binding;Component,GO:0005634,nucleus;Component,GO:0005634,nucleus;Component,GO:0005737,cytoplasm;Component,GO:0005813,centrosome;Component,GO:0005829,cytosol;Component,GO:0005829,cytosol;Component,GO:0005886,plasma membrane;Component,GO:0005912,adherens junc…
ENSG00000110321_EIF4G2	10.2877289543139	0.0178501440316847	3.06083087821393e-06	0.000117979340213203	1239.99	1257.07	1229.4	1269.36	1245.39	1258.34	protein_coding	9606	1982	EIF4G2	-	AAG1|DAP5|NAT1|P97	MIM:602325|HGNC:HGNC:3297|Ensembl:ENSG00000110321|AllianceGenome:HGNC:3297	11	11p15.4	eukaryotic translation initiation factor 4 gamma 2	protein-coding	EIF4G2	eukaryotic translation initiation factor 4 gamma 2	O	eukaryotic translation initiation factor 4 gamma 2|DAP-5|aging-associated protein 1|death-associated protein 5|eIF-4-gamma 2|eIF-4G 2|eIF4G 2|eukaryotic translation initiation factor 4G-like 1	20220605	-	Function,GO:0003723,RNA binding;Function,GO:0003729,mRNA binding;Function,GO:0003743,translation initiation factor activity;Function,GO:0003743,translation initiation factor activity;Function,GO:0005515,protein binding;Component,GO:0005829,cytosol;Component,GO:0005829,cytosol;Component,GO:0005912,adherens junction;Process,GO:0006413,translational initiation;Process,GO:0006446,regulation of transl…
ENSG00000134569_LRP4	5.78197353605511	-0.224555	3.06265010965668e-06	0.000117979340213203	60.7	59.884	56.741	51.995	49.089	50.72	protein_coding	9606	4038	LRP4	-	CLSS|CMS17|LRP-4|LRP10|MEGF7|SOST2	MIM:604270|HGNC:HGNC:6696|Ensembl:ENSG00000134569|AllianceGenome:HGNC:6696	11	11p11.2	LDL receptor related protein 4	protein-coding	LRP4	LDL receptor related protein 4	O	low-density lipoprotein receptor-related protein 4|multiple epidermal growth factor-like domains 7	20220513	-	Process,GO:0001822,kidney development;Process,GO:0001942,hair follicle development;Function,GO:0005509,calcium ion binding;Function,GO:0005515,protein binding;Component,GO:0005886,plasma membrane;Component,GO:0005886,plasma membrane;Process,GO:0006897,endocytosis;Process,GO:0009953,dorsal/ventral pattern formation;Process,GO:0009954,proximal/distal pattern formation;Component,GO:0009986,cell surf…
ENSG00000003402_CFLAR	5.6517964472107	-0.266223	3.17908436676019e-06	0.000122107120216369	54.783	57.563	51.733	47.947	45.856	42.725	protein_coding	9606	8837	CFLAR	-	CASH|CASP8AP1|CLARP|Casper|FLAME|FLAME-1|FLAME1|FLIP|I-FLICE|MRIT|c-FLIP|c-FLIPL|c-FLIPR|c-FLIPS|cFLIP	MIM:603599|HGNC:HGNC:1876|Ensembl:ENSG00000003402|AllianceGenome:HGNC:1876	2	2q33.1	CASP8 and FADD like apoptosis regulator	protein-coding	CFLAR	CASP8 and FADD like apoptosis regulator	O	CASP8 and FADD-like apoptosis regulator|FADD-like antiapoptotic molecule 1|MACH-related inducer of toxicity|caspase homolog|caspase-eight-related protein|caspase-like apoptosis regulatory protein|caspase-related inducer of apoptosis|cellular FLICE-like inhibitory protein|inhibitor of FLICE|testis secretory sperm-binding protein Li 233m|usurpin beta	20220513	-	Function,GO:0002020,protease binding;Function,GO:0005123,death receptor binding;Function,GO:0005515,protein binding;Component,GO:0005737,cytoplasm;Component,GO:0005737,cytoplasm;Component,GO:0005829,cytosol;Process,GO:0006508,proteolysis;Process,GO:0006915,apoptotic process;Process,GO:0006915,apoptotic process;Process,GO:0006919,activation of cysteine-type endopeptidase activity involved in apopt…
ENSG00000144063_MALL	2.93732557983867	-0.698169	3.18722051056848e-06	0.000122107120216369	10.761	9.328	7.748	5.864	5.505	5.788	protein_coding	9606	7851	MALL	-	BENE	MIM:602022|HGNC:HGNC:6818|Ensembl:ENSG00000144063|AllianceGenome:HGNC:6818	2	2q13	mal, T cell differentiation protein like	protein-coding	MALL	mal, T cell differentiation protein like	O	MAL-like protein	20220513	-	Component,GO:0000139,Golgi membrane;Function,GO:0005515,protein binding;Component,GO:0005886,plasma membrane;Component,GO:0016021,integral component of membrane;Function,GO:0019911,structural constituent of myelin sheath;Component,GO:0030136,clathrin-coated vesicle;Component,GO:0031410,cytoplasmic vesicle;Process,GO:0042552,myelination;Process,GO:0042632,cholesterol homeostasis;Component,GO:00451…
ENSG00000158089_GALNT14	5.79805530427845	0.211360628440522	3.19936655388682e-06	0.000122238468170575	52.128	50.601	51.922	58.793	58.886	61.316	protein_coding	9606	79623	GALNT14	-	GALNT15|GalNac-T10|GalNac-T14	MIM:608225|HGNC:HGNC:22946|Ensembl:ENSG00000158089|AllianceGenome:HGNC:22946	2	2p23.1	polypeptide N-acetylgalactosaminyltransferase 14	protein-coding	GALNT14	polypeptide N-acetylgalactosaminyltransferase 14	O	polypeptide N-acetylgalactosaminyltransferase 14|UDP-GalNAc:polypeptide N-acetylgalactosaminyltransferase 14|UDP-GalNAc:polypeptide N-acetylgalactosaminyltransferase T10|UDP-N-acetyl-alpha-D-galactosamine:polypeptide N-acetylgalactosaminyltransferase 14 (GalNAc-T14)|polypeptide GalNAc transferase 14|polypeptide N-acetylgalactosaminyltransferase 15|pp-GaNTase 14|protein-UDP acetylgalactosaminyltra…	20220522	-	Component,GO:0000139,Golgi membrane;Function,GO:0004653,polypeptide N-acetylgalactosaminyltransferase activity;Function,GO:0004653,polypeptide N-acetylgalactosaminyltransferase activity;Component,GO:0005794,Golgi apparatus;Process,GO:0006493,protein O-linked glycosylation;Component,GO:0016021,integral component of membrane;Process,GO:0016266,O-glycan processing;Function,GO:0030246,carbohydrate bi…
ENSG00000064601_CTSA	7.87992502463263	-0.149771	3.21098579478374e-06	0.000122349029387113	246.619	247.545	248.649	218.566	225.494	225.445	protein_coding	9606	5476	CTSA	-	GLB2|GSL|NGBE|PPCA|PPGB	MIM:613111|HGNC:HGNC:9251|Ensembl:ENSG00000064601|AllianceGenome:HGNC:9251	20	20q13.12	cathepsin A	protein-coding	CTSA	cathepsin A	O	lysosomal protective protein|beta-galactosidase 2|beta-galactosidase protective protein|carboxypeptidase C|carboxypeptidase Y-like kininase|carboxypeptidase-L|deamidase|lysosomal carboxypeptidase A|protective protein cathepsin A|urinary kininase	20220513	-	Function,GO:0004180,carboxypeptidase activity;Function,GO:0004185,serine-type carboxypeptidase activity;Function,GO:0004185,serine-type carboxypeptidase activity;Component,GO:0005576,extracellular region;Component,GO:0005764,lysosome;Component,GO:0005783,endoplasmic reticulum;Process,GO:0006508,proteolysis;Process,GO:0006886,intracellular protein transport;Function,GO:0008047,enzyme activator act…
ENSG00000143126_CELSR2	4.82975066211264	-0.396842	3.25555564555597e-06	0.000123711114531127	30.886	35.858	29.528	22.625	24.039	26.439	protein_coding	9606	1952	CELSR2	-	ADGRC2|CDHF10|EGFL2|Flamingo1|MEGF3	MIM:604265|HGNC:HGNC:3231|Ensembl:ENSG00000143126|AllianceGenome:HGNC:3231	1	1p13.3	cadherin EGF LAG seven-pass G-type receptor 2	protein-coding	CELSR2	cadherin EGF LAG seven-pass G-type receptor 2	O	cadherin EGF LAG seven-pass G-type receptor 2|EGF-like protein 2|EGF-like-domain, multiple 2|adhesion G protein-coupled receptor C2|cadherin family member 10|cadherin, EGF LAG seven-pass G-type receptor 2 (flamingo homolog, Drosophila)|epidermal growth factor-like 2|epidermal growth factor-like protein 2|flamingo homolog 3|multiple EGF-like domains protein 3|multiple epidermal growth factor-like …	20220522	-	Process,GO:0003341,cilium movement;Function,GO:0004930,G protein-coupled receptor activity;Function,GO:0005509,calcium ion binding;Component,GO:0005737,cytoplasm;Component,GO:0005886,plasma membrane;Process,GO:0006355,regulation of transcription, DNA-templated;Process,GO:0007156,homophilic cell adhesion via plasma membrane adhesion molecules;Process,GO:0007186,G protein-coupled receptor signaling…
ENSG00000065357_DGKA	5.52876175837735	-0.237439	3.27088424262489e-06	0.000123957672567801	48.308	50.055	50.977	40.631	43.281	42.725	protein_coding	9606	1606	DGKA	-	DAGK|DAGK1|DGK-alpha	MIM:125855|HGNC:HGNC:2849|Ensembl:ENSG00000065357|AllianceGenome:HGNC:2849	12	12q13.2	diacylglycerol kinase alpha	protein-coding	DGKA	diacylglycerol kinase alpha	O	diacylglycerol kinase alpha|80 kDa diacylglycerol kinase|DAG kinase alpha|diacylglycerol kinase, alpha 80kDa|diglyceride kinase alpha	20220513	-	Function,GO:0003951,NAD+ kinase activity;Function,GO:0004143,diacylglycerol kinase activity;Function,GO:0004143,diacylglycerol kinase activity;Function,GO:0004143,diacylglycerol kinase activity;Function,GO:0005509,calcium ion binding;Function,GO:0005524,ATP binding;Function,GO:0005543,phospholipid binding;Component,GO:0005829,cytosol;Component,GO:0005886,plasma membrane;Component,GO:0005886,plasm…
ENSG00000174748_RPL15	10.3103373279517	0.0729501450331003	3.28279840152548e-06	0.000124073852253882	1256.11	1204.14	1252.69	1303.77	1293.37	1308.13	protein_coding	9606	6138	RPL15	-	DBA12|EC45|L15|RPL10|RPLY10|RPYL10	MIM:604174|HGNC:HGNC:10306|Ensembl:ENSG00000174748|AllianceGenome:HGNC:10306	3	3p24.2	ribosomal protein L15	protein-coding	RPL15	ribosomal protein L15	O	60S ribosomal protein L15|large ribosomal subunit protein eL15	20220605	-	Process,GO:0002181,cytoplasmic translation;Process,GO:0002181,cytoplasmic translation;Function,GO:0003723,RNA binding;Function,GO:0003723,RNA binding;Function,GO:0003735,structural constituent of ribosome;Function,GO:0003735,structural constituent of ribosome;Function,GO:0003735,structural constituent of ribosome;Function,GO:0005515,protein binding;Component,GO:0005634,nucleus;Component,GO:000563…
ENSG00000198435_NRARP	1.82490079778666	-0.902744	3.37649452102379e-06	0.000127272059606977	4.099	4.641	4.583	2.595	2.374	2.158	protein_coding	9606	441478	NRARP	-	-	HGNC:HGNC:33843|Ensembl:ENSG00000198435|AllianceGenome:HGNC:33843	9	9q34.3	NOTCH regulated ankyrin repeat protein	protein-coding	NRARP	NOTCH regulated ankyrin repeat protein	O	notch-regulated ankyrin repeat-containing protein	20220522	-	Process,GO:0000122,negative regulation of transcription by RNA polymerase II;Process,GO:0001569,branching involved in blood vessel morphogenesis;Process,GO:0001938,positive regulation of endothelial cell proliferation;Process,GO:0002043,blood vessel endothelial cell proliferation involved in sprouting angiogenesis;Function,GO:0005515,protein binding;Process,GO:0007219,Notch signaling pathway;Proc…
ENSG00000144824_PHLDB2	5.78042845030686	-0.258285	3.46792768937187e-06	0.000130368048419229	56.693	59.338	63.024	49.141	47.371	53.124	protein_coding	9606	90102	PHLDB2	-	LL5b|LL5beta	MIM:610298|HGNC:HGNC:29573|Ensembl:ENSG00000144824|AllianceGenome:HGNC:29573	3	3q13.2	pleckstrin homology like domain family B member 2	protein-coding	PHLDB2	pleckstrin homology like domain family B member 2	O	pleckstrin homology-like domain family B member 2|LL5 beta|protein LL5-beta	20220513	-	Process,GO:0000226,microtubule cytoskeleton organization;Function,GO:0005515,protein binding;Component,GO:0005829,cytosol;Component,GO:0005886,plasma membrane;Component,GO:0005925,focal adhesion;Process,GO:0010470,regulation of gastrulation;Process,GO:0010717,regulation of epithelial to mesenchymal transition;Component,GO:0031252,cell leading edge;Component,GO:0045111,intermediate filament cytosk…
ENSG00000129667_RHBDF2	5.45005342249848	-0.255989	3.70662980527754e-06	0.000138968885373267	46.026	47.279	48.898	42.239	38.281	38.604	protein_coding	9606	79651	RHBDF2	-	RHBDL5|RHBDL6|TEC|TOC|TOCG|iRhom2	MIM:614404|HGNC:HGNC:20788|Ensembl:ENSG00000129667|AllianceGenome:HGNC:20788	17	17q25.1	rhomboid 5 homolog 2	protein-coding	RHBDF2	rhomboid 5 homolog 2	O	inactive rhomboid protein 2|rhomboid family member 2|rhomboid veinlet-like protein 5|rhomboid veinlet-like protein 6	20220522	-	Process,GO:0002862,negative regulation of inflammatory response to antigenic stimulus;Function,GO:0004252,serine-type endopeptidase activity;Function,GO:0005515,protein binding;Component,GO:0005789,endoplasmic reticulum membrane;Component,GO:0005789,endoplasmic reticulum membrane;Component,GO:0005789,endoplasmic reticulum membrane;Component,GO:0005796,Golgi lumen;Component,GO:0005886,plasma membr…
ENSG00000103485_QPRT	7.42769808125986	0.164872761666813	3.76961239483571e-06	0.000140953346667697	161.136	163.817	162.002	177.779	187.314	180.807	protein_coding	9606	23475	QPRT	-	HEL-S-90n|QPRTase	MIM:606248|HGNC:HGNC:9755|Ensembl:ENSG00000103485|AllianceGenome:HGNC:9755	16	16p11.2	quinolinate phosphoribosyltransferase	protein-coding	QPRT	quinolinate phosphoribosyltransferase	O	nicotinate-nucleotide pyrophosphorylase [carboxylating]|epididymis secretory sperm binding protein Li 90n|nicotinate-nucleotide pyrophosphorylase (carboxylating)	20220513	-	Function,GO:0004514,nicotinate-nucleotide diphosphorylase (carboxylating) activity;Function,GO:0004514,nicotinate-nucleotide diphosphorylase (carboxylating) activity;Function,GO:0004514,nicotinate-nucleotide diphosphorylase (carboxylating) activity;Function,GO:0005515,protein binding;Component,GO:0005737,cytoplasm;Component,GO:0005829,cytosol;Process,GO:0009435,NAD biosynthetic process;Process,GO…
ENSG00000008517_IL32	5.04332757895264	-0.302973	3.86555013459258e-06	0.000144156234008663	35.218	38.633	34.819	28.229	29.039	30.805	protein_coding	9606	9235	IL32	-	IL-32alpha|IL-32beta|IL-32delta|IL-32gamma|NK4|TAIF|TAIFa|TAIFb|TAIFc|TAIFd	MIM:606001|HGNC:HGNC:16830|Ensembl:ENSG00000008517|AllianceGenome:HGNC:16830	16	16p13.3	interleukin 32	protein-coding	IL32	interleukin 32	O	interleukin-32|interleukin-32 eta|interleukin-32 small|interleukin-32 theta|natural killer cell transcript 4|natural killer cells protein 4|tumor necrosis factor alpha-inducing factor	20220612	-	Function,GO:0005125,cytokine activity;Function,GO:0005515,protein binding;Component,GO:0005615,extracellular space;Component,GO:0005829,cytosol;Process,GO:0006952,defense response;Process,GO:0006955,immune response;Process,GO:0007155,cell adhesion;Process,GO:0007165,signal transduction;Component,GO:0016020,membrane
ENSG00000171564_FGB	-0.430122	7.81670929084699	4.07954640417696e-06	0.000151733155648194	0	0	0	1.193	2.879	0	protein_coding	9606	2244	FGB	-	HEL-S-78p	MIM:134830|HGNC:HGNC:3662|Ensembl:ENSG00000171564|AllianceGenome:HGNC:3662	4	4q31.3	fibrinogen beta chain	protein-coding	FGB	fibrinogen beta chain	O	fibrinogen beta chain|beta-fibrinogen|epididymis secretory sperm binding protein Li 78p|fibrinogen, B beta polypeptide	20220605	-	Process,GO:0002250,adaptive immune response;Function,GO:0005102,signaling receptor binding;Function,GO:0005198,structural molecule activity;Function,GO:0005201,extracellular matrix structural constituent;Function,GO:0005201,extracellular matrix structural constituent;Function,GO:0005515,protein binding;Component,GO:0005576,extracellular region;Component,GO:0005576,extracellular region;Component,G…
ENSG00000150938_CRIM1	7.26334598067475	-0.178247	4.15030038694639e-06	0.000153956381020535	163.279	168.322	157.136	143.116	147.266	141.614	protein_coding	9606	51232	CRIM1	-	CRIM-1|S52	MIM:606189|HGNC:HGNC:2359|Ensembl:ENSG00000150938|AllianceGenome:HGNC:2359	2	2p22.2	cysteine rich transmembrane BMP regulator 1	protein-coding	CRIM1	cysteine rich transmembrane BMP regulator 1	O	cysteine-rich motor neuron 1 protein|cysteine rich transmembrane BMP regulator 1 (chordin-like)|cysteine-rich repeat-containing protein S52	20220522	-	Function,GO:0004867,serine-type endopeptidase inhibitor activity;Function,GO:0005010,insulin-like growth factor receptor activity;Component,GO:0005576,extracellular region;Component,GO:0005886,plasma membrane;Process,GO:0007399,nervous system development;Process,GO:0010951,negative regulation of endopeptidase activity;Component,GO:0016021,integral component of membrane;Function,GO:0030165,PDZ dom…
ENSG00000105339_DENND3	3.51698626649784	-0.529831	4.3325467572686e-06	0.000159033954529896	12.345	14.789	12.851	8.925	9.848	8.928	protein_coding	9606	22898	DENND3	-	-	MIM:617503|HGNC:HGNC:29134|Ensembl:ENSG00000105339|AllianceGenome:HGNC:29134	8	8q24.3	DENN domain containing 3	protein-coding	DENND3	DENN domain containing 3	O	DENN domain-containing protein 3|DENN/MADD domain containing 3	20220522	-	Function,GO:0005085,guanyl-nucleotide exchange factor activity;Function,GO:0005085,guanyl-nucleotide exchange factor activity;Component,GO:0005829,cytosol;Process,GO:0008333,endosome to lysosome transport;Process,GO:0030163,protein catabolic process;Component,GO:0031410,cytoplasmic vesicle;Process,GO:0032483,regulation of Rab protein signal transduction;Process,GO:0050790,regulation of catalytic …
ENSG00000170522_ELOVL6	5.25390627456167	0.265042032629938	4.31883457039623e-06	0.000159033954529896	34.146	34.902	34.867	40.216	44.291	40.37	protein_coding	9606	79071	ELOVL6	-	FACE|FAE|LCE|hELO2	MIM:611546|HGNC:HGNC:15829|Ensembl:ENSG00000170522|AllianceGenome:HGNC:15829	4	4q25	ELOVL fatty acid elongase 6	protein-coding	ELOVL6	ELOVL fatty acid elongase 6	O	elongation of very long chain fatty acids protein 6|3-keto acyl-CoA synthase ELOVL6|ELOVL FA elongase 6|ELOVL family member 6, elongation of long chain fatty acids (FEN1/Elo2, SUR4/Elo3-like, yeast)|fatty acid elongase 2|fatty acyl-CoA elongase|long-chain fatty-acyl elongase|very long chain 3-ketoacyl-CoA synthase 6|very long chain 3-oxoacyl-CoA synthase 6	20220513	-	Function,GO:0005515,protein binding;Component,GO:0005783,endoplasmic reticulum;Component,GO:0005789,endoplasmic reticulum membrane;Process,GO:0006636,unsaturated fatty acid biosynthetic process;Function,GO:0009922,fatty acid elongase activity;Function,GO:0009922,fatty acid elongase activity;Function,GO:0009922,fatty acid elongase activity;Function,GO:0009922,fatty acid elongase activity;Component…
ENSG00000171560_FGA	-0.399092	7.85056353430471	4.3027339038684e-06	0.000159033954529896	0	0	0	1.038	3.131	0	protein_coding	9606	2243	FGA	-	Fib2	MIM:134820|HGNC:HGNC:3661|Ensembl:ENSG00000171560|AllianceGenome:HGNC:3661	4	4q31.3	fibrinogen alpha chain	protein-coding	FGA	fibrinogen alpha chain	O	fibrinogen alpha chain|fibrinogen, A alpha polypeptide	20220605	-	Process,GO:0002250,adaptive immune response;Function,GO:0005102,signaling receptor binding;Function,GO:0005198,structural molecule activity;Function,GO:0005198,structural molecule activity;Function,GO:0005201,extracellular matrix structural constituent;Function,GO:0005201,extracellular matrix structural constituent;Function,GO:0005515,protein binding;Component,GO:0005576,extracellular region;Comp…
ENSG00000198830_HMGN2	8.36985173171905	0.170087954773984	4.32715792096565e-06	0.000159033954529896	320.036	295.871	318.099	351.563	342.408	356.808	protein_coding	9606	3151	HMGN2	-	HMG17	MIM:163910|HGNC:HGNC:4986|Ensembl:ENSG00000198830|AllianceGenome:HGNC:4986	1	1p36.11	high mobility group nucleosomal binding domain 2	protein-coding	HMGN2	high mobility group nucleosomal binding domain 2	O	non-histone chromosomal protein HMG-17|high mobility group nucleosome-binding domain-containing protein 2|high mobility group protein N2|high-mobility group (nonhistone chromosomal) protein 17|nonhistone chromosomal protein HMG-17	20220513	-	Component,GO:0000785,chromatin;Function,GO:0003682,chromatin binding;Function,GO:0003723,RNA binding;Function,GO:0005515,protein binding;Component,GO:0005615,extracellular space;Component,GO:0005634,nucleus;Component,GO:0005634,nucleus;Component,GO:0005737,cytoplasm;Process,GO:0006325,chromatin organization;Function,GO:0031492,nucleosomal DNA binding;Process,GO:0031640,killing of cells of another…
ENSG00000130755_GMFG	1.44874511126819	-1.06224	4.44702536075074e-06	0.000162809894539026	3.308	3.413	3.827	1.453	1.616	1.962	protein_coding	9606	9535	GMFG	-	GMF-GAMMA	MIM:604104|HGNC:HGNC:4374|Ensembl:ENSG00000130755|AllianceGenome:HGNC:4374	19	19q13.2	glia maturation factor gamma	protein-coding	GMFG	glia maturation factor gamma	O	glia maturation factor gamma	20220513	-	Function,GO:0003779,actin binding;Function,GO:0004860,protein kinase inhibitor activity;Component,GO:0005576,extracellular region;Process,GO:0006468,protein phosphorylation;Process,GO:0007165,signal transduction;Function,GO:0008047,enzyme activator activity;Function,GO:0008083,growth factor activity;Process,GO:0034316,negative regulation of Arp2/3 complex-mediated actin nucleation;Component,GO:00…
ENSG00000272617_RP11-343C2.12	2.51068338193844	-0.705173	4.80068884577064e-06	0.000175300153633843	7.547	6.917	6.189	4.255	4.091	4.317	protein_coding	9606	-	-	-	-	-	-	-	-	-	-	-	-	-	-	-	-
ENSG00000157514_TSC22D3	3.45273668972863	-0.549429	4.92429325200952e-06	0.000179346597349812	11.46	13.287	13.701	7.887	8.888	9.467	protein_coding	9606	1831	TSC22D3	-	DIP|DSIPI|GILZ|TSC-22R	MIM:300506|HGNC:HGNC:3051|Ensembl:ENSG00000157514|AllianceGenome:HGNC:3051	X	Xq22.3	TSC22 domain family member 3	protein-coding	TSC22D3	TSC22 domain family member 3	O	TSC22 domain family protein 3|DSIP-immunoreactive leucine zipper protein|DSIP-immunoreactive peptide|TSC-22 related protein|TSC-22-like protein|delta sleep-inducing peptide immunoreactor|glucocorticoid-induced leucine zipper protein	20220522	-	Function,GO:0005515,protein binding;Component,GO:0005634,nucleus;Component,GO:0005829,cytosol;Process,GO:0006357,regulation of transcription by RNA polymerase II;Process,GO:0006970,response to osmotic stress;Process,GO:0070236,negative regulation of activation-induced cell death of T cells
ENSG00000176890_TYMS	8.04271226141309	0.16054935531499	5.00535393505654e-06	0.000181826613671925	247.737	241.402	257.956	278.967	274.179	281.806	protein_coding	9606	7298	TYMS	-	HST422|TMS|TS	MIM:188350|HGNC:HGNC:12441|Ensembl:ENSG00000176890|AllianceGenome:HGNC:12441	18	18p11.32	thymidylate synthetase	protein-coding	TYMS	thymidylate synthetase	O	thymidylate synthase|TSase	20220529	-	Function,GO:0000900,mRNA regulatory element binding translation repressor activity;Function,GO:0004799,thymidylate synthase activity;Function,GO:0004799,thymidylate synthase activity;Function,GO:0004799,thymidylate synthase activity;Function,GO:0005542,folic acid binding;Component,GO:0005634,nucleus;Component,GO:0005730,nucleolus;Component,GO:0005737,cytoplasm;Component,GO:0005739,mitochondrion;C…
ENSG00000163660_CCNL1	6.68432562569152	-0.17911	5.02592781117283e-06	0.000182102221623425	103.837	110.485	112.82	95.168	97.268	96.486	protein_coding	9606	57018	CCNL1	-	ANIA6A|BM-001|PRO1073|ania-6a	MIM:613384|HGNC:HGNC:20569|Ensembl:ENSG00000163660|AllianceGenome:HGNC:20569	3	3q25.31	cyclin L1	protein-coding	CCNL1	cyclin L1	O	cyclin-L1|cyclin L ania-6a|cyclin L gamma|cyclin-L	20220513	-	Process,GO:0000079,regulation of cyclin-dependent protein serine/threonine kinase activity;Component,GO:0000307,cyclin-dependent protein kinase holoenzyme complex;Function,GO:0005515,protein binding;Component,GO:0005634,nucleus;Component,GO:0005634,nucleus;Process,GO:0006357,regulation of transcription by RNA polymerase II;Process,GO:0006396,RNA processing;Function,GO:0016538,cyclin-dependent pro…
ENSG00000197157_SND1	7.61481222250833	0.153727363903242	5.31199454589016e-06	0.000191971101862041	187.363	187.752	181.514	208.551	205.596	205.137	protein_coding	9606	27044	SND1	-	TDRD11|Tudor-SN|p100	MIM:602181|HGNC:HGNC:30646|Ensembl:ENSG00000197157|AllianceGenome:HGNC:30646	7	7q32.1	staphylococcal nuclease and tudor domain containing 1	protein-coding	SND1	staphylococcal nuclease and tudor domain containing 1	O	staphylococcal nuclease domain-containing protein 1|EBNA2 coactivator p100|testis tissue sperm-binding protein Li 82P|tudor domain-containing protein 11	20220605	-	Process,GO:0001649,osteoblast differentiation;Function,GO:0003712,transcription coregulator activity;Function,GO:0003723,RNA binding;Function,GO:0003723,RNA binding;Function,GO:0003723,RNA binding;Function,GO:0004518,nuclease activity;Function,GO:0004519,endonuclease activity;Function,GO:0004521,endoribonuclease activity;Function,GO:0005515,protein binding;Component,GO:0005634,nucleus;Component,G…
ENSG00000173706_HEG1	8.33074521988075	-0.184318	5.46164404400342e-06	0.000196871909473049	339.834	356.302	330.713	316.277	297.915	289.655	protein_coding	9606	57493	HEG1	-	HEG|MST112|MSTP112	MIM:614182|HGNC:HGNC:29227|Ensembl:ENSG00000173706|AllianceGenome:HGNC:29227	3	3q21.2	heart development protein with EGF like domains 1	protein-coding	HEG1	heart development protein with EGF like domains 1	O	protein HEG homolog 1|heart of glass	20220513	-	Process,GO:0001570,vasculogenesis;Process,GO:0001701,in utero embryonic development;Process,GO:0001886,endothelial cell morphogenesis;Process,GO:0001945,lymph vessel development;Process,GO:0003017,lymph circulation;Process,GO:0003209,cardiac atrium morphogenesis;Process,GO:0003222,ventricular trabecula myocardium morphogenesis;Process,GO:0003281,ventricular septum development;Function,GO:0005509,…
ENSG00000149177_PTPRJ	6.06634566551022	-0.220836	5.48889753894716e-06	0.000197346977669531	73.93	74.582	67.277	63.515	60.3	61.414	protein_coding	9606	5795	PTPRJ	-	CD148|DEP1|HPTP eta|HPTPeta|R-PTP-ETA|R-PTP-J|SCC1	MIM:600925|HGNC:HGNC:9673|Ensembl:ENSG00000149177|AllianceGenome:HGNC:9673	11	11p11.2	protein tyrosine phosphatase receptor type J	protein-coding	PTPRJ	protein tyrosine phosphatase receptor type J	O	receptor-type tyrosine-protein phosphatase eta|CD148 antigen|density-enhanced phosphatase 1|human density enhanced phosphatase-1|protein tyrosine phosphatase, receptor type, J polypeptide|protein-tyrosine phosphatase eta|susceptibility to colon cancer 1, mouse, homolog of	20220513	-	Component,GO:0001772,immunological synapse;Function,GO:0004725,protein tyrosine phosphatase activity;Function,GO:0004725,protein tyrosine phosphatase activity;Function,GO:0004725,protein tyrosine phosphatase activity;Function,GO:0004725,protein tyrosine phosphatase activity;Function,GO:0005161,platelet-derived growth factor receptor binding;Function,GO:0005515,protein binding;Component,GO:0005886…
ENSG00000243156_MICAL3	6.00623268970605	-0.196404	5.53234377577123e-06	0.000198400318219602	69.225	66.209	70.017	59.934	59.088	60.236	protein_coding	9606	57553	MICAL3	-	MICAL-3	MIM:608882|HGNC:HGNC:24694|Ensembl:ENSG00000243156|AllianceGenome:HGNC:24694	22	22q11.21	microtubule associated monooxygenase, calponin and LIM domain containing 3	protein-coding	MICAL3	microtubule associated monooxygenase, calponin and LIM domain containing 3	O	[F-actin]-monooxygenase MICAL3|[F-actin]-methionine sulfoxide oxidase MICAL3|flavoprotein oxidoreductase MICAL3|molecule interacting with CasL protein 3|protein MICAL-3|protein-methionine sulfoxide oxidase MICAL3	20220513	-	Function,GO:0003779,actin binding;Function,GO:0003779,actin binding;Component,GO:0005634,nucleus;Component,GO:0005654,nucleoplasm;Component,GO:0005819,spindle;Component,GO:0005829,cytosol;Component,GO:0005886,plasma membrane;Component,GO:0005938,cell cortex;Process,GO:0006887,exocytosis;Process,GO:0007010,cytoskeleton organization;Process,GO:0007049,cell cycle;Function,GO:0016709,oxidoreductase a…
ENSG00000064666_CNN2	6.57871890361324	-0.189053	5.64725644507885e-06	0.000202004668043101	102.719	97.972	104.316	93.612	86.107	87.853	protein_coding	9606	1265	CNN2	-	-	MIM:602373|HGNC:HGNC:2156|Ensembl:ENSG00000064666|AllianceGenome:HGNC:2156	19	19p13.3	calponin 2	protein-coding	CNN2	calponin 2	O	calponin-2|calponin H2, smooth muscle|neutral calponin	20220605	-	Component,GO:0001725,stress fiber;Function,GO:0003779,actin binding;Function,GO:0005516,calmodulin binding;Component,GO:0005576,extracellular region;Component,GO:0005856,cytoskeleton;Component,GO:0005911,cell-cell junction;Component,GO:0005925,focal adhesion;Process,GO:0006909,phagocytosis;Process,GO:0007010,cytoskeleton organization;Process,GO:0010628,positive regulation of gene expression;Compo…
ENSG00000125148_MT2A	9.90060288785233	0.117426648014856	5.91155147955136e-06	0.000210920546682619	938.725	872.006	940.123	978.615	1003.44	1001.85	protein_coding	9606	4502	MT2A	-	MT-2|MT-II|MT2	MIM:156360|HGNC:HGNC:7406|Ensembl:ENSG00000125148|AllianceGenome:HGNC:7406	16	16q13	metallothionein 2A	protein-coding	MT2A	metallothionein 2A	O	metallothionein-2|metallothionein-II	20220619	-	Function,GO:0005515,protein binding;Component,GO:0005634,nucleus;Component,GO:0005634,nucleus;Component,GO:0005737,cytoplasm;Component,GO:0005737,cytoplasm;Component,GO:0005829,cytosol;Process,GO:0006878,cellular copper ion homeostasis;Process,GO:0006882,cellular zinc ion homeostasis;Function,GO:0008270,zinc ion binding;Process,GO:0010273,detoxification of copper ion;Process,GO:0036016,cellular r…
ENSG00000204604_ZNF468	4.39141922621036	-0.394438	6.02209378023938e-06	0.000214319286767808	23.898	24.937	22.063	16.086	19.09	18.738	protein_coding	9606	388561	ZNF761	-	ZNF468	HGNC:HGNC:23179|Ensembl:ENSG00000160336|AllianceGenome:HGNC:23179	19	19q13.42	zinc finger protein 761	protein-coding	ZNF761	zinc finger protein 761	O	zinc finger protein 761|zinc finger protein 468	20220513	-	Function,GO:0000978,RNA polymerase II cis-regulatory region sequence-specific DNA binding;Function,GO:0000981,DNA-binding transcription factor activity, RNA polymerase II-specific;Component,GO:0005634,nucleus;Process,GO:0006357,regulation of transcription by RNA polymerase II;Function,GO:0046872,metal ion binding
ENSG00000184900_SUMO3	7.23556635920584	0.153633240402083	6.04077861013928e-06	0.000214439994104742	142.688	141.247	144.049	159.098	158.326	158.636	protein_coding	9606	6613	SUMO2	-	HSMT3|SMT3B|SMT3H2|SUMO3|Smt3A	MIM:603042|HGNC:HGNC:11125|Ensembl:ENSG00000188612|AllianceGenome:HGNC:11125	17	17q25.1	small ubiquitin like modifier 2	protein-coding	SUMO2	small ubiquitin like modifier 2	O	small ubiquitin-related modifier 2|SMT3 homolog 2|SMT3 suppressor of mif two 3 homolog 2|sentrin 2|ubiquitin-like protein SMT3A|ubiquitin-like protein SMT3B	20220605	-	Function,GO:0003723,RNA binding;Function,GO:0005515,protein binding;Component,GO:0005634,nucleus;Component,GO:0005634,nucleus;Component,GO:0005654,nucleoplasm;Component,GO:0016605,PML body;Process,GO:0016925,protein sumoylation;Process,GO:0016925,protein sumoylation;Function,GO:0031386,protein tag;Function,GO:0031625,ubiquitin protein ligase binding;Process,GO:0032436,positive regulation of prote…
ENSG00000134243_SORT1	5.60179618435617	-0.248204	6.17207102492831e-06	0.000218547424019053	54.178	52.148	51.308	44.834	41.16	46.698	protein_coding	9606	6272	SORT1	-	Gp95|LDLCQ6|NT3|NTR3	MIM:602458|HGNC:HGNC:11186|Ensembl:ENSG00000134243|AllianceGenome:HGNC:11186	1	1p13.3|1p21.3-p13.1	sortilin 1	protein-coding	SORT1	sortilin 1	O	sortilin|100 kDa NT receptor|glycoprotein 95|neurotensin receptor 3	20220612	-	Process,GO:0001503,ossification;Function,GO:0005515,protein binding;Component,GO:0005764,lysosome;Component,GO:0005765,lysosomal membrane;Component,GO:0005769,early endosome;Component,GO:0005789,endoplasmic reticulum membrane;Component,GO:0005794,Golgi apparatus;Component,GO:0005794,Golgi apparatus;Component,GO:0005829,cytosol;Component,GO:0005886,plasma membrane;Component,GO:0005886,plasma membr…
ENSG00000198796_ALPK2	4.56568373646062	0.309116178021469	6.2581857555528e-06	0.000221038490338442	20.916	21.842	20.599	26.672	26.16	25.703	protein_coding	9606	115701	ALPK2	-	HAK	HGNC:HGNC:20565|Ensembl:ENSG00000198796|AllianceGenome:HGNC:20565	18	18q21.31-q21.32	alpha kinase 2	protein-coding	ALPK2	alpha kinase 2	O	alpha-protein kinase 2|heart alpha-kinase|heart alpha-protein kinase	20220522	-	Process,GO:0003007,heart morphogenesis;Process,GO:0003308,negative regulation of Wnt signaling pathway involved in heart development;Function,GO:0004674,protein serine/threonine kinase activity;Function,GO:0005524,ATP binding;Process,GO:0006468,protein phosphorylation;Process,GO:0010468,regulation of gene expression;Component,GO:0016323,basolateral plasma membrane;Process,GO:0030010,establishment…
ENSG00000134897_BIVM	5.36802703618539	0.232302828814503	6.46206656219091e-06	0.000227666073706133	37.361	38.178	38.315	44.886	43.331	45.521	protein_coding	9606	54841	BIVM	-	-	MIM:619006|HGNC:HGNC:16034|Ensembl:ENSG00000134897|AllianceGenome:HGNC:16034	13	13q33.1	basic, immunoglobulin-like variable motif containing	protein-coding	BIVM	basic, immunoglobulin-like variable motif containing	O	basic immunoglobulin-like variable motif-containing protein	20220513	-	Function,GO:0005515,protein binding;Component,GO:0005615,extracellular space;Component,GO:0005634,nucleus;Component,GO:0005737,cytoplasm
ENSG00000138166_DUSP5	5.36172457831984	-0.302885	6.5640292455632e-06	0.000230678742058364	43.836	48.872	42.898	33.781	37.069	39.046	protein_coding	9606	1847	DUSP5	-	DUSP|HVH3	MIM:603069|HGNC:HGNC:3071|Ensembl:ENSG00000138166|AllianceGenome:HGNC:3071	10	10q25.2	dual specificity phosphatase 5	protein-coding	DUSP5	dual specificity phosphatase 5	O	dual specificity protein phosphatase 5|VH1-like phosphatase 3|dual specificity protein phosphatase hVH3|serine/threonine specific protein phosphatase	20220513	-	Process,GO:0000165,MAPK cascade;Process,GO:0001706,endoderm formation;Function,GO:0004721,phosphoprotein phosphatase activity;Function,GO:0004725,protein tyrosine phosphatase activity;Function,GO:0005515,protein binding;Component,GO:0005634,nucleus;Component,GO:0005654,nucleoplasm;Component,GO:0005737,cytoplasm;Process,GO:0006470,protein dephosphorylation;Function,GO:0008138,protein tyrosine/seri…
ENSG00000138448_ITGAV	7.44500663253814	-0.215968	6.71979924253597e-06	0.000235562562447098	179.49	201.904	179.719	163.094	163.326	156.772	protein_coding	9606	3685	ITGAV	-	CD51|MSK8|VNRA|VTNR	MIM:193210|HGNC:HGNC:6150|Ensembl:ENSG00000138448|AllianceGenome:HGNC:6150	2	2q32.1	integrin subunit alpha V	protein-coding	ITGAV	integrin subunit alpha V	O	integrin alpha-V|antigen identified by monoclonal antibody L230|integrin alphaVbeta3|integrin, alpha V (vitronectin receptor, alpha polypeptide, antigen CD51)|vitronectin receptor subunit alpha	20220529	-	Process,GO:0001525,angiogenesis;Process,GO:0001525,angiogenesis;Process,GO:0001570,vasculogenesis;Function,GO:0001618,virus receptor activity;Function,GO:0001846,opsonin binding;Function,GO:0001968,fibronectin binding;Function,GO:0002020,protease binding;Function,GO:0005080,protein kinase C binding;Function,GO:0005178,integrin binding;Function,GO:0005178,integrin binding;Function,GO:0005245,volta…
ENSG00000108448_TRIM16L	3.57959919009904	-0.509759	6.80818667366492e-06	0.000238065819297081	12.951	13.697	14.929	9.133	9.242	10.792	protein_coding	9606	147166	TRIM16L	-	TRIM70	HGNC:HGNC:32670|Ensembl:ENSG00000108448|AllianceGenome:HGNC:32670	17	17p11.2	tripartite motif containing 16 like	pseudo	TRIM16L	tripartite motif containing 16 like	O	tripartite motif protein 70|tripartite motif-containing protein 16-like protein|tripartite motif-containing protein 70	20220513	-	Component,GO:0005737,cytoplasm
ENSG00000123416_TUBA1B	11.5249541582373	0.0822145334259291	6.95397098355134e-06	0.000242558659530739	2919.78	2747.07	2921.8	3082.8	2965.97	3043.36	protein_coding	9606	10376	TUBA1B	-	K-ALPHA-1	MIM:602530|HGNC:HGNC:18809|Ensembl:ENSG00000123416|AllianceGenome:HGNC:18809	12	12q13.12	tubulin alpha 1b	protein-coding	TUBA1B	tubulin alpha 1b	O	tubulin alpha-1B chain|alpha tubulin|alpha-tubulin ubiquitous|tubulin K-alpha-1|tubulin alpha-ubiquitous chain|tubulin, alpha, ubiquitous	20220605	-	Process,GO:0000226,microtubule cytoskeleton organization;Process,GO:0000278,mitotic cell cycle;Function,GO:0003725,double-stranded RNA binding;Function,GO:0005198,structural molecule activity;Function,GO:0005200,structural constituent of cytoskeleton;Function,GO:0005515,protein binding;Function,GO:0005525,GTP binding;Component,GO:0005737,cytoplasm;Component,GO:0005874,microtubule;Component,GO:000…
ENSG00000204389_HSPA1A	8.14879	-0.152678	7.31836636851032e-06	0.000254635566300873	303.964	295.735	296.225	263.036	278.017	264.883	protein_coding	9606	3303	HSPA1A	-	HEL-S-103|HSP70|HSP70-1|HSP70-1A|HSP70-2|HSP70.1|HSP70.2|HSP70I|HSP72|HSPA1	MIM:140550|HGNC:HGNC:5232|Ensembl:ENSG00000204389|AllianceGenome:HGNC:5232	6	6p21.33	heat shock protein family A (Hsp70) member 1A	protein-coding	HSPA1A	heat shock protein family A (Hsp70) member 1A	O	heat shock 70 kDa protein 1A|HSP70-1/HSP70-2|HSP70.1/HSP70.2|Heat shock 70 kDa protein 1B|Heat shock 70 kDa protein 2|dnaK-type molecular chaperone HSP70-1|epididymis secretory protein Li 103|epididymis secretory sperm binding protein|heat shock 70 kDa protein 1|heat shock 70 kDa protein 1/2|heat shock 70 kDa protein 1A/1B|heat shock 70kD protein 1A|heat shock 70kDa protein 1A|heat shock-induced …	20220605	-	Function,GO:0001618,virus receptor activity;Function,GO:0001664,G protein-coupled receptor binding;Function,GO:0003714,transcription corepressor activity;Function,GO:0003723,RNA binding;Function,GO:0005102,signaling receptor binding;Function,GO:0005515,protein binding;Function,GO:0005524,ATP binding;Function,GO:0005524,ATP binding;Component,GO:0005576,extracellular region;Component,GO:0005634,nuc…
ENSG00000158270_COLEC12	4.7426216935112	-0.319193	7.42766216753827e-06	0.000257798710181242	30.979	28.213	29.433	25.323	22.726	23.006	protein_coding	9606	81035	COLEC12	-	CLP1|NSR2|SCARA4|SRCL	MIM:607621|HGNC:HGNC:16016|Ensembl:ENSG00000158270|AllianceGenome:HGNC:16016	18	18p11.32	collectin subfamily member 12	protein-coding	COLEC12	collectin subfamily member 12	O	collectin-12|collectin placenta protein 1|collectin sub-family member 12|hCL-P1|nurse cell scavenger receptor 2|scavenger receptor class A, member 4|scavenger receptor with C-type lectin	20220522	-	Function,GO:0005044,scavenger receptor activity;Function,GO:0005044,scavenger receptor activity;Function,GO:0005515,protein binding;Function,GO:0005534,galactose binding;Component,GO:0005581,collagen trimer;Component,GO:0005615,extracellular space;Component,GO:0005886,plasma membrane;Process,GO:0006910,phagocytosis, recognition;Process,GO:0006952,defense response;Process,GO:0009756,carbohydrate m…
ENSG00000188211_NCR3LG1	4.25927756384993	-0.368697	7.51205865855162e-06	0.000260084164222743	20.59	22.388	21.213	17.591	16.413	15.746	protein_coding	9606	374383	NCR3LG1	-	B7-H6|B7H6|DKFZp686O24166	MIM:613714|HGNC:HGNC:42400|Ensembl:ENSG00000188211|AllianceGenome:HGNC:42400	11	11p15.1	natural killer cell cytotoxicity receptor 3 ligand 1	protein-coding	NCR3LG1	natural killer cell cytotoxicity receptor 3 ligand 1	O	natural cytotoxicity triggering receptor 3 ligand 1|B7 homolog 6|putative Ig-like domain-containing protein DKFZp686O24166/DKFZp686I21167	20220513	-	Function,GO:0003823,antigen binding;Function,GO:0005515,protein binding;Component,GO:0005886,plasma membrane;Component,GO:0016021,integral component of membrane;Process,GO:0050776,regulation of immune response
ENSG00000249992_TMEM158	5.18366258978253	0.245024681670374	7.5389809228598e-06	0.000260373375616601	33.541	32.308	33.874	38.866	40.15	39.144	protein_coding	9606	25907	TMEM158	-	BBP|RIS1|p40BBP	HGNC:HGNC:30293|Ensembl:ENSG00000249992|AllianceGenome:HGNC:30293	3	3p21.31	transmembrane protein 158	protein-coding	TMEM158	transmembrane protein 158	O	transmembrane protein 158|40 kDa BINP-binding protein|BINP receptor|Ras induced senescence 1|brain injury-derived neurotrophic peptide (BINP) binding protein|brain specific binding protein	20220513	-	Component,GO:0016021,integral component of membrane;Function,GO:0042277,peptide binding
ENSG00000240342_RPS2P5	4.77224970302146	0.316565247732172	7.83115529378002e-06	0.00026979965486335	22.221	24.891	25.843	29.786	30.201	30.854	pseudogene	9606	100130562	RPS2P5	-	RPS2_20_1284|bcm384	HGNC:HGNC:31386|Ensembl:ENSG00000240342|AllianceGenome:HGNC:31386	12	12q24.23	ribosomal protein S2 pseudogene 5	pseudo	RPS2P5	ribosomal protein S2 pseudogene 5	O	-	20220513	-	-
ENSG00000152377_SPOCK1	4.94092007121358	-0.30864	7.88196582350994e-06	0.000270222309968842	34.193	31.535	35.717	28.851	26.867	26.194	protein_coding	9606	6695	SPOCK1	-	SPOCK|TESTICAN|TIC1	MIM:602264|HGNC:HGNC:11251|Ensembl:ENSG00000152377|AllianceGenome:HGNC:11251	5	5q31.2	SPARC (osteonectin), cwcv and kazal like domains proteoglycan 1	protein-coding	SPOCK1	SPARC (osteonectin), cwcv and kazal like domains proteoglycan 1	O	testican-1|SPARC/osteonectin, cwcv and kazal like domains proteoglycan 1|sparc/osteonectin, cwcv and kazal-like domains proteoglycan (testican) 1	20220612	-	Process,GO:0001558,regulation of cell growth;Process,GO:0001764,neuron migration;Function,GO:0004867,serine-type endopeptidase inhibitor activity;Function,GO:0004869,cysteine-type endopeptidase inhibitor activity;Function,GO:0005509,calcium ion binding;Function,GO:0005515,protein binding;Component,GO:0005615,extracellular space;Component,GO:0005737,cytoplasm;Process,GO:0007155,cell adhesion;Proce…
ENSG00000175166_PSMD2	10.6579565977132	-0.0124365	7.86870358187282e-06	0.000270222309968842	1644.95	1589.62	1633.35	1613.92	1581.64	1630.21	protein_coding	9606	5708	PSMD2	-	P97|RPN1|S2|TRAP2	MIM:606223|HGNC:HGNC:9559|Ensembl:ENSG00000175166|AllianceGenome:HGNC:9559	3	3q27.1	proteasome 26S subunit ubiquitin receptor, non-ATPase 2	protein-coding	PSMD2	proteasome 26S subunit ubiquitin receptor, non-ATPase 2	O	26S proteasome non-ATPase regulatory subunit 2|55.11 protein|TNFR-associated protein 2|proteasome (prosome, macropain) 26S subunit, non-ATPase, 2|proteasome 26S subunit, non-ATPase 2|protein 55.11|tumor necrosis factor type 1 receptor-associated protein 2	20220605	-	Component,GO:0000502,proteasome complex;Component,GO:0000502,proteasome complex;Function,GO:0005515,protein binding;Component,GO:0005576,extracellular region;Component,GO:0005634,nucleus;Component,GO:0005654,nucleoplasm;Component,GO:0005829,cytosol;Component,GO:0005838,proteasome regulatory particle;Component,GO:0008540,proteasome regulatory particle, base subcomplex;Component,GO:0016020,membrane…
ENSG00000119922_IFIT2	2.21765581635232	-0.928218	8.03194467248137e-06	0.000274692507798863	5.124	7.645	4.913	3.217	3.384	2.698	protein_coding	9606	3433	IFIT2	-	G10P2|GARG-39|IFI-54|IFI-54K|IFI54|IFIT-2|ISG-54|ISG-54 K|ISG-54K|ISG54|P54|cig42	MIM:147040|HGNC:HGNC:5409|Ensembl:ENSG00000119922|AllianceGenome:HGNC:5409	10	10q23.31	interferon induced protein with tetratricopeptide repeats 2	protein-coding	IFIT2	interferon induced protein with tetratricopeptide repeats 2	O	interferon-induced protein with tetratricopeptide repeats 2|Interferon, alpha-inducible protein (MW 54kD)|interferon-induced 54 kDa protein|interferon-induced protein 54	20220513	-	Function,GO:0003723,RNA binding;Function,GO:0003723,RNA binding;Function,GO:0005515,protein binding;Component,GO:0005737,cytoplasm;Component,GO:0005783,endoplasmic reticulum;Component,GO:0005829,cytosol;Component,GO:0005829,cytosol;Process,GO:0008637,apoptotic mitochondrial changes;Process,GO:0009615,response to virus;Process,GO:0009615,response to virus;Process,GO:0032091,negative regulation of …
ENSG00000092841_MYL6	9.05888928257196	-0.111924	8.19878563690387e-06	0.000279037311166665	555.428	546.511	559.661	513.826	503.158	520.496	protein_coding	9606	4637	MYL6	-	ESMLC|LC17|LC17-GI|LC17-NM|LC17A|LC17B|MLC-3|MLC1SM|MLC3NM|MLC3SM	MIM:609931|HGNC:HGNC:7587|Ensembl:ENSG00000092841|AllianceGenome:HGNC:7587	12	12q13.2	myosin light chain 6	protein-coding	MYL6	myosin light chain 6	O	myosin light polypeptide 6|17 kDa myosin light chain|myosin light chain A3|myosin light chain alkali 3|myosin, light chain 6, alkali, smooth muscle and non-muscle|myosin, light polypeptide 6, alkali, smooth muscle and non-muscle	20220605	-	Function,GO:0000146,microfilament motor activity;Function,GO:0003774,cytoskeletal motor activity;Function,GO:0005509,calcium ion binding;Function,GO:0005515,protein binding;Component,GO:0005829,cytosol;Component,GO:0005903,brush border;Process,GO:0006936,muscle contraction;Process,GO:0007519,skeletal muscle tissue development;Function,GO:0008307,structural constituent of muscle;Function,GO:000830…
ENSG00000167468_GPX4	6.6614944813595	-0.155993	8.19370915565803e-06	0.000279037311166665	106.679	105.252	107.671	96.673	96.359	93.837	protein_coding	9606	2879	GPX4	-	GPx-4|GSHPx-4|MCSP|PHGPx|SMDS|snGPx|snPHGPx	MIM:138322|HGNC:HGNC:4556|Ensembl:ENSG00000167468|AllianceGenome:HGNC:4556	19	19p13.3	glutathione peroxidase 4	protein-coding	GPX4	glutathione peroxidase 4	O	phospholipid hydroperoxide glutathione peroxidase|epididymis secretory sperm binding protein|phospholipid hydroperoxidase|phospholipid hydroperoxide glutathione peroxidase, mitochondrial|selenoprotein GPX4|sperm nucleus glutathione peroxidase	20220513	-	Function,GO:0004601,peroxidase activity;Function,GO:0004602,glutathione peroxidase activity;Function,GO:0004602,glutathione peroxidase activity;Function,GO:0005515,protein binding;Component,GO:0005634,nucleus;Component,GO:0005634,nucleus;Component,GO:0005635,nuclear envelope;Component,GO:0005739,mitochondrion;Component,GO:0005829,cytosol;Component,GO:0005829,cytosol;Process,GO:0006325,chromatin o…
ENSG00000272540_XXbac-BPG252P9.9	2.35828088913191	-0.782639	8.63836009836908e-06	0.000293285920821625	7.034	5.461	6.425	3.321	3.333	4.317	antisense	9606	-	-	-	-	-	-	-	-	-	-	-	-	-	-	-	-
ENSG00000125746_EML2	5.25483821232694	-0.255678	8.69903558385419e-06	0.000294632553035757	41.321	43.093	39.686	35.701	35.099	33.209	protein_coding	9606	24139	EML2	-	ELP70|EMAP-2|EMAP2	MIM:617494|HGNC:HGNC:18035|Ensembl:ENSG00000125746|AllianceGenome:HGNC:18035	19	19q13.32	EMAP like 2	protein-coding	EML2	EMAP like 2	O	echinoderm microtubule-associated protein-like 2|echinoderm MT-associated protein (EMAP)-like protein 70|echinoderm microtubule associated protein like 2|microtubule-associated protein like echinoderm EMAP	20220605	-	Process,GO:0000226,microtubule cytoskeleton organization;Function,GO:0005102,signaling receptor binding;Function,GO:0005515,protein binding;Component,GO:0005737,cytoplasm;Component,GO:0005874,microtubule;Component,GO:0005875,microtubule associated complex;Process,GO:0007601,visual perception;Process,GO:0007605,sensory perception of sound;Function,GO:0008017,microtubule binding;Function,GO:0008017…
ENSG00000185946_RNPC3	4.24006902496274	-0.369315	8.73201298120974e-06	0.000295036833789212	21.103	22.434	19.796	16.138	16.767	16.138	protein_coding	9606	55599	RNPC3	-	CPHD7|IGHD5|RBM40|RNP|SNRNP65	MIM:618016|HGNC:HGNC:18666|Ensembl:ENSG00000185946|AllianceGenome:HGNC:18666	1	1p21.1	RNA binding region (RNP1, RRM) containing 3	protein-coding	RNPC3	RNA binding region (RNP1, RRM) containing 3	O	RNA-binding region-containing protein 3|RNA-binding motif protein 40|RNA-binding protein 40|U11/U12 small nuclear ribonucleoprotein 65 kDa protein|U11/U12 snRNP 65 kDa protein|U11/U12 snRNP 65K|U11/U12-65K	20220513	-	Process,GO:0000398,mRNA splicing, via spliceosome;Component,GO:0005634,nucleus;Component,GO:0005654,nucleoplasm;Component,GO:0005654,nucleoplasm;Component,GO:0005689,U12-type spliceosomal complex;Component,GO:0005689,U12-type spliceosomal complex;Process,GO:0008380,RNA splicing;Function,GO:0030626,U12 snRNA binding;Function,GO:0097157,pre-mRNA intronic binding
ENSG00000128272_ATF4	8.91910103662314	0.111589564976679	8.78174535568729e-06	0.000295294084838003	473.299	460.735	461.959	503.396	500.582	504.259	protein_coding	9606	468	ATF4	-	CREB-2|CREB2|TAXREB67|TXREB	MIM:604064|HGNC:HGNC:786|Ensembl:ENSG00000128272|AllianceGenome:HGNC:786	22	22q13.1	activating transcription factor 4	protein-coding	ATF4	activating transcription factor 4	O	cyclic AMP-dependent transcription factor ATF-4|DNA-binding protein TAXREB67|cAMP response element-binding protein 2|cAMP-dependent transcription factor ATF-4|cAMP-responsive element-binding protein 2|cyclic AMP-responsive element-binding protein 2|tax-responsive enhancer element B67|tax-responsive enhancer element-binding protein 67	20220619	-	Process,GO:0000122,negative regulation of transcription by RNA polymerase II;Component,GO:0000785,chromatin;Function,GO:0000976,transcription cis-regulatory region binding;Function,GO:0000976,transcription cis-regulatory region binding;Function,GO:0000976,transcription cis-regulatory region binding;Function,GO:0000977,RNA polymerase II transcription regulatory region sequence-specific DNA binding…
ENSG00000225733_FGD5-AS1	7.17261844470456	0.160061010745586	8.77683327502602e-06	0.000295294084838003	137.238	137.925	133.561	149.031	155.195	152.455	antisense	9606	100505641	FGD5-AS1	-	-	HGNC:HGNC:40410|Ensembl:ENSG00000225733|AllianceGenome:HGNC:40410	3	3p25.1	FGD5 antisense RNA 1	ncRNA	FGD5-AS1	FGD5 antisense RNA 1	O	FGD5 antisense RNA 1 (non-protein coding)	20220515	-	-
ENSG00000003436_TFPI	5.83311639430686	-0.222253	9.06143717975021e-06	0.000303970029029803	58.557	60.567	64.536	51.217	54.189	51.996	protein_coding	9606	7035	TFPI	-	EPI|LACI|TFI|TFPI1	MIM:152310|HGNC:HGNC:11760|Ensembl:ENSG00000003436|AllianceGenome:HGNC:11760	2	2q32.1	tissue factor pathway inhibitor	protein-coding	TFPI	tissue factor pathway inhibitor	O	tissue factor pathway inhibitor|anti-convertin|extrinsic pathway inhibitor|tissue factor pathway inhibitor (lipoprotein-associated coagulation inhibitor)	20220513	-	Function,GO:0004866,endopeptidase inhibitor activity;Function,GO:0004867,serine-type endopeptidase inhibitor activity;Component,GO:0005576,extracellular region;Component,GO:0005615,extracellular space;Component,GO:0005615,extracellular space;Component,GO:0005783,endoplasmic reticulum;Component,GO:0005886,plasma membrane;Component,GO:0005901,caveola;Process,GO:0007596,blood coagulation;Component,G…
ENSG00000174695_TMEM167A	6.43477662146728	0.174172705900629	9.10442555653521e-06	0.000304683186524431	80.312	78.86	84.663	90.81	92.066	92.17	protein_coding	9606	153339	TMEM167A	-	TMEM167	HGNC:HGNC:28330|Ensembl:ENSG00000174695|AllianceGenome:HGNC:28330	5	5q14.2	transmembrane protein 167A	protein-coding	TMEM167A	transmembrane protein 167A	O	protein kish-A|transmembrane protein 167	20220513	-	Component,GO:0000139,Golgi membrane;Function,GO:0005515,protein binding;Component,GO:0005794,Golgi apparatus;Process,GO:0009306,protein secretion;Component,GO:0016021,integral component of membrane;Process,GO:0045054,constitutive secretory pathway;Process,GO:0046907,intracellular transport
ENSG00000108515_ENO3	2.69432179269981	-0.608939	9.17770125573276e-06	0.000306404111923535	7.78	7.372	7.795	5.033	5.05	4.954	protein_coding	9606	2027	ENO3	-	GSD13|MSE	MIM:131370|HGNC:HGNC:3354|Ensembl:ENSG00000108515|AllianceGenome:HGNC:3354	17	17p13.2	enolase 3	protein-coding	ENO3	enolase 3	O	beta-enolase|2-phospho-D-glycerate hydrolyase|enolase 3 (beta, muscle)|muscle enriched enolase|muscle-specific enolase|skeletal muscle enolase	20220522	-	Component,GO:0000015,phosphopyruvate hydratase complex;Function,GO:0000287,magnesium ion binding;Function,GO:0004634,phosphopyruvate hydratase activity;Component,GO:0005615,extracellular space;Component,GO:0005829,cytosol;Component,GO:0005829,cytosol;Component,GO:0005886,plasma membrane;Process,GO:0006096,glycolytic process;Component,GO:0016020,membrane;Process,GO:0061621,canonical glycolysis;Com…
ENSG00000204568_MRPS18B	5.92616666487266	0.194877876106842	9.31468771713048e-06	0.000310238838882669	57.905	54.56	57.591	65.02	64.997	64.602	protein_coding	9606	28973	MRPS18B	-	C6orf14|HSPC183|HumanS18a|MRP-S18-2|MRPS18-2|PTD017|S18amt	MIM:611982|HGNC:HGNC:14516|Ensembl:ENSG00000204568|AllianceGenome:HGNC:14516	6	6p21.33	mitochondrial ribosomal protein S18B	protein-coding	MRPS18B	mitochondrial ribosomal protein S18B	O	28S ribosomal protein S18b, mitochondrial|28S ribosomal protein S18-2, mitochondrial|MRP-S18-b|S18mt-b|mitochondrial ribosomal protein S18-2|mitochondrial small ribosomal subunit protein bS18b|mitochondrial small ribosomal subunit protein bS18m-B|mitochondrial small ribosomal subunit protein mS40|mrps18-b	20220605	-	Function,GO:0003735,structural constituent of ribosome;Function,GO:0003735,structural constituent of ribosome;Function,GO:0005515,protein binding;Component,GO:0005654,nucleoplasm;Component,GO:0005739,mitochondrion;Component,GO:0005739,mitochondrion;Component,GO:0005743,mitochondrial inner membrane;Component,GO:0005743,mitochondrial inner membrane;Component,GO:0005763,mitochondrial small ribosomal…
ENSG00000152518_ZFP36L2	4.46978688717613	-0.354456	9.41908367139143e-06	0.000312972491090641	24.83	23.116	26.126	18.214	20.656	19.032	protein_coding	9606	678	ZFP36L2	-	BRF2|ERF-2|ERF2|RNF162C|TIS11D	MIM:612053|HGNC:HGNC:1108|Ensembl:ENSG00000152518|AllianceGenome:HGNC:1108	2	2p21	ZFP36 ring finger protein like 2	protein-coding	ZFP36L2	ZFP36 ring finger protein like 2	O	mRNA decay activator protein ZFP36L2|EGF-response factor 2|TPA-induced sequence 11d|ZFP36-like 2|butyrate response factor 2 (EGF-response factor 2)|zinc finger protein 36, C3H type-like 1|zinc finger protein 36, C3H type-like 2|zinc finger protein 36, C3H1 type-like 2|zinc finger protein, C3H type, 36-like 2	20220513	-	Process,GO:0000288,nuclear-transcribed mRNA catabolic process, deadenylation-dependent decay;Function,GO:0003723,RNA binding;Function,GO:0005515,protein binding;Component,GO:0005634,nucleus;Component,GO:0005737,cytoplasm;Process,GO:0006402,mRNA catabolic process;Process,GO:0009611,response to wounding;Process,GO:0030097,hemopoiesis;Process,GO:0033077,T cell differentiation in thymus;Process,GO:00…
ENSG00000178971_CTC1	4.62244461567386	-0.345556	9.60442001007013e-06	0.000318376305865729	28.184	27.667	26.268	20.134	20.656	23.79	protein_coding	9606	80169	CTC1	-	AAF-132|AAF132|C17orf68|CRMCC|tmp494178	MIM:613129|HGNC:HGNC:26169|Ensembl:ENSG00000178971|AllianceGenome:HGNC:26169	17	17p13.1	CST telomere replication complex component 1	protein-coding	CTC1	CST telomere replication complex component 1	O	CST complex subunit CTC1|CST telomere maintenance complex component 1|CTS telomere maintenance complex component 1|HBV DNAPTP1-transactivated protein B|alpha accessory factor 132|conserved telomere capping protein 1	20220522	-	Process,GO:0000723,telomere maintenance;Component,GO:0000781,chromosome, telomeric region;Function,GO:0003697,single-stranded DNA binding;Function,GO:0003697,single-stranded DNA binding;Function,GO:0005515,protein binding;Component,GO:0005634,nucleus;Component,GO:0005634,nucleus;Component,GO:0005654,nucleoplasm;Component,GO:0005654,nucleoplasm;Component,GO:0005829,cytosol;Process,GO:0006974,cellu…
ENSG00000094804_CDC6	7.14599850184336	0.170274541300598	9.86293063486391e-06	0.000326174559816183	135.095	128.096	136.632	151.47	146.559	151.817	protein_coding	9606	990	CDC6	-	CDC18L|HsCDC18|HsCDC6|MGORS5	MIM:602627|HGNC:HGNC:1744|Ensembl:ENSG00000094804|AllianceGenome:HGNC:1744	17	17q21.2	cell division cycle 6	protein-coding	CDC6	cell division cycle 6	O	cell division control protein 6 homolog|CDC6 cell division cycle 6 homolog|CDC6-related protein|cdc18-related protein|cell division cycle 6 homolog|p62(cdc6)	20220513	-	Process,GO:0000076,DNA replication checkpoint signaling;Process,GO:0000079,regulation of cyclin-dependent protein serine/threonine kinase activity;Function,GO:0000166,nucleotide binding;Process,GO:0000278,mitotic cell cycle;Component,GO:0000922,spindle pole;Function,GO:0003688,DNA replication origin binding;Function,GO:0005515,protein binding;Function,GO:0005524,ATP binding;Component,GO:0005634,n…
ENSG00000149273_RPS3	10.5336489151078	0.0642581739462883	9.94771135632361e-06	0.000328204255619693	1477.15	1414.42	1456.41	1502.97	1503.11	1539.51	protein_coding	9606	6188	RPS3	-	S3	MIM:600454|HGNC:HGNC:10420|Ensembl:ENSG00000149273|AllianceGenome:HGNC:10420	11	11q13.4	ribosomal protein S3	protein-coding	RPS3	ribosomal protein S3	O	40S ribosomal protein S3|IMR-90 ribosomal protein S3|small ribosomal subunit protein uS3	20220612	-	Function,GO:0000977,RNA polymerase II transcription regulatory region sequence-specific DNA binding;Process,GO:0002181,cytoplasmic translation;Function,GO:0003677,DNA binding;Function,GO:0003684,damaged DNA binding;Function,GO:0003723,RNA binding;Function,GO:0003723,RNA binding;Function,GO:0003729,mRNA binding;Function,GO:0003735,structural constituent of ribosome;Function,GO:0003735,structural c…
ENSG00000008513_ST3GAL1	7.11274011005627	-0.177312	1.00379789553309e-05	0.000329631243352809	143.387	154.215	142.49	129.417	132.317	127.536	protein_coding	9606	6482	ST3GAL1	-	Gal-NAc6S|SIAT4A|SIATFL|ST3GalA|ST3GalA.1|ST3GalIA|ST3GalIA,1|ST3O	MIM:607187|HGNC:HGNC:10862|Ensembl:ENSG00000008513|AllianceGenome:HGNC:10862	8	8q24.22	ST3 beta-galactoside alpha-2,3-sialyltransferase 1	protein-coding	ST3GAL1	ST3 beta-galactoside alpha-2,3-sialyltransferase 1	O	CMP-N-acetylneuraminate-beta-galactosamide-alpha-2,3-sialyltransferase 1|Gal-beta-1,3-GalNAc-alpha-2,3-sialyltransferase|SIAT4-A|ST3GalI|alpha 2,3-ST 1|beta-galactoside alpha-2,3-sialyltransferase 1|monosialoganglioside sialyltransferase|sialyltransferase 4A (beta-galactosidase alpha-2,3-sialytransferase)|sialyltransferase 4A (beta-galactoside alpha-2,3-sialyltransferase)|sialyltransferase 4A (be…	20220522	-	Component,GO:0000139,Golgi membrane;Process,GO:0002319,memory B cell differentiation;Function,GO:0003836,beta-galactoside (CMP) alpha-2,3-sialyltransferase activity;Function,GO:0003836,beta-galactoside (CMP) alpha-2,3-sialyltransferase activity;Function,GO:0003836,beta-galactoside (CMP) alpha-2,3-sialyltransferase activity;Function,GO:0003836,beta-galactoside (CMP) alpha-2,3-sialyltransferase act…
ENSG00000038427_VCAN	2.77225265737735	-0.661169	1.00229551390513e-05	0.000329631243352809	7.593	8.873	8.079	4.359	5.202	5.935	protein_coding	9606	1462	VCAN	-	CSPG2|ERVR|GHAP|PG-M|WGN|WGN1	MIM:118661|HGNC:HGNC:2464|Ensembl:ENSG00000038427|AllianceGenome:HGNC:2464	5	5q14.2-q14.3	versican	protein-coding	VCAN	versican	O	versican core protein|chondroitin sulfate proteoglycan core protein 2|glial hyaluronate-binding protein|large fibroblast proteoglycan|versican proteoglycan	20220522	-	Process,GO:0001501,skeletal system development;Process,GO:0001649,osteoblast differentiation;Component,GO:0001750,photoreceptor outer segment;Function,GO:0005509,calcium ion binding;Function,GO:0005515,protein binding;Function,GO:0005539,glycosaminoglycan binding;Function,GO:0005540,hyaluronic acid binding;Component,GO:0005576,extracellular region;Component,GO:0005576,extracellular region;Compone…
ENSG00000174136_RGMB	6.59175031824271	-0.158491	1.00822320095665e-05	0.000330310881397525	101.601	101.384	101.765	91.225	88.632	93.151	protein_coding	9606	285704	RGMB	-	DRAGON	MIM:612687|HGNC:HGNC:26896|Ensembl:ENSG00000174136|AllianceGenome:HGNC:26896	5	5q15	repulsive guidance molecule BMP co-receptor b	protein-coding	RGMB	repulsive guidance molecule BMP co-receptor b	O	repulsive guidance molecule B|DRG11-responsive axonal guidance and outgrowth of neurite|RGM domain family, member B|repulsive guidance molecule family member b	20220513	-	Function,GO:0005515,protein binding;Component,GO:0005793,endoplasmic reticulum-Golgi intermediate compartment;Component,GO:0005886,plasma membrane;Process,GO:0007155,cell adhesion;Process,GO:0007165,signal transduction;Function,GO:0015026,coreceptor activity;Process,GO:0030509,BMP signaling pathway;Process,GO:0030509,BMP signaling pathway;Function,GO:0042802,identical protein binding;Component,GO…
ENSG00000160752_FDPS	7.80168156134892	0.185242789224763	1.02534537846295e-05	0.000334785498968522	219.553	199.766	207.121	236.624	245.19	230.448	protein_coding	9606	2224	FDPS	-	FPPS|FPS|POROK9	MIM:134629|HGNC:HGNC:3631|Ensembl:ENSG00000160752|AllianceGenome:HGNC:3631	1	1q22	farnesyl diphosphate synthase	protein-coding	FDPS	farnesyl diphosphate synthase	O	farnesyl pyrophosphate synthase|(2E,6E)-farnesyl diphosphate synthase|FPP synthase|FPP synthetase|farnesyl pyrophosphate synthetase, dimethylallyltranstransferase, geranyltranstransferase	20220513	-	Function,GO:0003723,RNA binding;Function,GO:0004161,dimethylallyltranstransferase activity;Function,GO:0004337,geranyltranstransferase activity;Function,GO:0005515,protein binding;Component,GO:0005654,nucleoplasm;Component,GO:0005737,cytoplasm;Component,GO:0005829,cytosol;Component,GO:0005829,cytosol;Process,GO:0006695,cholesterol biosynthetic process;Process,GO:0033384,geranyl diphosphate biosyn…
ENSG00000268313_AC119673.1	2.81572861098923	-1.24029	1.0266564295854e-05	0.000334785498968522	13.975	7.69	7.181	3.373	2.778	6.033	protein_coding	9606	-	-	-	-	-	-	-	-	-	-	-	-	-	-	-	-
ENSG00000171557_FGG	-1.04726	7.08737528569335	1.04784859002375e-05	0.000340903316225359	0	0	0	1.038	1.364	0.049	protein_coding	9606	2266	FGG	-	-	MIM:134850|HGNC:HGNC:3694|Ensembl:ENSG00000171557|AllianceGenome:HGNC:3694	4	4q32.1	fibrinogen gamma chain	protein-coding	FGG	fibrinogen gamma chain	O	fibrinogen gamma chain|fibrinogen, gamma polypeptide|testicular tissue protein Li 70	20220605	-	Function,GO:0005102,signaling receptor binding;Function,GO:0005102,signaling receptor binding;Function,GO:0005198,structural molecule activity;Function,GO:0005201,extracellular matrix structural constituent;Function,GO:0005201,extracellular matrix structural constituent;Function,GO:0005515,protein binding;Component,GO:0005576,extracellular region;Component,GO:0005577,fibrinogen complex;Component,…
ENSG00000076003_MCM6	6.81271462643814	0.153837161495896	1.06115107714084e-05	0.000343900698892641	105.095	105.525	108.568	120.595	119.085	115.469	protein_coding	9606	4175	MCM6	-	MCG40308|Mis5|P105MCM	MIM:601806|HGNC:HGNC:6949|Ensembl:ENSG00000076003|AllianceGenome:HGNC:6949	2	2q21.3	minichromosome maintenance complex component 6	protein-coding	MCM6	minichromosome maintenance complex component 6	O	DNA replication licensing factor MCM6|MCM6 minichromosome maintenance deficient 6 (MIS5 homolog, S. pombe)|minichromosome maintenance deficient (mis5, S. pombe) 6	20220605	-	Process,GO:0000727,double-strand break repair via break-induced replication;Component,GO:0000781,chromosome, telomeric region;Function,GO:0003678,DNA helicase activity;Function,GO:0003697,single-stranded DNA binding;Function,GO:0003697,single-stranded DNA binding;Function,GO:0003697,single-stranded DNA binding;Function,GO:0005515,protein binding;Function,GO:0005524,ATP binding;Component,GO:000563…
ENSG00000111206_FOXM1	7.41354121458581	0.203469705858101	1.0677348948203e-05	0.000343900698892641	169.009	148.436	158.034	178.142	184.789	184.486	protein_coding	9606	2305	FOXM1	-	FKHL16|FOXM1A|FOXM1B|FOXM1C|HFH-11|HFH11|HNF-3|INS-1|MPHOSPH2|MPP-2|MPP2|PIG29|TRIDENT	MIM:602341|HGNC:HGNC:3818|Ensembl:ENSG00000111206|AllianceGenome:HGNC:3818	12	12p13.33	forkhead box M1	protein-coding	FOXM1	forkhead box M1	O	forkhead box protein M1|Forkhead, drosophila, homolog-like 16|HNF-3/fork-head homolog 11|M-phase phosphoprotein 2|MPM-2 reactive phosphoprotein 2|forkhead box M1-D|forkhead-related protein FKHL16|hepatocyte nuclear factor 3 forkhead homolog 11|transcription factor Trident|winged-helix factor from INS-1 cells	20220619	-	Process,GO:0000086,G2/M transition of mitotic cell cycle;Process,GO:0000122,negative regulation of transcription by RNA polymerase II;Component,GO:0000785,chromatin;Function,GO:0000977,RNA polymerase II transcription regulatory region sequence-specific DNA binding;Function,GO:0000977,RNA polymerase II transcription regulatory region sequence-specific DNA binding;Function,GO:0000981,DNA-binding tr…
ENSG00000126458_RRAS	4.90801265706805	-0.286359	1.06732601946502e-05	0.000343900698892641	33.401	32.581	32.457	27.969	27.726	25.066	protein_coding	9606	6237	RRAS	-	R-Ras	MIM:165090|HGNC:HGNC:10447|Ensembl:ENSG00000126458|AllianceGenome:HGNC:10447	19	19q13.33	RAS related	protein-coding	RRAS	RAS related	O	ras-related protein R-Ras|oncogene RRAS|p23|ras family small GTP binding protein R-Ras|related RAS viral (r-ras) oncogene homolog	20220522	-	Process,GO:0002521,leukocyte differentiation;Function,GO:0003924,GTPase activity;Function,GO:0003924,GTPase activity;Function,GO:0003924,GTPase activity;Function,GO:0005515,protein binding;Function,GO:0005525,GTP binding;Component,GO:0005886,plasma membrane;Component,GO:0005886,plasma membrane;Component,GO:0005925,focal adhesion;Process,GO:0007265,Ras protein signal transduction;Process,GO:001059…
ENSG00000158292_GPR153	4.2110119963599	-0.44644	1.0626317289136e-05	0.000343900698892641	19.892	23.389	20.174	14.633	17.575	14.372	protein_coding	9606	387509	GPR153	-	PGR1	MIM:614269|HGNC:HGNC:23618|Ensembl:ENSG00000158292|AllianceGenome:HGNC:23618	1	1p36.31	G protein-coupled receptor 153	protein-coding	GPR153	G protein-coupled receptor 153	O	probable G-protein coupled receptor 153|G-protein coupled receptor PGR1	20220513	-	Function,GO:0004930,G protein-coupled receptor activity;Component,GO:0005886,plasma membrane;Process,GO:0007186,G protein-coupled receptor signaling pathway;Component,GO:0016021,integral component of membrane
ENSG00000226380_MIR29B1	3.42018165532077	0.490224478537209	1.06932466636137e-05	0.000343900698892641	8.152	8.919	9.543	12.039	13.131	12.214	lincRNA	9606	407024	MIR29B1	-	MIRN29B1|miR-29b|miRNA29B1|mir-29b-1	MIM:610783|HGNC:HGNC:31619|Ensembl:ENSG00000283797|miRBase:MI0000105|AllianceGenome:HGNC:31619	7	7q32.3	microRNA 29b-1	ncRNA	MIR29B1	microRNA 29b-1	O	hsa-mir-29b-1	20220612	-	Process,GO:0001960,negative regulation of cytokine-mediated signaling pathway;Function,GO:0003730,mRNA 3'-UTR binding;Component,GO:0005615,extracellular space;Component,GO:0005634,nucleus;Component,GO:0005737,cytoplasm;Component,GO:0005739,mitochondrion;Process,GO:0008285,negative regulation of cell population proliferation;Process,GO:0010628,positive regulation of gene expression;Process,GO:0010…
ENSG00000215252_GOLGA8B	4.68997743891059	0.342447870362165	1.08308160171595e-05	0.000347527922637552	22.78	24.527	20.882	28.8	27.17	30.511	protein_coding	9606	440270	GOLGA8B	-	GOLGA5	MIM:609619|HGNC:HGNC:31973|Ensembl:ENSG00000215252|AllianceGenome:HGNC:31973	15	15q14	golgin A8 family member B	protein-coding	GOLGA8B	golgin A8 family member B	O	golgin subfamily A member 8B|golgi autoantigen, golgin subfamily a, 8B|golgin-67	20220619	-	Component,GO:0000137,Golgi cis cisterna;Component,GO:0005794,Golgi apparatus;Component,GO:0005801,cis-Golgi network;Component,GO:0005829,cytosol;Process,GO:0007030,Golgi organization;Component,GO:0032580,Golgi cisterna membrane;Process,GO:0051225,spindle assembly
ENSG00000065534_MYLK	7.16790642925437	-0.17844	1.12097441318007e-05	0.000358865370356413	150.654	157.173	149.624	140.521	129.489	134.306	protein_coding	9606	4638	MYLK	-	AAT7|KRP|MLCK|MLCK1|MLCK108|MLCK210|MMIHS|MMIHS1|MSTP083|MYLK-L|MYLK1|smMLCK	MIM:600922|HGNC:HGNC:7590|Ensembl:ENSG00000065534|AllianceGenome:HGNC:7590	3	3q21.1	myosin light chain kinase	protein-coding	MYLK	myosin light chain kinase	O	myosin light chain kinase, smooth muscle|kinase-related protein|myosin, light polypeptide kinase|smooth muscle myosin light chain kinase|telokin	20220513	-	Component,GO:0001725,stress fiber;Component,GO:0001725,stress fiber;Function,GO:0003779,actin binding;Function,GO:0004672,protein kinase activity;Function,GO:0004687,myosin light chain kinase activity;Function,GO:0004687,myosin light chain kinase activity;Function,GO:0005515,protein binding;Function,GO:0005516,calmodulin binding;Function,GO:0005524,ATP binding;Component,GO:0005737,cytoplasm;Compo…
ENSG00000006062_MAP3K14	5.85831532208122	-0.235257	1.18278029708744e-05	0.000377789187374945	62.889	62.114	62.647	48.674	53.634	56.999	processed_transcript	9606	9020	MAP3K14	-	FTDCR1B|HS|HSNIK|NIK	MIM:604655|HGNC:HGNC:6853|Ensembl:ENSG00000006062|AllianceGenome:HGNC:6853	17	17q21.31	mitogen-activated protein kinase kinase kinase 14	protein-coding	MAP3K14	mitogen-activated protein kinase kinase kinase 14	O	mitogen-activated protein kinase kinase kinase 14|NF-kappa-beta-inducing kinase|serine/threonine-protein kinase NIK	20220522	-	Process,GO:0000165,MAPK cascade;Component,GO:0001650,fibrillar center;Function,GO:0004672,protein kinase activity;Function,GO:0004674,protein serine/threonine kinase activity;Function,GO:0004674,protein serine/threonine kinase activity;Function,GO:0004704,NF-kappaB-inducing kinase activity;Function,GO:0004709,MAP kinase kinase kinase activity;Function,GO:0005515,protein binding;Function,GO:000552…
ENSG00000060237_WNK1	8.15651053433653	-0.139133	1.1923390910477e-05	0.000379976789424338	292.831	304.017	299.862	273.518	273.825	266.993	protein_coding	9606	65125	WNK1	-	HSAN2|HSN2|KDP|PPP1R167|PRKWNK1|PSK|p65	MIM:605232|HGNC:HGNC:14540|Ensembl:ENSG00000060237|AllianceGenome:HGNC:14540	12	12p13.33	WNK lysine deficient protein kinase 1	protein-coding	WNK1	WNK lysine deficient protein kinase 1	O	serine/threonine-protein kinase WNK1|erythrocyte 65 kDa protein|prostate-derived sterile 20-like kinase|protein kinase with no lysine 1|protein phosphatase 1, regulatory subunit 167|serine/threonine-protein kinase WNK1 1|serine/threonine-protein kinase WNK1 2	20220605	-	Process,GO:0002028,regulation of sodium ion transport;Process,GO:0003084,positive regulation of systemic arterial blood pressure;Function,GO:0004672,protein kinase activity;Function,GO:0004674,protein serine/threonine kinase activity;Function,GO:0004674,protein serine/threonine kinase activity;Function,GO:0004674,protein serine/threonine kinase activity;Function,GO:0004674,protein serine/threonin…
ENSG00000183018_SPNS2	1.32909193250922	-1.14801	1.22319220335186e-05	0.00038892519445351	3.727	2.776	3.354	1.505	1.111	1.815	protein_coding	9606	124976	SPNS2	-	DFNB115|SLC62A2|SLC63A2	MIM:612584|HGNC:HGNC:26992|Ensembl:ENSG00000183018|AllianceGenome:HGNC:26992	17	17p13.2	sphingolipid transporter 2	protein-coding	SPNS2	sphingolipid transporter 2	O	sphingosine-1-phosphate transporter SPNS2|protein spinster homolog 2|SPNS sphingolipid transporter 2|spinster homolog 2	20220528	-	Process,GO:0001782,B cell homeostasis;Process,GO:0002920,regulation of humoral immune response;Process,GO:0003376,sphingosine-1-phosphate receptor signaling pathway;Process,GO:0003376,sphingosine-1-phosphate receptor signaling pathway;Function,GO:0005215,transporter activity;Component,GO:0005886,plasma membrane;Process,GO:0006869,lipid transport;Process,GO:0006869,lipid transport;Process,GO:00076…
ENSG00000065308_TRAM2	8.13399711664695	-0.146403	1.23365722904001e-05	0.000391365196054277	287.054	296.144	301.752	272.065	263.624	263.902	protein_coding	9606	9697	TRAM2	-	-	MIM:608485|HGNC:HGNC:16855|Ensembl:ENSG00000065308|AllianceGenome:HGNC:16855	6	6p12.2	translocation associated membrane protein 2	protein-coding	TRAM2	translocation associated membrane protein 2	O	translocating chain-associated membrane protein 2|TRAM-like protein	20220513	-	Function,GO:0005515,protein binding;Process,GO:0006616,SRP-dependent cotranslational protein targeting to membrane, translocation;Component,GO:0030176,integral component of endoplasmic reticulum membrane;Process,GO:0032964,collagen biosynthetic process;Process,GO:0045048,protein insertion into ER membrane;Process,GO:0045048,protein insertion into ER membrane
ENSG00000001630_CYP51A1	5.98452963686057	0.211731276817614	1.24072516678163e-05	0.0003927189229935	56.181	62.341	57.402	66.888	67.017	69.851	protein_coding	9606	1595	CYP51A1	-	CP51|CYP51|CYPL1|LDM|P450-14DM|P450L1	MIM:601637|HGNC:HGNC:2649|Ensembl:ENSG00000001630|AllianceGenome:HGNC:2649	7	7q21.2	cytochrome P450 family 51 subfamily A member 1	protein-coding	CYP51A1	cytochrome P450 family 51 subfamily A member 1	O	lanosterol 14-alpha demethylase|CYPLI|cytochrome P450 51A1|cytochrome P450, 51 (lanosterol 14-alpha-demethylase)|cytochrome P450, family 51, subfamily A, polypeptide 1|cytochrome P450-14DM|cytochrome P45014DM|cytochrome P450LI|sterol 14-alpha demethylase	20220522	-	Function,GO:0004497,monooxygenase activity;Function,GO:0005506,iron ion binding;Component,GO:0005783,endoplasmic reticulum;Component,GO:0005789,endoplasmic reticulum membrane;Process,GO:0006694,steroid biosynthetic process;Process,GO:0006695,cholesterol biosynthetic process;Function,GO:0008398,sterol 14-demethylase activity;Function,GO:0008398,sterol 14-demethylase activity;Component,GO:0016020,m…
ENSG00000213066_FGFR1OP	4.8822167855069	0.274595819757527	1.25616184693227e-05	0.000396709491389286	26.413	27.667	25.89	32.38	31.362	33.012	protein_coding	9606	11116	CEP43	-	FGFR1OP|FOP	MIM:605392|HGNC:HGNC:17012|Ensembl:ENSG00000213066|AllianceGenome:HGNC:17012	6	6q27	centrosomal protein 43	protein-coding	CEP43	centrosomal protein 43	O	centrosomal protein 43|FGFR1 oncogene partner|fibroblast growth factor receptor 1 oncogene partner	20220513	-	Function,GO:0005515,protein binding;Component,GO:0005634,nucleus;Component,GO:0005813,centrosome;Component,GO:0005813,centrosome;Component,GO:0005814,centriole;Component,GO:0005829,cytosol;Process,GO:0006469,negative regulation of protein kinase activity;Process,GO:0008284,positive regulation of cell population proliferation;Function,GO:0019901,protein kinase binding;Process,GO:0030030,cell proje…
ENSG00000142197_DOPEY2	3.22254338861359	-0.539959	1.29713920073592e-05	0.000408730019611665	11.134	11.103	10.394	6.59	8.282	7.554	protein_coding	9606	9980	DOP1B	-	21orf5|C21orf5|DOPEY2	MIM:604803|HGNC:HGNC:1291|Ensembl:ENSG00000142197|AllianceGenome:HGNC:1291	21	21q22.12	DOP1 leucine zipper like protein B	protein-coding	DOP1B	DOP1 leucine zipper like protein B	O	protein dopey-2|dopey family member 2|homolog of yeast DOP1	20220513	-	Component,GO:0000139,Golgi membrane;Function,GO:0003674,molecular_function;Function,GO:0005515,protein binding;Component,GO:0005768,endosome;Component,GO:0005802,trans-Golgi network;Component,GO:0005829,cytosol;Process,GO:0006895,Golgi to endosome transport;Process,GO:0007029,endoplasmic reticulum organization;Process,GO:0009880,embryonic pattern specification;Process,GO:0015031,protein transport…
ENSG00000170175_CHRNB1	3.3246234401059	-0.50482	1.31149280164581e-05	0.000412326279477074	12.205	11.786	10.725	8.251	7.575	8.633	protein_coding	9606	1140	CHRNB1	-	ACHRB|CHRNB|CMS1D|CMS2A|CMS2C|SCCMS	MIM:100710|HGNC:HGNC:1961|Ensembl:ENSG00000170175|AllianceGenome:HGNC:1961	17	17p13.1	cholinergic receptor nicotinic beta 1 subunit	protein-coding	CHRNB1	cholinergic receptor nicotinic beta 1 subunit	O	acetylcholine receptor subunit beta|acetylcholine receptor, nicotinic, beta 1 (muscle)|cholinergic receptor, nicotinic beta 1|cholinergic receptor, nicotinic, beta 1 (muscle)|cholinergic receptor, nicotinic, beta polypeptide 1 (muscle)	20220522	-	Process,GO:0001941,postsynaptic membrane organization;Process,GO:0003009,skeletal muscle contraction;Function,GO:0005231,excitatory extracellular ligand-gated ion channel activity;Function,GO:0005515,protein binding;Component,GO:0005887,integral component of plasma membrane;Component,GO:0005887,integral component of plasma membrane;Component,GO:0005892,acetylcholine-gated channel complex;Process,…
ENSG00000081803_CADPS2	3.31957411307525	0.496413606762482	1.37360490916364e-05	0.000430887875532273	8.199	8.964	7.559	11.208	11.717	11.969	protein_coding	9606	93664	CADPS2	-	CAPS2	MIM:609978|HGNC:HGNC:16018|Ensembl:ENSG00000081803|AllianceGenome:HGNC:16018	7	7q31.32	calcium dependent secretion activator 2	protein-coding	CADPS2	calcium dependent secretion activator 2	O	calcium-dependent secretion activator 2|CAPS-2|Ca++-dependent secretion activator 2|Ca2+ dependent secretion activator 2|Ca2+-dependent activator protein for secretion 2|calcium-dependent activator protein for secretion 2	20220522	-	Component,GO:0005654,nucleoplasm;Process,GO:0006887,exocytosis;Function,GO:0008289,lipid binding;Process,GO:0015031,protein transport;Process,GO:0016079,synaptic vesicle exocytosis;Component,GO:0030659,cytoplasmic vesicle membrane;Component,GO:0043231,intracellular membrane-bounded organelle;Process,GO:0045921,positive regulation of exocytosis;Function,GO:0046872,metal ion binding;Component,GO:00…
ENSG00000160285_LSS	6.57317370579702	0.15994884573098	1.39790262141419e-05	0.000437531039229235	88.883	88.37	92.505	102.226	98.985	100.165	protein_coding	9606	64327	LMBR1	-	ACHP|C7orf2|DIF14|LSS|PPD2|THYP|TPT|ZRS	MIM:605522|HGNC:HGNC:13243|Ensembl:ENSG00000105983|AllianceGenome:HGNC:13243	7	7q36.3	limb development membrane protein 1	protein-coding	LMBR1	limb development membrane protein 1	O	limb region 1 protein homolog|differentiation-related gene 14 protein|limb region 1 homolog	20220513	-	Function,GO:0004888,transmembrane signaling receptor activity;Function,GO:0005515,protein binding;Component,GO:0005887,integral component of plasma membrane;Process,GO:0007165,signal transduction;Process,GO:0042733,embryonic digit morphogenesis
ENSG00000162496_DHRS3	3.5514087961364	-0.598136	1.41114918342585e-05	0.000440693404231564	15.885	12.15	13.748	10.897	8.181	8.535	protein_coding	9606	9249	DHRS3	-	DD83.1|RDH17|Rsdr1|SDR1|SDR16C1|retSDR1	MIM:612830|HGNC:HGNC:17693|Ensembl:ENSG00000162496|AllianceGenome:HGNC:17693	1	1p36.21	dehydrogenase/reductase 3	protein-coding	DHRS3	dehydrogenase/reductase 3	O	short-chain dehydrogenase/reductase 3|dehydrogenase/reductase (SDR family) member 3|dehydrogenase/reductase member 3|retinal short-chain dehydrogenase/reductase 1|retinol dehydrogenase 17|short chain dehydrogenase/reductase family 16C member 1|short-chain dehydrogenase/reductase 1	20220513	-	Function,GO:0000166,nucleotide binding;Process,GO:0001523,retinoid metabolic process;Process,GO:0001523,retinoid metabolic process;Process,GO:0003151,outflow tract morphogenesis;Function,GO:0004745,NAD-retinol dehydrogenase activity;Component,GO:0005789,endoplasmic reticulum membrane;Component,GO:0005811,lipid droplet;Process,GO:0007601,visual perception;Function,GO:0009055,electron transfer acti…
ENSG00000136997_MYC	7.83491354541892	0.154254589183759	1.49286627940228e-05	0.000465177132661749	217.503	212.279	218.554	237.765	234.837	248.794	protein_coding	9606	4609	MYC	-	MRTL|MYCC|bHLHe39|c-Myc	MIM:190080|HGNC:HGNC:7553|Ensembl:ENSG00000136997|AllianceGenome:HGNC:7553	8	8q24.21	MYC proto-oncogene, bHLH transcription factor	protein-coding	MYC	MYC proto-oncogene, bHLH transcription factor	O	myc proto-oncogene protein|avian myelocytomatosis viral oncogene homolog|class E basic helix-loop-helix protein 39|myc-related translation/localization regulatory factor|proto-oncogene c-Myc|transcription factor p64|v-myc avian myelocytomatosis viral oncogene homolog|v-myc myelocytomatosis viral oncogene homolog	20220612	-	Process,GO:0000082,G1/S transition of mitotic cell cycle;Process,GO:0000122,negative regulation of transcription by RNA polymerase II;Process,GO:0000122,negative regulation of transcription by RNA polymerase II;Process,GO:0000165,MAPK cascade;Component,GO:0000785,chromatin;Component,GO:0000785,chromatin;Function,GO:0000978,RNA polymerase II cis-regulatory region sequence-specific DNA binding;Func…
ENSG00000267519_MIR24-2	3.13690036535501	-0.533827	1.49774057884637e-05	0.00046566116178678	10.761	10.466	9.449	6.85	7.222	7.113	lincRNA	9606	407013	MIR24-2	-	MIRN24-2|miR-24-2|miRNA24-2	MIM:610724|HGNC:HGNC:31608|Ensembl:ENSG00000284387|miRBase:MI0000081|AllianceGenome:HGNC:31608	19	19p13.12	microRNA 24-2	ncRNA	MIR24-2	microRNA 24-2	O	hsa-mir-24-2	20220529	-	Component,GO:0005615,extracellular space;Component,GO:0016442,RISC complex;Process,GO:0035195,miRNA-mediated gene silencing
[truncated: 13,571 more rows]

## Sheet: TMED10-Proteomics
	OVCAR8
	Cells	oeNC	oeTMED10
Protein expression	APOM	1.44426	0.822268
		1.27258	0.578977
		1.20629	0.675631
	APOB	1.06863	0.930996
		1.18917	0.817577
		1.16669	0.826938
	APOH	1.49972	0.806728
		1.17709	0.670206
		0.966899	0.879355

## Sheet: RNA-Seq- Volcano map
Symbol	log2FC	pvalue
RPLP0	0.0655558	4.66911e-194
MYH9	-0.134227	4.28459e-156
HSPA5	0.128969	1.03087e-147
[truncated: 12,899 more rows]

## Sheet: RNA-Seq- Heat-map
#group	OENC	OENC	OENC	OE	OE	OE
[truncated: 39 more rows]

[truncated: 8 more sheets: RNA-Seq- GSEA, RNA-Seq- KEGG, RNA-Seq- GO, TMED10-Proteomics seq (DEP all), TMED10-Proteomics-KEGG (Down), TMED10-Proteomics-COG (Down), TMED10-Proteomics-GO (Down), EZH2(UP)-TMED10(Down)-heat map]
