# Supplementary material for: Targeting EZH2-driven cholesterol metabolic vulnerability through Napabucasin suppresses ovarian cancer metastasis
Source: Cell Death Dis. 2026 Jun 27;17(1):603. doi: 10.1038/s41419-026-08894-9 (PMC13315729; doi:10.1038/s41419-026-08894-9)
Supplement: Supplementary file 19 — Supplementary Table 8 [file 41419_2026_8894_MOESM19_ESM.xlsx]

## Sheet: Cholesterol testing
Cells	HEY
Treatment	DMSO		Napabucasin (0.5μM)
μmol/L	oeNC	oeEZH2	oeNC	oeEZH2
Total cholesterol	169.285	217.849	123.911	98.4025
	175.172	222.264	131.023	100.855
	183.266	228.15	102.572	101.591
Free cholesterol	148.438	198.227	123.911	74.6113
	145.74	195.284	106.496	73.8755
	158.739	196.265	139.363	77.5545
Cells	SKOV3
Treatment	DMSO		Napabucasin (0.5μM)
μmol/L	oeNC	oeEZH2	oeNC	oeEZH2
Total cholesterol	298.543	370.652	223.49	149.664
	297.316	395.424	248.998	149.909
	290.204	413.82	228.396	175.172
Free cholesterol	249.489	338.767	223.981	132.986
	276.714	327.239	226.679	131.023
	280.883	344.654	218.339	153.098
Cells	HEY		SKOV3		OVCAR8			A2780			ES-2
μmol/L	oeNC	oeEZH2	oeNC	oeEZH2	shNC	sh4	sh5	shNC	sh4	sh5	shNC	sh4	sh5
Total cholesterol	152.789	184.428	232.712	308.186	256.847	205.095	208.283	215.151	106.987	104.289	203.623	133.721	106.006
	144.22	190.526	230.24	296.156	264.205	215.396	217.113	216.623	111.156	98.1572	199.944	133.967	116.552
	152.459	190.69	231.394	288.905	263.469	214.17	218.016	223.245	112.138	97.1761	202.887	152.362	114.59
Free cholesterol	112.745	148.834	211.124	247.543	239.187	185.473	172.474	193.567	101.346	94.2329	138.381	87.6106	107.968
	112.415	143.725	204.203	240.622	263.714	189.152	188.171	197.737	89.0822	93.7423	129.061	102.082	102.082
	124.61	146.197	200.413	243.753	263.96	197.982	192.586	220.547	90.3085	91.2896	125.627	94.7234	98.4025
Cells	OVCAR8
μmol/L	oeNC	oeTMED10
Total cholesterol	223	155.305
	214.906	163.399
	218.094	161.927
Free cholesterol	188.907	144.268
	186.7	142.551
	193.567	147.211
	HEY						SKOV3
Cells	oeNC	oeEZH2	oeEZH2			Cells	oeNC	oeEZH2	oeEZH2
μmol/L			oeNC	oeTMED10		μmol/L			oeNC	oeTMED10
Total cholesterol	169.776	222.264	204.604	111.156		Total cholesterol	243.357	349.804	302.712	223.792
	162.418	221.283	207.793	111.892			258.809	366.237	322.691	209.264
	169.776	209.019	219.566	106.987			263.469	327.239	320.127	200.19
Free cholesterol	147.211	175.663	161.927	78.5356		Free cholesterol	207.057	276.223	252.677	181.549
	155.305	189.398	189.643	82.7052			211.227	286.034	312.768	171.002
	149.909	178.36	205.831	91.2896			194.436	310.806	279.412	196.756

## Sheet: Elisa
Cells	HEY
Treatment	DMSO		Napabucasin (0.5μM)
ng/ml	oeNC	oeEZH2	oeNC	oeEZH2
APOA2	31.5084	30.9064	57.7083	37.8675
	31.473	30.7471	63.409	40.3333
	31.5969	30.5169	60.5988	40.5286
APOB	4.70051	6.11773	3.88036	3.36202
	4.55616	6.80009	4.01814	3.40139
	4.36589	5.99306	4.04439	3.19143
Cells	SKOV3
Treatment	DMSO		Napabucasin (0.5μM)
ng/ml	oeNC	oeEZH2	oeNC	oeEZH2
APOB	7.77	10.2678	6.84631	6.9679
	6.99397	10.7045	6.72485	6.72485
	6.89841	9.5485	6.61218	7.50787
Cells	HEY		SKOV3		OVCAR8			A2780
ng/ml	oeNC	oeEZH2	oeNC	oeEZH2	shNC	sh4	sh5	shNC	sh4	sh5
APOA2	31.4199	58.5744	31.4907	55.8168	58.3036	40.5641	32.2698
	33.0311	68.0551	31.7563	62.0842	58.069	40.0493	34.9614
	35.174	66.3208	31.8625	57.3296	50.148	35.7409	32.1104
APOB	8.5156	12.3997	8.61239	11.0709	9.73466	7.42062	6.56888	12.1566	7.75251	8.32222
	7.79625	11.5366	7.89252	12.0486	10.8206	7.60392	6.93315	10.1255	8.03267	9.0267
	7.80499	12.2286	7.71753	10.6599	11.6443	6.86368	6.69017	10.4816	8.69163	6.95921
Cells	OVCAR8
ng/ml	oeNC	oeTMED10
APOA2	40.7238	23.2114
	40.28	22.0909
	32.978	25.6972
APOB	9.04436	7.43806
	8.55958	6.80292
	10.081	7.70879
Cells	HEY-EZH2-OE			Cells	SKOV3-EZH2-OE
ng/ml	oeNC	oeTMED10		ng/ml	oeNC	oeTMED10
APOA2	62.4106	40.6351		APOB	9.79677	7.76126
	57.9427	47.397			9.43337	7.20275
	59.351	45.0264			9.97435	7.68257
APOB	12.5801	8.46283
	11.1782	8.37493
	11.5546	7.01136
Cells	HEY		SKOV3		OVCAR8			A2780
pg/ml	oeNC	oeEZH2	oeNC	oeEZH2	shNC	sh4	sh5	shNC	sh4	sh5
IL-6	50.5491	120.071	134.219	162.763	108.3	53.5135	48.3342	95.5364	47.9833	35.8373
	46.3832	111.439	147.025	176.459	109.324	55.4497	31.8854	94.2205	58.2695	47.3288
	46.885	122.102	154.119	189.635	110.72	60.2432	47.2237	82.7616	47.3989	35.4353
	48.4513	121.998	153.463	185.04	91.2846	72.5111	33.8986	82.7123	52.9573	48.3108

## Sheet: Metabolic probe
	NADH/NAD+ (SoNar)						NADPH (iNap1)
Cells	HEY		OVCAR8			Cells	HEY		OVCAR8
	oeNC	oeEZH2	shNC	sh5			oeNC	oeEZH2	shNC	sh5
Normalized R420/485	2.314	2.107	1.257	1.156		Normalized R420/485	3.088	3.326	2.515	2.616
	2.376	2.171	1.229	1.139			3.121	3.326	2.524	2.545
	2.451	2.165	1.186	1.109			3.115	3.249	2.579	2.519
	2.31	2.075	1.185	1.276			3.354	3.174	2.151	2.019
	2.365	2.087	1.147	1.28			3.312	3.042	2.276	1.953
	2.303	2.022	1.2	1.203			3.264	2.976	2.151	1.947
	NADH/NAD+ (SoNar)							NADPH (iNap1)
Cells	HEY			OVCAR8			Cells	HEY			OVCAR8
	shNC	sh1	sh3	oeNC	oeTMED10			shNC	sh1	sh3	oeNC	oeTMED10
Normalized R420/485	0.806	0.56	0.5	0.459	0.428		Normalized R420/485	1.904	1.99	1.812	1.25	1.004
	0.797	0.545	0.448	0.462	0.457			1.879	1.789	1.779	1.271	0.992
	0.802	0.569	0.468	0.456	0.44			1.886	1.927	1.788	1.218	0.99
	0.794	0.568	0.567	0.458	0.441			1.894	1.8	1.794	1.216	0.968
	0.803	0.563	0.437	0.455	0.439			1.844	1.882	1.774	1.234	0.985
	0.808	0.563	0.564	0.445	0.441			1.906	1.836	1.801	1.241	0.963
	Mal-coA (4B22)								Mal-coA (4B22)
Cells	HEY		OVCAR8		A2780			Cells	HEY			OVCAR8
	oeNC	oeEZH2	shNC	sh5	shNC	sh5			shNC	sh1	sh3	oeNC	oeTMED10
Normalized R420/485	4.472	3.213	1.579	3.024	1.30237	1.56776		Normalized R420/485	2.431	1.401	1.714	0.44	0.462
	4.447	3.151	1.805	3.009	1.2882	1.38041			2.352	1.417	1.714	0.441	0.433
	4.254	3.165	1.782	2.854	1.3539	1.37781			2.451	1.369	1.787	0.425	0.469
	4.286	2.993	1.439	2.914	1.31525	1.38431			2.434	1.374	1.983	0.478	0.423
	4.145	3.219	1.784	3.025	1.33135	1.39017			2.441	1.34	1.642	0.501	0.441
	4.163	3.273	1.735	2.927	1.36291	1.46758			2.434	1.493	1.858	0.297	0.463
	Mal-coA (4B22)						Mal-coA (4B22)
Cells	HEY					Cells	SKOV3
	oeNC	oeEZH2	oeEZH2				oeNC	oeEZH2	oeEZH2
			oeNC	oeTMED10					oeNC	oeTMED10
Normalized R420/485	1.95216	0.848216	1.16665	2.63593		Normalized R420/485	0.853674	0.585491	0.517563	0.481881
	1.9234	0.959142	1.20457	2.5261			0.835191	0.546172	0.493857	0.442945
	1.88109	1.14746	1.18153	2.33971			0.832073	0.583088	0.488784	0.435202
	1.95929	0.87598	1.16805	2.52667			0.845077	0.553109	0.495393	0.500053
	2.28822	1.05023	1.34238	2.37087			1.25068	0.578469	0.518544	0.512187
	2.24229	1.1003	1.36788	2.36463			0.98059	0.550911	0.505816	0.467672
	2.22107	1.28628	1.39417	2.34275			1.29144	0.531543	0.462572	0.464252
	2.33107	1.18557	1.3626	2.41493			0.751328	0.536403	0.558617	0.48018
	2.15324	1.47246	1.08079	2.15605			1.28457	0.503872	0.495516	0.528817
	2.14092	1.45219	1.0959	2.14893			1.4075	0.483465	0.48063	0.474073
	2.1765	1.46537	1.0651	2.20804			1.39573	0.450327	0.470608	0.471734
	2.158	1.47534	1.36024	2.09848			1.05718	0.517931	0.471131	0.523565

## Sheet: Multiplex cytokine profiling
	HEY
Cytokines	oeNC		oeEZH2
β-NGF	9.29	9.64	9.47	9.56
IFN-γ	12.39	11.19	12.7	11.84
TNF-α	2.23	5.78	3.73	5.92
CCL3	2.42	2.8	5.23	4.9
CCL4	1.87	1.55	1.81	2.46
CCL5	12.54	8.27	12.63	8.89
CCL7	10.85	11.31	9.7	10.85
IL-1β	6.6	7.69	9.65	10.47
IL-2	11.01	13.01	10.74	9.82
IL-4	2.83	2.41	2.62	2.95
IL-5	1.29	1.32	1.29	1.27
IL-7	4.58	7.67	6.2	4.87
IL-12	20.65	21.18	21.54	21.11
IL-13	38.41	38.35	38.39	38.24
IL-6	288.22	250.22	674.58	583.93
GM-CSF	568.55	507.05	1007.2	1102.01
	HEY						SKOV3
	Cells	oeNC	oeEZH2				Cells	oeNC	oeEZH2
mRNA expression	EZH2	1	3.23145			mRNA expression	IL-6	1	1.54491
		1.10354	3.46554					1.09175	1.47479
		1.0817	3.40806					1.09641	1.47949

## Sheet: Body weight
The first experiment
Days	Body weight (g)
	shNC					sh1					sh2
0	17.01	16.59	16.82	16.76	16.85	16.91	16.8	16.84	16.99	16.76	16.64	16.89	17.08	17.07
7	17.56	17.59	17.45	17.82	17.85	17.6	17.79	17.8	17.59	17.84	17.65	18.08	17.3	17.13
14	18.33	18.06	19.07	19.09	18.86	18.52	17.62	18.56	18.2	18.17	19.06	18.18	18.56	18.22
21	19.37	19.57	20.38	19.29	20.08	18.81	19.09	19.31	18.37	19.08	19.36	19.08	19.06	20.01
28	20.59	20.54	20.98	20.76	20.11	19.96	19.45	19.85	20.06	19.35	19.71	20.02	19.56	19.35
35	21.38	22.17	20.99	20.98	22.13	20.04	20.34	19.98	20.37	20.25	20.01	20.6	21.09	20.75
42	23.32	23.79	22.47	24.01	25	21.05	20.91	21.05	20.25	21.18	20.02	21.91	20.28	21.24
The second experiment
Days	Body weight (g)
	shNC					sh1					sh2
0	15.93	16.95	16.68	17.02	17.02	16.63	16.18	16.91	17.11	16.81	16.52	16.77	16.02	17.04	16.88
7	16.96	17.46	17.19	17.93	17.91	17.01	16.74	17.85	17.55	17.37	17.58	17.98	16.57	17.21	17.02
14	17.91	18.95	19.41	18.99	18.94	18.22	17.98	18.97	18.85	18.21	18.36	18.25	18.61	17.83	17.69
21	18.11	20.79	21.01	20.62	20.11	18.79	19.02	19.99	19.92	19.01	19.37	19.17	18.99	19.01	18.35
28	19.99	21.29	22.91	21.93	21.01	19.05	20.78	21.52	21.76	19.97	20.49	20.11	19.34	19.42	18.99
35	21.87	24.47	25.09	23.83	23.94	20.84	21.79	23.93	22.89	20.72	22.89	21.61	20.99	20.62	19.32
42	22.52	27.42	27.58	26.19	26.89	21.98	22.88	26.06	24.98	21.86	25.02	23.79	22.01	20.98	19.97
Days	Body weight (g)
	oeNC+DMSO						oeEZH2+DMSO						oeNC+Napabucasin						oeEZH2+Napabucasin
0	16.99	17.03	16.69	16.87	16.34	16.01	17.01	16.66	16.78	17.05	16.76	16.92	16.59	16.98	16.84	17.07	17.36	16.99	16.01	16.89	17.04	16.98	16.79	17.21
7	17.99	18.01	17.89	17.98	17.23	17.91	18.22	18.01	17.95	17.97	18.13	17.85	17.87	17.69	18.03	17.78	17.99	17.99	17.02	18.11	17.9	17.5	18.02	17.93
14	18.81	18.93	19.24	19.09	18.11	18.21	18.09	19.27	19.11	19.02	19.07	19.21	18.21	18.07	19.11	18.95	18.21	18.32	18.01	18.13	18.12	17.89	18.04	18.14
21	19.08	19.09	18.94	19.09	19.22	19.24	19.96	20.45	20.05	20.16	19.35	20.21	19.71	18.98	18.59	19.01	18.92	18.67	18.89	18.58	18.45	18.91	18.68	18.52
28	21.43	21.02	20.37	20.95	20.54	20.63	21.02	20.06	22.17	23.03	20.97	21.45	19.61	20.6	19.79	19.07	19.58	20.75	19.11	18.86	19.85	19.6	19.76	18.25
35	22.01	22.11	23.18	21.89	21.18	20.48	22.05	23.91	23.05	23.45	22.98	23.79	20.02	21.92	19.21	21.21	20.18	19.34	19.89	19.11	19.99	18.02	20.54	19.19
40	22.63	23.78	22.21	22.81	19.83	22.77	23.73	24.57	25.83	24.32	24.79	20.62	21.59	22.51	20.55	21.47	20.48	20	20.41	24.45	20.15	19.65	17.75	22.55

## Sheet: IHC-Score
		shNC			sh1			sh2
EZH2	positively stained tumor cell area	4	3	4	2	1	2	1	1	2
	staining intensity	3	3	2	2	1	1	1	2	2
	IHC-Score	12	9	8	4	1	2	1	2	4
		shNC			sh1			sh2
Ki-67	positively stained tumor cell area	4	4	3	1	1	1	2	1	1
	staining intensity	3	2	2	1	0	1	1	0	1
	IHC-Score	12	8	6	1	0	1	2	0	1
		shNC			sh1			sh2
MMP9	positively stained tumor cell area	4	4	3	2	1	1	1	1	2
	staining intensity	2	2	2	2	1	2	1	1	1
	IHC-Score	8	8	6	4	1	2	1	1	2
		oeNC+DMSO			oeEZH2+DMSO			oeNC+Napabucasin			oeEZH2+Napabucasin
EZH2	positively stained tumor cell area	2	2	1	3	3	4	1	2	2	2	3	1
	staining intensity	2	2	2	2	3	2	2	1	2	1	1	1
	IHC-Score	4	4	2	6	9	8	2	2	4	2	3	1
		oeNC+DMSO			oeEZH2+DMSO			oeNC+Napabucasin			oeEZH2+Napabucasin
Ki-67	positively stained tumor cell area	2	1	2	3	3	2	2	2	2	2	1	2
	staining intensity	2	2	3	3	3	2	1	2	2	0	1	2
	IHC-Score	4	2	6	9	9	4	2	4	4	0	1	4
		oeNC+DMSO			oeEZH2+DMSO			oeNC+Napabucasin			oeEZH2+Napabucasin
MMP9	positively stained tumor cell area	2	1	1	2	3	2	2	1	2	2	1	1
	staining intensity	2	2	1	2	2	3	1	0	2	1	0	1
	IHC-Score	4	2	1	4	6	6	2	0	4	2	0	1

## Sheet: Weight of liver and spleen
Weight of liver (g)
oeNC+DMSO	oeEZH2+DMSO	oeNC+Napabucasin	oeEZH2+Napabucasin
0.99	1.26	0.98	0.94
1.07	1.01	0.99	0.9
0.87	1.17	0.83	0.92
1.02	1.14	0.97	1
1.07	1.12	0.97	0.84
0.97	1.36	0.88	0.97
Weight of spleen (mg)
oeNC+DMSO	oeEZH2+DMSO	oeNC+Napabucasin	oeEZH2+Napabucasin
110	290	80	70
260	190	80	40
100	90	100	280
90	200	70	70
50	320	110	90
90	250	100	90
