# Supplementary material for: Targeting EZH2-driven cholesterol metabolic vulnerability through Napabucasin suppresses ovarian cancer metastasis
Source: Cell Death Dis. 2026 Jun 27;17(1):603. doi: 10.1038/s41419-026-08894-9 (PMC13315729; doi:10.1038/s41419-026-08894-9)
Supplement: Supplementary file 20 — Supplementary Table 9 [file 41419_2026_8894_MOESM20_ESM.xlsx]

## Sheet: shNC VS sh4-RNA-SEQ
gene	sh4_1	sh4_2	sh4_3	shNC_1	shNC_2	shNC_3	sh4	shNC	log2FoldChange	stat	pvalue	padj	gene_name	gene_chr	gene_start	gene_end	gene_strand	gene_biotype	gene_description
ENSG00000196611	2138	2383	2075	25410	23833	26605	2198.67	25282.7	-3.30891	-61.3915	0	0	MMP1	11	102789401	102798160	-	protein_coding	matrix metallopeptidase 1 [Source:HGNC Symbol;Acc:HGNC:7155]
ENSG00000197632	354	393	280	3123	3016	3245	342.333	3128	-2.98426	-37.7403	0	0	SERPINB2	18	63871692	63903888	+	protein_coding	serpin family B member 2 [Source:HGNC Symbol;Acc:HGNC:8584]
ENSG00000105825	4188	4341	3708	14691	13616	15013	4079	14440	-1.61098	-31.8717	6.58364e-223	3.82817e-219	TFPI2	7	93885396	93890753	-	protein_coding	tissue factor pathway inhibitor 2 [Source:HGNC Symbol;Acc:HGNC:11761]
ENSG00000198910	3521	3265	2621	594	621	719	3135.67	644.667	2.49293	30.9414	3.31589e-210	1.44606e-206	L1CAM	X	153861514	153886173	-	protein_coding	L1 cell adhesion molecule [Source:HGNC Symbol;Acc:HGNC:6470]
ENSG00000130702	4996	5017	4045	1748	1709	1878	4686	1778.33	1.60806	27.5001	1.75305e-166	6.11603e-163	LAMA5	20	62307955	62367312	-	protein_coding	laminin subunit alpha 5 [Source:HGNC Symbol;Acc:HGNC:6485]
ENSG00000196581	781	826	687	2933	2813	3126	764.667	2957.33	-1.73931	-26.0862	5.23357e-150	1.52157e-146	AJAP1	1	4654609	4792534	+	protein_coding	adherens junctions associated protein 1 [Source:HGNC Symbol;Acc:HGNC:30801]
ENSG00000125538	47	47	38	771	703	720	44	731.333	-3.84604	-22.9922	5.57588e-117	1.38951e-113	IL1B	2	112829751	112836816	-	protein_coding	interleukin 1 beta [Source:HGNC Symbol;Acc:HGNC:5992]
ENSG00000206190	898	913	735	177	153	177	848.667	169	2.53879	22.6914	5.4497e-114	1.18831e-110	ATP10A	15	25677273	25865184	-	protein_coding	ATPase phospholipid transporting 10A (putative) [Source:HGNC Symbol;Acc:HGNC:13542]
ENSG00000106070	815	701	667	100	94	86	727.667	93.3333	3.17658	22.4328	1.88592e-111	3.65533e-108	GRB10	7	50590063	50793462	-	protein_coding	growth factor receptor bound protein 10 [Source:HGNC Symbol;Acc:HGNC:4564]
ENSG00000145934	80	67	73	734	742	803	73.3333	759.667	-3.15723	-22.0243	1.68389e-107	2.93737e-104	TENM2	5	166979029	168264157	+	protein_coding	teneurin transmembrane protein 2 [Source:HGNC Symbol;Acc:HGNC:29943]
ENSG00000169439	1862	2037	1742	705	680	763	1880.33	716	1.60699	21.8718	4.82201e-106	7.64683e-103	SDC2	8	96493813	96611790	+	protein_coding	syndecan 2 [Source:HGNC Symbol;Acc:HGNC:10659]
ENSG00000167693	1015	933	840	208	159	184	929.333	183.667	2.55305	21.8206	1.47897e-105	2.14993e-102	NXN	17	799310	979776	-	protein_coding	nucleoredoxin [Source:HGNC Symbol;Acc:HGNC:18008]
ENSG00000189060	8856	8652	7210	4203	4106	4398	8239.33	4235.67	1.17076	21.5916	2.15393e-103	2.89024e-100	H1-0	22	37805229	37807432	+	protein_coding	H1.0 linker histone [Source:HGNC Symbol;Acc:HGNC:4714]
ENSG00000011422	2117	2281	1767	5461	5188	5580	2055	5409.67	-1.18795	-20.8384	1.94126e-96	2.41881e-93	PLAUR	19	43646095	43670547	-	protein_coding	plasminogen activator, urokinase receptor [Source:HGNC Symbol;Acc:HGNC:9053]
ENSG00000154734	2885	3222	2521	7031	6689	7653	2876	7124.33	-1.09797	-20.7611	9.73236e-96	1.13181e-92	ADAMTS1	21	26835755	26845409	-	protein_coding	ADAM metallopeptidase with thrombospondin type 1 motif 1 [Source:HGNC Symbol;Acc:HGNC:217]
ENSG00000236453	131	180	148	926	853	1067	153	948.667	-2.41684	-19.8502	1.09808e-87	1.19719e-84	ENSG00000236453	7	94022833	94066661	+	lncRNA	novel transcript
ENSG00000163735	572	784	603	2589	2424	2538	653	2517	-1.73753	-19.7753	4.86348e-87	4.99051e-84	CXCL5	4	73995642	73998677	-	protein_coding	C-X-C motif chemokine ligand 5 [Source:HGNC Symbol;Acc:HGNC:10642]
ENSG00000138675	436	514	365	1559	1548	1765	438.333	1624	-1.68096	-19.6408	6.93319e-86	6.71904e-83	FGF5	4	80266639	80336680	+	protein_coding	fibroblast growth factor 5 [Source:HGNC Symbol;Acc:HGNC:3683]
ENSG00000182272	632	587	461	97	89	92	560	92.6667	2.80293	19.3901	9.36009e-84	8.59355e-81	B4GALNT4	11	369499	382117	+	protein_coding	beta-1,4-N-acetyl-galactosaminyltransferase 4 [Source:HGNC Symbol;Acc:HGNC:26315]
ENSG00000004399	1861	1817	1472	704	692	774	1716.67	723.333	1.45758	18.9906	2.03939e-80	1.77876e-77	PLXND1	3	129555214	129606676	-	protein_coding	plexin D1 [Source:HGNC Symbol;Acc:HGNC:9107]
ENSG00000135480	33821	33294	25788	16982	14853	16727	30967.7	16187.3	1.14345	18.8852	1.51077e-79	1.25495e-76	KRT7	12	52232520	52252186	+	protein_coding	keratin 7 [Source:HGNC Symbol;Acc:HGNC:6445]
ENSG00000084234	7009	7136	6057	3993	3703	4158	6734	3951.33	0.982047	18.7674	1.39596e-78	1.10687e-75	APLP2	11	130068147	130144811	+	protein_coding	amyloid beta precursor like protein 2 [Source:HGNC Symbol;Acc:HGNC:598]
ENSG00000087303	631	682	541	1835	1793	2065	618	1897.67	-1.40688	-18.7268	2.99604e-78	2.2723e-75	NID2	14	52004809	52069059	-	protein_coding	nidogen 2 [Source:HGNC Symbol;Acc:HGNC:13389]
ENSG00000049192	1268	1572	1241	3588	3551	3927	1360.33	3688.67	-1.22781	-18.0679	5.7054e-73	4.14688e-70	ADAMTS6	5	65148738	65481920	-	protein_coding	ADAM metallopeptidase with thrombospondin type 1 motif 6 [Source:HGNC Symbol;Acc:HGNC:222]
ENSG00000166689	667	674	595	171	156	194	645.333	173.667	2.1096	17.8276	4.31815e-71	3.01303e-68	PLEKHA7	11	16777297	17014415	-	protein_coding	pleckstrin homology domain containing A7 [Source:HGNC Symbol;Acc:HGNC:27049]
ENSG00000179348	1251	1303	1037	503	490	511	1197	501.333	1.46471	17.3475	2.06087e-67	1.38268e-64	GATA2	3	128479427	128493201	-	protein_coding	GATA binding protein 2 [Source:HGNC Symbol;Acc:HGNC:4171]
ENSG00000159871	320	299	245	1140	1002	1170	288	1104	-1.72718	-17.1527	6.00236e-66	3.87797e-63	LYPD5	19	43785874	43827206	-	protein_coding	LY6/PLAUR domain containing 5 [Source:HGNC Symbol;Acc:HGNC:26397]
ENSG00000136153	681	699	593	187	200	211	657.667	199.333	1.93467	17.069	2.52451e-65	1.57277e-62	LMO7	13	75620434	75859870	+	protein_coding	LIM domain 7 [Source:HGNC Symbol;Acc:HGNC:6646]
ENSG00000138944	586	603	552	150	105	151	580.333	135.333	2.31896	17.018	6.03552e-65	3.63047e-62	SHISAL1	22	44243665	44312951	-	protein_coding	shisa like 1 [Source:HGNC Symbol;Acc:HGNC:29335]
ENSG00000168461	700	743	639	232	215	215	694	220.667	1.86485	16.6688	2.21105e-62	1.28565e-59	RAB31	18	9708275	9862551	+	protein_coding	RAB31, member RAS oncogene family [Source:HGNC Symbol;Acc:HGNC:9771]
ENSG00000115008	104	112	77	530	544	631	97.6667	568.333	-2.33153	-16.4143	1.51136e-60	8.5046e-58	IL1A	2	112773925	112784493	-	protein_coding	interleukin 1 alpha [Source:HGNC Symbol;Acc:HGNC:5991]
ENSG00000134243	1793	1867	1484	887	831	925	1714.67	881	1.17075	16.2781	1.41259e-59	7.70038e-57	SORT1	1	109309568	109397918	-	protein_coding	sortilin 1 [Source:HGNC Symbol;Acc:HGNC:11186]
ENSG00000240694	1362	1374	1144	576	602	600	1293.33	592.667	1.33603	16.1727	7.86398e-59	4.15695e-56	PNMA2	8	26504701	26514092	-	protein_coding	PNMA family member 2 [Source:HGNC Symbol;Acc:HGNC:9159]
ENSG00000182871	1275	1238	993	486	431	546	1168.67	487.667	1.47299	16.1317	1.52817e-58	7.84043e-56	COL18A1	21	45405165	45513720	+	protein_coding	collagen type XVIII alpha 1 chain [Source:HGNC Symbol;Acc:HGNC:2195]
ENSG00000168077	901	854	608	251	231	260	787.667	247.333	1.87589	16.0172	9.69186e-58	4.83042e-55	SCARA3	8	27633868	27676776	+	protein_coding	scavenger receptor class A member 3 [Source:HGNC Symbol;Acc:HGNC:19000]
ENSG00000136231	872	999	772	272	289	376	881	312.333	1.70945	15.9655	2.22312e-57	1.07722e-54	IGF2BP3	7	23310209	23470491	-	protein_coding	insulin like growth factor 2 mRNA binding protein 3 [Source:HGNC Symbol;Acc:HGNC:28868]
ENSG00000123689	361	314	275	1132	1019	1210	316.667	1120.33	-1.60927	-15.9266	4.14144e-57	1.95252e-54	G0S2	1	209675412	209676390	+	protein_coding	G0/G1 switch 2 [Source:HGNC Symbol;Acc:HGNC:30229]
ENSG00000115414	66272	64146	52960	118055	118439	131598	61126	122697	-0.793823	-15.8398	1.65359e-56	7.59087e-54	FN1	2	215360440	215436073	-	protein_coding	fibronectin 1 [Source:HGNC Symbol;Acc:HGNC:3778]
ENSG00000091986	11289	12258	10274	20960	20667	22521	11273.7	21382.7	-0.71083	-15.7292	9.54437e-56	4.26903e-53	CCDC80	3	112596797	112649530	-	protein_coding	coiled-coil domain containing 80 [Source:HGNC Symbol;Acc:HGNC:30649]
ENSG00000112078	1540	1580	1239	656	626	787	1453	689.667	1.2871	15.6891	1.7948e-55	7.82713e-53	KCTD20	6	36442767	36491143	+	protein_coding	potassium channel tetramerization domain containing 20 [Source:HGNC Symbol;Acc:HGNC:21052]
ENSG00000076003	3766	4065	3405	2327	2283	2492	3745.33	2367.33	0.87436	15.6689	2.46878e-55	1.05038e-52	MCM6	2	135839626	135876443	-	protein_coding	minichromosome maintenance complex component 6 [Source:HGNC Symbol;Acc:HGNC:6949]
ENSG00000089597	19340	18614	15224	11512	10667	11648	17726	11275.7	0.862393	15.5438	1.75141e-54	7.27418e-52	GANAB	11	62624826	62646726	-	protein_coding	glucosidase II alpha subunit [Source:HGNC Symbol;Acc:HGNC:4138]
ENSG00000081041	256	222	198	834	847	891	225.333	857.333	-1.7158	-15.5015	3.39049e-54	1.37543e-51	CXCL2	4	74097040	74099196	-	protein_coding	C-X-C motif chemokine ligand 2 [Source:HGNC Symbol;Acc:HGNC:4603]
ENSG00000166923	23	40	28	337	346	354	30.3333	345.667	-3.30188	-15.4941	3.80474e-54	1.50841e-51	GREM1	15	32718004	32745106	+	protein_coding	gremlin 1, DAN family BMP antagonist [Source:HGNC Symbol;Acc:HGNC:2001]
ENSG00000149591	898	974	681	317	264	340	851	307	1.67786	15.4814	4.63556e-54	1.79695e-51	TAGLN	11	117199370	117207464	+	protein_coding	transgelin [Source:HGNC Symbol;Acc:HGNC:11553]
ENSG00000261780	3252	3463	3060	1973	1841	2087	3258.33	1967	0.943612	15.279	1.0558e-52	4.00378e-50	LINC02582	18	73324941	73349879	+	lncRNA	long intergenic non-protein coding RNA 2582 [Source:HGNC Symbol;Acc:HGNC:53792]
ENSG00000110917	8282	8353	6870	5317	5033	5592	7835	5314	0.771332	15.1967	3.7213e-52	1.38116e-49	MLEC	12	120687149	120701859	+	protein_coding	malectin [Source:HGNC Symbol;Acc:HGNC:28973]
ENSG00000125844	6299	6604	5206	3948	3789	4369	6036.33	4035.33	0.791602	15.0853	2.02314e-51	7.35242e-49	RRBP1	20	17613678	17682295	-	protein_coding	ribosome binding protein 1 [Source:HGNC Symbol;Acc:HGNC:10448]
ENSG00000184254	404	413	330	1154	1083	1181	382.333	1139.33	-1.36529	-15.0656	2.72757e-51	9.71014e-49	ALDH1A3	15	100877714	100916626	+	protein_coding	aldehyde dehydrogenase 1 family member A3 [Source:HGNC Symbol;Acc:HGNC:409]
ENSG00000006042	576	544	479	170	169	171	533	170	1.86089	14.848	7.16424e-50	2.49946e-47	TMEM98	17	32927910	32945106	+	protein_coding	transmembrane protein 98 [Source:HGNC Symbol;Acc:HGNC:24529]
ENSG00000092964	1527	1484	1175	682	676	737	1395.33	698.333	1.20785	14.8427	7.75202e-50	2.6515e-47	DPYSL2	8	26514031	26658178	+	protein_coding	dihydropyrimidinase like 2 [Source:HGNC Symbol;Acc:HGNC:3014]
ENSG00000182492	1594	1389	1089	543	575	563	1357.33	560.333	1.4821	14.7504	3.06014e-49	1.02656e-46	BGN	X	153494980	153509546	+	protein_coding	biglycan [Source:HGNC Symbol;Acc:HGNC:1044]
ENSG00000080493	281	332	277	914	921	1005	296.667	946.667	-1.46133	-14.6408	1.54224e-48	5.07602e-46	SLC4A4	4	71062667	71572087	+	protein_coding	solute carrier family 4 member 4 [Source:HGNC Symbol;Acc:HGNC:11030]
ENSG00000179242	1295	1236	955	491	460	588	1162	513	1.3906	14.6063	2.56181e-48	8.27559e-46	CDH4	20	61252261	61940617	+	protein_coding	cadherin 4 [Source:HGNC Symbol;Acc:HGNC:1763]
ENSG00000148154	8185	8823	7367	15072	14130	16316	8125	15172.7	-0.687475	-14.5494	5.88798e-48	1.86745e-45	UGCG	9	111896814	111935369	+	protein_coding	UDP-glucose ceramide glucosyltransferase [Source:HGNC Symbol;Acc:HGNC:12524]
ENSG00000059804	577	605	459	1403	1392	1497	547	1430.67	-1.17867	-14.4058	4.75895e-47	1.48241e-44	SLC2A3	12	7919230	7936187	-	protein_coding	solute carrier family 2 member 3 [Source:HGNC Symbol;Acc:HGNC:11007]
ENSG00000169429	119	144	110	519	524	599	124.333	547.333	-1.92682	-14.3778	7.13338e-47	2.18307e-44	CXCL8	4	73740519	73743716	+	protein_coding	C-X-C motif chemokine ligand 8 [Source:HGNC Symbol;Acc:HGNC:6025]
ENSG00000106366	30603	31151	25198	53655	50430	55463	28984	53182.7	-0.665639	-14.3709	7.88064e-47	2.37017e-44	SERPINE1	7	101127104	101139247	+	protein_coding	serpin family E member 1 [Source:HGNC Symbol;Acc:HGNC:8583]
ENSG00000023445	252	342	286	944	983	1167	293.333	1031.33	-1.5977	-14.3394	1.24212e-46	3.67246e-44	BIRC3	11	102317450	102339403	+	protein_coding	baculoviral IAP repeat containing 3 [Source:HGNC Symbol;Acc:HGNC:591]
ENSG00000174238	3473	3546	2981	2097	2123	2298	3333.33	2172.67	0.829702	14.3376	1.27469e-46	3.70596e-44	PITPNA	17	1517718	1562792	-	protein_coding	phosphatidylinositol transfer protein alpha [Source:HGNC Symbol;Acc:HGNC:9001]
ENSG00000131773	391	398	343	102	96	101	377.333	99.6667	2.13316	14.3248	1.53134e-46	4.37914e-44	KHDRBS3	8	135457456	135656722	+	protein_coding	KH RNA binding domain containing, signal transduction associated 3 [Source:HGNC Symbol;Acc:HGNC:18117]
ENSG00000176463	589	645	496	220	183	213	576.667	205.333	1.699	14.3175	1.70214e-46	4.78904e-44	SLCO3A1	15	91853708	92172435	+	protein_coding	solute carrier organic anion transporter family member 3A1 [Source:HGNC Symbol;Acc:HGNC:10952]
ENSG00000177706	645	613	551	173	183	248	603	201.333	1.80159	14.1987	9.33866e-46	2.58577e-43	FAM20C	7	192571	260772	+	protein_coding	FAM20C golgi associated secretory pathway kinase [Source:HGNC Symbol;Acc:HGNC:22140]
ENSG00000142910	1023	1051	813	468	393	438	962.333	433	1.36029	14.1206	2.83693e-45	7.66914e-43	TINAGL1	1	31576485	31587686	+	protein_coding	tubulointerstitial nephritis antigen like 1 [Source:HGNC Symbol;Acc:HGNC:19168]
ENSG00000092929	1894	1858	1420	808	851	1002	1724	887	1.16859	14.1201	2.85768e-45	7.66914e-43	UNC13D	17	75827225	75844785	-	protein_coding	unc-13 homolog D [Source:HGNC Symbol;Acc:HGNC:23147]
ENSG00000149948	2709	3139	2567	5473	5668	6097	2805	5746	-0.822545	-14.1122	3.19491e-45	8.44424e-43	HMGA2	12	65824460	65966291	+	protein_coding	high mobility group AT-hook 2 [Source:HGNC Symbol;Acc:HGNC:5009]
ENSG00000166897	676	665	506	232	224	231	615.667	229	1.63352	14.0224	1.13675e-44	2.95962e-42	ELFN2	22	37367960	37427479	-	protein_coding	extracellular leucine rich repeat and fibronectin type III domain containing 2 [Source:HGNC Symbol;Acc:HGNC:29396]
ENSG00000101210	16529	15640	13146	10302	9453	10607	15105	10120.7	0.789314	14.0101	1.35158e-44	3.46719e-42	EEF1A2	20	63488013	63499239	-	protein_coding	eukaryotic translation elongation factor 1 alpha 2 [Source:HGNC Symbol;Acc:HGNC:3192]
ENSG00000107984	2490	2723	2338	1568	1515	1688	2517	1590.33	0.876501	13.8254	1.79079e-43	4.52732e-41	DKK1	10	52314281	52318042	+	protein_coding	dickkopf WNT signaling pathway inhibitor 1 [Source:HGNC Symbol;Acc:HGNC:2891]
ENSG00000063660	3217	2958	2352	1631	1520	1667	2842.33	1606	1.03195	13.7959	2.69642e-43	6.71947e-41	GPC1	2	240435663	240468076	+	protein_coding	glypican 1 [Source:HGNC Symbol;Acc:HGNC:4449]
ENSG00000166949	2791	2765	2212	1607	1485	1696	2589.33	1596	0.908426	13.7807	3.33239e-43	8.18737e-41	SMAD3	15	67063763	67195173	+	protein_coding	SMAD family member 3 [Source:HGNC Symbol;Acc:HGNC:6769]
ENSG00000259956	3007	3165	2504	1804	1725	2048	2892	1859	0.849056	13.772	3.75436e-43	9.09597e-41	RBM15B	3	51391285	51397908	+	protein_coding	RNA binding motif protein 15B [Source:HGNC Symbol;Acc:HGNC:24303]
ENSG00000113583	1777	1806	1629	986	979	1072	1737.33	1012.33	0.994593	13.7423	5.66195e-43	1.35297e-40	C5orf15	5	133955510	133968674	-	protein_coding	chromosome 5 open reading frame 15 [Source:HGNC Symbol;Acc:HGNC:20656]
ENSG00000180543	4752	4800	3885	3000	2673	3169	4479	2947.33	0.815387	13.7386	5.96077e-43	1.40513e-40	TSPYL5	8	97273488	97277928	-	protein_coding	TSPY like 5 [Source:HGNC Symbol;Acc:HGNC:29367]
ENSG00000100167	1133	1093	955	543	494	562	1060.33	533	1.20598	13.7287	6.83208e-43	1.58905e-40	SEPTIN3	22	41969443	41998221	+	protein_coding	septin 3 [Source:HGNC Symbol;Acc:HGNC:10750]
ENSG00000237515	501	537	461	184	172	184	499.667	180	1.68584	13.6702	1.5302e-42	3.51222e-40	SHISA9	16	12901598	13240416	+	protein_coding	shisa family member 9 [Source:HGNC Symbol;Acc:HGNC:37231]
ENSG00000069482	936	1020	823	434	344	474	926.333	417.333	1.36458	13.586	4.84564e-42	1.09776e-39	GAL	11	68683779	68691175	+	protein_coding	galanin and GMAP prepropeptide [Source:HGNC Symbol;Acc:HGNC:4114]
ENSG00000196557	1607	1520	1253	808	751	836	1460	798.333	1.08162	13.4706	2.32917e-41	5.20899e-39	CACNA1H	16	1153106	1221771	+	protein_coding	calcium voltage-gated channel subunit alpha1 H [Source:HGNC Symbol;Acc:HGNC:1395]
ENSG00000022267	2873	2992	2414	1812	1740	1938	2759.67	1830	0.803482	13.4636	2.56107e-41	5.6551e-39	FHL1	X	136146702	136211359	+	protein_coding	four and a half LIM domains 1 [Source:HGNC Symbol;Acc:HGNC:3702]
ENSG00000048740	1140	1167	1034	576	578	634	1113.67	596	1.11659	13.3679	9.31756e-41	2.03169e-38	CELF2	10	10798397	11336675	+	protein_coding	CUGBP Elav-like family member 2 [Source:HGNC Symbol;Acc:HGNC:2550]
ENSG00000178104	2186	2418	1943	4193	4348	4477	2182.33	4339.33	-0.781889	-13.3158	1.87438e-40	4.03663e-38	PDE4DIP	1	148808140	149048286	+	protein_coding	phosphodiesterase 4D interacting protein [Source:HGNC Symbol;Acc:HGNC:15580]
ENSG00000128567	17298	17566	15079	12549	11709	13200	16647.7	12486	0.628697	13.2201	6.7144e-40	1.41309e-37	PODXL	7	131500262	131558217	-	protein_coding	podocalyxin like [Source:HGNC Symbol;Acc:HGNC:9171]
ENSG00000150687	1409	1392	1091	697	661	768	1297.33	708.667	1.08239	13.22	6.72358e-40	1.41309e-37	PRSS23	11	86791059	86952910	+	protein_coding	serine protease 23 [Source:HGNC Symbol;Acc:HGNC:14370]
ENSG00000152332	2830	3265	2876	5993	5852	6894	2990.33	6246.33	-0.845069	-13.1754	1.2157e-39	2.5246e-37	UHMK1	1	162497251	162529631	+	protein_coding	U2AF homology motif kinase 1 [Source:HGNC Symbol;Acc:HGNC:19683]
ENSG00000177106	2111	2197	1692	1245	1177	1272	2000	1231.33	0.907801	13.1207	2.50659e-39	5.1441e-37	EPS8L2	11	694438	727727	+	protein_coding	EPS8 like 2 [Source:HGNC Symbol;Acc:HGNC:21296]
ENSG00000122641	1357	1783	1398	3288	3461	3844	1512.67	3531	-1.01093	-13.0538	6.04196e-39	1.22553e-36	INHBA	7	41667168	41705834	-	protein_coding	inhibin subunit beta A [Source:HGNC Symbol;Acc:HGNC:6066]
ENSG00000115380	640	734	551	256	263	309	641.667	276	1.42716	13.0305	8.20524e-39	1.6452e-36	EFEMP1	2	55865967	55924139	-	protein_coding	EGF containing fibulin extracellular matrix protein 1 [Source:HGNC Symbol;Acc:HGNC:3218]
ENSG00000130147	1863	1670	1411	850	866	987	1648	901	1.08357	13.0148	1.00784e-38	1.99782e-36	SH3BP4	2	234952017	235055714	+	protein_coding	SH3 domain binding protein 4 [Source:HGNC Symbol;Acc:HGNC:10826]
ENSG00000122863	2965	2975	2432	1863	1759	1935	2790.67	1852.33	0.801934	12.9834	1.51976e-38	2.97873e-36	CHST3	10	71964395	72013558	+	protein_coding	carbohydrate sulfotransferase 3 [Source:HGNC Symbol;Acc:HGNC:1971]
ENSG00000187244	1197	1091	849	408	484	519	1045.67	470.333	1.36126	12.9344	2.87876e-38	5.57967e-36	BCAM	19	44809071	44821421	+	protein_coding	basal cell adhesion molecule (Lutheran blood group) [Source:HGNC Symbol;Acc:HGNC:6722]
ENSG00000104783	963	933	735	2015	1927	2049	877	1997	-0.978842	-12.9193	3.5047e-38	6.71823e-36	KCNN4	19	43766533	43780976	-	protein_coding	potassium calcium-activated channel subfamily N member 4 [Source:HGNC Symbol;Acc:HGNC:6293]
ENSG00000132688	8301	8220	6667	5546	5255	5880	7729.33	5560.33	0.685706	12.8905	5.0899e-38	9.65088e-36	NES	1	156668763	156677407	-	protein_coding	nestin [Source:HGNC Symbol;Acc:HGNC:7756]
ENSG00000136205	1208	1158	976	580	569	658	1114	602.333	1.10005	12.8582	7.73676e-38	1.45118e-35	TNS3	7	47275154	47582558	-	protein_coding	tensin 3 [Source:HGNC Symbol;Acc:HGNC:21616]
ENSG00000130751	474	460	394	150	162	165	442.667	159	1.68904	12.8367	1.02131e-37	1.8953e-35	NPAS1	19	47019837	47045775	+	protein_coding	neuronal PAS domain protein 1 [Source:HGNC Symbol;Acc:HGNC:7894]
ENSG00000117525	18088	19457	15743	29172	29158	32165	17762.7	30165	-0.55277	-12.8254	1.18202e-37	2.15474e-35	F3	1	94529173	94541759	-	protein_coding	coagulation factor III, tissue factor [Source:HGNC Symbol;Acc:HGNC:3541]
ENSG00000179632	9172	8996	6868	5655	5235	5593	8345.33	5494.33	0.809057	12.8251	1.18583e-37	2.15474e-35	MAF1	8	144104461	144107611	+	protein_coding	MAF1 homolog, negative regulator of RNA polymerase III [Source:HGNC Symbol;Acc:HGNC:24966]
ENSG00000104267	246	298	208	57	45	47	250.667	49.6667	2.53972	12.8048	1.5414e-37	2.77198e-35	CA2	8	85463968	85481493	+	protein_coding	carbonic anhydrase 2 [Source:HGNC Symbol;Acc:HGNC:1373]
ENSG00000127920	423	372	366	1103	1004	1131	387	1079.33	-1.26318	-12.7658	2.54485e-37	4.52982e-35	GNG11	7	93921735	93928610	+	protein_coding	G protein subunit gamma 11 [Source:HGNC Symbol;Acc:HGNC:4403]
ENSG00000103257	9255	9279	7213	6043	5870	6415	8582.33	6109.33	0.698513	12.7534	2.98267e-37	5.25553e-35	SLC7A5	16	87830023	87869507	-	protein_coding	solute carrier family 7 member 5 [Source:HGNC Symbol;Acc:HGNC:11063]
ENSG00000134013	3142	3217	2656	2048	2006	2184	3005	2079.33	0.742556	12.7264	4.22041e-37	7.36208e-35	LOXL2	8	23296897	23425328	-	protein_coding	lysyl oxidase like 2 [Source:HGNC Symbol;Acc:HGNC:6666]
ENSG00000124225	1864	1812	1484	944	1027	1088	1720	1019.67	0.964903	12.6561	1.03476e-36	1.78717e-34	PMEPA1	20	57648392	57711536	-	protein_coding	prostate transmembrane protein, androgen induced 1 [Source:HGNC Symbol;Acc:HGNC:14107]
ENSG00000179820	3074	2846	2407	1702	1684	1907	2775.67	1764.33	0.866196	12.5741	2.92968e-36	5.01033e-34	MYADM	19	53864763	53876435	+	protein_coding	myeloid associated differentiation marker [Source:HGNC Symbol;Acc:HGNC:7544]
ENSG00000144118	5263	5555	4622	3800	3600	4091	5146.67	3830.33	0.638926	12.43	1.79525e-35	3.04043e-33	RALB	2	120240064	120294710	+	protein_coding	RAS like proto-oncogene B [Source:HGNC Symbol;Acc:HGNC:9840]
ENSG00000074657	924	978	864	481	471	535	922	495.667	1.11073	12.3888	3.00445e-35	5.03939e-33	ZNF532	18	58862600	58986480	+	protein_coding	zinc finger protein 532 [Source:HGNC Symbol;Acc:HGNC:30940]
ENSG00000152127	3064	3165	2561	2011	1977	2162	2930	2050	0.725901	12.3812	3.30528e-35	5.49118e-33	MGAT5	2	134119983	134454621	+	protein_coding	alpha-1,6-mannosylglycoprotein 6-beta-N-acetylglucosaminyltransferase [Source:HGNC Symbol;Acc:HGNC:7049]
ENSG00000139266	369	407	348	124	126	139	374.667	129.667	1.74464	12.3509	4.81902e-35	7.93047e-33	MARCHF9	12	57755103	57760411	+	protein_coding	membrane associated ring-CH-type finger 9 [Source:HGNC Symbol;Acc:HGNC:25139]
ENSG00000173898	5532	5272	4505	3487	3427	3871	5103	3595	0.71854	12.3194	7.11905e-35	1.1606e-32	SPTBN2	11	66682497	66744670	-	protein_coding	spectrin beta, non-erythrocytic 2 [Source:HGNC Symbol;Acc:HGNC:11276]
ENSG00000221968	2924	2866	2138	1618	1600	1688	2642.67	1635.33	0.898	12.3071	8.29894e-35	1.34043e-32	FADS3	11	61873519	61892051	-	protein_coding	fatty acid desaturase 3 [Source:HGNC Symbol;Acc:HGNC:3576]
ENSG00000234745	10157	9555	6984	5603	5123	5867	8898.67	5531	0.891329	12.2391	1.92114e-34	3.07453e-32	HLA-B	6	31353872	31367067	-	protein_coding	major histocompatibility complex, class I, B [Source:HGNC Symbol;Acc:HGNC:4932]
ENSG00000172985	977	877	759	450	381	449	871	426.667	1.24242	12.1587	5.16037e-34	8.18342e-32	SH3RF3	2	109129205	109504634	+	protein_coding	SH3 domain containing ring finger 3 [Source:HGNC Symbol;Acc:HGNC:24699]
ENSG00000072163	841	833	663	371	390	351	779	370.667	1.2777	12.1207	8.20984e-34	1.2902e-31	LIMS2	2	127638381	127681786	-	protein_coding	LIM zinc finger domain containing 2 [Source:HGNC Symbol;Acc:HGNC:16084]
ENSG00000162817	574	567	455	218	230	246	532	231.333	1.41151	12.0471	2.0093e-33	3.12948e-31	C1orf115	1	220690363	220699153	+	protein_coding	chromosome 1 open reading frame 115 [Source:HGNC Symbol;Acc:HGNC:25873]
ENSG00000104635	6062	6310	5267	4479	4214	4678	5879.67	4457	0.611802	12.0454	2.05075e-33	3.16578e-31	SLC39A14	8	22367278	22434129	+	protein_coding	solute carrier family 39 member 14 [Source:HGNC Symbol;Acc:HGNC:20858]
ENSG00000116285	2034	2253	1926	3844	3774	4150	2071	3922.67	-0.707799	-12.0373	2.26196e-33	3.46119e-31	ERRFI1	1	8004404	8026309	-	protein_coding	ERBB receptor feedback inhibitor 1 [Source:HGNC Symbol;Acc:HGNC:18185]
ENSG00000099991	2579	2452	2030	1457	1464	1671	2353.67	1530.67	0.832824	11.985	4.25914e-33	6.46056e-31	CABIN1	22	24011192	24178628	+	protein_coding	calcineurin binding protein 1 [Source:HGNC Symbol;Acc:HGNC:24187]
ENSG00000115902	974	867	731	358	384	475	857.333	405.667	1.29395	11.9389	7.42359e-33	1.11635e-30	SLC1A4	2	64988477	65023865	+	protein_coding	solute carrier family 1 member 4 [Source:HGNC Symbol;Acc:HGNC:10942]
ENSG00000057019	2840	3320	2970	5825	5977	6783	3043.33	6195	-0.807468	-11.9298	8.2788e-33	1.23432e-30	DCBLD2	3	98795941	98901695	-	protein_coding	discoidin, CUB and LCCL domain containing 2 [Source:HGNC Symbol;Acc:HGNC:24627]
ENSG00000197879	20207	19405	16168	13984	12616	14377	18593.3	13659	0.656524	11.8923	1.29753e-32	1.91815e-30	MYO1C	17	1464186	1492686	-	protein_coding	myosin IC [Source:HGNC Symbol;Acc:HGNC:7597]
ENSG00000111057	21748	20988	16856	14756	13260	14600	19864	14205.3	0.692527	11.8574	1.97069e-32	2.88879e-30	KRT18	12	52948871	52952906	+	protein_coding	keratin 18 [Source:HGNC Symbol;Acc:HGNC:6430]
ENSG00000109846	3769	3764	3072	2521	2210	2596	3535	2442.33	0.744991	11.8392	2.44872e-32	3.55962e-30	CRYAB	11	111908564	111923722	-	protein_coding	crystallin alpha B [Source:HGNC Symbol;Acc:HGNC:2389]
ENSG00000176222	129	180	172	533	629	690	160.333	617.333	-1.7249	-11.821	3.04204e-32	4.38557e-30	ZNF404	19	43872365	43901385	-	protein_coding	zinc finger protein 404 [Source:HGNC Symbol;Acc:HGNC:19417]
ENSG00000277443	4477	4606	3761	3174	3047	3359	4281.33	3193.33	0.633982	11.8053	3.66311e-32	5.23765e-30	MARCKS	6	113857345	113863475	+	protein_coding	myristoylated alanine rich protein kinase C substrate [Source:HGNC Symbol;Acc:HGNC:6759]
ENSG00000151892	1581	1500	1280	876	760	949	1453.67	861.667	0.968805	11.7938	4.20154e-32	5.95866e-30	GFRA1	10	116056925	116276803	-	protein_coding	GDNF family receptor alpha 1 [Source:HGNC Symbol;Acc:HGNC:4243]
ENSG00000162337	1711	1574	1342	947	828	976	1542.33	917	0.962873	11.7257	9.40715e-32	1.32337e-29	LRP5	11	68312591	68449275	+	protein_coding	LDL receptor related protein 5 [Source:HGNC Symbol;Acc:HGNC:6697]
ENSG00000164236	2460	2440	2031	1467	1464	1729	2310.33	1553.33	0.786201	11.697	1.31989e-31	1.84193e-29	ANKRD33B	5	10564070	10657816	+	protein_coding	ankyrin repeat domain 33B [Source:HGNC Symbol;Acc:HGNC:35240]
ENSG00000109099	872	839	684	387	396	464	798.333	415.667	1.15366	11.6789	1.63394e-31	2.2621e-29	PMP22	17	15229773	15272292	-	protein_coding	peripheral myelin protein 22 [Source:HGNC Symbol;Acc:HGNC:9118]
ENSG00000107438	5394	5264	4249	3521	3379	3873	4969	3591	0.679492	11.6493	2.31463e-31	3.17924e-29	PDLIM1	10	95237572	95291012	-	protein_coding	PDZ and LIM domain 1 [Source:HGNC Symbol;Acc:HGNC:2067]
ENSG00000167191	669	702	551	331	297	304	640.667	310.667	1.25205	11.5792	5.25309e-31	7.15898e-29	GPRC5B	16	19856691	19886167	-	protein_coding	G protein-coupled receptor class C group 5 member B [Source:HGNC Symbol;Acc:HGNC:13308]
ENSG00000089685	5598	5293	4297	3436	3315	3872	5062.67	3541	0.72716	11.5683	5.96245e-31	8.06272e-29	BIRC5	17	78214186	78225636	+	protein_coding	baculoviral IAP repeat containing 5 [Source:HGNC Symbol;Acc:HGNC:593]
ENSG00000161714	2542	2513	1987	1560	1413	1698	2347.33	1557	0.80309	11.548	7.55586e-31	1.01388e-28	PLCD3	17	45108959	45133354	-	protein_coding	phospholipase C delta 3 [Source:HGNC Symbol;Acc:HGNC:9061]
ENSG00000066735	1199	1042	853	548	493	566	1031.33	535.667	1.15518	11.5425	8.05165e-31	1.07216e-28	KIF26A	14	104136454	104180894	+	protein_coding	kinesin family member 26A [Source:HGNC Symbol;Acc:HGNC:20226]
ENSG00000166831	337	359	295	122	71	93	330.333	95.3333	2.00433	11.5195	1.05254e-30	1.39095e-28	RBPMS2	15	64739891	64775589	-	protein_coding	RNA binding protein, mRNA processing factor 2 [Source:HGNC Symbol;Acc:HGNC:19098]
ENSG00000164283	406	606	445	1259	1330	1345	485.667	1311.33	-1.22538	-11.4887	1.5036e-30	1.97209e-28	ESM1	5	54977867	55022671	-	protein_coding	endothelial cell specific molecule 1 [Source:HGNC Symbol;Acc:HGNC:3466]
ENSG00000181444	222	214	197	49	36	55	211	46.6667	2.39549	11.4866	1.54053e-30	2.00545e-28	ZNF467	7	149764182	149773588	-	protein_coding	zinc finger protein 467 [Source:HGNC Symbol;Acc:HGNC:23154]
ENSG00000142156	9793	9316	7875	6688	6380	7126	8994.67	6731.33	0.630313	11.4218	3.25464e-30	4.20548e-28	COL6A1	21	45981770	46005050	+	protein_coding	collagen type VI alpha 1 chain [Source:HGNC Symbol;Acc:HGNC:2211]
ENSG00000157168	1220	1326	1046	749	714	780	1197.33	747.667	0.889188	11.3874	4.83356e-30	6.19975e-28	NRG1	8	31639222	32855666	+	protein_coding	neuregulin 1 [Source:HGNC Symbol;Acc:HGNC:7997]
ENSG00000204899	1465	1599	1390	846	783	1040	1484.67	889.667	0.9573	11.3795	5.29043e-30	6.73623e-28	MZT1	13	72708367	72727629	-	protein_coding	mitotic spindle organizing protein 1 [Source:HGNC Symbol;Acc:HGNC:33830]
ENSG00000123933	1654	1497	1247	845	827	962	1466	878	0.951709	11.3633	6.36816e-30	8.04972e-28	MXD4	4	2247432	2262109	-	protein_coding	MAX dimerization protein 4 [Source:HGNC Symbol;Acc:HGNC:13906]
ENSG00000111674	4679	4539	3551	3017	2832	3092	4256.33	2980.33	0.722115	11.3116	1.14954e-29	1.44263e-27	ENO2	12	6913745	6923698	+	protein_coding	enolase 2 [Source:HGNC Symbol;Acc:HGNC:3353]
ENSG00000153317	6949	7608	6500	5393	5161	5770	7019	5441.33	0.581425	11.2827	1.59747e-29	1.99045e-27	ASAP1	8	130052104	130443674	-	protein_coding	ArfGAP with SH3 domain, ankyrin repeat and PH domain 1 [Source:HGNC Symbol;Acc:HGNC:2720]
ENSG00000118985	1693	1963	1753	3537	3431	3736	1803	3568	-0.768864	-11.2022	3.97656e-29	4.91966e-27	ELL2	5	95885098	95961851	-	protein_coding	elongation factor for RNA polymerase II 2 [Source:HGNC Symbol;Acc:HGNC:17064]
ENSG00000099810	1772	1897	1600	3236	3120	3351	1756.33	3235.67	-0.669435	-11.1876	4.6871e-29	5.75788e-27	MTAP	9	21802636	21937651	+	protein_coding	methylthioadenosine phosphorylase [Source:HGNC Symbol;Acc:HGNC:7413]
ENSG00000273706	288	319	246	88	97	92	284.333	92.3333	1.83035	11.1851	4.82305e-29	5.88345e-27	LHX1	17	36936785	36944612	+	protein_coding	LIM homeobox 1 [Source:HGNC Symbol;Acc:HGNC:6593]
ENSG00000168385	7744	9162	7328	5717	5869	6532	8078	6039.33	0.631635	11.1641	6.1098e-29	7.40134e-27	SEPTIN2	2	241315100	241354027	+	protein_coding	septin 2 [Source:HGNC Symbol;Acc:HGNC:7729]
ENSG00000145391	2800	3079	2539	4770	4740	5431	2806	4980.33	-0.614433	-11.1487	7.26867e-29	8.74446e-27	SETD7	4	139495941	139606699	-	protein_coding	SET domain containing 7, histone lysine methyltransferase [Source:HGNC Symbol;Acc:HGNC:30412]
ENSG00000167767	1412	1199	1032	661	571	734	1214.33	655.333	1.10418	11.1133	1.081e-28	1.29157e-26	KRT80	12	52168996	52192014	-	protein_coding	keratin 80 [Source:HGNC Symbol;Acc:HGNC:27056]
ENSG00000162413	1288	1255	940	2293	2285	2528	1161	2368.67	-0.821154	-11.0524	2.13324e-28	2.53144e-26	KLHL21	1	6590724	6614607	-	protein_coding	kelch like family member 21 [Source:HGNC Symbol;Acc:HGNC:29041]
ENSG00000175274	351	362	299	129	81	126	337.333	112	1.80554	11.0359	2.56361e-28	3.02159e-26	TP53I11	11	44885903	44951306	-	protein_coding	tumor protein p53 inducible protein 11 [Source:HGNC Symbol;Acc:HGNC:16842]
ENSG00000178209	35148	33664	27475	24297	23900	26216	32095.7	24804.3	0.581978	11.0193	3.08501e-28	3.61173e-26	PLEC	8	143915153	143976734	-	protein_coding	plectin [Source:HGNC Symbol;Acc:HGNC:9069]
ENSG00000008513	149	178	90	6	15	5	139	8.66667	4.18841	10.9885	4.34184e-28	5.04927e-26	ST3GAL1	8	133454848	133571940	-	protein_coding	ST3 beta-galactoside alpha-2,3-sialyltransferase 1 [Source:HGNC Symbol;Acc:HGNC:10862]
ENSG00000081760	1444	1445	1186	882	848	933	1358.33	887.667	0.824761	10.9677	5.4626e-28	6.31057e-26	AACS	12	125065434	125143333	+	protein_coding	acetoacetyl-CoA synthetase [Source:HGNC Symbol;Acc:HGNC:21298]
ENSG00000125726	889	854	696	450	440	481	813	457	1.04146	10.9536	6.38924e-28	7.33249e-26	CD70	19	6583183	6604103	-	protein_coding	CD70 molecule [Source:HGNC Symbol;Acc:HGNC:11937]
ENSG00000107957	2871	2897	2465	2010	1932	2054	2744.33	1998.67	0.669252	10.9298	8.30114e-28	9.46438e-26	SH3PXD2A	10	103594027	103855584	-	protein_coding	SH3 and PX domains 2A [Source:HGNC Symbol;Acc:HGNC:23664]
ENSG00000147689	3003	2843	2383	5034	4765	5267	2743	5022	-0.661159	-10.9131	9.97607e-28	1.13002e-25	FAM83A	8	123178960	123210079	+	protein_coding	family with sequence similarity 83 member A [Source:HGNC Symbol;Acc:HGNC:28210]
ENSG00000185697	1501	1883	1566	932	985	1110	1650	1009	0.92436	10.911	1.0211e-27	1.14917e-25	MYBL1	8	66562175	66614247	-	protein_coding	MYB proto-oncogene like 1 [Source:HGNC Symbol;Acc:HGNC:7547]
ENSG00000181104	717	668	613	283	353	335	666	323.667	1.25462	10.8726	1.55658e-27	1.74057e-25	F2R	5	76716126	76735770	+	protein_coding	coagulation factor II thrombin receptor [Source:HGNC Symbol;Acc:HGNC:3537]
ENSG00000122862	307	295	305	832	720	916	302.333	822.667	-1.22239	-10.8478	2.04363e-27	2.27064e-25	SRGN	10	69088103	69104805	+	protein_coding	serglycin [Source:HGNC Symbol;Acc:HGNC:9361]
ENSG00000139289	782	864	764	1702	1616	1704	803.333	1674	-0.845708	-10.8456	2.09184e-27	2.30949e-25	PHLDA1	12	76025447	76031776	-	protein_coding	pleckstrin homology like domain family A member 1 [Source:HGNC Symbol;Acc:HGNC:8933]
ENSG00000162576	298	254	204	74	73	70	252	72.3333	2.00759	10.7756	4.4897e-27	4.92568e-25	MXRA8	1	1352689	1361777	-	protein_coding	matrix remodeling associated 8 [Source:HGNC Symbol;Acc:HGNC:7542]
ENSG00000125505	7322	7039	5744	5062	4811	5297	6701.67	5056.67	0.616464	10.7496	5.95267e-27	6.4899e-25	MBOAT7	19	54173412	54189882	-	protein_coding	membrane bound O-acyltransferase domain containing 7 [Source:HGNC Symbol;Acc:HGNC:15505]
ENSG00000170689	1175	1120	936	677	611	667	1077	651.667	0.93558	10.7344	7.0159e-27	7.60157e-25	HOXB9	17	48621156	48626358	-	protein_coding	homeobox B9 [Source:HGNC Symbol;Acc:HGNC:5120]
ENSG00000183087	1427	1396	1107	858	747	818	1310	807.667	0.906247	10.7309	7.28891e-27	7.84863e-25	GAS6	13	113820549	113864076	-	protein_coding	growth arrest specific 6 [Source:HGNC Symbol;Acc:HGNC:4168]
ENSG00000139645	4136	4242	3619	3055	2976	3145	3999	3058.67	0.598791	10.7274	7.56567e-27	8.09666e-25	ANKRD52	12	56237807	56258384	-	protein_coding	ankyrin repeat domain 52 [Source:HGNC Symbol;Acc:HGNC:26614]
ENSG00000134954	9114	9794	7996	14052	14062	15958	8968	14690.7	-0.499537	-10.712	8.93817e-27	9.50716e-25	ETS1	11	128458761	128587558	-	protein_coding	ETS proto-oncogene 1, transcription factor [Source:HGNC Symbol;Acc:HGNC:3488]
ENSG00000024422	8046	7846	6182	5573	5178	5753	7358	5501.33	0.628156	10.6913	1.11833e-26	1.18232e-24	EHD2	19	47713422	47743134	+	protein_coding	EH domain containing 2 [Source:HGNC Symbol;Acc:HGNC:3243]
ENSG00000137834	221	200	148	46	19	36	189.667	33.6667	2.70259	10.6875	1.16495e-26	1.22418e-24	SMAD6	15	66702236	66782849	+	protein_coding	SMAD family member 6 [Source:HGNC Symbol;Acc:HGNC:6772]
ENSG00000110492	859	891	672	437	435	510	807.333	460.667	1.01884	10.6541	1.66915e-26	1.74351e-24	MDK	11	46380756	46383837	+	protein_coding	midkine [Source:HGNC Symbol;Acc:HGNC:6972]
ENSG00000143126	2173	2103	1777	1392	1344	1514	2017.67	1416.67	0.722709	10.6441	1.85678e-26	1.92795e-24	CELSR2	1	109249539	109275751	+	protein_coding	cadherin EGF LAG seven-pass G-type receptor 2 [Source:HGNC Symbol;Acc:HGNC:3231]
ENSG00000065361	1247	1243	1159	754	757	760	1216.33	757	0.899015	10.6369	2.00605e-26	2.07062e-24	ERBB3	12	56076799	56103505	+	protein_coding	erb-b2 receptor tyrosine kinase 3 [Source:HGNC Symbol;Acc:HGNC:3431]
ENSG00000245694	279	385	308	102	120	112	324	111.333	1.75163	10.6247	2.28867e-26	2.3348e-24	CRNDE	16	54845189	54929189	-	lncRNA	colorectal neoplasia differentially expressed [Source:HGNC Symbol;Acc:HGNC:37078]
ENSG00000185567	3213	3031	2583	2066	1970	2289	2942.33	2108.33	0.694237	10.6246	2.28875e-26	2.3348e-24	AHNAK2	14	104937244	104978374	-	protein_coding	AHNAK nucleoprotein 2 [Source:HGNC Symbol;Acc:HGNC:20125]
ENSG00000122861	1084	1169	862	2006	1996	2102	1038.33	2034.67	-0.763945	-10.6143	2.55746e-26	2.59374e-24	PLAU	10	73909177	73917496	+	protein_coding	plasminogen activator, urokinase [Source:HGNC Symbol;Acc:HGNC:9052]
ENSG00000110090	475	483	395	219	198	219	451	212	1.29987	10.6062	2.78931e-26	2.81253e-24	CPT1A	11	68754620	68844410	-	protein_coding	carnitine palmitoyltransferase 1A [Source:HGNC Symbol;Acc:HGNC:2328]
ENSG00000133985	355	332	256	105	112	127	314.333	114.667	1.664	10.5982	3.03871e-26	3.0464e-24	TTC9	14	70641916	70675366	+	protein_coding	tetratricopeptide repeat domain 9 [Source:HGNC Symbol;Acc:HGNC:20267]
ENSG00000171617	1467	1532	1335	2598	2533	2853	1444.67	2661.33	-0.666963	-10.56	4.56711e-26	4.5525e-24	ENC1	5	74627406	74641424	-	protein_coding	ectodermal-neural cortex 1 [Source:HGNC Symbol;Acc:HGNC:3345]
ENSG00000167601	22339	22033	18056	16642	15794	17950	20809.3	16795.3	0.520583	10.5392	5.7e-26	5.64948e-24	AXL	19	41219223	41261766	+	protein_coding	AXL receptor tyrosine kinase [Source:HGNC Symbol;Acc:HGNC:905]
ENSG00000196526	743	762	647	409	389	364	717.333	387.333	1.09847	10.5089	7.86427e-26	7.75053e-24	AFAP1	4	7758714	7939926	-	protein_coding	actin filament associated protein 1 [Source:HGNC Symbol;Acc:HGNC:24017]
ENSG00000187634	106	125	113	12	12	7	114.667	10.3333	3.68431	10.4833	1.03075e-25	1.01013e-23	SAMD11	1	923923	944575	+	protein_coding	sterile alpha motif domain containing 11 [Source:HGNC Symbol;Acc:HGNC:28706]
ENSG00000099812	1880	1853	1516	1216	1161	1266	1749.67	1214.33	0.737386	10.4761	1.11209e-25	1.08376e-23	MISP	19	751112	764318	+	protein_coding	mitotic spindle positioning [Source:HGNC Symbol;Acc:HGNC:27000]
ENSG00000196954	2597	3043	2269	4598	4419	5021	2636.33	4679.33	-0.618972	-10.4414	1.60447e-25	1.55491e-23	CASP4	11	104942866	104969366	-	protein_coding	caspase 4 [Source:HGNC Symbol;Acc:HGNC:1505]
ENSG00000136720	1518	1519	1153	912	844	965	1396.67	907	0.831082	10.4407	1.6163e-25	1.55772e-23	HS6ST1	2	128236716	128318868	-	protein_coding	heparan sulfate 6-O-sulfotransferase 1 [Source:HGNC Symbol;Acc:HGNC:5201]
ENSG00000008394	1461	1806	1421	2917	2838	3147	1562.67	2967.33	-0.71407	-10.4193	2.02355e-25	1.93949e-23	MGST1	12	16347142	16609259	+	protein_coding	microsomal glutathione S-transferase 1 [Source:HGNC Symbol;Acc:HGNC:7061]
ENSG00000106078	208	239	229	67	55	73	225.333	65	2.01454	10.4136	2.14864e-25	2.04813e-23	COBL	7	51016212	51316818	-	protein_coding	cordon-bleu WH2 repeat protein [Source:HGNC Symbol;Acc:HGNC:22199]
ENSG00000210082	58812	59757	50911	88361	85911	100658	56493.3	91643.3	-0.483101	-10.3972	2.55298e-25	2.42034e-23	MT-RNR2	MT	1671	3229	+	Mt_rRNA	mitochondrially encoded 16S rRNA [Source:HGNC Symbol;Acc:HGNC:7471]
ENSG00000058085	24021	23755	20050	36456	35263	38356	22608.7	36691.7	-0.486721	-10.3588	3.81608e-25	3.59825e-23	LAMC2	1	183186238	183245127	+	protein_coding	laminin subunit gamma 2 [Source:HGNC Symbol;Acc:HGNC:6493]
ENSG00000091409	5282	5982	5203	9126	9427	10321	5489	9624.67	-0.594778	-10.3571	3.88412e-25	3.64272e-23	ITGA6	2	172427354	172506459	+	protein_coding	integrin subunit alpha 6 [Source:HGNC Symbol;Acc:HGNC:6142]
ENSG00000168497	132	150	134	24	21	27	138.667	24	2.74766	10.348	4.27163e-25	3.98473e-23	CAVIN2	2	191834310	191847088	-	protein_coding	caveolae associated protein 2 [Source:HGNC Symbol;Acc:HGNC:10690]
ENSG00000173801	2485	2320	1814	1491	1335	1564	2206.33	1463.33	0.801493	10.3433	4.48758e-25	4.16391e-23	JUP	17	41754604	41786931	-	protein_coding	junction plakoglobin [Source:HGNC Symbol;Acc:HGNC:6207]
ENSG00000166147	2193	2325	1903	1470	1528	1690	2140.33	1562.67	0.665841	10.3312	5.09088e-25	4.69869e-23	FBN1	15	48408313	48645721	-	protein_coding	fibrillin 1 [Source:HGNC Symbol;Acc:HGNC:3603]
ENSG00000175592	11002	11198	9107	17030	15920	18001	10435.7	16983.7	-0.491522	-10.296	7.34811e-25	6.74634e-23	FOSL1	11	65892049	65900573	-	protein_coding	FOS like 1, AP-1 transcription factor subunit [Source:HGNC Symbol;Acc:HGNC:13718]
ENSG00000010278	2802	2819	2253	1920	1738	2075	2624.67	1911	0.66913	10.2872	8.04808e-25	7.34085e-23	CD9	12	6199715	6238271	+	protein_coding	CD9 molecule [Source:HGNC Symbol;Acc:HGNC:1709]
ENSG00000132561	2978	3354	2650	2041	2143	2442	2994	2208.67	0.650651	10.2868	8.07982e-25	7.34085e-23	MATN2	8	97868840	98036724	+	protein_coding	matrilin 2 [Source:HGNC Symbol;Acc:HGNC:6908]
ENSG00000172037	6383	6326	5242	4596	4632	4949	5983.67	4725.67	0.551373	10.2768	8.96225e-25	8.10038e-23	LAMB2	3	49121114	49133118	-	protein_coding	laminin subunit beta 2 [Source:HGNC Symbol;Acc:HGNC:6487]
ENSG00000162522	3256	3159	2537	2177	1995	2327	2984	2166.33	0.672726	10.2752	9.1108e-25	8.1922e-23	KIAA1522	1	32741830	32774970	+	protein_coding	KIAA1522 [Source:HGNC Symbol;Acc:HGNC:29301]
ENSG00000137819	180	167	169	44	32	42	172	39.3333	2.34882	10.259	1.07799e-24	9.64336e-23	PAQR5	15	69298912	69407780	+	protein_coding	progestin and adipoQ receptor family member 5 [Source:HGNC Symbol;Acc:HGNC:29645]
ENSG00000065809	624	672	583	339	320	384	626.333	347.667	1.0647	10.2343	1.3921e-24	1.23897e-22	FAM107B	10	14518557	14774897	-	protein_coding	family with sequence similarity 107 member B [Source:HGNC Symbol;Acc:HGNC:23726]
ENSG00000115884	3885	3927	3065	2668	2358	2906	3625.67	2644	0.666402	10.2336	1.4021e-24	1.24154e-22	SDC1	2	20200797	20225433	-	protein_coding	syndecan 1 [Source:HGNC Symbol;Acc:HGNC:10658]
ENSG00000120948	5220	5966	4890	4040	4112	4455	5358.67	4202.33	0.562806	10.223	1.56431e-24	1.37818e-22	TARDBP	1	11012344	11030528	+	protein_coding	TAR DNA binding protein [Source:HGNC Symbol;Acc:HGNC:11571]
ENSG00000053254	627	669	591	351	332	370	629	351	1.05631	10.2196	1.62089e-24	1.42084e-22	FOXN3	14	89124871	89619149	-	protein_coding	forkhead box N3 [Source:HGNC Symbol;Acc:HGNC:1928]
ENSG00000143061	2556	2401	2002	1571	1569	1782	2319.67	1640.67	0.711761	10.2064	1.85689e-24	1.61958e-22	IGSF3	1	116574399	116667755	-	protein_coding	immunoglobulin superfamily member 3 [Source:HGNC Symbol;Acc:HGNC:5950]
ENSG00000123143	4584	4665	3565	3118	2911	3509	4271.33	3179.33	0.635814	10.2014	1.95402e-24	1.69582e-22	PKN1	19	14433053	14471867	+	protein_coding	protein kinase N1 [Source:HGNC Symbol;Acc:HGNC:9405]
ENSG00000136244	210	221	171	529	512	585	200.667	542	-1.22292	-10.2003	1.97713e-24	1.70738e-22	IL6	7	22725884	22732002	+	protein_coding	interleukin 6 [Source:HGNC Symbol;Acc:HGNC:6018]
ENSG00000172239	1598	1877	1524	997	1113	1212	1666.33	1107.33	0.802227	10.197	2.04479e-24	1.75711e-22	PAIP1	5	43526267	43557758	-	protein_coding	poly(A) binding protein interacting protein 1 [Source:HGNC Symbol;Acc:HGNC:16945]
ENSG00000169756	2528	2921	2345	4399	4325	4779	2598	4501	-0.581393	-10.1842	2.33292e-24	1.99488e-22	LIMS1	2	108533671	108687246	+	protein_coding	LIM zinc finger domain containing 1 [Source:HGNC Symbol;Acc:HGNC:6616]
ENSG00000196730	3070	3157	2558	2210	2100	2415	2928.33	2241.67	0.597108	10.149	3.34626e-24	2.84743e-22	DAPK1	9	87497228	87708634	+	protein_coding	death associated protein kinase 1 [Source:HGNC Symbol;Acc:HGNC:2674]
ENSG00000100292	606	610	465	1147	1184	1238	560.333	1189.67	-0.878423	-10.1222	4.40628e-24	3.73122e-22	HMOX1	22	35380361	35394214	+	protein_coding	heme oxygenase 1 [Source:HGNC Symbol;Acc:HGNC:5013]
ENSG00000172889	1249	1249	1000	739	747	823	1166	769.667	0.809608	10.1052	5.23915e-24	4.41506e-22	EGFL7	9	136658856	136672678	+	protein_coding	EGF like domain multiple 7 [Source:HGNC Symbol;Acc:HGNC:20594]
ENSG00000170558	7317	7739	6206	5637	5494	6303	7087.33	5811.33	0.497894	10.0958	5.76789e-24	4.81482e-22	CDH2	18	27932879	28177946	-	protein_coding	cadherin 2 [Source:HGNC Symbol;Acc:HGNC:1759]
ENSG00000106789	953	956	832	577	550	602	913.667	576.333	0.878058	10.0958	5.76873e-24	4.81482e-22	CORO2A	9	98120975	98192637	-	protein_coding	coronin 2A [Source:HGNC Symbol;Acc:HGNC:2255]
ENSG00000137801	8450	8440	7472	6368	6343	6982	8120.67	6564.33	0.52183	10.0777	6.93025e-24	5.75673e-22	THBS1	15	39581079	39599466	+	protein_coding	thrombospondin 1 [Source:HGNC Symbol;Acc:HGNC:11785]
ENSG00000132470	167	162	156	37	39	36	161.667	37.3333	2.32997	10.077	6.983e-24	5.77305e-22	ITGB4	17	75721328	75757818	+	protein_coding	integrin subunit beta 4 [Source:HGNC Symbol;Acc:HGNC:6158]
ENSG00000150961	1472	1511	1319	2508	2496	2778	1434	2594	-0.640896	-10.0748	7.13971e-24	5.87477e-22	SEC24D	4	118722823	118838683	-	protein_coding	SEC24 homolog D, COPII coat complex component [Source:HGNC Symbol;Acc:HGNC:10706]
ENSG00000102854	3444	3367	2706	2258	2280	2560	3172.33	2366	0.633735	10.0583	8.44091e-24	6.91283e-22	MSLN	16	760734	768865	+	protein_coding	mesothelin [Source:HGNC Symbol;Acc:HGNC:7371]
ENSG00000140937	214	217	142	53	39	52	191	48	2.19618	10.0517	9.03333e-24	7.36343e-22	CDH11	16	64943753	65126112	-	protein_coding	cadherin 11 [Source:HGNC Symbol;Acc:HGNC:1750]
ENSG00000176788	7132	8002	6154	5560	5481	6194	7096	5745	0.514415	10.0247	1.18773e-23	9.6366e-22	BASP1	5	17065598	17276843	+	protein_coding	brain abundant membrane attached signal protein 1 [Source:HGNC Symbol;Acc:HGNC:957]
ENSG00000204767	2389	2748	2317	4376	4168	4568	2484.67	4370.67	-0.60162	-10.0098	1.38071e-23	1.11505e-21	INSYN2B	5	169861303	169980495	-	protein_coding	inhibitory synaptic factor family member 2B [Source:HGNC Symbol;Acc:HGNC:37271]
ENSG00000108262	1720	1697	1347	1053	1089	1138	1588	1093.33	0.747236	10.0007	1.51331e-23	1.21651e-21	GIT1	17	29573475	29594054	-	protein_coding	GIT ArfGAP 1 [Source:HGNC Symbol;Acc:HGNC:4272]
ENSG00000157191	1802	1801	1467	1125	1193	1246	1690	1188	0.718609	9.98348	1.80043e-23	1.44067e-21	NECAP2	1	16440721	16460078	+	protein_coding	NECAP endocytosis associated 2 [Source:HGNC Symbol;Acc:HGNC:25528]
ENSG00000184897	4508	4348	3353	2955	2767	3211	4069.67	2977.67	0.659542	9.98107	1.84463e-23	1.4693e-21	H1-10	3	129314771	129316286	-	protein_coding	H1.10 linker histone [Source:HGNC Symbol;Acc:HGNC:4722]
ENSG00000140948	1542	1619	1333	962	1019	1147	1498	1042.67	0.735461	9.976	1.94135e-23	1.53932e-21	ZCCHC14	16	87406246	87493024	-	protein_coding	zinc finger CCHC-type containing 14 [Source:HGNC Symbol;Acc:HGNC:24134]
ENSG00000033867	1292	1535	1261	2427	2448	2784	1362.67	2553	-0.692169	-9.96062	2.26639e-23	1.78891e-21	SLC4A7	3	27372721	27484420	-	protein_coding	solute carrier family 4 member 7 [Source:HGNC Symbol;Acc:HGNC:11033]
ENSG00000136352	1092	1130	951	704	669	732	1057.67	701.667	0.804165	9.95866	2.3116e-23	1.81637e-21	NKX2-1	14	36516392	36521149	-	protein_coding	NK2 homeobox 1 [Source:HGNC Symbol;Acc:HGNC:11825]
ENSG00000091622	411	387	343	169	175	180	380.333	174.667	1.33549	9.92787	3.14913e-23	2.46338e-21	PITPNM3	17	6451263	6556555	-	protein_coding	PITPNM family member 3 [Source:HGNC Symbol;Acc:HGNC:21043]
ENSG00000169583	432	411	307	142	175	172	383.333	163	1.43979	9.92523	3.23344e-23	2.51804e-21	CLIC3	9	136994608	136996568	-	protein_coding	chloride intracellular channel 3 [Source:HGNC Symbol;Acc:HGNC:2064]
ENSG00000113739	3727	3890	3047	5705	5834	6342	3554.67	5960.33	-0.536313	-9.9174	3.4976e-23	2.71165e-21	STC2	5	173314723	173328447	-	protein_coding	stanniocalcin 2 [Source:HGNC Symbol;Acc:HGNC:11374]
ENSG00000163291	1546	1982	1539	3117	3039	3459	1689	3205	-0.712696	-9.89605	4.33022e-23	3.34232e-21	PAQR3	4	78887127	78939438	-	protein_coding	progestin and adipoQ receptor family member 3 [Source:HGNC Symbol;Acc:HGNC:30130]
ENSG00000075275	2303	2178	1868	1498	1370	1655	2116.33	1507.67	0.703517	9.85609	6.45124e-23	4.95751e-21	CELSR1	22	46360834	46537620	-	protein_coding	cadherin EGF LAG seven-pass G-type receptor 1 [Source:HGNC Symbol;Acc:HGNC:1850]
ENSG00000100522	2376	2668	2254	4369	3912	4591	2432.67	4290.67	-0.604305	-9.85481	6.53384e-23	4.99896e-21	GNPNAT1	14	52775193	52791668	-	protein_coding	glucosamine-phosphate N-acetyltransferase 1 [Source:HGNC Symbol;Acc:HGNC:19980]
ENSG00000099864	1636	1450	1207	936	762	941	1431	879.667	0.913879	9.84191	7.42848e-23	5.65862e-21	PALM	19	708935	748329	+	protein_coding	paralemmin [Source:HGNC Symbol;Acc:HGNC:8594]
ENSG00000166250	1239	1476	1231	2343	2397	2761	1315.33	2500.33	-0.711948	-9.83082	8.2941e-23	6.29053e-21	CLMP	11	123069872	123195248	-	protein_coding	CXADR like membrane protein [Source:HGNC Symbol;Acc:HGNC:24039]
ENSG00000074590	2709	2600	2327	1898	1807	1955	2545.33	1886.67	0.646017	9.81648	9.56206e-23	7.22081e-21	NUAK1	12	106063345	106138954	-	protein_coding	NUAK family kinase 1 [Source:HGNC Symbol;Acc:HGNC:14311]
ENSG00000211459	24421	24966	20790	35337	35252	39918	23392.3	36835.7	-0.442129	-9.80875	1.0324e-22	7.76258e-21	MT-RNR1	MT	648	1601	+	Mt_rRNA	mitochondrially encoded 12S rRNA [Source:HGNC Symbol;Acc:HGNC:7470]
ENSG00000170421	55829	53480	43054	41013	36557	41469	50787.7	39679.7	0.565651	9.80774	1.04275e-22	7.80677e-21	KRT8	12	52897187	52949954	-	protein_coding	keratin 8 [Source:HGNC Symbol;Acc:HGNC:6446]
ENSG00000258393	39	35	24	189	164	223	32.6667	192	-2.34376	-9.80104	1.11437e-22	8.3073e-21	ENSG00000258393	14	97116355	97121501	+	lncRNA	novel transcript
ENSG00000091490	977	999	901	624	538	656	959	606	0.878872	9.76818	1.54192e-22	1.14456e-20	SEL1L3	4	25747433	25863760	-	protein_coding	SEL1L family member 3 [Source:HGNC Symbol;Acc:HGNC:29108]
ENSG00000162545	153	166	109	14	26	34	142.667	24.6667	2.73944	9.76528	1.58669e-22	1.17281e-20	CAMK2N1	1	20482391	20486210	-	protein_coding	calcium/calmodulin dependent protein kinase II inhibitor 1 [Source:HGNC Symbol;Acc:HGNC:24190]
ENSG00000060656	611	594	426	293	233	276	543.667	267.333	1.22957	9.7632	1.61963e-22	1.1921e-20	PTPRU	1	29236516	29326813	+	protein_coding	protein tyrosine phosphatase receptor type U [Source:HGNC Symbol;Acc:HGNC:9683]
ENSG00000167772	94	91	86	314	282	398	90.3333	331.333	-1.65443	-9.74444	1.94854e-22	1.42817e-20	ANGPTL4	19	8363289	8374370	+	protein_coding	angiopoietin like 4 [Source:HGNC Symbol;Acc:HGNC:16039]
ENSG00000214357	1140	1060	875	614	615	716	1025	648.333	0.872955	9.73462	2.14624e-22	1.56016e-20	NEURL1B	5	172641263	172691540	+	protein_coding	neuralized E3 ubiquitin protein ligase 1B [Source:HGNC Symbol;Acc:HGNC:35422]
ENSG00000100097	21642	19888	15850	14553	13104	15177	19126.7	14278	0.631134	9.7346	2.14652e-22	1.56016e-20	LGALS1	22	37675636	37679802	+	protein_coding	galectin 1 [Source:HGNC Symbol;Acc:HGNC:6561]
ENSG00000029364	2181	2157	1754	1450	1470	1554	2030.67	1491.33	0.655258	9.70432	2.88983e-22	2.09171e-20	SLC39A9	14	69398015	69462390	+	protein_coding	solute carrier family 39 member 9 [Source:HGNC Symbol;Acc:HGNC:20182]
ENSG00000197461	754	659	578	372	355	388	663.667	371.667	1.04885	9.67041	4.02749e-22	2.90312e-20	PDGFA	7	497258	520296	-	protein_coding	platelet derived growth factor subunit A [Source:HGNC Symbol;Acc:HGNC:8799]
ENSG00000165526	863	857	761	508	515	531	827	518	0.888145	9.66692	4.1675e-22	2.99168e-20	RPUSD4	11	126202096	126211692	-	protein_coding	RNA pseudouridine synthase D4 [Source:HGNC Symbol;Acc:HGNC:25898]
ENSG00000225383	776	945	718	433	475	543	813	483.667	0.960135	9.64198	5.31504e-22	3.79982e-20	SFTA1P	10	10784437	10795047	-	lncRNA	surfactant associated 1, lncRNA [Source:HGNC Symbol;Acc:HGNC:18383]
ENSG00000144681	347	396	358	138	155	192	367	161.667	1.40221	9.63231	5.84032e-22	4.15831e-20	STAC	3	36380503	36548007	+	protein_coding	SH3 and cysteine rich domain [Source:HGNC Symbol;Acc:HGNC:11353]
ENSG00000138347	92	99	99	342	308	342	96.6667	330.667	-1.55731	-9.62285	6.4029e-22	4.54033e-20	MYPN	10	68087897	68212017	+	protein_coding	myopalladin [Source:HGNC Symbol;Acc:HGNC:23246]
ENSG00000129925	2784	2682	2286	1946	1884	2002	2584	1944	0.622084	9.61145	7.15318e-22	5.05183e-20	PGAP6	16	370788	387113	-	protein_coding	post-GPI attachment to proteins 6 [Source:HGNC Symbol;Acc:HGNC:17205]
ENSG00000160352	2923	3549	2916	2223	2186	2530	3129.33	2313	0.65029	9.5872	9.05106e-22	6.35324e-20	ZNF714	19	21082159	21125270	+	protein_coding	zinc finger protein 714 [Source:HGNC Symbol;Acc:HGNC:27124]
ENSG00000156675	1784	1756	1359	1145	1095	1106	1633	1115.33	0.756296	9.587	9.06878e-22	6.35324e-20	RAB11FIP1	8	37858618	37899497	-	protein_coding	RAB11 family interacting protein 1 [Source:HGNC Symbol;Acc:HGNC:30265]
ENSG00000122966	3602	3806	3054	2705	2712	2974	3487.33	2797	0.52888	9.57349	1.03361e-21	7.21213e-20	CIT	12	119685791	119877320	-	protein_coding	citron rho-interacting serine/threonine kinase [Source:HGNC Symbol;Acc:HGNC:1985]
ENSG00000111799	5157	5587	4618	3999	4053	4534	5120.67	4195.33	0.500369	9.57116	1.05708e-21	7.34649e-20	COL12A1	6	75084326	75206267	-	protein_coding	collagen type XII alpha 1 chain [Source:HGNC Symbol;Acc:HGNC:2188]
ENSG00000187498	5816	5465	4595	4035	3977	4369	5292	4127	0.570291	9.55904	1.18855e-21	8.22744e-20	COL4A1	13	110148963	110307157	-	protein_coding	collagen type IV alpha 1 chain [Source:HGNC Symbol;Acc:HGNC:2202]
ENSG00000076826	561	609	470	282	308	323	546.667	304.333	1.05403	9.55344	1.25455e-21	8.64996e-20	CAMSAP3	19	7595863	7618304	+	protein_coding	calmodulin regulated spectrin associated protein family member 3 [Source:HGNC Symbol;Acc:HGNC:29307]
ENSG00000119408	2382	2351	1969	1643	1457	1807	2234	1635.67	0.663757	9.54835	1.31782e-21	9.0504e-20	NEK6	9	124257606	124353307	+	protein_coding	NIMA related kinase 6 [Source:HGNC Symbol;Acc:HGNC:7749]
ENSG00000117114	3778	4777	3929	7308	7135	8084	4161.33	7509	-0.637453	-9.52389	1.66816e-21	1.14115e-19	ADGRL2	1	81306147	81993932	+	protein_coding	adhesion G protein-coupled receptor L2 [Source:HGNC Symbol;Acc:HGNC:18582]
ENSG00000102804	2327	2444	1988	1628	1511	1889	2253	1676	0.640624	9.52115	1.71272e-21	1.16705e-19	TSC22D1	13	44432143	44577147	-	protein_coding	TSC22 domain family member 1 [Source:HGNC Symbol;Acc:HGNC:16826]
ENSG00000113504	1105	1183	974	728	669	815	1087.33	737.333	0.773969	9.51441	1.82748e-21	1.24041e-19	SLC12A7	5	1050384	1112063	-	protein_coding	solute carrier family 12 member 7 [Source:HGNC Symbol;Acc:HGNC:10915]
ENSG00000183963	3270	3237	2753	5090	4870	5452	3086.67	5137.33	-0.522139	-9.51039	1.8995e-21	1.2843e-19	SMTN	22	31064105	31104757	+	protein_coding	smoothelin [Source:HGNC Symbol;Acc:HGNC:11126]
ENSG00000146966	1916	2023	1555	1364	1192	1238	1831.33	1264.67	0.740563	9.50928	1.91993e-21	1.2931e-19	DENND2A	7	140518420	140673993	-	protein_coding	DENN domain containing 2A [Source:HGNC Symbol;Acc:HGNC:22212]
ENSG00000120708	61892	61011	50946	49019	46460	52264	57949.7	49247.7	0.446805	9.48713	2.37493e-21	1.5934e-19	TGFBI	5	136028988	136063818	+	protein_coding	transforming growth factor beta induced [Source:HGNC Symbol;Acc:HGNC:11771]
ENSG00000005884	11099	10391	8773	7910	7576	8620	10087.7	8035.33	0.540614	9.47677	2.62274e-21	1.75291e-19	ITGA3	17	50055968	50090481	+	protein_coding	integrin subunit alpha 3 [Source:HGNC Symbol;Acc:HGNC:6139]
ENSG00000111145	2204	2529	2060	3743	3686	4159	2264.33	3862.67	-0.557914	-9.47194	2.74701e-21	1.82896e-19	ELK3	12	96194375	96269824	+	protein_coding	ETS transcription factor ELK3 [Source:HGNC Symbol;Acc:HGNC:3325]
ENSG00000120742	3141	3590	3036	2435	2449	2691	3255.67	2525	0.580528	9.45852	3.12342e-21	2.07167e-19	SERP1	3	150541998	150603228	-	protein_coding	stress associated endoplasmic reticulum protein 1 [Source:HGNC Symbol;Acc:HGNC:10759]
ENSG00000081059	323	272	235	111	105	93	276.667	103	1.63339	9.45338	3.28068e-21	2.16773e-19	TCF7	5	134114681	134151865	+	protein_coding	transcription factor 7 [Source:HGNC Symbol;Acc:HGNC:11639]
ENSG00000129353	3600	3377	2778	2454	2340	2532	3251.67	2442	0.623041	9.43367	3.95981e-21	2.6066e-19	SLC44A2	19	10602457	10644557	+	protein_coding	solute carrier family 44 member 2 [Source:HGNC Symbol;Acc:HGNC:17292]
ENSG00000186868	1009	998	784	623	538	612	930.333	591	0.863673	9.40103	5.40332e-21	3.54344e-19	MAPT	17	45894527	46028334	+	protein_coding	microtubule associated protein tau [Source:HGNC Symbol;Acc:HGNC:6893]
ENSG00000154639	488	548	499	185	238	299	511.667	240.667	1.30974	9.37194	7.12114e-21	4.65248e-19	CXADR	21	17513043	17593579	+	protein_coding	CXADR Ig-like cell adhesion molecule [Source:HGNC Symbol;Acc:HGNC:2559]
ENSG00000169992	3424	3350	2842	2472	2448	2664	3205.33	2528	0.554658	9.33028	1.05592e-20	6.87296e-19	NLGN2	17	7404874	7419860	+	protein_coding	neuroligin 2 [Source:HGNC Symbol;Acc:HGNC:14290]
ENSG00000232677	3343	3442	2772	2267	2161	2759	3185.67	2395.67	0.625238	9.32561	1.10345e-20	7.1556e-19	LINC00665	19	36259540	36331770	-	lncRNA	long intergenic non-protein coding RNA 665 [Source:HGNC Symbol;Acc:HGNC:44323]
ENSG00000163428	1527	1808	1696	3098	3130	3811	1677	3346.33	-0.774533	-9.32301	1.13089e-20	7.30637e-19	LRRC58	3	120324509	120349354	-	protein_coding	leucine rich repeat containing 58 [Source:HGNC Symbol;Acc:HGNC:26968]
ENSG00000069431	365	434	341	868	752	907	380	842.333	-0.936396	-9.30045	1.39856e-20	9.00238e-19	ABCC9	12	21797389	21942543	-	protein_coding	ATP binding cassette subfamily C member 9 [Source:HGNC Symbol;Acc:HGNC:60]
ENSG00000189266	1908	2358	1907	3528	3541	4083	2057.67	3717.33	-0.6396	-9.29812	1.4295e-20	9.16769e-19	PNRC2	1	23956839	23963462	+	protein_coding	proline rich nuclear receptor coactivator 2 [Source:HGNC Symbol;Acc:HGNC:23158]
ENSG00000162458	767	810	620	412	442	498	732.333	450.667	0.910239	9.29635	1.45343e-20	9.28706e-19	FBLIM1	1	15756607	15786594	+	protein_coding	filamin binding LIM protein 1 [Source:HGNC Symbol;Acc:HGNC:24686]
ENSG00000119125	832	977	847	1656	1648	1786	885.333	1696.67	-0.724102	-9.29584	1.46054e-20	9.29839e-19	GDA	9	72114595	72257193	+	protein_coding	guanine deaminase [Source:HGNC Symbol;Acc:HGNC:4212]
ENSG00000138166	1147	1216	1039	1996	1944	2135	1134	2025	-0.623436	-9.2881	1.5706e-20	9.96274e-19	DUSP5	10	110497907	110511533	+	protein_coding	dual specificity phosphatase 5 [Source:HGNC Symbol;Acc:HGNC:3071]
ENSG00000250748	2	15	5	134	112	114	7.33333	120	-3.83557	-9.28642	1.59565e-20	1.0085e-18	MSRB3-AS1	12	65466820	65642372	-	lncRNA	MSRB3 antisense RNA 1 [Source:HGNC Symbol;Acc:HGNC:53386]
ENSG00000074527	378	426	320	178	169	206	374.667	184.333	1.23352	9.28594	1.60284e-20	1.00938e-18	NTN4	12	95657807	95791189	-	protein_coding	netrin 4 [Source:HGNC Symbol;Acc:HGNC:13658]
ENSG00000141449	870	1006	869	559	561	652	915	590.667	0.847297	9.2841	1.63085e-20	1.02333e-18	GREB1L	18	21242232	21526112	+	protein_coding	GREB1 like retinoic acid receptor coactivator [Source:HGNC Symbol;Acc:HGNC:31042]
ENSG00000147862	1690	1953	1610	1059	1218	1348	1751	1208.33	0.749011	9.28283	1.65042e-20	1.0319e-18	NFIB	9	14081843	14398983	-	protein_coding	nuclear factor I B [Source:HGNC Symbol;Acc:HGNC:7785]
ENSG00000106462	1791	2112	1707	3116	3152	3538	1870	3268.67	-0.593122	-9.27029	1.85641e-20	1.15654e-18	EZH2	7	148807257	148884321	-	protein_coding	enhancer of zeste 2 polycomb repressive complex 2 subunit [Source:HGNC Symbol;Acc:HGNC:3527]
ENSG00000229563	8	8	6	122	94	115	7.33333	110.333	-3.70026	-9.26734	1.90853e-20	1.18478e-18	LINC01204	X	45505388	45632121	+	lncRNA	long intergenic non-protein coding RNA 1204 [Source:HGNC Symbol;Acc:HGNC:49635]
ENSG00000130396	3606	3877	2994	2509	2684	2968	3492.33	2720.33	0.570089	9.26454	1.95917e-20	1.21191e-18	AFDN	6	167826893	167972023	+	protein_coding	afadin, adherens junction formation factor [Source:HGNC Symbol;Acc:HGNC:7137]
ENSG00000145287	1009	1079	830	648	631	691	972.667	656.667	0.77569	9.26231	2.00064e-20	1.23319e-18	PLAC8	4	83090048	83137075	-	protein_coding	placenta associated 8 [Source:HGNC Symbol;Acc:HGNC:19254]
ENSG00000090097	2896	2758	2406	2084	1918	2034	2686.67	2012	0.629213	9.2593	2.05783e-20	1.26397e-18	PCBP4	3	51957454	51974016	-	protein_coding	poly(rC) binding protein 4 [Source:HGNC Symbol;Acc:HGNC:8652]
ENSG00000128266	225	205	169	68	48	74	199.667	63.3333	1.87072	9.23987	2.46788e-20	1.51052e-18	GNAZ	22	23070519	23125032	+	protein_coding	G protein subunit alpha z [Source:HGNC Symbol;Acc:HGNC:4395]
ENSG00000074181	861	775	572	404	376	458	736	412.667	1.04245	9.22678	2.78887e-20	1.70102e-18	NOTCH3	19	15159038	15200995	-	protein_coding	notch receptor 3 [Source:HGNC Symbol;Acc:HGNC:7883]
ENSG00000144824	1616	2029	1748	1074	1204	1292	1797.67	1190	0.811033	9.22537	2.82576e-20	1.71751e-18	PHLDB2	3	111732497	111976517	+	protein_coding	pleckstrin homology like domain family B member 2 [Source:HGNC Symbol;Acc:HGNC:29573]
ENSG00000234127	2703	2747	2069	1886	1664	1986	2506.33	1845.33	0.650225	9.21974	2.97816e-20	1.80385e-18	TRIM26	6	30184455	30213427	-	protein_coding	tripartite motif containing 26 [Source:HGNC Symbol;Acc:HGNC:12962]
ENSG00000123191	430	489	413	243	230	237	444	236.667	1.11961	9.17372	4.56979e-20	2.75832e-18	ATP7B	13	51930436	52012125	-	protein_coding	ATPase copper transporting beta [Source:HGNC Symbol;Acc:HGNC:870]
ENSG00000177565	2638	3128	2639	2008	2013	2306	2801.67	2109	0.624856	9.16827	4.80678e-20	2.89136e-18	TBL1XR1	3	177019340	177228000	-	protein_coding	TBL1X/Y related 1 [Source:HGNC Symbol;Acc:HGNC:29529]
ENSG00000167700	1546	1469	1183	985	937	1012	1399.33	978	0.726076	9.16078	5.15214e-20	3.08845e-18	MFSD3	8	144509070	144511213	+	protein_coding	major facilitator superfamily domain containing 3 [Source:HGNC Symbol;Acc:HGNC:25157]
ENSG00000144136	4498	4830	4017	7077	6705	7432	4448.33	7071.33	-0.456477	-9.14919	5.73616e-20	3.42676e-18	SLC20A1	2	112645939	112663825	+	protein_coding	solute carrier family 20 member 1 [Source:HGNC Symbol;Acc:HGNC:10946]
ENSG00000105270	1172	1181	956	769	728	809	1103	768.667	0.731629	9.14475	5.97689e-20	3.55839e-18	CLIP3	19	36014660	36033343	-	protein_coding	CAP-Gly domain containing linker protein 3 [Source:HGNC Symbol;Acc:HGNC:24314]
ENSG00000159403	819	834	623	486	443	478	758.667	469	0.90049	9.14018	6.23499e-20	3.69943e-18	C1R	12	7080214	7092540	-	protein_coding	complement C1r [Source:HGNC Symbol;Acc:HGNC:1246]
ENSG00000173402	7397	7014	5732	5286	5103	5697	6714.33	5362	0.53503	9.13912	6.29635e-20	3.72317e-18	DAG1	3	49468713	49535618	+	protein_coding	dystroglycan 1 [Source:HGNC Symbol;Acc:HGNC:2666]
ENSG00000173473	6742	7282	6199	5442	5365	6147	6741	5651.33	0.469063	9.1236	7.2672e-20	4.28274e-18	SMARCC1	3	47585269	47782106	-	protein_coding	SWI/SNF related, matrix associated, actin dependent regulator of chromatin subfamily c member 1 [Source:HGNC Symbol;Acc:HGNC:11104]
ENSG00000106689	606	679	571	394	324	365	618.667	361	0.98958	9.11573	7.81407e-20	4.58951e-18	LHX2	9	124001670	124033301	+	protein_coding	LIM homeobox 2 [Source:HGNC Symbol;Acc:HGNC:6594]
ENSG00000101335	5128	5108	3932	3785	3331	3752	4722.67	3622.67	0.590237	9.114	7.94017e-20	4.64793e-18	MYL9	20	36541497	36551447	+	protein_coding	myosin light chain 9 [Source:HGNC Symbol;Acc:HGNC:15754]
ENSG00000152078	642	707	619	396	389	428	656	404.333	0.912735	9.10753	8.42804e-20	4.91701e-18	TLCD4	1	95117355	95197607	+	protein_coding	TLC domain containing 4 [Source:HGNC Symbol;Acc:HGNC:26477]
ENSG00000061337	421	425	397	198	218	228	414.333	214.667	1.1649	9.0989	9.12553e-20	5.30619e-18	LZTS1	8	20246165	20303963	-	protein_coding	leucine zipper tumor suppressor 1 [Source:HGNC Symbol;Acc:HGNC:13861]
ENSG00000226742	576	608	495	340	310	344	559.667	331.333	0.967277	9.09562	9.40442e-20	5.45019e-18	HSBP1L1	18	79964582	79970822	+	protein_coding	heat shock factor binding protein 1 like 1 [Source:HGNC Symbol;Acc:HGNC:37243]
ENSG00000025772	2162	2160	1670	3511	3248	3622	1997.33	3460.33	-0.584407	-9.08982	9.92053e-20	5.73026e-18	TOMM34	20	44942130	44960397	-	protein_coding	translocase of outer mitochondrial membrane 34 [Source:HGNC Symbol;Acc:HGNC:15746]
ENSG00000164292	6072	6808	5836	4708	4942	5455	6238.67	5035	0.524199	9.0656	1.23926e-19	7.13453e-18	RHOBTB3	5	95713522	95824383	+	protein_coding	Rho related BTB domain containing 3 [Source:HGNC Symbol;Acc:HGNC:18757]
ENSG00000185904	2601	2812	2313	4117	3969	4589	2575.33	4225	-0.501186	-9.06331	1.26554e-19	7.2571e-18	LINC00839	10	42475480	42495337	+	lncRNA	long intergenic non-protein coding RNA 839 [Source:HGNC Symbol;Acc:HGNC:28269]
ENSG00000105963	166	152	104	24	28	41	140.667	31	2.39039	9.06302	1.26887e-19	7.2571e-18	ADAP1	7	897900	955407	-	protein_coding	ArfGAP with dual PH domains 1 [Source:HGNC Symbol;Acc:HGNC:16486]
ENSG00000131016	7392	8895	7545	12882	13060	14708	7944	13550	-0.554859	-9.06114	1.2909e-19	7.359e-18	AKAP12	6	151239967	151358559	+	protein_coding	A-kinase anchoring protein 12 [Source:HGNC Symbol;Acc:HGNC:370]
ENSG00000267761	319	292	220	0	0	0	277	0	10.762	9.04277	1.52748e-19	8.67926e-18	MIR4527HG	18	47285725	47594550	+	lncRNA	MIR4527 host gene [Source:HGNC Symbol;Acc:HGNC:31724]
ENSG00000164050	450	469	381	228	237	239	433.333	234.667	1.09467	9.03891	1.58245e-19	8.9624e-18	PLXNB1	3	48403854	48430086	-	protein_coding	plexin B1 [Source:HGNC Symbol;Acc:HGNC:9103]
ENSG00000198286	997	938	756	512	515	653	897	560	0.892906	9.03091	1.70246e-19	9.61089e-18	CARD11	7	2906142	3044228	-	protein_coding	caspase recruitment domain family member 11 [Source:HGNC Symbol;Acc:HGNC:16393]
ENSG00000071967	1021	1071	881	1730	1697	1882	991	1769.67	-0.624727	-9.0041	2.17435e-19	1.22353e-17	CYBRD1	2	171522247	171558129	+	protein_coding	cytochrome b reductase 1 [Source:HGNC Symbol;Acc:HGNC:20797]
ENSG00000162695	1868	1997	1752	3027	3150	3568	1872.33	3248.33	-0.579042	-8.99971	2.2631e-19	1.26938e-17	SLC30A7	1	100896076	100981757	+	protein_coding	solute carrier family 30 member 7 [Source:HGNC Symbol;Acc:HGNC:19306]
ENSG00000153404	934	928	691	523	517	594	851	544.667	0.851897	8.98053	2.69459e-19	1.50655e-17	PLEKHG4B	5	92168	189972	+	protein_coding	pleckstrin homology and RhoGEF domain containing G4B [Source:HGNC Symbol;Acc:HGNC:29399]
ENSG00000163739	464	433	394	908	845	959	430.333	904	-0.856216	-8.97734	2.77393e-19	1.54596e-17	CXCL1	4	73869393	73871308	+	protein_coding	C-X-C motif chemokine ligand 1 [Source:HGNC Symbol;Acc:HGNC:4602]
ENSG00000134030	854	775	658	465	471	442	762.333	459.333	0.939428	8.97615	2.80402e-19	1.55775e-17	CTIF	18	48539031	48863217	+	protein_coding	cap binding complex dependent translation initiation factor [Source:HGNC Symbol;Acc:HGNC:23925]
ENSG00000139926	5006	5911	5032	8707	8633	9373	5316.33	8904.33	-0.5299	-8.97387	2.86286e-19	1.58539e-17	FRMD6	14	51489100	51730727	+	protein_coding	FERM domain containing 6 [Source:HGNC Symbol;Acc:HGNC:19839]
ENSG00000123908	5706	6002	5063	4524	4603	5025	5590.33	4717.33	0.457882	8.95858	3.28895e-19	1.81559e-17	AGO2	8	140520156	140635633	-	protein_coding	argonaute RISC catalytic component 2 [Source:HGNC Symbol;Acc:HGNC:3263]
ENSG00000102409	427	487	444	948	891	1013	452.667	950.667	-0.85403	-8.93711	3.99479e-19	2.19827e-17	BEX4	X	103215108	103217246	+	protein_coding	brain expressed X-linked 4 [Source:HGNC Symbol;Acc:HGNC:25475]
ENSG00000180353	77	102	70	276	262	302	83	280	-1.54582	-8.93132	4.20952e-19	2.30914e-17	HCLS1	3	121631399	121660927	-	protein_coding	hematopoietic cell-specific Lyn substrate 1 [Source:HGNC Symbol;Acc:HGNC:4844]
ENSG00000128059	1711	2183	1836	3372	3452	3765	1910	3529.67	-0.671477	-8.90215	5.47772e-19	2.9954e-17	PPAT	4	56393362	56435615	-	protein_coding	phosphoribosyl pyrophosphate amidotransferase [Source:HGNC Symbol;Acc:HGNC:9238]
ENSG00000148180	2258	2310	1742	1562	1531	1681	2103.33	1591.33	0.609988	8.89985	5.59225e-19	3.04848e-17	GSN	9	121207794	121332843	+	protein_coding	gelsolin [Source:HGNC Symbol;Acc:HGNC:4620]
ENSG00000067840	216	220	158	79	51	62	198	64	1.83455	8.89522	5.83055e-19	3.16848e-17	PDZD4	X	153802166	153830565	-	protein_coding	PDZ domain containing 4 [Source:HGNC Symbol;Acc:HGNC:21167]
ENSG00000052802	1188	1320	1016	2050	1928	2217	1174.67	2065	-0.603718	-8.89375	5.90782e-19	3.2005e-17	MSMO1	4	165327667	165343164	+	protein_coding	methylsterol monooxygenase 1 [Source:HGNC Symbol;Acc:HGNC:10545]
ENSG00000160932	6747	6477	5020	4822	4488	4922	6081.33	4744	0.565651	8.87881	6.75789e-19	3.64968e-17	LY6E	8	143017982	143023832	+	protein_coding	lymphocyte antigen 6 family member E [Source:HGNC Symbol;Acc:HGNC:6727]
ENSG00000142173	13130	12750	10725	10300	9819	10578	12201.7	10232.3	0.465061	8.87123	7.23396e-19	3.89473e-17	COL6A2	21	46098112	46132848	+	protein_coding	collagen type VI alpha 2 chain [Source:HGNC Symbol;Acc:HGNC:2212]
ENSG00000180921	8612	8270	6312	6068	5690	6361	7731.33	6039.67	0.56341	8.86382	7.73168e-19	4.14989e-17	FAM83H	8	143723933	143738234	-	protein_coding	family with sequence similarity 83 member H [Source:HGNC Symbol;Acc:HGNC:24797]
ENSG00000067167	7700	8675	7165	6580	6239	7124	7846.67	6647.67	0.452447	8.85952	8.03603e-19	4.30002e-17	TRAM1	8	70573218	70608416	-	protein_coding	translocation associated membrane protein 1 [Source:HGNC Symbol;Acc:HGNC:20568]
ENSG00000100075	2495	2359	1866	1621	1567	1804	2240	1664	0.638787	8.84613	9.06036e-19	4.8333e-17	SLC25A1	22	19175581	19178739	-	protein_coding	solute carrier family 25 member 1 [Source:HGNC Symbol;Acc:HGNC:10979]
ENSG00000131941	2457	2230	1959	1675	1528	1711	2215.33	1638	0.648695	8.83068	1.04037e-18	5.53297e-17	RHPN2	19	32978592	33064888	-	protein_coding	rhophilin Rho GTPase binding protein 2 [Source:HGNC Symbol;Acc:HGNC:19974]
ENSG00000180730	242	271	235	524	620	690	249.333	611.333	-1.0784	-8.82277	1.11666e-18	5.92066e-17	SHISA2	13	26044597	26052016	-	protein_coding	shisa family member 2 [Source:HGNC Symbol;Acc:HGNC:20366]
ENSG00000122490	983	948	763	612	567	601	898	593.333	0.806759	8.82185	1.12585e-18	5.95129e-17	SLC66A2	18	79902420	79951657	-	protein_coding	solute carrier family 66 member 2 [Source:HGNC Symbol;Acc:HGNC:26188]
ENSG00000159322	1375	1413	1160	925	963	929	1316	939	0.695791	8.80541	1.3037e-18	6.86602e-17	ADPGK	15	72751294	72785846	-	protein_coding	ADP dependent glucokinase [Source:HGNC Symbol;Acc:HGNC:25250]
ENSG00000091656	1624	1808	1474	1063	1116	1361	1635.33	1180	0.685511	8.80515	1.30676e-18	6.86602e-17	ZFHX4	8	76681239	76867281	+	protein_coding	zinc finger homeobox 4 [Source:HGNC Symbol;Acc:HGNC:30939]
ENSG00000056558	146	160	150	400	419	418	152	412.333	-1.2256	-8.79402	1.44301e-18	7.55914e-17	TRAF1	9	120902393	120929173	-	protein_coding	TNF receptor associated factor 1 [Source:HGNC Symbol;Acc:HGNC:12031]
ENSG00000134049	401	493	441	236	204	258	445	232.667	1.15409	8.78457	1.56958e-18	8.19753e-17	IER3IP1	18	47152834	47176364	-	protein_coding	immediate early response 3 interacting protein 1 [Source:HGNC Symbol;Acc:HGNC:18550]
ENSG00000030066	1416	1573	1302	2390	2378	2560	1430.33	2442.67	-0.560248	-8.77527	1.70498e-18	8.8781e-17	NUP160	11	47778087	47848555	-	protein_coding	nucleoporin 160 [Source:HGNC Symbol;Acc:HGNC:18017]
ENSG00000185483	134	127	146	35	26	38	135.667	33	2.26747	8.77127	1.76669e-18	9.17204e-17	ROR1	1	63774017	64181498	+	protein_coding	receptor tyrosine kinase like orphan receptor 1 [Source:HGNC Symbol;Acc:HGNC:10256]
ENSG00000011028	4899	4691	3765	3489	3451	3567	4451.67	3502.33	0.554045	8.75437	2.05252e-18	1.06244e-16	MRC2	17	62627670	62693597	+	protein_coding	mannose receptor C type 2 [Source:HGNC Symbol;Acc:HGNC:16875]
ENSG00000165801	1333	1209	926	754	741	767	1156	754	0.822406	8.75109	2.11309e-18	1.09056e-16	ARHGEF40	14	21070273	21090248	+	protein_coding	Rho guanine nucleotide exchange factor 40 [Source:HGNC Symbol;Acc:HGNC:25516]
ENSG00000157657	1371	1420	1182	917	947	1066	1324.33	976.667	0.652194	8.73987	2.33378e-18	1.19989e-16	ZNF618	9	113876282	114056593	+	protein_coding	zinc finger protein 618 [Source:HGNC Symbol;Acc:HGNC:29416]
ENSG00000137504	2253	2449	2037	3564	3536	3892	2246.33	3664	-0.49338	-8.73963	2.33869e-18	1.19989e-16	CREBZF	11	85657742	85682908	-	protein_coding	CREB/ATF bZIP transcription factor [Source:HGNC Symbol;Acc:HGNC:24905]
ENSG00000082397	5313	5949	5056	4402	4341	4862	5439.33	4535	0.476663	8.73245	2.49224e-18	1.27492e-16	EPB41L3	18	5392381	5630700	-	protein_coding	erythrocyte membrane protein band 4.1 like 3 [Source:HGNC Symbol;Acc:HGNC:3380]
ENSG00000146555	208	207	153	55	54	81	189.333	63.3333	1.79215	8.72936	2.56127e-18	1.3064e-16	SDK1	7	3301252	4269000	+	protein_coding	sidekick cell adhesion molecule 1 [Source:HGNC Symbol;Acc:HGNC:19307]
ENSG00000152484	1806	2190	1858	3332	3300	3660	1951.33	3430.67	-0.599465	-8.72334	2.70104e-18	1.37367e-16	USP12	13	27066156	27171811	-	protein_coding	ubiquitin specific peptidase 12 [Source:HGNC Symbol;Acc:HGNC:20485]
ENSG00000166396	629	601	523	1093	1086	1226	584.333	1135	-0.744155	-8.71861	2.81646e-18	1.42821e-16	SERPINB7	18	63752935	63805376	+	protein_coding	serpin family B member 7 [Source:HGNC Symbol;Acc:HGNC:13902]
ENSG00000100889	3071	2933	2312	2133	2001	2222	2772	2118.67	0.596483	8.71453	2.91976e-18	1.4763e-16	PCK2	14	24094053	24110598	+	protein_coding	phosphoenolpyruvate carboxykinase 2, mitochondrial [Source:HGNC Symbol;Acc:HGNC:8725]
ENSG00000143641	4833	4664	3858	3589	3473	3824	4451.67	3628.67	0.505901	8.70588	3.1513e-18	1.58877e-16	GALNT2	1	230057990	230282122	+	protein_coding	polypeptide N-acetylgalactosaminyltransferase 2 [Source:HGNC Symbol;Acc:HGNC:4124]
ENSG00000171604	429	417	351	216	184	236	399	212	1.1263	8.70205	3.25939e-18	1.63852e-16	CXXC5	5	139647299	139683882	+	protein_coding	CXXC finger protein 5 [Source:HGNC Symbol;Acc:HGNC:26943]
ENSG00000187957	426	418	358	855	804	842	400.667	833.667	-0.845971	-8.68199	3.88892e-18	1.94938e-16	DNER	2	229357629	229714555	-	protein_coding	delta/notch like EGF repeat containing [Source:HGNC Symbol;Acc:HGNC:24456]
ENSG00000164402	3855	3765	3125	2846	2624	3142	3581.67	2870.67	0.532278	8.66031	4.70471e-18	2.35154e-16	SEPTIN8	5	132750819	132807241	-	protein_coding	septin 8 [Source:HGNC Symbol;Acc:HGNC:16511]
ENSG00000108828	12470	12319	9664	9566	8919	10130	11484.3	9538.33	0.476973	8.65933	4.74555e-18	2.36518e-16	VAT1	17	43014607	43025123	-	protein_coding	vesicle amine transport 1 [Source:HGNC Symbol;Acc:HGNC:16919]
ENSG00000109501	1100	1095	881	714	694	760	1025.33	722.667	0.71484	8.65799	4.8015e-18	2.38625e-16	WFS1	4	6269849	6303265	+	protein_coding	wolframin ER transmembrane glycoprotein [Source:HGNC Symbol;Acc:HGNC:12762]
ENSG00000065717	606	604	455	344	305	315	555	321.333	0.994221	8.64867	5.21049e-18	2.58215e-16	TLE2	19	2997639	3047635	-	protein_coding	TLE family member 2, transcriptional corepressor [Source:HGNC Symbol;Acc:HGNC:11838]
ENSG00000157985	1585	1709	1376	1186	1110	1276	1556.67	1190.67	0.598278	8.6454	5.36176e-18	2.64959e-16	AGAP1	2	235494043	236131793	+	protein_coding	ArfGAP with GTPase domain, ankyrin repeat and PH domain 1 [Source:HGNC Symbol;Acc:HGNC:16922]
ENSG00000290999	54	85	63	245	263	243	67.3333	250.333	-1.68767	-8.6417	5.53849e-18	2.72919e-16	ENSG00000290999	1	120519468	120548357	-	lncRNA	novel transcript
ENSG00000166825	9997	9697	7808	14817	14032	15264	9167.33	14704.3	-0.472502	-8.63068	6.09859e-18	2.99672e-16	ANPEP	15	89784895	89815401	-	protein_coding	alanyl aminopeptidase, membrane [Source:HGNC Symbol;Acc:HGNC:500]
ENSG00000172661	1317	1348	1110	2100	2080	2275	1258.33	2151.67	-0.562554	-8.59638	8.22671e-18	4.03109e-16	WASHC2C	10	45727200	45792964	+	protein_coding	WASH complex subunit 2C [Source:HGNC Symbol;Acc:HGNC:23414]
ENSG00000223573	174	157	150	56	47	49	160.333	50.6667	1.87683	8.58912	8.76398e-18	4.28232e-16	TINCR	19	5558167	5578349	-	protein_coding	TINCR ubiquitin domain containing [Source:HGNC Symbol;Acc:HGNC:14607]
ENSG00000114854	248	272	198	101	99	107	239.333	102.333	1.43265	8.58047	9.44862e-18	4.60396e-16	TNNC1	3	52451100	52454041	-	protein_coding	troponin C1, slow skeletal and cardiac type [Source:HGNC Symbol;Acc:HGNC:11943]
ENSG00000160886	7419	7370	5869	5821	5122	5569	6886	5504	0.531455	8.57136	1.02274e-17	4.96954e-16	LY6K	8	142700111	142705127	+	protein_coding	lymphocyte antigen 6 family member K [Source:HGNC Symbol;Acc:HGNC:24225]
ENSG00000198752	3055	3122	2471	2177	2161	2553	2882.67	2297	0.539166	8.57076	1.02804e-17	4.98144e-16	CDC42BPB	14	102932380	103057549	-	protein_coding	CDC42 binding protein kinase beta [Source:HGNC Symbol;Acc:HGNC:1738]
ENSG00000167969	2933	2814	2096	1894	1816	2103	2614.33	1937.67	0.639537	8.56769	1.05584e-17	5.10196e-16	ECI1	16	2239402	2252300	-	protein_coding	enoyl-CoA delta isomerase 1 [Source:HGNC Symbol;Acc:HGNC:2703]
ENSG00000149256	226	247	179	80	68	103	217.333	83.6667	1.58879	8.56655	1.06628e-17	5.13818e-16	TENM4	11	78652829	79441030	-	protein_coding	teneurin transmembrane protein 4 [Source:HGNC Symbol;Acc:HGNC:29945]
ENSG00000188290	1535	1550	1218	988	1010	1170	1434.33	1056	0.652608	8.56002	1.12845e-17	5.41532e-16	HES4	1	998962	1000172	-	protein_coding	hes family bHLH transcription factor 4 [Source:HGNC Symbol;Acc:HGNC:24149]
ENSG00000179222	1556	1629	1212	1058	1057	1129	1465.67	1081.33	0.645547	8.55986	1.13006e-17	5.41532e-16	MAGED1	X	51803007	51902354	+	protein_coding	MAGE family member D1 [Source:HGNC Symbol;Acc:HGNC:6813]
ENSG00000140612	2267	2322	1906	1672	1628	1874	2165	1724.67	0.540383	8.55955	1.13311e-17	5.41532e-16	SEC11A	15	84669538	84716460	-	protein_coding	SEC11 homolog A, signal peptidase complex subunit [Source:HGNC Symbol;Acc:HGNC:17718]
ENSG00000173848	3433	4106	3186	5624	5616	6240	3575	5826.67	-0.494323	-8.52084	1.58404e-17	7.5497e-16	NET1	10	5412557	5459056	+	protein_coding	neuroepithelial cell transforming 1 [Source:HGNC Symbol;Acc:HGNC:14592]
ENSG00000198964	1178	1217	1020	794	828	868	1138.33	830	0.667363	8.51496	1.6665e-17	7.92112e-16	SGMS1	10	50305586	50625163	-	protein_coding	sphingomyelin synthase 1 [Source:HGNC Symbol;Acc:HGNC:29799]
ENSG00000107819	1529	1554	1232	1085	1041	1083	1438.33	1069.67	0.635636	8.50385	1.83409e-17	8.69399e-16	SFXN3	10	101031234	101041241	+	protein_coding	sideroflexin 3 [Source:HGNC Symbol;Acc:HGNC:16087]
ENSG00000141510	2761	2527	2157	1835	1805	2062	2481.67	1900.67	0.597779	8.50187	1.86564e-17	8.81958e-16	TP53	17	7661779	7687538	-	protein_coding	tumor protein p53 [Source:HGNC Symbol;Acc:HGNC:11998]
ENSG00000142279	885	914	714	538	575	588	837.667	567	0.771431	8.49206	2.03014e-17	9.57129e-16	WTIP	19	34481758	34512304	+	protein_coding	WT1 interacting protein [Source:HGNC Symbol;Acc:HGNC:20964]
ENSG00000151208	1644	1622	1415	1141	1142	1288	1560.33	1190.33	0.604806	8.46038	2.66504e-17	1.25307e-15	DLG5	10	77790791	77926755	-	protein_coding	discs large MAGUK scaffold protein 5 [Source:HGNC Symbol;Acc:HGNC:2904]
ENSG00000166123	2057	1991	1675	1451	1427	1573	1907.67	1483.67	0.574599	8.45267	2.84722e-17	1.33513e-15	GPT2	16	46884362	46931289	+	protein_coding	glutamic--pyruvic transaminase 2 [Source:HGNC Symbol;Acc:HGNC:18062]
ENSG00000244486	1093	1069	856	648	629	791	1006	689.333	0.758213	8.44603	3.01377e-17	1.40944e-15	SCARF2	22	20424584	20437826	-	protein_coding	scavenger receptor class F member 2 [Source:HGNC Symbol;Acc:HGNC:19869]
ENSG00000189068	424	372	334	201	189	204	376.667	198	1.14082	8.44406	3.06498e-17	1.42956e-15	VSTM1	19	54040825	54063953	-	protein_coding	V-set and transmembrane domain containing 1 [Source:HGNC Symbol;Acc:HGNC:29455]
ENSG00000182809	2461	2293	1806	1673	1480	1538	2186.67	1563.67	0.690119	8.43507	3.30998e-17	1.53971e-15	CRIP2	14	105472962	105480162	+	protein_coding	cysteine rich protein 2 [Source:HGNC Symbol;Acc:HGNC:2361]
ENSG00000020181	508	572	471	322	282	335	517	313	0.936985	8.4228	3.67597e-17	1.70541e-15	ADGRA2	8	37784191	37844896	+	protein_coding	adhesion G protein-coupled receptor A2 [Source:HGNC Symbol;Acc:HGNC:17849]
ENSG00000131149	2299	2272	1899	1698	1475	1811	2156.67	1661.33	0.589983	8.41941	3.78385e-17	1.75081e-15	GSE1	16	85169525	85676204	+	protein_coding	Gse1 coiled-coil protein [Source:HGNC Symbol;Acc:HGNC:28979]
ENSG00000149313	1591	1950	1709	2959	3112	3481	1750	3184	-0.646487	-8.41685	3.86752e-17	1.78479e-15	AASDHPPT	11	106075501	106098699	+	protein_coding	aminoadipate-semialdehyde dehydrogenase-phosphopantetheinyl transferase [Source:HGNC Symbol;Acc:HGNC:14235]
ENSG00000068383	1053	1086	787	680	546	686	975.333	637.333	0.821413	8.41548	3.91283e-17	1.80094e-15	INPP5A	10	132537787	132783480	+	protein_coding	inositol polyphosphate-5-phosphatase A [Source:HGNC Symbol;Acc:HGNC:6076]
ENSG00000074047	816	719	633	468	411	489	722.667	456	0.878156	8.41496	3.93034e-17	1.80423e-15	GLI2	2	120735623	120992653	+	protein_coding	GLI family zinc finger 2 [Source:HGNC Symbol;Acc:HGNC:4318]
ENSG00000197451	12742	13109	10725	10787	10182	11083	12192	10684	0.401021	8.40735	4.19369e-17	1.92007e-15	HNRNPAB	5	178204533	178211163	+	protein_coding	heterogeneous nuclear ribonucleoprotein A/B [Source:HGNC Symbol;Acc:HGNC:5034]
ENSG00000088205	3007	3760	3054	5420	5281	6024	3273.67	5575	-0.554559	-8.4067	4.21708e-17	1.92573e-15	DDX18	2	117814691	117832377	+	protein_coding	DEAD-box helicase 18 [Source:HGNC Symbol;Acc:HGNC:2741]
ENSG00000121057	2021	2100	1650	1505	1443	1439	1923.67	1462.33	0.602624	8.4023	4.37817e-17	1.99407e-15	AKAP1	17	57085092	57121346	+	protein_coding	A-kinase anchoring protein 1 [Source:HGNC Symbol;Acc:HGNC:367]
ENSG00000197363	628	554	440	288	300	343	540.667	310.333	1.0109	8.40025	4.45515e-17	2.02384e-15	ZNF517	8	144798876	144811169	+	protein_coding	zinc finger protein 517 [Source:HGNC Symbol;Acc:HGNC:27984]
ENSG00000112972	781	963	747	1499	1435	1647	830.333	1527	-0.66768	-8.39269	4.75129e-17	2.15277e-15	HMGCS1	5	43287470	43313512	-	protein_coding	3-hydroxy-3-methylglutaryl-CoA synthase 1 [Source:HGNC Symbol;Acc:HGNC:5007]
ENSG00000134247	1147	1151	961	702	798	787	1086.33	762.333	0.721356	8.39041	4.84448e-17	2.1893e-15	PTGFRN	1	116909916	116990353	+	protein_coding	prostaglandin F2 receptor inhibitor [Source:HGNC Symbol;Acc:HGNC:9601]
ENSG00000135097	631	651	556	375	374	435	612.667	394.667	0.848678	8.38544	5.05377e-17	2.27799e-15	MSI1	12	120341330	120369164	-	protein_coding	musashi RNA binding protein 1 [Source:HGNC Symbol;Acc:HGNC:7330]
ENSG00000132170	253	342	267	133	100	146	287.333	126.333	1.4004	8.36982	5.77049e-17	2.59434e-15	PPARG	3	12287368	12434356	+	protein_coding	peroxisome proliferator activated receptor gamma [Source:HGNC Symbol;Acc:HGNC:9236]
ENSG00000129116	1949	1987	1701	1360	1465	1558	1879	1461	0.575981	8.36253	6.13881e-17	2.75284e-15	PALLD	4	168497052	168928457	+	protein_coding	palladin, cytoskeletal associated protein [Source:HGNC Symbol;Acc:HGNC:17068]
ENSG00000011347	718	771	599	454	455	481	696	463.333	0.795897	8.35257	6.67948e-17	2.98761e-15	SYT7	11	61513714	61581148	-	protein_coding	synaptotagmin 7 [Source:HGNC Symbol;Acc:HGNC:11514]
ENSG00000165733	3959	5319	4215	7505	7918	8819	4497.67	8080.67	-0.632353	-8.3378	7.56878e-17	3.37672e-15	BMS1	10	42782795	42834937	+	protein_coding	BMS1 ribosome biogenesis factor [Source:HGNC Symbol;Acc:HGNC:23505]
ENSG00000127946	1647	1659	1359	1168	1181	1233	1555	1194	0.591241	8.32439	8.47614e-17	3.77188e-15	HIP1	7	75533298	75738962	-	protein_coding	huntingtin interacting protein 1 [Source:HGNC Symbol;Acc:HGNC:4913]
ENSG00000115762	5029	5111	4147	4061	3805	4251	4762.33	4039	0.448383	8.31898	8.8721e-17	3.93804e-15	PLEKHB2	2	131104847	131353709	+	protein_coding	pleckstrin homology domain containing B2 [Source:HGNC Symbol;Acc:HGNC:19236]
ENSG00000177432	88	105	90	266	277	314	94.3333	285.667	-1.38395	-8.31644	9.06411e-17	4.01306e-15	NAP1L5	4	88695913	88697829	-	protein_coding	nucleosome assembly protein 1 like 5 [Source:HGNC Symbol;Acc:HGNC:19968]
ENSG00000275342	532	524	413	223	260	328	489.667	270.333	1.07045	8.3022	1.02203e-16	4.51349e-15	PRAG1	8	8317736	8386439	-	protein_coding	PEAK1 related, kinase-activating pseudokinase 1 [Source:HGNC Symbol;Acc:HGNC:25438]
ENSG00000180914	4224	5459	4535	3492	3411	3905	4739.33	3602.67	0.610782	8.29282	1.10597e-16	4.87186e-15	OXTR	3	8750381	8769628	-	protein_coding	oxytocin receptor [Source:HGNC Symbol;Acc:HGNC:8529]
ENSG00000100364	2894	2966	2346	2251	2072	2340	2735.33	2221	0.510326	8.2868	1.16333e-16	5.1116e-15	KIAA0930	22	45192244	45240894	-	protein_coding	KIAA0930 [Source:HGNC Symbol;Acc:HGNC:1314]
ENSG00000266412	4952	5590	4583	7763	7412	8326	5041.67	7833.67	-0.423331	-8.27539	1.28034e-16	5.61162e-15	NCOA4	10	46005088	46030623	-	protein_coding	nuclear receptor coactivator 4 [Source:HGNC Symbol;Acc:HGNC:7671]
ENSG00000142089	4767	4437	3593	3464	3116	3378	4265.67	3319.33	0.570486	8.26909	1.34983e-16	5.90137e-15	IFITM3	11	319676	329475	-	protein_coding	interferon induced transmembrane protein 3 [Source:HGNC Symbol;Acc:HGNC:5414]
ENSG00000164164	2550	3099	2666	4580	4510	5275	2771.67	4788.33	-0.571912	-8.26686	1.37529e-16	5.99765e-15	OTUD4	4	145110838	145180589	-	protein_coding	OTU deubiquitinase 4 [Source:HGNC Symbol;Acc:HGNC:24949]
ENSG00000196110	4825	5077	4303	3995	3934	4328	4735	4085.67	0.425864	8.25481	1.52145e-16	6.61851e-15	ZNF699	19	9291140	9309838	-	protein_coding	zinc finger protein 699 [Source:HGNC Symbol;Acc:HGNC:24750]
ENSG00000154917	1115	1115	928	791	659	776	1052.67	742	0.716612	8.25333	1.5404e-16	6.68428e-15	RAB6B	3	133824235	133895882	-	protein_coding	RAB6B, member RAS oncogene family [Source:HGNC Symbol;Acc:HGNC:14902]
ENSG00000169783	266	221	192	80	100	93	226.333	91	1.52457	8.25121	1.56802e-16	6.78722e-15	LINGO1	15	77613027	77820900	-	protein_coding	leucine rich repeat and Ig domain containing 1 [Source:HGNC Symbol;Acc:HGNC:21205]
ENSG00000059378	1764	1802	1387	1297	1161	1289	1651	1249	0.610638	8.23887	1.73842e-16	7.50617e-15	PARP12	7	140023749	140062951	-	protein_coding	poly(ADP-ribose) polymerase family member 12 [Source:HGNC Symbol;Acc:HGNC:21919]
ENSG00000115310	10335	10947	8917	14772	14320	15952	10066.3	15014.7	-0.365368	-8.23409	1.80932e-16	7.79305e-15	RTN4	2	54972187	55112621	-	protein_coding	reticulon 4 [Source:HGNC Symbol;Acc:HGNC:14085]
ENSG00000184916	2341	2212	1828	1604	1583	1786	2127	1657.67	0.571209	8.21508	2.1202e-16	9.10957e-15	JAG2	14	105140982	105168824	-	protein_coding	jagged canonical Notch ligand 2 [Source:HGNC Symbol;Acc:HGNC:6189]
ENSG00000123080	647	729	499	366	312	438	625	372	0.957307	8.21209	2.1737e-16	9.31647e-15	CDKN2C	1	50960745	50974634	+	protein_coding	cyclin dependent kinase inhibitor 2C [Source:HGNC Symbol;Acc:HGNC:1789]
ENSG00000114473	582	676	531	1110	1028	1294	596.333	1144	-0.726489	-8.20862	2.23753e-16	9.56655e-15	IQCG	3	197889077	197960142	-	protein_coding	IQ motif containing G [Source:HGNC Symbol;Acc:HGNC:25251]
ENSG00000092295	204	235	170	69	57	100	203	75.3333	1.64455	8.20826	2.24425e-16	9.57179e-15	TGM1	14	24249114	24264432	-	protein_coding	transglutaminase 1 [Source:HGNC Symbol;Acc:HGNC:11777]
ENSG00000172831	1457	1417	1267	981	1005	1130	1380.33	1038.67	0.625626	8.19894	2.4251e-16	1.03179e-14	CES2	16	66934444	66945096	+	protein_coding	carboxylesterase 2 [Source:HGNC Symbol;Acc:HGNC:1864]
ENSG00000265190	3380	3401	2672	2565	2489	2674	3151	2576	0.49917	8.1958	2.48927e-16	1.05651e-14	ANXA8	10	47460162	47484158	-	protein_coding	annexin A8 [Source:HGNC Symbol;Acc:HGNC:546]
ENSG00000166347	1048	1144	939	795	671	761	1043.67	742.333	0.702987	8.19139	2.58223e-16	1.09331e-14	CYB5A	18	74250846	74291973	-	protein_coding	cytochrome b5 type A [Source:HGNC Symbol;Acc:HGNC:2570]
ENSG00000139921	2386	2658	2284	4016	3673	4431	2442.67	4040	-0.5099	-8.17978	2.84357e-16	1.20105e-14	TMX1	14	51240162	51257655	+	protein_coding	thioredoxin related transmembrane protein 1 [Source:HGNC Symbol;Acc:HGNC:15487]
ENSG00000071564	4846	4710	3926	3793	3487	3932	4494	3737.33	0.477616	8.17393	2.98513e-16	1.25779e-14	TCF3	19	1609291	1652615	-	protein_coding	transcription factor 3 [Source:HGNC Symbol;Acc:HGNC:11633]
ENSG00000113448	157	154	113	331	373	471	141.333	391.667	-1.25845	-8.16901	3.10942e-16	1.307e-14	PDE4D	5	58969038	60522120	-	protein_coding	phosphodiesterase 4D [Source:HGNC Symbol;Acc:HGNC:8783]
ENSG00000031698	8940	8874	7316	7212	7000	7515	8376.67	7242.33	0.420354	8.1674	3.15098e-16	1.32129e-14	SARS1	1	109213918	109238182	+	protein_coding	seryl-tRNA synthetase 1 [Source:HGNC Symbol;Acc:HGNC:10537]
ENSG00000066056	70	55	56	234	204	217	60.3333	218.333	-1.64147	-8.15423	3.51425e-16	1.47009e-14	TIE1	1	43300982	43323108	+	protein_coding	tyrosine kinase with immunoglobulin like and EGF like domains 1 [Source:HGNC Symbol;Acc:HGNC:11809]
ENSG00000099194	6243	5952	4941	4755	4547	4998	5712	4766.67	0.471898	8.15344	3.53716e-16	1.47613e-14	SCD	10	100347233	100364826	+	protein_coding	stearoyl-CoA desaturase [Source:HGNC Symbol;Acc:HGNC:10571]
ENSG00000180198	5677	5772	4595	4591	4304	4758	5348	4551	0.442355	8.14691	3.73345e-16	1.55433e-14	RCC1	1	28505943	28539300	+	protein_coding	regulator of chromosome condensation 1 [Source:HGNC Symbol;Acc:HGNC:1913]
ENSG00000161921	151	155	124	49	41	50	143.333	46.6667	1.83006	8.14375	3.83207e-16	1.59159e-14	CXCL16	17	4733533	4739928	-	protein_coding	C-X-C motif chemokine ligand 16 [Source:HGNC Symbol;Acc:HGNC:16642]
ENSG00000107331	1656	1590	1379	1195	1127	1155	1541.67	1159	0.622852	8.13499	4.11982e-16	1.70704e-14	ABCA2	9	137007234	137028915	-	protein_coding	ATP binding cassette subfamily A member 2 [Source:HGNC Symbol;Acc:HGNC:32]
ENSG00000090530	528	554	412	298	295	320	498	304.333	0.917969	8.12862	4.34197e-16	1.79482e-14	P3H2	3	189956728	190122437	-	protein_coding	prolyl 3-hydroxylase 2 [Source:HGNC Symbol;Acc:HGNC:19317]
ENSG00000162599	150	145	129	46	48	36	141.333	43.3333	1.91444	8.12329	4.53711e-16	1.87105e-14	NFIA	1	60865259	61462788	+	protein_coding	nuclear factor I A [Source:HGNC Symbol;Acc:HGNC:7784]
ENSG00000067057	14837	14550	11859	12043	10935	12156	13748.7	11711.3	0.441475	8.10199	5.40668e-16	2.22439e-14	PFKP	10	3066333	3137718	+	protein_coding	phosphofructokinase, platelet [Source:HGNC Symbol;Acc:HGNC:8878]
ENSG00000196150	573	634	470	351	352	352	559	351.667	0.874755	8.09257	5.84199e-16	2.39783e-14	ZNF250	8	144876497	144902168	-	protein_coding	zinc finger protein 250 [Source:HGNC Symbol;Acc:HGNC:13044]
ENSG00000158246	350	339	268	165	156	180	319	167	1.14388	8.08689	6.12078e-16	2.50636e-14	TENT5B	1	27005020	27012850	-	protein_coding	terminal nucleotidyltransferase 5B [Source:HGNC Symbol;Acc:HGNC:28273]
ENSG00000185650	6724	6851	5467	9586	9371	10172	6347.33	9709.67	-0.403773	-8.06956	7.05496e-16	2.88212e-14	ZFP36L1	14	68787660	68796253	-	protein_coding	ZFP36 ring finger protein like 1 [Source:HGNC Symbol;Acc:HGNC:1107]
ENSG00000067798	286	377	339	704	763	773	334	746.667	-0.94522	-8.06678	7.21753e-16	2.94165e-14	NAV3	12	77324641	78213010	+	protein_coding	neuron navigator 3 [Source:HGNC Symbol;Acc:HGNC:15998]
ENSG00000187239	2632	2659	2149	1883	1856	2234	2480	1991	0.529607	8.06234	7.48488e-16	3.0435e-14	FNBP1	9	129887187	130043189	-	protein_coding	formin binding protein 1 [Source:HGNC Symbol;Acc:HGNC:17069]
ENSG00000167552	3221	3104	2764	2435	2428	2570	3029.67	2477.67	0.503801	8.06124	7.55221e-16	3.06374e-14	TUBA1A	12	49184686	49189080	-	protein_coding	tubulin alpha 1a [Source:HGNC Symbol;Acc:HGNC:20766]
ENSG00000154358	2110	2213	1808	1535	1657	1612	2043.67	1601.33	0.560917	8.05328	8.06016e-16	3.26221e-14	OBSCN	1	228208044	228378876	+	protein_coding	obscurin, cytoskeletal calmodulin and titin-interacting RhoGEF [Source:HGNC Symbol;Acc:HGNC:15719]
ENSG00000178764	1128	1127	1005	755	760	885	1086.67	800	0.657886	8.01639	1.08901e-15	4.39739e-14	ZHX2	8	122781655	122974510	+	protein_coding	zinc fingers and homeoboxes 2 [Source:HGNC Symbol;Acc:HGNC:18513]
ENSG00000142102	2060	2347	1933	1497	1701	1670	2113.33	1622.67	0.591778	8.01334	1.11635e-15	4.49737e-14	PGGHG	11	289126	296107	+	protein_coding	protein-glucosylgalactosylhydroxylysine glucosidase [Source:HGNC Symbol;Acc:HGNC:26210]
ENSG00000138356	332	365	313	654	667	761	336.667	694	-0.82918	-8.01212	1.12752e-15	4.53192e-14	AOX1	2	200586014	200677064	+	protein_coding	aldehyde oxidase 1 [Source:HGNC Symbol;Acc:HGNC:553]
ENSG00000105419	828	821	625	473	479	571	758	507.667	0.788299	8.00816	1.16441e-15	4.66942e-14	MEIS3	19	47403124	47419527	-	protein_coding	Meis homeobox 3 [Source:HGNC Symbol;Acc:HGNC:29537]
ENSG00000125534	6440	6012	4777	4628	4462	4851	5743	4647	0.513846	7.98058	1.4565e-15	5.82734e-14	PPDPF	20	63520765	63522206	+	protein_coding	pancreatic progenitor cell differentiation and proliferation factor [Source:HGNC Symbol;Acc:HGNC:16142]
ENSG00000149177	937	1042	845	631	676	735	941.333	680.667	0.679546	7.96636	1.63411e-15	6.52297e-14	PTPRJ	11	47980425	48170839	+	protein_coding	protein tyrosine phosphatase receptor type J [Source:HGNC Symbol;Acc:HGNC:9673]
ENSG00000082781	2366	2327	1919	1772	1701	1887	2204	1786.67	0.514061	7.965	1.65228e-15	6.58045e-14	ITGB5	3	124761948	124901418	-	protein_coding	integrin subunit beta 5 [Source:HGNC Symbol;Acc:HGNC:6160]
ENSG00000107185	1240	1216	901	813	674	831	1119	772.667	0.742228	7.9632	1.67649e-15	6.66164e-14	RGP1	9	35749287	35758585	+	protein_coding	RGP1 homolog, RAB6A GEF complex partner 1 [Source:HGNC Symbol;Acc:HGNC:21965]
ENSG00000147065	16821	16323	13557	24093	22437	25290	15567	23940	-0.409411	-7.96088	1.70826e-15	6.77249e-14	MSN	X	65588377	65741931	+	protein_coding	moesin [Source:HGNC Symbol;Acc:HGNC:7373]
ENSG00000157870	1072	970	751	616	589	681	931	628.667	0.775278	7.9562	1.77399e-15	7.01712e-14	PRXL2B	1	2586491	2591469	+	protein_coding	peroxiredoxin like 2B [Source:HGNC Symbol;Acc:HGNC:28390]
ENSG00000180537	256	264	197	110	104	121	239	111.667	1.30636	7.94646	1.91913e-15	7.57407e-14	RNF182	6	13924446	13980310	+	protein_coding	ring finger protein 182 [Source:HGNC Symbol;Acc:HGNC:28522]
ENSG00000166272	1121	1124	1020	824	696	839	1088.33	786.333	0.685362	7.9345	2.1134e-15	8.32194e-14	WBP1L	10	102743948	102834516	+	protein_coding	WW domain binding protein 1 like [Source:HGNC Symbol;Acc:HGNC:23510]
ENSG00000261040	303	305	201	137	107	121	269.667	121.667	1.34994	7.92402	2.29946e-15	9.03419e-14	WFDC21P	17	60083562	60091885	-	transcribed_unitary_pseudogene	WAP four-disulfide core domain 21, pseudogene [Source:HGNC Symbol;Acc:HGNC:50357]
ENSG00000164684	383	411	407	188	217	251	400.333	218.667	1.0944	7.91722	2.42887e-15	9.52116e-14	ZNF704	8	80628451	80874781	-	protein_coding	zinc finger protein 704 [Source:HGNC Symbol;Acc:HGNC:32291]
ENSG00000204387	2169	2250	1792	1701	1520	1775	2070.33	1665.33	0.524876	7.91098	2.55375e-15	9.98827e-14	SNHG32	6	31834608	31839766	+	lncRNA	small nucleolar RNA host gene 32 [Source:HGNC Symbol;Acc:HGNC:19078]
ENSG00000131094	901	807	647	511	465	573	785	516.333	0.815613	7.90709	2.63483e-15	1.02823e-13	C1QL1	17	44959693	44968303	-	protein_coding	complement C1q like 1 [Source:HGNC Symbol;Acc:HGNC:24182]
ENSG00000140044	1184	1105	970	795	753	846	1086.33	798	0.658573	7.89786	2.83729e-15	1.10477e-13	JDP2	14	75427716	75474111	+	protein_coding	Jun dimerization protein 2 [Source:HGNC Symbol;Acc:HGNC:17546]
ENSG00000023902	349	319	258	150	141	183	308.667	158	1.17892	7.8929	2.95244e-15	1.14705e-13	PLEKHO1	1	150149183	150164720	+	protein_coding	pleckstrin homology domain containing O1 [Source:HGNC Symbol;Acc:HGNC:24310]
ENSG00000117500	3309	4223	3602	6186	6151	6874	3711.33	6403.67	-0.571099	-7.8918	2.97868e-15	1.15467e-13	TMED5	1	93149742	93180516	-	protein_coding	transmembrane p24 trafficking protein 5 [Source:HGNC Symbol;Acc:HGNC:24251]
ENSG00000198853	3306	3395	2753	5075	4654	5134	3151.33	4954.33	-0.442426	-7.86882	3.57997e-15	1.38468e-13	RUSC2	9	35490111	35561898	+	protein_coding	RUN and SH3 domain containing 2 [Source:HGNC Symbol;Acc:HGNC:23625]
ENSG00000126878	851	827	635	545	488	521	771	518	0.780732	7.86639	3.65022e-15	1.40873e-13	AIF1L	9	131096476	131123152	+	protein_coding	allograft inflammatory factor 1 like [Source:HGNC Symbol;Acc:HGNC:28904]
ENSG00000154864	1617	1749	1566	1281	1233	1357	1644	1290.33	0.56499	7.86609	3.659e-15	1.409e-13	PIEZO2	18	10666483	11149569	-	protein_coding	piezo type mechanosensitive ion channel component 2 [Source:HGNC Symbol;Acc:HGNC:26270]
ENSG00000154359	307	410	284	167	155	197	333.667	173	1.15628	7.86105	3.8092e-15	1.46361e-13	LONRF1	8	12721906	12756073	-	protein_coding	LON peptidase N-terminal domain and ring finger 1 [Source:HGNC Symbol;Acc:HGNC:26302]
ENSG00000167702	1281	1395	1194	929	988	1040	1290	985.667	0.601373	7.85665	3.94536e-15	1.51259e-13	KIFC2	8	144466043	144474202	+	protein_coding	kinesin family member C2 [Source:HGNC Symbol;Acc:HGNC:29530]
ENSG00000176170	3269	3259	2524	4868	4567	5076	3017.33	4837	-0.472476	-7.84838	4.21459e-15	1.61227e-13	SPHK1	17	76376584	76387860	+	protein_coding	sphingosine kinase 1 [Source:HGNC Symbol;Acc:HGNC:11240]
ENSG00000162735	807	791	715	558	500	505	771	521	0.778092	7.84667	4.2724e-15	1.63081e-13	PEX19	1	160276807	160286348	-	protein_coding	peroxisomal biogenesis factor 19 [Source:HGNC Symbol;Acc:HGNC:9713]
ENSG00000164574	1926	2032	1665	1519	1464	1612	1874.33	1531.67	0.502669	7.84391	4.36743e-15	1.66344e-13	GALNT10	5	154190730	154420984	+	protein_coding	polypeptide N-acetylgalactosaminyltransferase 10 [Source:HGNC Symbol;Acc:HGNC:19873]
ENSG00000070182	186	204	158	78	68	80	182.667	75.3333	1.48794	7.83218	4.79496e-15	1.82229e-13	SPTB	14	64746283	64879907	-	protein_coding	spectrin beta, erythrocytic [Source:HGNC Symbol;Acc:HGNC:11274]
ENSG00000164983	3136	3396	2868	2542	2579	2852	3133.33	2657.67	0.451016	7.82278	5.16688e-15	1.95937e-13	TMEM65	8	124306189	124372701	-	protein_coding	transmembrane protein 65 [Source:HGNC Symbol;Acc:HGNC:25203]
ENSG00000134717	1317	1415	1176	960	921	1123	1302.67	1001.33	0.593969	7.81684	5.41659e-15	2.04961e-13	BTF3L4	1	52056199	52090716	+	protein_coding	basic transcription factor 3 like 4 [Source:HGNC Symbol;Acc:HGNC:30547]
ENSG00000187678	676	718	630	1136	1222	1340	674.667	1232.67	-0.654796	-7.80867	5.77954e-15	2.18221e-13	SPRY4	5	142310427	142326455	-	protein_coding	sprouty RTK signaling antagonist 4 [Source:HGNC Symbol;Acc:HGNC:15533]
ENSG00000004700	591	918	731	1462	1533	1743	746.667	1579.33	-0.866159	-7.80679	5.86609e-15	2.21011e-13	RECQL	12	21468910	21501669	-	protein_coding	RecQ like helicase [Source:HGNC Symbol;Acc:HGNC:9948]
ENSG00000135596	787	817	725	546	539	519	776.333	534.667	0.750014	7.80585	5.91025e-15	2.22195e-13	MICAL1	6	109444062	109465968	-	protein_coding	microtubule associated monooxygenase, calponin and LIM domain containing 1 [Source:HGNC Symbol;Acc:HGNC:20619]
ENSG00000135916	6170	6068	4584	4643	4321	4819	5607.33	4594.33	0.494316	7.80478	5.96043e-15	2.23599e-13	ITM2C	2	230864639	230879248	+	protein_coding	integral membrane protein 2C [Source:HGNC Symbol;Acc:HGNC:6175]
ENSG00000136848	2885	2888	2319	2090	2112	2440	2697.33	2214	0.496438	7.80218	6.08447e-15	2.27763e-13	DAB2IP	9	121567057	121785530	+	protein_coding	DAB2 interacting protein [Source:HGNC Symbol;Acc:HGNC:17294]
ENSG00000273604	926	908	706	503	518	674	846.667	565	0.796449	7.79582	6.39936e-15	2.39037e-13	EPOP	17	38671703	38674957	-	protein_coding	elongin BC and polycomb repressive complex 2 associated protein [Source:HGNC Symbol;Acc:HGNC:34493]
ENSG00000124380	686	703	613	1274	1088	1331	667.333	1231	-0.668187	-7.79518	6.43148e-15	2.39724e-13	SNRNP27	2	69893956	69905575	+	protein_coding	small nuclear ribonucleoprotein U4/U6.U5 subunit 27 [Source:HGNC Symbol;Acc:HGNC:30240]
ENSG00000087116	426	473	341	218	241	266	413.333	241.667	0.981864	7.78963	6.72065e-15	2.49968e-13	ADAMTS2	5	179110853	179345461	-	protein_coding	ADAM metallopeptidase with thrombospondin type 1 motif 2 [Source:HGNC Symbol;Acc:HGNC:218]
ENSG00000134779	2647	2520	2067	1929	1872	2030	2411.33	1943.67	0.521231	7.78361	7.04848e-15	2.61604e-13	TPGS2	18	36777647	36829216	-	protein_coding	tubulin polyglutamylase complex subunit 2 [Source:HGNC Symbol;Acc:HGNC:24561]
ENSG00000092621	7187	7148	5643	5653	5441	6088	6659.33	5727.33	0.42694	7.78332	7.06431e-15	2.61634e-13	PHGDH	1	119648411	119744218	+	protein_coding	phosphoglycerate dehydrogenase [Source:HGNC Symbol;Acc:HGNC:8923]
ENSG00000185924	253	254	193	105	109	116	233.333	110	1.29289	7.7829	7.08811e-15	2.6196e-13	RTN4RL1	17	1934677	2025334	-	protein_coding	reticulon 4 receptor like 1 [Source:HGNC Symbol;Acc:HGNC:21329]
ENSG00000070413	2650	2564	2030	1953	1750	2047	2414.67	1916.67	0.543209	7.77961	7.2746e-15	2.68284e-13	DGCR2	22	19036282	19122454	-	protein_coding	DiGeorge syndrome critical region gene 2 [Source:HGNC Symbol;Acc:HGNC:2845]
ENSG00000128512	333	429	351	721	722	873	371	772	-0.841952	-7.77728	7.41017e-15	2.72707e-13	DOCK4	7	111726110	112206407	-	protein_coding	dedicator of cytokinesis 4 [Source:HGNC Symbol;Acc:HGNC:19192]
ENSG00000149639	3849	3720	3086	2916	2716	3221	3551.67	2951	0.480044	7.77022	7.8348e-15	2.87727e-13	SOGA1	20	36777447	36863538	-	protein_coding	suppressor of glucose, autophagy associated 1 [Source:HGNC Symbol;Acc:HGNC:16111]
ENSG00000184743	4141	4472	3738	6045	6024	6874	4117	6314.33	-0.403317	-7.75481	8.84756e-15	3.24237e-13	ATL3	11	63624087	63671921	-	protein_coding	atlastin GTPase 3 [Source:HGNC Symbol;Acc:HGNC:24526]
ENSG00000123146	2290	2271	1806	1634	1647	1856	2122.33	1712.33	0.520119	7.74975	9.20771e-15	3.36728e-13	ADGRE5	19	14380501	14408725	+	protein_coding	adhesion G protein-coupled receptor E5 [Source:HGNC Symbol;Acc:HGNC:1711]
ENSG00000155816	722	833	633	1268	1215	1401	729.333	1294.67	-0.617709	-7.74724	9.39099e-15	3.42712e-13	FMN2	1	240014348	240475187	+	protein_coding	formin 2 [Source:HGNC Symbol;Acc:HGNC:14074]
ENSG00000164054	5637	5156	4294	4062	3778	4444	5029	4094.67	0.508716	7.74523	9.54099e-15	3.47459e-13	SHISA5	3	48467798	48504826	-	protein_coding	shisa family member 5 [Source:HGNC Symbol;Acc:HGNC:30376]
ENSG00000012660	5987	6683	5596	9000	8861	9873	6088.67	9244.67	-0.389065	-7.74143	9.83061e-15	3.57261e-13	ELOVL5	6	53267398	53349179	-	protein_coding	ELOVL fatty acid elongase 5 [Source:HGNC Symbol;Acc:HGNC:21308]
ENSG00000087086	51594	48984	40017	77464	68404	77030	46865	74299.3	-0.454912	-7.73974	9.96218e-15	3.6129e-13	FTL	19	48965309	48966879	+	protein_coding	ferritin light chain [Source:HGNC Symbol;Acc:HGNC:3999]
ENSG00000137713	1640	1934	1676	2791	2885	3228	1750	2968	-0.546287	-7.73659	1.02121e-14	3.69585e-13	PPP2R1B	11	111726908	111766389	-	protein_coding	protein phosphatase 2 scaffold subunit Abeta [Source:HGNC Symbol;Acc:HGNC:9303]
ENSG00000033178	3105	4191	3537	6049	6370	7110	3611	6509.67	-0.633838	-7.732	1.05866e-14	3.82347e-13	UBA6	4	67612652	67701155	-	protein_coding	ubiquitin like modifier activating enzyme 6 [Source:HGNC Symbol;Acc:HGNC:25581]
ENSG00000185189	1238	1413	1168	973	944	1034	1273	983.667	0.584315	7.7316	1.06205e-14	3.82776e-13	NRBP2	8	143833583	143840973	-	protein_coding	nuclear receptor binding protein 2 [Source:HGNC Symbol;Acc:HGNC:19339]
ENSG00000290720	4052	4202	3649	5950	5814	6478	3967.67	6080.67	-0.401635	-7.72761	1.09583e-14	3.93686e-13	ZNF542P	19	56368099	56379828	+	lncRNA	zinc finger protein 542, pseudogene [Source:NCBI gene (formerly Entrezgene);Acc:147947]
ENSG00000100139	2997	2905	2409	4511	4230	4556	2770.33	4432.33	-0.467669	-7.72726	1.09889e-14	3.93686e-13	MICALL1	22	37905657	37942822	+	protein_coding	MICAL like 1 [Source:HGNC Symbol;Acc:HGNC:29804]
ENSG00000109133	2471	2746	2331	3988	3710	4309	2516	4002.33	-0.455206	-7.72723	1.09909e-14	3.93686e-13	TMEM33	4	41935129	41960803	+	protein_coding	transmembrane protein 33 [Source:HGNC Symbol;Acc:HGNC:25541]
ENSG00000145506	349	298	234	143	140	157	293.667	146.667	1.21019	7.70685	1.28964e-14	4.60993e-13	NKD2	5	1008802	1038943	+	protein_coding	NKD inhibitor of WNT signaling pathway 2 [Source:HGNC Symbol;Acc:HGNC:17046]
ENSG00000164484	954	1066	895	1685	1569	1734	971.667	1662.67	-0.562375	-7.70588	1.29942e-14	4.63541e-13	TMEM200A	6	130366017	130443067	+	protein_coding	transmembrane protein 200A [Source:HGNC Symbol;Acc:HGNC:21075]
ENSG00000130066	1831	1912	1397	2791	2659	3073	1713.33	2841	-0.521985	-7.70546	1.30375e-14	4.64135e-13	SAT1	X	23783173	23786210	+	protein_coding	spermidine/spermine N1-acetyltransferase 1 [Source:HGNC Symbol;Acc:HGNC:10540]
ENSG00000064042	610	776	550	1185	1131	1269	645.333	1195	-0.68154	-7.68512	1.52854e-14	5.43053e-13	LIMCH1	4	41359607	41700044	+	protein_coding	LIM and calponin homology domains 1 [Source:HGNC Symbol;Acc:HGNC:29191]
ENSG00000147457	1495	1512	1193	1035	1088	1124	1400	1082.33	0.579875	7.68375	1.54495e-14	5.47765e-13	CHMP7	8	23243637	23262000	+	protein_coding	charged multivesicular body protein 7 [Source:HGNC Symbol;Acc:HGNC:28439]
ENSG00000111817	699	794	706	1316	1233	1417	733	1322	-0.634852	-7.67896	1.60384e-14	5.67491e-13	DSE	6	116254173	116444861	+	protein_coding	dermatan sulfate epimerase [Source:HGNC Symbol;Acc:HGNC:21144]
ENSG00000227234	50	44	40	193	170	159	44.6667	174	-1.75293	-7.67316	1.67811e-14	5.9257e-13	SPANXB1	X	141002594	141003706	+	protein_coding	SPANX family member B1 [Source:HGNC Symbol;Acc:HGNC:14329]
ENSG00000136158	562	597	468	951	991	1048	542.333	996.667	-0.668463	-7.65107	1.9931e-14	7.02375e-13	SPRY2	13	80335976	80341126	-	protein_coding	sprouty RTK signaling antagonist 2 [Source:HGNC Symbol;Acc:HGNC:11270]
ENSG00000251493	5386	5143	4312	7767	7203	8285	4947	7751.67	-0.43561	-7.64307	2.12106e-14	7.45964e-13	FOXD1	5	73444827	73448777	-	protein_coding	forkhead box D1 [Source:HGNC Symbol;Acc:HGNC:3802]
ENSG00000068078	758	766	594	493	477	457	706	475.667	0.775667	7.6341	2.27403e-14	7.98153e-13	FGFR3	4	1793293	1808872	+	protein_coding	fibroblast growth factor receptor 3 [Source:HGNC Symbol;Acc:HGNC:3690]
ENSG00000154640	1983	2294	1870	3347	3088	3466	2049	3300.33	-0.475656	-7.62982	2.35074e-14	8.23421e-13	BTG3	21	17593653	17612945	-	protein_coding	BTG anti-proliferation factor 3 [Source:HGNC Symbol;Acc:HGNC:1132]
ENSG00000152952	2702	3425	2906	4874	4994	5539	3011	5135.67	-0.554816	-7.62732	2.39687e-14	8.37897e-13	PLOD2	3	146035139	146163725	-	protein_coding	procollagen-lysine,2-oxoglutarate 5-dioxygenase 2 [Source:HGNC Symbol;Acc:HGNC:9082]
ENSG00000265354	2909	3081	2327	4447	4248	4485	2772.33	4393.33	-0.457623	-7.62239	2.49022e-14	8.68788e-13	TIMM23	10	45972489	46003742	+	protein_coding	translocase of inner mitochondrial membrane 23 [Source:HGNC Symbol;Acc:HGNC:17312]
ENSG00000157110	676	705	601	480	411	465	660.667	452	0.760317	7.62148	2.50788e-14	8.73201e-13	RBPMS	8	30384511	30572256	+	protein_coding	RNA binding protein, mRNA processing factor [Source:HGNC Symbol;Acc:HGNC:19097]
ENSG00000178980	2117	2076	1807	1671	1447	1659	2000	1592.33	0.542443	7.61802	2.576e-14	8.95136e-13	SELENOW	19	47778677	47784686	+	protein_coding	selenoprotein W [Source:HGNC Symbol;Acc:HGNC:10752]
ENSG00000111711	900	1121	989	1759	1762	1926	1003.33	1815.67	-0.6396	-7.60947	2.75217e-14	9.5445e-13	GOLT1B	12	21501781	21518408	+	protein_coding	golgi transport 1B [Source:HGNC Symbol;Acc:HGNC:20175]
ENSG00000116701	538	494	414	298	270	332	482	300	0.897115	7.60301	2.89329e-14	1.0014e-12	NCF2	1	183554461	183590905	-	protein_coding	neutrophil cytosolic factor 2 [Source:HGNC Symbol;Acc:HGNC:7661]
ENSG00000120129	4197	4235	3282	6268	5822	6326	3904.67	6138.67	-0.445009	-7.59353	3.11305e-14	1.07533e-12	DUSP1	5	172768096	172771195	-	protein_coding	dual specificity phosphatase 1 [Source:HGNC Symbol;Acc:HGNC:3064]
ENSG00000112414	2691	3192	2660	2183	2240	2537	2847.67	2320	0.510086	7.58373	3.35761e-14	1.15751e-12	ADGRG6	6	142301854	142446266	+	protein_coding	adhesion G protein-coupled receptor G6 [Source:HGNC Symbol;Acc:HGNC:13841]
ENSG00000103769	4524	4827	3895	3697	3643	4231	4415.33	3857	0.407342	7.58286	3.38021e-14	1.163e-12	RAB11A	15	65726054	65891989	+	protein_coding	RAB11A, member RAS oncogene family [Source:HGNC Symbol;Acc:HGNC:9760]
ENSG00000204439	524	581	418	333	304	335	507.667	324	0.854208	7.58065	3.4384e-14	1.1807e-12	C6orf47	6	31658298	31660778	-	protein_coding	chromosome 6 open reading frame 47 [Source:HGNC Symbol;Acc:HGNC:19076]
ENSG00000007237	250	268	203	111	126	109	240.333	115.333	1.26427	7.57739	3.52588e-14	1.20836e-12	GAS7	17	9910606	10198606	-	protein_coding	growth arrest specific 7 [Source:HGNC Symbol;Acc:HGNC:4169]
ENSG00000157613	2599	2366	1968	1875	1543	1832	2311	1750	0.612427	7.57655	3.54858e-14	1.21375e-12	CREB3L1	11	46277662	46321409	+	protein_coding	cAMP responsive element binding protein 3 like 1 [Source:HGNC Symbol;Acc:HGNC:18856]
ENSG00000184347	406	369	283	200	186	199	352.667	195	1.06178	7.57494	3.59295e-14	1.22652e-12	SLIT3	5	168661733	169301139	-	protein_coding	slit guidance ligand 3 [Source:HGNC Symbol;Acc:HGNC:11087]
ENSG00000072832	228	290	231	485	571	627	249.667	561	-0.955127	-7.57245	3.6625e-14	1.24782e-12	CRMP1	4	5748084	5893086	-	protein_coding	collapsin response mediator protein 1 [Source:HGNC Symbol;Acc:HGNC:2365]
ENSG00000274070	684	675	520	393	368	477	626.333	412.667	0.813649	7.56981	3.73783e-14	1.27101e-12	CASTOR2	7	74964705	75031528	+	protein_coding	cytosolic arginine sensor for mTORC1 subunit 2 [Source:HGNC Symbol;Acc:HGNC:37073]
ENSG00000138172	478	494	375	275	233	312	449	273.333	0.927366	7.55358	4.23453e-14	1.4371e-12	CALHM2	10	103446786	103452402	-	protein_coding	calcium homeostasis modulator family member 2 [Source:HGNC Symbol;Acc:HGNC:23493]
ENSG00000143067	913	898	764	1434	1405	1586	858.333	1475	-0.568095	-7.5524	4.27324e-14	1.44742e-12	ZNF697	1	119619377	119648266	-	protein_coding	zinc finger protein 697 [Source:HGNC Symbol;Acc:HGNC:32034]
ENSG00000151692	512	520	448	285	315	349	493.333	316.333	0.855191	7.55144	4.30486e-14	1.45531e-12	RNF144A	2	6917412	7068286	+	protein_coding	ring finger protein 144A [Source:HGNC Symbol;Acc:HGNC:20457]
ENSG00000156113	737	797	636	503	501	551	723.333	518.333	0.691513	7.54257	4.60801e-14	1.55478e-12	KCNMA1	10	76869601	77638369	-	protein_coding	potassium calcium-activated channel subfamily M alpha 1 [Source:HGNC Symbol;Acc:HGNC:6284]
ENSG00000275131	215	294	280	602	580	637	263	606.333	-0.985898	-7.53854	4.75273e-14	1.60051e-12	PDE4DIPP2	1	120489860	120701289	-	transcribed_unprocessed_pseudogene	PDE4DIP pseudogene 2 [Source:HGNC Symbol;Acc:HGNC:55081]
ENSG00000156453	354	346	288	201	169	174	329.333	181.333	1.07033	7.5331	4.95506e-14	1.66543e-12	PCDH1	5	141853090	141879246	-	protein_coding	protocadherin 1 [Source:HGNC Symbol;Acc:HGNC:8655]
ENSG00000152377	562	634	470	286	356	395	555.333	345.667	0.893443	7.5171	5.60026e-14	1.87867e-12	SPOCK1	5	136975298	137598379	-	protein_coding	SPARC (osteonectin), cwcv and kazal like domains proteoglycan 1 [Source:HGNC Symbol;Acc:HGNC:11251]
ENSG00000053747	203	198	159	88	77	73	186.667	79.3333	1.44159	7.51536	5.67552e-14	1.90027e-12	LAMA3	18	23689453	23956222	+	protein_coding	laminin subunit alpha 3 [Source:HGNC Symbol;Acc:HGNC:6483]
ENSG00000074211	1178	1192	1003	860	846	906	1124.33	870.667	0.580573	7.49747	6.50617e-14	2.17421e-12	PPP2R2C	4	6320578	6563600	-	protein_coding	protein phosphatase 2 regulatory subunit Bgamma [Source:HGNC Symbol;Acc:HGNC:9306]
ENSG00000006047	1510	1427	1129	968	953	1142	1355.33	1021	0.619777	7.49083	6.84381e-14	2.28267e-12	YBX2	17	7288263	7294639	-	protein_coding	Y-box binding protein 2 [Source:HGNC Symbol;Acc:HGNC:17948]
ENSG00000197746	18687	17994	14967	15066	14634	16005	17216	15235	0.38739	7.48734	7.0286e-14	2.33983e-12	PSAP	10	71816298	71851251	-	protein_coding	prosaposin [Source:HGNC Symbol;Acc:HGNC:9498]
ENSG00000147162	3364	3697	3067	4921	5471	5718	3376	5370	-0.457593	-7.48582	7.11027e-14	2.3625e-12	OGT	X	71533087	71575892	+	protein_coding	O-linked N-acetylglucosamine (GlcNAc) transferase [Source:HGNC Symbol;Acc:HGNC:8127]
ENSG00000139725	562	535	460	354	307	348	519	336.333	0.838274	7.48519	7.14429e-14	2.3693e-12	RHOF	12	121777754	121803403	-	protein_coding	ras homolog family member F, filopodia associated [Source:HGNC Symbol;Acc:HGNC:15703]
ENSG00000204116	106	164	124	323	346	375	131.333	348	-1.19483	-7.48464	7.17457e-14	2.37482e-12	CHIC1	X	73563197	73687111	+	protein_coding	cysteine rich hydrophobic domain 1 [Source:HGNC Symbol;Acc:HGNC:1934]
ENSG00000212724	51	56	39	191	145	199	48.6667	178.333	-1.66301	-7.46808	8.13723e-14	2.68837e-12	KRTAP2-3	17	41059240	41060114	-	protein_coding	keratin associated protein 2-3 [Source:HGNC Symbol;Acc:HGNC:18906]
ENSG00000162777	263	294	206	113	131	138	254.333	127.333	1.20401	7.46562	8.29106e-14	2.73401e-12	DENND2D	1	111185969	111204535	-	protein_coding	DENN domain containing 2D [Source:HGNC Symbol;Acc:HGNC:26192]
ENSG00000100065	1409	1369	1051	934	966	958	1276.33	952.667	0.62795	7.46407	8.38893e-14	2.76107e-12	CARD10	22	37490362	37519542	-	protein_coding	caspase recruitment domain family member 10 [Source:HGNC Symbol;Acc:HGNC:16422]
ENSG00000113140	14357	14646	12004	20299	18849	21405	13669	20184.3	-0.350765	-7.45783	8.79607e-14	2.88962e-12	SPARC	5	151661096	151686975	-	protein_coding	secreted protein acidic and cysteine rich [Source:HGNC Symbol;Acc:HGNC:11219]
ENSG00000047634	419	483	440	808	837	1012	447.333	885.667	-0.766366	-7.45718	8.83972e-14	2.8985e-12	SCML1	X	17737449	17754988	+	protein_coding	Scm polycomb group protein like 1 [Source:HGNC Symbol;Acc:HGNC:10580]
ENSG00000267058	28	50	18	134	165	157	32	152	-2.05775	-7.45681	8.86415e-14	2.90106e-12	ENSG00000267058	19	43891804	43901805	-	lncRNA	novel transcript
ENSG00000171914	831	757	726	528	504	592	771.333	541.333	0.728917	7.42835	1.09957e-13	3.59191e-12	TLN2	15	62390526	62844631	+	protein_coding	talin 2 [Source:HGNC Symbol;Acc:HGNC:15447]
ENSG00000151150	24	44	29	142	130	155	32.3333	142.333	-1.92911	-7.42641	1.11588e-13	3.6384e-12	ANK3	10	60026298	60733490	-	protein_coding	ankyrin 3 [Source:HGNC Symbol;Acc:HGNC:494]
ENSG00000179604	3098	2992	2355	2254	2233	2464	2815	2317	0.489902	7.42598	1.1195e-13	3.64338e-12	CDC42EP4	17	73283624	73312005	-	protein_coding	CDC42 effector protein 4 [Source:HGNC Symbol;Acc:HGNC:17147]
ENSG00000048052	587	666	550	1046	1005	1204	601	1085	-0.63809	-7.41639	1.20353e-13	3.90955e-12	HDAC9	7	18086949	19002416	+	protein_coding	histone deacetylase 9 [Source:HGNC Symbol;Acc:HGNC:14065]
ENSG00000109472	512	554	415	325	306	335	493.667	322	0.824336	7.41234	1.24088e-13	4.02341e-12	CPE	4	165361194	165498547	+	protein_coding	carboxypeptidase E [Source:HGNC Symbol;Acc:HGNC:2303]
ENSG00000160949	5692	5628	4755	4699	4538	4831	5358.33	4689.33	0.403736	7.40883	1.27416e-13	4.12363e-12	TONSL	8	144428775	144444440	-	protein_coding	tonsoku like, DNA repair protein [Source:HGNC Symbol;Acc:HGNC:7801]
ENSG00000152767	3350	3338	2862	2774	2543	2830	3183.33	2715.67	0.442035	7.38789	1.49172e-13	4.81881e-12	FARP1	13	98142562	98455176	+	protein_coding	FERM, ARH/RhoGEF and pleckstrin domain protein 1 [Source:HGNC Symbol;Acc:HGNC:3591]
ENSG00000154642	149	189	154	355	384	434	164	391	-1.03981	-7.37349	1.66212e-13	5.35935e-12	C21orf91	21	17788974	17819386	-	protein_coding	chromosome 21 open reading frame 91 [Source:HGNC Symbol;Acc:HGNC:16459]
ENSG00000213563	1203	1202	927	860	762	888	1110.67	836.667	0.617812	7.37126	1.69017e-13	5.43972e-12	C8orf82	8	144525733	144529132	-	protein_coding	chromosome 8 open reading frame 82 [Source:HGNC Symbol;Acc:HGNC:33826]
ENSG00000130193	991	1059	785	698	666	753	945	705.667	0.629274	7.37042	1.7009e-13	5.46417e-12	THEM6	8	142727223	142736927	+	protein_coding	thioesterase superfamily member 6 [Source:HGNC Symbol;Acc:HGNC:29656]
ENSG00000140807	113	109	94	38	25	20	105.333	27.6667	2.13566	7.36563	1.76318e-13	5.65385e-12	NKD1	16	50548396	50649249	+	protein_coding	NKD inhibitor of WNT signaling pathway 1 [Source:HGNC Symbol;Acc:HGNC:17045]
ENSG00000110851	2250	2305	1953	1653	1800	1912	2169.33	1788.33	0.491252	7.36444	1.77895e-13	5.69394e-12	PRDM4	12	107732871	107761272	-	protein_coding	PR/SET domain 4 [Source:HGNC Symbol;Acc:HGNC:9348]
ENSG00000180900	9936	9699	7909	8033	7711	8580	9181.33	8108	0.389954	7.3619	1.81309e-13	5.79258e-12	SCRIB	8	143790920	143815773	-	protein_coding	scribble planar cell polarity protein [Source:HGNC Symbol;Acc:HGNC:30377]
ENSG00000071894	11063	11164	8928	9250	8833	9852	10385	9311.67	0.367385	7.35707	1.87995e-13	5.99522e-12	CPSF1	8	144393229	144409335	-	protein_coding	cleavage and polyadenylation specific factor 1 [Source:HGNC Symbol;Acc:HGNC:2324]
ENSG00000144711	3231	3015	2500	2401	2306	2494	2915.33	2400.33	0.490716	7.3567	1.88509e-13	6.00065e-12	IQSEC1	3	12897043	13283281	-	protein_coding	IQ motif and Sec7 domain ArfGEF 1 [Source:HGNC Symbol;Acc:HGNC:29112]
ENSG00000071539	2093	2222	1777	1672	1654	1793	2030.67	1706.33	0.461276	7.35423	1.92033e-13	6.10169e-12	TRIP13	5	892884	919357	+	protein_coding	thyroid hormone receptor interactor 13 [Source:HGNC Symbol;Acc:HGNC:12307]
ENSG00000178607	565	624	474	1019	978	1015	554.333	1004	-0.64939	-7.35234	1.9477e-13	6.1774e-12	ERN1	17	64039080	64130819	-	protein_coding	endoplasmic reticulum to nucleus signaling 1 [Source:HGNC Symbol;Acc:HGNC:3449]
ENSG00000006282	2784	2714	2142	2149	1919	2128	2546.67	2065.33	0.510781	7.34895	1.99774e-13	6.3246e-12	SPATA20	17	50543058	50555852	+	protein_coding	spermatogenesis associated 20 [Source:HGNC Symbol;Acc:HGNC:26125]
ENSG00000160948	2187	2187	1703	1668	1570	1718	2025.67	1652	0.50257	7.34139	2.1139e-13	6.68024e-12	VPS28	8	144423601	144428563	-	protein_coding	VPS28 subunit of ESCRT-I [Source:HGNC Symbol;Acc:HGNC:18178]
ENSG00000139641	8467	7980	6545	6648	6115	6844	7664	6535.67	0.440079	7.33285	2.25313e-13	7.10735e-12	ESYT1	12	56118250	56144674	+	protein_coding	extended synaptotagmin 1 [Source:HGNC Symbol;Acc:HGNC:29534]
ENSG00000101935	567	768	621	1202	1222	1268	652	1230.67	-0.704954	-7.32536	2.38252e-13	7.50193e-12	AMMECR1	X	110194186	110440318	-	protein_coding	AMMECR nuclear protein 1 [Source:HGNC Symbol;Acc:HGNC:467]
ENSG00000176490	74	71	42	3	8	10	62.3333	7	3.35669	7.32449	2.39812e-13	7.53745e-12	DIRAS1	19	2714567	2721372	-	protein_coding	DIRAS family GTPase 1 [Source:HGNC Symbol;Acc:HGNC:19127]
ENSG00000111665	1833	1835	1456	1368	1318	1484	1708	1390	0.507332	7.32151	2.45188e-13	7.69256e-12	CDCA3	12	6844793	6851292	-	protein_coding	cell division cycle associated 3 [Source:HGNC Symbol;Acc:HGNC:14624]
ENSG00000174343	9	6	2	81	62	74	5.66667	72.3333	-3.47191	-7.31059	2.65967e-13	8.32951e-12	CHRNA9	4	40335333	40355217	+	protein_coding	cholinergic receptor nicotinic alpha 9 subunit [Source:HGNC Symbol;Acc:HGNC:14079]
ENSG00000101098	326	284	264	149	128	183	291.333	153.333	1.1453	7.30739	2.7239e-13	8.51536e-12	RIMS4	20	44751808	44810546	-	protein_coding	regulating synaptic membrane exocytosis 4 [Source:HGNC Symbol;Acc:HGNC:16183]
ENSG00000120697	516	693	583	362	339	432	597.333	377.667	0.879044	7.30559	2.76063e-13	8.61474e-12	ALG5	13	36949738	37000763	-	protein_coding	ALG5 dolichyl-phosphate beta-glucosyltransferase [Source:HGNC Symbol;Acc:HGNC:20266]
ENSG00000141556	1752	1764	1453	1298	1336	1425	1656.33	1353	0.502781	7.29776	2.92599e-13	9.11446e-12	TBCD	17	82752042	82945914	+	protein_coding	tubulin folding cofactor D [Source:HGNC Symbol;Acc:HGNC:11581]
ENSG00000143819	1208	1241	1013	932	819	930	1154	893.667	0.579895	7.29721	2.93797e-13	9.13545e-12	EPHX1	1	225810124	225845563	+	protein_coding	epoxide hydrolase 1 [Source:HGNC Symbol;Acc:HGNC:3401]
ENSG00000168924	2167	2191	1652	1594	1570	1711	2003.33	1625	0.509271	7.29589	2.96681e-13	9.20871e-12	LETM1	4	1811479	1856156	-	protein_coding	leucine zipper and EF-hand containing transmembrane protein 1 [Source:HGNC Symbol;Acc:HGNC:6556]
ENSG00000188042	212	192	120	55	67	76	174.667	66	1.60578	7.29466	2.9941e-13	9.27692e-12	ARL4C	2	234493041	234497081	-	protein_coding	ADP ribosylation factor like GTPase 4C [Source:HGNC Symbol;Acc:HGNC:698]
ENSG00000286613	20	24	21	93	113	135	21.6667	113.667	-2.1742	-7.29326	3.02549e-13	9.3449e-12	ENSG00000286613	19	43897211	43898533	-	lncRNA	novel transcript, sense intronic to ZNF404
ENSG00000137331	1754	1727	1423	2611	2438	2830	1634.67	2626.33	-0.471922	-7.2932	3.02675e-13	9.3449e-12	IER3	6	30743199	30744548	-	protein_coding	immediate early response 3 [Source:HGNC Symbol;Acc:HGNC:5392]
ENSG00000198816	614	627	578	395	417	443	606.333	418.333	0.751256	7.28104	3.31265e-13	1.02095e-11	ZNF358	19	7515292	7521025	+	protein_coding	zinc finger protein 358 [Source:HGNC Symbol;Acc:HGNC:16838]
ENSG00000140379	15	16	26	105	105	120	19	110	-2.3036	-7.27494	3.4658e-13	1.06627e-11	BCL2A1	15	79960892	79971196	-	protein_coding	BCL2 related protein A1 [Source:HGNC Symbol;Acc:HGNC:991]
ENSG00000116717	3182	3278	2621	4479	4380	5013	3027	4624	-0.400042	-7.26502	3.72978e-13	1.14546e-11	GADD45A	1	67685201	67688334	+	protein_coding	growth arrest and DNA damage inducible alpha [Source:HGNC Symbol;Acc:HGNC:4095]
ENSG00000139880	1807	1734	1500	1290	1364	1362	1680.33	1338.67	0.53921	7.26478	3.73648e-13	1.1455e-11	CDH24	14	23047062	23057538	-	protein_coding	cadherin 24 [Source:HGNC Symbol;Acc:HGNC:14265]
ENSG00000128165	339	379	301	195	207	175	339.667	192.333	1.02665	7.26287	3.78955e-13	1.15974e-11	ADM2	22	50481543	50486440	+	protein_coding	adrenomedullin 2 [Source:HGNC Symbol;Acc:HGNC:28898]
ENSG00000008256	5010	4917	3887	3959	3684	4189	4604.67	3944	0.432993	7.25413	4.04257e-13	1.235e-11	CYTH3	7	6161776	6272644	-	protein_coding	cytohesin 3 [Source:HGNC Symbol;Acc:HGNC:9504]
ENSG00000117298	5037	4684	3853	3798	3622	3997	4524.67	3805.67	0.459953	7.25199	4.10685e-13	1.25245e-11	ECE1	1	21217247	21345572	-	protein_coding	endothelin converting enzyme 1 [Source:HGNC Symbol;Acc:HGNC:3146]
ENSG00000184985	582	516	408	304	299	348	502	317	0.873109	7.2516	4.11875e-13	1.25388e-11	SORCS2	4	7192538	7742836	+	protein_coding	sortilin related VPS10 domain containing receptor 2 [Source:HGNC Symbol;Acc:HGNC:16698]
ENSG00000139211	539	553	462	349	339	367	518	351.667	0.770432	7.23851	4.53648e-13	1.37865e-11	AMIGO2	12	47075707	47079959	-	protein_coding	adhesion molecule with Ig like domain 2 [Source:HGNC Symbol;Acc:HGNC:24073]
ENSG00000165238	857	828	672	590	520	591	785.667	567	0.680961	7.2244	5.0332e-13	1.52694e-11	WNK2	9	93184122	93320572	+	protein_coding	WNK lysine deficient protein kinase 2 [Source:HGNC Symbol;Acc:HGNC:14542]
ENSG00000003249	1092	992	819	729	666	649	967.667	681.333	0.71343	7.22342	5.06971e-13	1.53535e-11	DBNDD1	16	90004871	90019890	-	protein_coding	dysbindin domain containing 1 [Source:HGNC Symbol;Acc:HGNC:28455]
ENSG00000223784	762	825	646	542	515	584	744.333	547	0.654731	7.2221	5.11895e-13	1.54757e-11	LINP1	10	6709530	6740532	+	lncRNA	lncRNA in non-homologous end joining pathway 1 [Source:HGNC Symbol;Acc:HGNC:53170]
ENSG00000214049	1749	1998	1687	1431	1443	1585	1811.33	1486.33	0.498952	7.2194	5.22165e-13	1.57589e-11	UCA1	19	15828206	15836328	+	lncRNA	urothelial cancer associated 1 [Source:HGNC Symbol;Acc:HGNC:37126]
ENSG00000188157	7926	7635	6339	6135	6319	6652	7300	6368.67	0.407312	7.21711	5.31053e-13	1.59995e-11	AGRN	1	1020120	1056118	+	protein_coding	agrin [Source:HGNC Symbol;Acc:HGNC:329]
ENSG00000147804	2764	2676	2112	2095	1953	2180	2517.33	2076	0.487103	7.21462	5.40858e-13	1.62668e-11	SLC39A4	8	144409742	144416844	-	protein_coding	solute carrier family 39 member 4 [Source:HGNC Symbol;Acc:HGNC:17129]
ENSG00000138594	2430	3079	2476	4178	4186	4704	2661.67	4356	-0.49775	-7.21024	5.58544e-13	1.67698e-11	TMOD3	15	51829628	51947295	+	protein_coding	tropomodulin 3 [Source:HGNC Symbol;Acc:HGNC:11873]
ENSG00000101224	5870	5810	4483	4575	4450	4867	5387.67	4630.67	0.426243	7.20675	5.73041e-13	1.71755e-11	CDC25B	20	3786772	3806121	+	protein_coding	cell division cycle 25B [Source:HGNC Symbol;Acc:HGNC:1726]
ENSG00000125657	489	516	393	316	275	318	466	303	0.8299	7.19226	6.37291e-13	1.90685e-11	TNFSF9	19	6531026	6535924	+	protein_coding	TNF superfamily member 9 [Source:HGNC Symbol;Acc:HGNC:11939]
ENSG00000170381	167	213	183	88	81	84	187.667	84.3333	1.36755	7.18295	6.82206e-13	2.03745e-11	SEMA3E	7	83363238	83649139	-	protein_coding	semaphorin 3E [Source:HGNC Symbol;Acc:HGNC:10727]
ENSG00000065320	1390	1512	1184	1073	1083	1135	1362	1097	0.521119	7.18274	6.83277e-13	2.03745e-11	NTN1	17	9021510	9244000	+	protein_coding	netrin 1 [Source:HGNC Symbol;Acc:HGNC:8029]
ENSG00000065911	3863	4340	3412	3425	3233	3492	3871.67	3383.33	0.403857	7.17835	7.05552e-13	2.09742e-11	MTHFD2	2	74186172	74217565	+	protein_coding	methylenetetrahydrofolate dehydrogenase (NADP+ dependent) 2, methenyltetrahydrofolate cyclohydrolase [Source:HGNC Symbol;Acc:HGNC:7434]
ENSG00000130005	1550	1412	1193	1053	983	1174	1385	1070	0.585381	7.17831	7.05792e-13	2.09742e-11	GAMT	19	1397026	1401570	-	protein_coding	guanidinoacetate N-methyltransferase [Source:HGNC Symbol;Acc:HGNC:4136]
ENSG00000162722	8495	8577	7285	7210	7088	7862	8119	7386.67	0.349409	7.17404	7.28137e-13	2.16014e-11	TRIM58	1	247857187	247880138	+	protein_coding	tripartite motif containing 58 [Source:HGNC Symbol;Acc:HGNC:24150]
ENSG00000105514	1187	1102	903	812	762	832	1064	802	0.617783	7.16383	7.84527e-13	2.32348e-11	RAB3D	19	11322068	11346270	-	protein_coding	RAB3D, member RAS oncogene family [Source:HGNC Symbol;Acc:HGNC:9779]
ENSG00000173227	72	64	64	11	5	16	66.6667	10.6667	2.87104	7.16022	8.05453e-13	2.38141e-11	SYT12	11	67006778	67050863	+	protein_coding	synaptotagmin 12 [Source:HGNC Symbol;Acc:HGNC:18381]
ENSG00000189337	565	560	504	367	364	385	543	372	0.759685	7.15978	8.08066e-13	2.38509e-11	KAZN	1	13892792	15118043	+	protein_coding	kazrin, periplakin interacting protein [Source:HGNC Symbol;Acc:HGNC:29173]
ENSG00000164976	997	923	763	634	627	718	894.333	659.667	0.650812	7.15856	8.15293e-13	2.40236e-11	MYORG	9	34366666	34376898	-	protein_coding	myogenesis regulating glycosidase (putative) [Source:HGNC Symbol;Acc:HGNC:19918]
ENSG00000153006	657	908	818	1426	1556	1695	794.333	1559	-0.753982	-7.14789	8.81218e-13	2.59224e-11	SREK1IP1	5	64718148	64768691	-	protein_coding	SREK1 interacting protein 1 [Source:HGNC Symbol;Acc:HGNC:26716]
ENSG00000180340	3101	2975	2301	2339	2073	2379	2792.33	2263.67	0.511042	7.13009	1.00304e-12	2.94564e-11	FZD2	17	44557484	44561262	+	protein_coding	frizzled class receptor 2 [Source:HGNC Symbol;Acc:HGNC:4040]
ENSG00000105810	3365	4448	3635	5958	6326	7239	3816	6507.67	-0.554852	-7.12886	1.01206e-12	2.96712e-11	CDK6	7	92604921	92836573	-	protein_coding	cyclin dependent kinase 6 [Source:HGNC Symbol;Acc:HGNC:1777]
ENSG00000115073	2738	2770	2160	2144	2009	2321	2556	2158	0.453974	7.12614	1.03221e-12	3.02113e-11	ACTR1B	2	97655939	97664044	-	protein_coding	actin related protein 1B [Source:HGNC Symbol;Acc:HGNC:168]
ENSG00000152284	379	331	292	171	174	225	334	190	1.03027	7.11151	1.14777e-12	3.35373e-11	TCF7L1	2	85133392	85310387	+	protein_coding	transcription factor 7 like 1 [Source:HGNC Symbol;Acc:HGNC:11640]
ENSG00000135454	2058	1958	1553	1530	1371	1534	1856.33	1478.33	0.537354	7.11101	1.15196e-12	3.36034e-11	B4GALNT1	12	57623409	57633239	-	protein_coding	beta-1,4-N-acetyl-galactosaminyltransferase 1 [Source:HGNC Symbol;Acc:HGNC:4117]
ENSG00000158106	1635	1697	1421	1254	1294	1376	1584.33	1308	0.488364	7.10992	1.16112e-12	3.38139e-11	RHPN1	8	143368876	143384221	+	protein_coding	rhophilin Rho GTPase binding protein 1 [Source:HGNC Symbol;Acc:HGNC:19973]
ENSG00000139200	228	210	194	108	92	111	210.667	103.667	1.23897	7.10896	1.16923e-12	3.39934e-11	PIANP	12	6693791	6700815	-	protein_coding	PILR alpha associated neural protein [Source:HGNC Symbol;Acc:HGNC:25338]
ENSG00000162104	1552	1511	1188	1113	1093	1159	1417	1121.67	0.54544	7.10604	1.1942e-12	3.46617e-11	ADCY9	16	3953387	4116442	-	protein_coding	adenylate cyclase 9 [Source:HGNC Symbol;Acc:HGNC:240]
ENSG00000267309	918	918	745	647	581	704	860.333	644	0.630008	7.10544	1.1994e-12	3.47366e-11	ZNF566-AS1	19	36489649	36491040	+	lncRNA	ZNF566 antisense RNA 1 [Source:HGNC Symbol;Acc:HGNC:55301]
ENSG00000196705	2582	3203	2546	2041	2227	2452	2777	2240	0.522308	7.10528	1.20077e-12	3.47366e-11	ZNF431	19	21142024	21196053	+	protein_coding	zinc finger protein 431 [Source:HGNC Symbol;Acc:HGNC:20809]
ENSG00000087510	56	57	49	2	7	8	54	5.66667	3.46863	7.10022	1.24562e-12	3.59463e-11	TFAP2C	20	56629306	56639283	+	protein_coding	transcription factor AP-2 gamma [Source:HGNC Symbol;Acc:HGNC:11744]
ENSG00000029153	1532	1716	1548	2592	2423	2933	1598.67	2649.33	-0.510312	-7.1001	1.2467e-12	3.59463e-11	BMAL2	12	27332836	27425289	+	protein_coding	basic helix-loop-helix ARNT like 2 [Source:HGNC Symbol;Acc:HGNC:18984]
ENSG00000003137	494	510	436	340	261	328	480	309.667	0.846434	7.0795	1.44678e-12	4.16461e-11	CYP26B1	2	72129238	72147862	-	protein_coding	cytochrome P450 family 26 subfamily B member 1 [Source:HGNC Symbol;Acc:HGNC:20581]
ENSG00000197860	713	836	767	1312	1374	1453	772	1379.67	-0.621067	-7.07692	1.47398e-12	4.23592e-11	SGTB	5	65665928	65723035	-	protein_coding	small glutamine rich tetratricopeptide repeat co-chaperone beta [Source:HGNC Symbol;Acc:HGNC:23567]
ENSG00000221890	1115	1062	880	772	754	821	1019	782.333	0.592176	7.07654	1.478e-12	4.24049e-11	NPTXR	22	38818452	38844028	-	protein_coding	neuronal pentraxin receptor [Source:HGNC Symbol;Acc:HGNC:7954]
ENSG00000185900	2164	2087	1847	3078	3057	3571	2032.67	3235.33	-0.454807	-7.06575	1.59747e-12	4.57576e-11	POMK	8	43093498	43131180	+	protein_coding	protein O-mannose kinase [Source:HGNC Symbol;Acc:HGNC:26267]
ENSG00000159251	117	118	102	45	24	37	112.333	35.3333	1.88364	7.05318	1.74873e-12	5.00079e-11	ACTC1	15	34790230	34795549	-	protein_coding	actin alpha cardiac muscle 1 [Source:HGNC Symbol;Acc:HGNC:143]
ENSG00000113763	131	159	142	59	52	62	144	57.6667	1.53716	7.05168	1.76775e-12	5.04691e-11	UNC5A	5	176810519	176880898	+	protein_coding	unc-5 netrin receptor A [Source:HGNC Symbol;Acc:HGNC:12567]
ENSG00000138685	2695	3214	2657	4284	4323	4934	2855.33	4513.67	-0.44644	-7.04665	1.83273e-12	5.22389e-11	FGF2	4	122826682	122898236	+	protein_coding	fibroblast growth factor 2 [Source:HGNC Symbol;Acc:HGNC:3676]
ENSG00000135069	5094	5310	4358	3900	4184	4747	4920.67	4277	0.41523	7.04629	1.83745e-12	5.22879e-11	PSAT1	9	78297125	78330093	+	protein_coding	phosphoserine aminotransferase 1 [Source:HGNC Symbol;Acc:HGNC:19129]
ENSG00000147100	1206	1208	917	793	755	961	1110.33	836.333	0.619877	7.03698	1.96447e-12	5.58114e-11	SLC16A2	X	74421493	74533917	+	protein_coding	solute carrier family 16 member 2 [Source:HGNC Symbol;Acc:HGNC:10923]
ENSG00000132031	229	276	219	135	88	133	241.333	118.667	1.23853	7.03642	1.97238e-12	5.59452e-11	MATN3	2	19992052	20012668	-	protein_coding	matrilin 3 [Source:HGNC Symbol;Acc:HGNC:6909]
ENSG00000250303	114	118	105	36	43	33	112.333	37.3333	1.79941	7.03274	2.02521e-12	5.73501e-11	LINC02762	11	112270748	112362534	+	lncRNA	long intergenic non-protein coding RNA 2762 [Source:HGNC Symbol;Acc:HGNC:27443]
ENSG00000168566	979	1290	1041	1850	1836	2078	1103.33	1921.33	-0.586855	-7.03069	2.05516e-12	5.81041e-11	SNRNP48	6	7590198	7611967	+	protein_coding	small nuclear ribonucleoprotein U11/U12 subunit 48 [Source:HGNC Symbol;Acc:HGNC:21368]
ENSG00000173559	1854	2065	1685	2828	2762	3098	1868	2896	-0.420378	-7.02244	2.18025e-12	6.1541e-11	NABP1	2	191678068	191741097	+	protein_coding	nucleic acid binding protein 1 [Source:HGNC Symbol;Acc:HGNC:26232]
ENSG00000135535	3968	4776	4155	6628	6524	7565	4299.67	6905.67	-0.466298	-7.0221	2.18559e-12	6.1592e-11	CD164	6	109366514	109382467	-	protein_coding	CD164 molecule [Source:HGNC Symbol;Acc:HGNC:1632]
ENSG00000172830	685	677	575	438	471	473	645.667	460.667	0.69817	7.01583	2.2859e-12	6.4315e-11	SSH3	11	67303478	67312607	+	protein_coding	slingshot protein phosphatase 3 [Source:HGNC Symbol;Acc:HGNC:30581]
ENSG00000106723	4830	5353	4490	4214	4169	4726	4891	4369.67	0.37651	7.0121	2.34769e-12	6.59471e-11	SPIN1	9	88388430	88478694	+	protein_coding	spindlin 1 [Source:HGNC Symbol;Acc:HGNC:11243]
ENSG00000160233	667	644	572	423	420	496	627.667	446.333	0.707477	7.00976	2.38728e-12	6.69512e-11	LRRC3	21	44455510	44462196	+	protein_coding	leucine rich repeat containing 3 [Source:HGNC Symbol;Acc:HGNC:14965]
ENSG00000085982	1107	1181	970	866	779	926	1086	857	0.554438	7.00895	2.40116e-12	6.72325e-11	USP40	2	233475526	233566782	-	protein_coding	ubiquitin specific peptidase 40 [Source:HGNC Symbol;Acc:HGNC:20069]
ENSG00000126775	538	577	466	905	893	1000	527	932.667	-0.612012	-7.00827	2.41274e-12	6.74485e-11	ATG14	14	55366391	55411830	-	protein_coding	autophagy related 14 [Source:HGNC Symbol;Acc:HGNC:19962]
ENSG00000168477	1523	1564	1205	1091	1099	1266	1430.67	1152	0.522488	7.00187	2.52567e-12	7.04926e-11	TNXB	6	32041153	32115334	-	protein_coding	tenascin XB [Source:HGNC Symbol;Acc:HGNC:11976]
ENSG00000186591	3968	4267	3634	5732	5612	6545	3956.33	5963	-0.376864	-6.98858	2.7768e-12	7.73777e-11	UBE2H	7	129830732	129952960	-	protein_coding	ubiquitin conjugating enzyme E2 H [Source:HGNC Symbol;Acc:HGNC:12484]
ENSG00000180398	4065	4591	3684	6058	5764	6623	4113.33	6148.33	-0.367873	-6.98514	2.84581e-12	7.91744e-11	MCFD2	2	46901870	46941855	-	protein_coding	multiple coagulation factor deficiency 2, ER cargo receptor complex subunit [Source:HGNC Symbol;Acc:HGNC:18451]
ENSG00000150403	1220	1265	995	879	893	998	1160	923.333	0.539479	6.98118	2.92713e-12	8.13071e-11	TMCO3	13	113491021	113554590	+	protein_coding	transmembrane and coiled-coil domains 3 [Source:HGNC Symbol;Acc:HGNC:20329]
ENSG00000130707	616	579	446	361	347	399	547	369	0.776901	6.97602	3.0366e-12	8.42137e-11	ASS1	9	130444961	130501274	+	protein_coding	argininosuccinate synthase 1 [Source:HGNC Symbol;Acc:HGNC:758]
ENSG00000081923	168	211	171	94	73	85	183.333	84	1.33799	6.96315	3.32737e-12	9.21313e-11	ATP8B1	18	57646426	57803315	-	protein_coding	ATPase phospholipid transporting 8B1 [Source:HGNC Symbol;Acc:HGNC:3706]
ENSG00000127663	1261	1240	966	879	829	990	1155.67	899.333	0.572222	6.96252	3.34248e-12	9.2403e-11	KDM4B	19	4969113	5153598	+	protein_coding	lysine demethylase 4B [Source:HGNC Symbol;Acc:HGNC:29136]
ENSG00000145911	863	794	677	549	531	628	778	569.333	0.663983	6.95944	3.41638e-12	9.42965e-11	N4BP3	5	178113532	178126081	+	protein_coding	NEDD4 binding protein 3 [Source:HGNC Symbol;Acc:HGNC:29852]
ENSG00000073670	220	226	186	113	102	107	210.667	107.333	1.1831	6.94932	3.67056e-12	1.01152e-10	ADAM11	17	44758988	44781846	+	protein_coding	ADAM metallopeptidase domain 11 [Source:HGNC Symbol;Acc:HGNC:189]
ENSG00000166479	1662	2127	1927	1324	1391	1571	1905.33	1428.67	0.634954	6.94693	3.73311e-12	1.02714e-10	TMX3	18	68673688	68715108	-	protein_coding	thioredoxin related transmembrane protein 3 [Source:HGNC Symbol;Acc:HGNC:24718]
ENSG00000146674	8714	9119	7302	12239	11410	12965	8378.33	12204.7	-0.331959	-6.9463	3.74993e-12	1.03014e-10	IGFBP3	7	45912245	45921874	-	protein_coding	insulin like growth factor binding protein 3 [Source:HGNC Symbol;Acc:HGNC:5472]
ENSG00000180448	481	486	380	262	269	340	449	290.333	0.841502	6.94538	3.77449e-12	1.03525e-10	ARHGAP45	19	1065923	1086628	+	protein_coding	Rho GTPase activating protein 45 [Source:HGNC Symbol;Acc:HGNC:17102]
ENSG00000100605	2232	2218	1812	1736	1733	1804	2087.33	1757.67	0.457657	6.93813	3.97317e-12	1.08804e-10	ITPK1	14	92936914	93116320	-	protein_coding	inositol-tetrakisphosphate 1-kinase [Source:HGNC Symbol;Acc:HGNC:6177]
ENSG00000180530	1812	2526	2167	3530	3944	4517	2168.33	3997	-0.663659	-6.93789	3.97988e-12	1.08817e-10	NRIP1	21	14961235	15065936	-	protein_coding	nuclear receptor interacting protein 1 [Source:HGNC Symbol;Acc:HGNC:8001]
ENSG00000141753	3810	3634	3018	2903	2722	3282	3487.33	2969	0.445324	6.93609	4.03106e-12	1.10044e-10	IGFBP4	17	40443450	40457725	+	protein_coding	insulin like growth factor binding protein 4 [Source:HGNC Symbol;Acc:HGNC:5473]
ENSG00000160209	4030	3976	3187	3239	3024	3462	3731	3241.67	0.413312	6.93498	4.06275e-12	1.10735e-10	PDXK	21	43719094	43762307	+	protein_coding	pyridoxal kinase [Source:HGNC Symbol;Acc:HGNC:8819]
ENSG00000165060	427	498	373	280	263	309	432.667	284	0.817071	6.92363	4.40217e-12	1.19799e-10	FXN	9	69035751	69079076	+	protein_coding	frataxin [Source:HGNC Symbol;Acc:HGNC:3951]
ENSG00000139163	1015	1131	1019	1744	1690	1836	1055	1756.67	-0.52013	-6.922	4.45322e-12	1.21e-10	ETNK1	12	22625075	22690665	+	protein_coding	ethanolamine kinase 1 [Source:HGNC Symbol;Acc:HGNC:24649]
ENSG00000233016	2239	2157	1781	1683	1685	1801	2059	1723	0.467508	6.91846	4.56583e-12	1.23867e-10	SNHG7	9	136721366	136728184	-	lncRNA	small nucleolar RNA host gene 7 [Source:HGNC Symbol;Acc:HGNC:28254]
ENSG00000196535	1370	1344	1109	1024	935	1104	1274.33	1021	0.532048	6.91215	4.77372e-12	1.29305e-10	MYO18A	17	29071122	29180398	-	protein_coding	myosin XVIIIA [Source:HGNC Symbol;Acc:HGNC:31104]
ENSG00000154839	972	974	887	735	707	728	944.333	723.333	0.598583	6.90257	5.1071e-12	1.38121e-10	SKA1	18	50375040	50394168	+	protein_coding	spindle and kinetochore associated complex subunit 1 [Source:HGNC Symbol;Acc:HGNC:28109]
ENSG00000113300	2155	2554	1904	3313	3303	3706	2204.33	3440.67	-0.433484	-6.90136	5.15057e-12	1.39081e-10	CNOT6	5	180494379	180578358	+	protein_coding	CCR4-NOT transcription complex subunit 6 [Source:HGNC Symbol;Acc:HGNC:14099]
ENSG00000072657	276	330	253	519	558	660	286.333	579	-0.803554	-6.89601	5.34832e-12	1.44198e-10	TRHDE	12	72087266	72670758	+	protein_coding	thyrotropin releasing hormone degrading enzyme [Source:HGNC Symbol;Acc:HGNC:30748]
ENSG00000034152	1676	1717	1300	2582	2306	2666	1564.33	2518	-0.47828	-6.89212	5.49661e-12	1.47967e-10	MAP2K3	17	21284672	21315232	+	protein_coding	mitogen-activated protein kinase kinase 3 [Source:HGNC Symbol;Acc:HGNC:6843]
ENSG00000131653	4806	4760	3798	3936	3668	4111	4454.67	3905	0.399719	6.88814	5.65285e-12	1.51939e-10	TRAF7	16	2155698	2178129	+	protein_coding	TNF receptor associated factor 7 [Source:HGNC Symbol;Acc:HGNC:20456]
ENSG00000144152	527	536	489	357	317	391	517.333	355	0.76053	6.88599	5.73867e-12	1.54008e-10	FBLN7	2	112138385	112188218	+	protein_coding	fibulin 7 [Source:HGNC Symbol;Acc:HGNC:26740]
ENSG00000198042	1112	1504	1196	2130	2106	2361	1270.67	2199	-0.578597	-6.88242	5.88455e-12	1.57681e-10	MAK16	8	33485182	33501262	+	protein_coding	MAK16 homolog [Source:HGNC Symbol;Acc:HGNC:13703]
ENSG00000077254	1571	1882	1577	1317	1274	1486	1676.67	1359	0.517952	6.88159	5.91901e-12	1.58361e-10	USP33	1	77695987	77759852	-	protein_coding	ubiquitin specific peptidase 33 [Source:HGNC Symbol;Acc:HGNC:20059]
ENSG00000128602	1007	969	711	676	562	684	895.667	640.667	0.690567	6.88053	5.96291e-12	1.59291e-10	SMO	7	129188633	129213545	+	protein_coding	smoothened, frizzled class receptor [Source:HGNC Symbol;Acc:HGNC:11119]
ENSG00000142621	40	37	34	123	138	155	37	138.667	-1.69085	-6.87489	6.20372e-12	1.6547e-10	FHAD1	1	15236521	15400283	+	protein_coding	forkhead associated phosphopeptide binding domain 1 [Source:HGNC Symbol;Acc:HGNC:29408]
ENSG00000175137	3687	3769	2907	5400	5089	5390	3454.33	5293	-0.40858	-6.87288	6.29186e-12	1.67565e-10	SH3BP5L	1	248810446	248825915	-	protein_coding	SH3 binding domain protein 5 like [Source:HGNC Symbol;Acc:HGNC:29360]
ENSG00000165511	198	219	186	390	433	473	201	432	-0.890194	-6.87169	6.34453e-12	1.6871e-10	ZNF22-AS1	10	44997698	45000888	-	lncRNA	ZNF22 antisense RNA 1 [Source:HGNC Symbol;Acc:HGNC:23509]
ENSG00000184470	1610	1576	1273	1178	1001	1315	1486.33	1164.67	0.565223	6.86766	6.52617e-12	1.73276e-10	TXNRD2	22	19875517	19941820	-	protein_coding	thioredoxin reductase 2 [Source:HGNC Symbol;Acc:HGNC:18155]
ENSG00000143320	639	556	435	360	340	368	543.333	356	0.817442	6.86376	6.70703e-12	1.77808e-10	CRABP2	1	156699606	156705816	-	protein_coding	cellular retinoic acid binding protein 2 [Source:HGNC Symbol;Acc:HGNC:2339]
ENSG00000171105	484	476	390	277	266	344	450	295.667	0.820111	6.86025	6.87387e-12	1.81954e-10	INSR	19	7112255	7294414	-	protein_coding	insulin receptor [Source:HGNC Symbol;Acc:HGNC:6091]
ENSG00000205476	1687	1633	1345	1291	1175	1344	1555	1270	0.503436	6.85517	7.12288e-12	1.8826e-10	CCDC85C	14	99500190	99604207	-	protein_coding	coiled-coil domain containing 85C [Source:HGNC Symbol;Acc:HGNC:35459]
ENSG00000159216	2064	2011	1694	3117	2818	3149	1923	3028	-0.443262	-6.85336	7.21351e-12	1.90367e-10	RUNX1	21	34787801	36004667	-	protein_coding	RUNX family transcription factor 1 [Source:HGNC Symbol;Acc:HGNC:10471]
ENSG00000064666	3382	3378	2748	2807	2383	2846	3169.33	2678.67	0.454222	6.85252	7.25622e-12	1.91205e-10	CNN2	19	1026586	1039068	+	protein_coding	calponin 2 [Source:HGNC Symbol;Acc:HGNC:2156]
ENSG00000160014	12608	12736	9954	10655	10115	11032	11766	10600.7	0.358662	6.84634	7.5761e-12	1.99332e-10	CALM3	19	46601074	46610782	+	protein_coding	calmodulin 3 [Source:HGNC Symbol;Acc:HGNC:1449]
ENSG00000114850	13317	14876	12323	19097	18605	20916	13505.3	19539.3	-0.319715	-6.84608	7.59023e-12	1.99404e-10	SSR3	3	156539553	156555149	-	protein_coding	signal sequence receptor subunit 3 [Source:HGNC Symbol;Acc:HGNC:11325]
ENSG00000143514	4237	4430	3698	5903	5761	6749	4121.67	6137.67	-0.360559	-6.84436	7.6818e-12	2.01506e-10	TP53BP2	1	223779893	223845954	-	protein_coding	tumor protein p53 binding protein 2 [Source:HGNC Symbol;Acc:HGNC:12000]
ENSG00000115468	169	166	145	77	70	66	160	71	1.38276	6.84344	7.73135e-12	2.02501e-10	EFHD1	2	232606057	232682776	+	protein_coding	EF-hand domain family member D1 [Source:HGNC Symbol;Acc:HGNC:29556]
ENSG00000173273	1191	1367	1097	942	914	1081	1218.33	979	0.528361	6.83629	8.12696e-12	2.12544e-10	TNKS	8	9555912	9782346	+	protein_coding	tankyrase [Source:HGNC Symbol;Acc:HGNC:11941]
ENSG00000121579	7452	8464	7391	11444	11216	12575	7769	11745	-0.380288	-6.83234	8.35413e-12	2.18158e-10	NAA50	3	113716458	113746300	-	protein_coding	N-alpha-acetyltransferase 50, NatE catalytic subunit [Source:HGNC Symbol;Acc:HGNC:29533]
ENSG00000168159	4220	4087	3256	3266	3196	3550	3854.33	3337.33	0.417403	6.8319	8.37953e-12	2.18494e-10	RNF187	1	228487382	228499899	+	protein_coding	ring finger protein 187 [Source:HGNC Symbol;Acc:HGNC:27146]
ENSG00000134852	1334	1643	1383	2216	2457	2749	1453.33	2474	-0.552012	-6.82628	8.71432e-12	2.26884e-10	CLOCK	4	55427903	55546909	-	protein_coding	clock circadian regulator [Source:HGNC Symbol;Acc:HGNC:2082]
ENSG00000100814	1937	1901	1587	1465	1459	1638	1808.33	1520.67	0.462224	6.82591	8.73678e-12	2.2713e-10	CCNB1IP1	14	20311368	20333312	-	protein_coding	cyclin B1 interacting protein 1 [Source:HGNC Symbol;Acc:HGNC:19437]
ENSG00000179051	3110	3206	2568	4452	4226	4653	2961.33	4443.67	-0.375457	-6.82127	9.02401e-12	2.34248e-10	RCC2	1	17406760	17439677	-	protein_coding	regulator of chromosome condensation 2 [Source:HGNC Symbol;Acc:HGNC:30297]
ENSG00000105778	982	1116	887	1542	1641	1719	995	1634	-0.505439	-6.80751	9.93019e-12	2.57388e-10	AVL9	7	32495426	32588726	+	protein_coding	AVL9 cell migration associated [Source:HGNC Symbol;Acc:HGNC:28994]
ENSG00000176171	2109	2026	1863	1621	1638	1760	1999.33	1673	0.472521	6.80665	9.99001e-12	2.58554e-10	BNIP3	10	131967684	131981967	-	protein_coding	BCL2 interacting protein 3 [Source:HGNC Symbol;Acc:HGNC:1084]
ENSG00000095139	5893	6615	5297	4992	5006	5900	5935	5299.33	0.376405	6.79802	1.0607e-11	2.74116e-10	ARCN1	11	118572390	118603033	+	protein_coding	archain 1 [Source:HGNC Symbol;Acc:HGNC:649]
ENSG00000100697	1022	1538	1214	2161	2293	2592	1258	2348.67	-0.686703	-6.79492	1.08369e-11	2.79644e-10	DICER1	14	95086228	95158010	-	protein_coding	dicer 1, ribonuclease III [Source:HGNC Symbol;Acc:HGNC:17098]
ENSG00000091527	11912	13196	11016	10391	10666	11983	12041.3	11013.3	0.342608	6.79445	1.0873e-11	2.80159e-10	CDV3	3	133573686	133590261	+	protein_coding	CDV3 homolog [Source:HGNC Symbol;Acc:HGNC:26928]
ENSG00000078269	762	871	672	609	518	530	768.333	552.333	0.683222	6.78508	1.16026e-11	2.98519e-10	SYNJ2	6	157981863	158099176	+	protein_coding	synaptojanin 2 [Source:HGNC Symbol;Acc:HGNC:11504]
ENSG00000129354	2532	2610	1976	2056	1822	2082	2372.67	1986.67	0.464051	6.77393	1.25327e-11	3.21974e-10	AP1M2	19	10572671	10587315	-	protein_coding	adaptor related protein complex 1 subunit mu 2 [Source:HGNC Symbol;Acc:HGNC:558]
ENSG00000101350	1665	1819	1471	2444	2468	2765	1651.67	2559	-0.41977	-6.77134	1.27592e-11	3.2731e-10	KIF3B	20	32277651	32335011	+	protein_coding	kinesin family member 3B [Source:HGNC Symbol;Acc:HGNC:6320]
ENSG00000109320	1786	1928	1592	2692	2614	2840	1768.67	2715.33	-0.406867	-6.76948	1.2925e-11	3.31079e-10	NFKB1	4	102501330	102617302	+	protein_coding	nuclear factor kappa B subunit 1 [Source:HGNC Symbol;Acc:HGNC:7794]
ENSG00000114450	1556	1930	1555	2557	2683	2970	1680.33	2736.67	-0.490936	-6.76101	1.37036e-11	3.50506e-10	GNB4	3	179396088	179451476	-	protein_coding	G protein subunit beta 4 [Source:HGNC Symbol;Acc:HGNC:20731]
ENSG00000119403	5284	5291	4142	4333	4137	4545	4905.67	4338.33	0.385908	6.76061	1.3741e-11	3.50948e-10	PHF19	9	120855651	120894896	-	protein_coding	PHD finger protein 19 [Source:HGNC Symbol;Acc:HGNC:24566]
ENSG00000132205	709	668	574	444	485	445	650.333	458	0.715147	6.75075	1.47084e-11	3.75108e-10	EMILIN2	18	2847006	2916003	+	protein_coding	elastin microfibril interfacer 2 [Source:HGNC Symbol;Acc:HGNC:19881]
ENSG00000112984	3989	4036	3267	3365	3153	3526	3764	3348	0.379574	6.74364	1.54469e-11	3.93367e-10	KIF20A	5	138178719	138187723	+	protein_coding	kinesin family member 20A [Source:HGNC Symbol;Acc:HGNC:9787]
ENSG00000198833	7304	8246	6773	6753	6388	7246	7441	6795.67	0.343639	6.74283	1.55334e-11	3.94993e-10	UBE2J1	6	89326625	89352722	-	protein_coding	ubiquitin conjugating enzyme E2 J1 [Source:HGNC Symbol;Acc:HGNC:17598]
ENSG00000008517	15538	14890	11971	12762	11797	12771	14133	12443.3	0.392278	6.74228	1.55926e-11	3.95919e-10	IL32	16	3065297	3082192	+	protein_coding	interleukin 32 [Source:HGNC Symbol;Acc:HGNC:16830]
ENSG00000076706	6542	6599	5291	5496	5306	5920	6144	5574	0.350733	6.71855	1.83538e-11	4.65354e-10	MCAM	11	119308529	119321521	-	protein_coding	melanoma cell adhesion molecule [Source:HGNC Symbol;Acc:HGNC:6934]
ENSG00000132613	1141	1128	886	829	733	894	1051.67	818.667	0.572133	6.71212	1.91821e-11	4.85563e-10	MTSS2	16	70661204	70686053	-	protein_coding	MTSS I-BAR domain containing 2 [Source:HGNC Symbol;Acc:HGNC:25094]
ENSG00000178531	1936	2062	1532	1534	1499	1572	1843.33	1535	0.470241	6.71193	1.92065e-11	4.85563e-10	CTXN1	19	7924491	7926135	-	protein_coding	cortexin 1 [Source:HGNC Symbol;Acc:HGNC:31108]
ENSG00000119681	503	433	372	271	244	319	436	278	0.864037	6.71008	1.94515e-11	4.91044e-10	LTBP2	14	74498183	74612378	-	protein_coding	latent transforming growth factor beta binding protein 2 [Source:HGNC Symbol;Acc:HGNC:6715]
ENSG00000107745	2374	2561	2030	1986	1849	2200	2321.67	2011.67	0.418485	6.70565	2.00507e-11	5.05441e-10	MICU1	10	72367340	72626131	-	protein_coding	mitochondrial calcium uptake 1 [Source:HGNC Symbol;Acc:HGNC:1530]
ENSG00000159842	4323	4275	3470	3571	3367	3757	4022.67	3565	0.384753	6.70535	2.0093e-11	5.05775e-10	ABR	17	1003519	1229738	-	protein_coding	ABR activator of RhoGEF and GTPase [Source:HGNC Symbol;Acc:HGNC:81]
ENSG00000120686	1098	1353	1145	1895	1906	2280	1198.67	2027	-0.541311	-6.70337	2.03671e-11	5.11936e-10	UFM1	13	38349849	38363619	+	protein_coding	ubiquitin fold modifier 1 [Source:HGNC Symbol;Acc:HGNC:20597]
ENSG00000054793	1341	1283	1123	968	959	1103	1249	1010	0.520953	6.70203	2.05542e-11	5.15896e-10	ATP9A	20	51596514	51768390	-	protein_coding	ATPase phospholipid transporting 9A (putative) [Source:HGNC Symbol;Acc:HGNC:13540]
ENSG00000183971	1357	1182	1035	949	811	950	1191.33	903.333	0.612328	6.6963	2.13765e-11	5.35764e-10	NPW	16	2009926	2020755	+	protein_coding	neuropeptide W [Source:HGNC Symbol;Acc:HGNC:30509]
ENSG00000156508	357517	379120	299352	492455	465092	509860	345330	489136	-0.293117	-6.69349	2.17911e-11	5.45371e-10	EEF1A1	6	73489308	73525587	-	protein_coding	eukaryotic translation elongation factor 1 alpha 1 [Source:HGNC Symbol;Acc:HGNC:3189]
ENSG00000131196	367	383	282	225	202	209	344	212	0.903949	6.69274	2.19033e-11	5.47395e-10	NFATC1	18	79395856	79529325	+	protein_coding	nuclear factor of activated T cells 1 [Source:HGNC Symbol;Acc:HGNC:7775]
ENSG00000163558	1724	2086	1858	2999	2982	3319	1889.33	3100	-0.497312	-6.6899	2.23324e-11	5.5732e-10	PRKCI	3	170222424	170305977	+	protein_coding	protein kinase C iota [Source:HGNC Symbol;Acc:HGNC:9404]
ENSG00000185122	7984	8058	6467	6836	6511	7167	7503	6838	0.343717	6.68541	2.30273e-11	5.7384e-10	HSF1	8	144291591	144314720	+	protein_coding	heat shock transcription factor 1 [Source:HGNC Symbol;Acc:HGNC:5224]
ENSG00000091136	2643	2951	2293	2204	2241	2459	2629	2301.33	0.401835	6.68241	2.35046e-11	5.84899e-10	LAMB1	7	107923799	108003213	-	protein_coding	laminin subunit beta 1 [Source:HGNC Symbol;Acc:HGNC:6486]
ENSG00000100242	1297	1265	1142	1004	914	1072	1234.67	996.667	0.524814	6.6794	2.39923e-11	5.96186e-10	SUN2	22	38733290	38794143	-	protein_coding	Sad1 and UNC84 domain containing 2 [Source:HGNC Symbol;Acc:HGNC:14210]
ENSG00000181704	1833	2285	1778	3028	2938	3461	1965.33	3142.33	-0.46485	-6.67753	2.43009e-11	6.02993e-10	YIPF6	X	68498562	68537282	+	protein_coding	Yip1 domain family member 6 [Source:HGNC Symbol;Acc:HGNC:28304]
ENSG00000180488	823	1118	940	1627	1612	1971	960.333	1736.67	-0.63703	-6.67285	2.5088e-11	6.2164e-10	MIGA1	1	77779624	77879540	+	protein_coding	mitoguardin 1 [Source:HGNC Symbol;Acc:HGNC:24741]
ENSG00000134107	2510	2595	2064	3598	3467	3753	2389.67	3606	-0.3841	-6.67087	2.54284e-11	6.29182e-10	BHLHE40	3	4979437	4985323	+	protein_coding	basic helix-loop-helix family member e40 [Source:HGNC Symbol;Acc:HGNC:1046]
ENSG00000197256	2311	2401	1943	1843	1872	2074	2218.33	1929.67	0.412366	6.66048	2.72941e-11	6.74387e-10	KANK2	19	11164270	11197791	-	protein_coding	KN motif and ankyrin repeat domains 2 [Source:HGNC Symbol;Acc:HGNC:29300]
ENSG00000107738	587	613	462	397	358	424	554	393	0.704488	6.65573	2.81897e-11	6.95533e-10	VSIR	10	71747556	71773520	-	protein_coding	V-set immunoregulatory receptor [Source:HGNC Symbol;Acc:HGNC:30085]
ENSG00000112378	2428	2568	2058	2075	1943	2147	2351.33	2055	0.404649	6.65425	2.84744e-11	7.01565e-10	PERP	6	138088505	138107419	-	protein_coding	p53 apoptosis effector related to PMP22 [Source:HGNC Symbol;Acc:HGNC:17637]
ENSG00000154330	193	194	134	74	71	96	173.667	80.3333	1.32053	6.65282	2.87528e-11	7.07423e-10	PGM5	9	68328308	68531061	+	protein_coding	phosphoglucomutase 5 [Source:HGNC Symbol;Acc:HGNC:8908]
ENSG00000171552	2521	2592	1995	2089	1768	2059	2369.33	1972	0.47348	6.64914	2.94819e-11	7.24341e-10	BCL2L1	20	31664452	31723989	-	protein_coding	BCL2 like 1 [Source:HGNC Symbol;Acc:HGNC:992]
ENSG00000013375	1756	2324	1863	3236	3147	3431	1981	3271.33	-0.511599	-6.64543	3.02337e-11	7.41766e-10	PGM3	6	83147324	83193936	-	protein_coding	phosphoglucomutase 3 [Source:HGNC Symbol;Acc:HGNC:8907]
ENSG00000111885	320	399	292	221	172	216	337	203	0.940418	6.64448	3.04294e-11	7.45521e-10	MAN1A1	6	119177205	119349761	-	protein_coding	mannosidase alpha class 1A member 1 [Source:HGNC Symbol;Acc:HGNC:6821]
ENSG00000147526	5329	5942	4888	7490	7768	8672	5386.33	7976.67	-0.353449	-6.64198	3.09492e-11	7.57191e-10	TACC1	8	38728186	38853028	+	protein_coding	transforming acidic coiled-coil containing protein 1 [Source:HGNC Symbol;Acc:HGNC:11522]
ENSG00000268601	16	16	10	73	73	107	14	84.3333	-2.37747	-6.63228	3.30546e-11	8.07569e-10	ENSG00000268601	19	43794309	43795658	-	lncRNA	novel transcript
ENSG00000169692	2873	2609	2202	2119	1878	2322	2561.33	2106.33	0.49576	6.63024	3.35149e-11	8.1767e-10	AGPAT2	9	136673143	136687457	-	protein_coding	1-acylglycerol-3-phosphate O-acyltransferase 2 [Source:HGNC Symbol;Acc:HGNC:325]
ENSG00000273841	954	1143	914	1607	1597	1715	1003.67	1639.67	-0.497195	-6.62991	3.35886e-11	8.18325e-10	TAF9	5	69362026	69370013	-	protein_coding	TATA-box binding protein associated factor 9 [Source:HGNC Symbol;Acc:HGNC:11542]
ENSG00000112246	120	188	160	43	55	80	156	59.3333	1.61824	6.62941	3.37042e-11	8.19713e-10	SIM1	6	100385009	100464921	-	protein_coding	SIM bHLH transcription factor 1 [Source:HGNC Symbol;Acc:HGNC:10882]
ENSG00000183034	85	88	67	20	26	19	80	21.6667	2.08847	6.62925	3.37396e-11	8.19713e-10	OTOP2	17	74922950	74933912	+	protein_coding	otopetrin 2 [Source:HGNC Symbol;Acc:HGNC:19657]
ENSG00000242498	1167	1174	912	830	846	917	1084.33	864.333	0.536025	6.62244	3.53328e-11	8.57226e-10	ARPIN	15	89895006	89912952	-	protein_coding	actin related protein 2/3 complex inhibitor [Source:HGNC Symbol;Acc:HGNC:28782]
ENSG00000178988	1049	1318	851	796	761	845	1072.67	800.667	0.624301	6.61908	3.61448e-11	8.75707e-10	MRFAP1L1	4	6707701	6709865	-	protein_coding	Morf4 family associated protein 1 like 1 [Source:HGNC Symbol;Acc:HGNC:28796]
ENSG00000169129	111	72	64	20	17	25	82.3333	20.6667	2.20823	6.61658	3.67604e-11	8.89388e-10	AFAP1L2	10	114294824	114404756	-	protein_coding	actin filament associated protein 1 like 2 [Source:HGNC Symbol;Acc:HGNC:25901]
ENSG00000153989	1851	2266	1897	3104	3059	3420	2004.67	3194.33	-0.457945	-6.61496	3.71658e-11	8.97949e-10	NUS1	6	117675469	117710727	+	protein_coding	NUS1 dehydrodolichyl diphosphate synthase subunit [Source:HGNC Symbol;Acc:HGNC:21042]
ENSG00000106617	1278	1414	1142	1029	1022	1129	1278	1060	0.481267	6.61414	3.73729e-11	9.01705e-10	PRKAG2	7	151556124	151877125	-	protein_coding	protein kinase AMP-activated non-catalytic subunit gamma 2 [Source:HGNC Symbol;Acc:HGNC:9386]
ENSG00000255026	361	361	284	219	203	203	335.333	208.333	0.894124	6.61035	3.83407e-11	9.23779e-10	ENSG00000255026	11	287305	288987	+	lncRNA	novel transcript
ENSG00000117143	7004	9562	7607	12758	12547	14193	8057.67	13166	-0.495207	-6.60813	3.89199e-11	9.36438e-10	UAP1	1	162561722	162601240	+	protein_coding	UDP-N-acetylglucosamine pyrophosphorylase 1 [Source:HGNC Symbol;Acc:HGNC:12457]
ENSG00000109929	71	56	39	1	2	0	55.3333	1	5.98896	6.60405	4.00062e-11	9.61252e-10	SC5D	11	121292681	121313410	+	protein_coding	sterol-C5-desaturase [Source:HGNC Symbol;Acc:HGNC:10547]
ENSG00000171298	1348	1391	1105	1049	985	1137	1281.33	1057	0.488494	6.59996	4.11276e-11	9.86837e-10	GAA	17	80101556	80119881	+	protein_coding	alpha glucosidase [Source:HGNC Symbol;Acc:HGNC:4065]
ENSG00000185201	4655	3888	3046	2898	3008	3022	3863	2976	0.581331	6.5971	4.19274e-11	1.00464e-09	IFITM2	11	303655	309397	+	protein_coding	interferon induced transmembrane protein 2 [Source:HGNC Symbol;Acc:HGNC:5413]
ENSG00000164855	520	531	451	332	321	400	500.667	351	0.727526	6.59519	4.24703e-11	1.01533e-09	TMEM184A	7	1542235	1560821	-	protein_coding	transmembrane protein 184A [Source:HGNC Symbol;Acc:HGNC:28797]
ENSG00000184937	55	65	61	172	170	198	60.3333	180	-1.35957	-6.59513	4.24896e-11	1.01533e-09	WT1	11	32387775	32435564	-	protein_coding	WT1 transcription factor [Source:HGNC Symbol;Acc:HGNC:12796]
ENSG00000186815	1336	1366	1166	1066	1034	1106	1289.33	1068.67	0.483059	6.59263	4.32105e-11	1.03114e-09	TPCN1	12	113221050	113298585	+	protein_coding	two pore segment channel 1 [Source:HGNC Symbol;Acc:HGNC:18182]
ENSG00000129195	932	903	743	655	568	731	859.333	651.333	0.613422	6.58384	4.58464e-11	1.09255e-09	PIMREG	17	6444441	6451469	+	protein_coding	PICALM interacting mitotic regulator [Source:HGNC Symbol;Acc:HGNC:25483]
ENSG00000164850	159	128	115	53	51	61	134	55	1.49891	6.58251	4.62561e-11	1.10081e-09	GPER1	7	1082208	1093815	+	protein_coding	G protein-coupled estrogen receptor 1 [Source:HGNC Symbol;Acc:HGNC:4485]
ENSG00000115816	693	1044	886	1505	1726	1890	874.333	1707	-0.747858	-6.58082	4.67851e-11	1.11188e-09	CEBPZ	2	37201612	37231596	-	protein_coding	CCAAT enhancer binding protein zeta [Source:HGNC Symbol;Acc:HGNC:24218]
ENSG00000114270	3218	3570	2980	2631	2899	2863	3256	2797.67	0.429786	6.5802	4.69807e-11	1.11501e-09	COL7A1	3	48564073	48595329	-	protein_coding	collagen type VII alpha 1 chain [Source:HGNC Symbol;Acc:HGNC:2214]
ENSG00000196576	6423	6049	5096	5154	5024	5358	5856	5178.67	0.388139	6.57777	4.7756e-11	1.13187e-09	PLXNB2	22	50274979	50307646	-	protein_coding	plexin B2 [Source:HGNC Symbol;Acc:HGNC:9104]
ENSG00000129128	4373	5109	4511	7048	6795	7885	4664.33	7242.67	-0.417296	-6.5751	4.86212e-11	1.15081e-09	SPCS3	4	176319966	176332245	+	protein_coding	signal peptidase complex subunit 3 [Source:HGNC Symbol;Acc:HGNC:26212]
ENSG00000072042	1567	1758	1526	2474	2404	2722	1617	2533.33	-0.432585	-6.57429	4.88849e-11	1.15548e-09	RDH11	14	67676800	67695793	-	protein_coding	retinol dehydrogenase 11 [Source:HGNC Symbol;Acc:HGNC:17964]
ENSG00000105699	2552	2353	1922	1890	1776	2025	2275.67	1897	0.473249	6.57265	4.94283e-11	1.16675e-09	LSR	19	35248330	35267964	+	protein_coding	lipolysis stimulated lipoprotein receptor [Source:HGNC Symbol;Acc:HGNC:29572]
ENSG00000141524	767	806	608	533	536	580	727	549.667	0.611424	6.57077	5.00572e-11	1.18e-09	TMC6	17	78107397	78132407	-	protein_coding	transmembrane channel like 6 [Source:HGNC Symbol;Acc:HGNC:18021]
ENSG00000090565	1381	1362	1090	1080	953	1033	1277.67	1022	0.530951	6.56245	5.29323e-11	1.24609e-09	RAB11FIP3	16	425649	523011	+	protein_coding	RAB11 family interacting protein 3 [Source:HGNC Symbol;Acc:HGNC:17224]
ENSG00000175866	1539	1574	1242	1162	1172	1303	1451.67	1212.33	0.470035	6.55909	5.41371e-11	1.27273e-09	BAIAP2	17	81035122	81117434	+	protein_coding	BAR/IMD domain containing adaptor protein 2 [Source:HGNC Symbol;Acc:HGNC:947]
ENSG00000168672	916	999	747	662	631	770	887.333	687.667	0.577875	6.55879	5.42475e-11	1.27361e-09	LRATD2	8	126552443	126558478	-	protein_coding	LRAT domain containing 2 [Source:HGNC Symbol;Acc:HGNC:24166]
ENSG00000104529	7793	7507	6113	6364	6169	6585	7137.67	6372.67	0.372922	6.55433	5.58935e-11	1.31049e-09	EEF1D	8	143579697	143599541	-	protein_coding	eukaryotic translation elongation factor 1 delta [Source:HGNC Symbol;Acc:HGNC:3211]
ENSG00000165802	4707	4413	3500	3614	3383	3814	4206.67	3603.67	0.432295	6.55317	5.63282e-11	1.31891e-09	NSMF	9	137447570	137459334	-	protein_coding	NMDA receptor synaptonuclear signaling and neuronal migration factor [Source:HGNC Symbol;Acc:HGNC:29843]
ENSG00000120889	2141	2238	1895	3050	3096	3334	2091.33	3160	-0.382977	-6.54309	6.02596e-11	1.40907e-09	TNFRSF10B	8	23020133	23069031	-	protein_coding	TNF receptor superfamily member 10b [Source:HGNC Symbol;Acc:HGNC:11905]
ENSG00000149564	285	255	186	136	93	140	242	123	1.18565	6.53967	6.16551e-11	1.43977e-09	ESAM	11	124752583	124762290	-	protein_coding	endothelial cell adhesion molecule [Source:HGNC Symbol;Acc:HGNC:17474]
ENSG00000133313	2753	2755	2189	2282	1919	2276	2565.67	2159	0.459216	6.52078	6.99416e-11	1.6311e-09	CNDP2	18	74495816	74523454	+	protein_coding	carnosine dipeptidase 2 [Source:HGNC Symbol;Acc:HGNC:24437]
ENSG00000165410	3238	3673	2940	4855	4808	5017	3283.67	4893.33	-0.365795	-6.52016	7.02346e-11	1.63574e-09	CFL2	14	34709113	34714823	-	protein_coding	cofilin 2 [Source:HGNC Symbol;Acc:HGNC:1875]
ENSG00000004142	2966	2785	2338	2307	2199	2460	2696.33	2322	0.427339	6.51635	7.20407e-11	1.67557e-09	POLDIP2	17	28346633	28357527	-	protein_coding	DNA polymerase delta interacting protein 2 [Source:HGNC Symbol;Acc:HGNC:23781]
ENSG00000139998	1782	1780	1415	1424	1245	1467	1659	1378.67	0.477522	6.49741	8.17128e-11	1.898e-09	RAB15	14	64945814	64973226	-	protein_coding	RAB15, member RAS oncogene family [Source:HGNC Symbol;Acc:HGNC:20150]
ENSG00000126432	4891	5135	3922	4236	3906	4130	4649.33	4090.67	0.391262	6.49404	8.35622e-11	1.93838e-09	PRDX5	11	64318121	64321811	+	protein_coding	peroxiredoxin 5 [Source:HGNC Symbol;Acc:HGNC:9355]
ENSG00000118971	75	78	67	0	0	1	73.3333	0.333333	7.88941	6.48969	8.60155e-11	1.99263e-09	CCND2	12	4269771	4305353	+	protein_coding	cyclin D2 [Source:HGNC Symbol;Acc:HGNC:1583]
ENSG00000092148	2869	3773	3131	4979	5206	5908	3257.67	5364.33	-0.50399	-6.48591	8.81963e-11	2.04045e-09	HECTD1	14	31100117	31207804	-	protein_coding	HECT domain E3 ubiquitin protein ligase 1 [Source:HGNC Symbol;Acc:HGNC:20157]
ENSG00000175061	5867	5691	4684	4972	4409	4850	5414	4743.67	0.400727	6.48314	8.9836e-11	2.07563e-09	SNHG29	17	16438767	16480249	+	lncRNA	small nucleolar RNA host gene 29 [Source:HGNC Symbol;Acc:HGNC:28619]
ENSG00000140848	3012	2973	2267	2396	2187	2413	2750.67	2332	0.445344	6.48192	9.05605e-11	2.08842e-09	CPNE2	16	57092583	57148369	+	protein_coding	copine 2 [Source:HGNC Symbol;Acc:HGNC:2315]
ENSG00000095951	565	702	563	976	1137	1156	610	1089.67	-0.62597	-6.48181	9.06289e-11	2.08842e-09	HIVEP1	6	12008762	12164999	+	protein_coding	HIVEP zinc finger 1 [Source:HGNC Symbol;Acc:HGNC:4920]
ENSG00000188211	289	302	296	579	526	628	295.667	577.667	-0.747019	-6.47565	9.44025e-11	2.1725e-09	NCR3LG1	11	17351800	17377341	+	protein_coding	natural killer cell cytotoxicity receptor 3 ligand 1 [Source:HGNC Symbol;Acc:HGNC:42400]
ENSG00000147454	2679	2918	2328	3801	3811	4128	2641.67	3913.33	-0.356596	-6.47498	9.48275e-11	2.17941e-09	SLC25A37	8	23528956	23575463	+	protein_coding	solute carrier family 25 member 37 [Source:HGNC Symbol;Acc:HGNC:29786]
ENSG00000142208	2250	2102	1764	1625	1711	1792	2038.67	1709.33	0.464944	6.46365	1.02208e-10	2.34593e-09	AKT1	14	104769349	104795751	-	protein_coding	AKT serine/threonine kinase 1 [Source:HGNC Symbol;Acc:HGNC:391]
ENSG00000101850	648	648	515	436	413	487	603.667	445.333	0.649997	6.46047	1.04381e-10	2.3922e-09	GPR143	X	9725346	9786297	-	protein_coding	G protein-coupled receptor 143 [Source:HGNC Symbol;Acc:HGNC:20145]
ENSG00000101220	3459	3284	2702	2797	2505	2811	3148.33	2704.33	0.429782	6.4603	1.04498e-10	2.3922e-09	C20orf27	20	3753508	3767781	-	protein_coding	chromosome 20 open reading frame 27 [Source:HGNC Symbol;Acc:HGNC:15873]
ENSG00000169750	810	799	598	558	456	588	735.667	534	0.671641	6.45707	1.06752e-10	2.43915e-09	RAC3	17	82031678	82034204	+	protein_coding	Rac family small GTPase 3 [Source:HGNC Symbol;Acc:HGNC:9803]
ENSG00000204516	2305	2229	1808	3243	3104	3389	2114	3245.33	-0.408476	-6.45696	1.06828e-10	2.43915e-09	MICB	6	31494881	31511124	+	protein_coding	MHC class I polypeptide-related sequence B [Source:HGNC Symbol;Acc:HGNC:7091]
ENSG00000171316	1677	1993	1802	2808	3013	3150	1824	2990.33	-0.496622	-6.4562	1.07368e-10	2.44826e-09	CHD7	8	60678740	60868028	+	protein_coding	chromodomain helicase DNA binding protein 7 [Source:HGNC Symbol;Acc:HGNC:20626]
ENSG00000049323	211	199	171	98	90	116	193.667	101.333	1.14945	6.44808	1.13275e-10	2.57959e-09	LTBP1	2	32946953	33399509	+	protein_coding	latent transforming growth factor beta binding protein 1 [Source:HGNC Symbol;Acc:HGNC:6714]
ENSG00000197747	9609	9024	7656	7893	7311	8348	8763	7850.67	0.371142	6.44773	1.13535e-10	2.58215e-09	S100A10	1	151982915	151993859	-	protein_coding	S100 calcium binding protein A10 [Source:HGNC Symbol;Acc:HGNC:10487]
ENSG00000174564	155	188	152	69	77	92	165	79.3333	1.27063	6.44712	1.13995e-10	2.58923e-09	IL20RB	3	136946230	137011085	+	protein_coding	interleukin 20 receptor subunit beta [Source:HGNC Symbol;Acc:HGNC:6004]
ENSG00000103126	1943	1931	1597	1569	1514	1576	1823.67	1553	0.441758	6.44626	1.14643e-10	2.60056e-09	AXIN1	16	287440	352723	-	protein_coding	axin 1 [Source:HGNC Symbol;Acc:HGNC:903]
ENSG00000166033	52	45	30	5	3	2	42.3333	3.33333	3.86484	6.43358	1.24634e-10	2.82353e-09	HTRA1	10	122458551	122514907	+	protein_coding	HtrA serine peptidase 1 [Source:HGNC Symbol;Acc:HGNC:9476]
ENSG00000160145	352	416	278	205	215	239	348.667	219.667	0.871415	6.42331	1.33347e-10	3.01699e-09	KALRN	3	124033369	124726325	+	protein_coding	kalirin RhoGEF kinase [Source:HGNC Symbol;Acc:HGNC:4814]
ENSG00000087074	4154	4153	3385	5722	5505	5979	3897.33	5735.33	-0.347134	-6.42135	1.35075e-10	3.05214e-09	PPP1R15A	19	48872212	48876059	+	protein_coding	protein phosphatase 1 regulatory subunit 15A [Source:HGNC Symbol;Acc:HGNC:14375]
ENSG00000099617	77	83	53	15	21	17	71	17.6667	2.20592	6.42066	1.35684e-10	3.06192e-09	EFNA2	19	1285873	1301431	+	protein_coding	ephrin A2 [Source:HGNC Symbol;Acc:HGNC:3222]
ENSG00000211445	2360	2406	1740	1879	1482	1769	2168.67	1710	0.54847	6.42042	1.35894e-10	3.06272e-09	GPX3	5	151020591	151028988	+	protein_coding	glutathione peroxidase 3 [Source:HGNC Symbol;Acc:HGNC:4555]
ENSG00000124783	6149	7423	6045	9457	9366	10730	6539	9851	-0.377547	-6.41911	1.37076e-10	3.08536e-09	SSR1	6	7268306	7347446	-	protein_coding	signal sequence receptor subunit 1 [Source:HGNC Symbol;Acc:HGNC:11323]
ENSG00000111863	112	92	96	246	243	263	100	250.667	-1.10884	-6.41884	1.37313e-10	3.08672e-09	ADTRP	6	11712054	11807046	-	protein_coding	androgen dependent TFPI regulating protein [Source:HGNC Symbol;Acc:HGNC:21214]
ENSG00000143797	2943	3514	2954	2498	2494	3010	3137	2667.33	0.450459	6.41745	1.38577e-10	3.11111e-09	MBOAT2	2	8852690	9003709	-	protein_coding	membrane bound O-acyltransferase domain containing 2 [Source:HGNC Symbol;Acc:HGNC:25193]
ENSG00000069020	328	324	251	592	514	624	301	576.667	-0.727404	-6.41147	1.44126e-10	3.23154e-09	MAST4	5	66596380	67169593	+	protein_coding	microtubule associated serine/threonine kinase family member 4 [Source:HGNC Symbol;Acc:HGNC:19037]
ENSG00000253719	1781	1744	1421	1398	1352	1375	1648.67	1375	0.470537	6.40232	1.53038e-10	3.42696e-09	ATXN7L3B	12	74537835	74545430	+	protein_coding	ataxin 7 like 3B [Source:HGNC Symbol;Acc:HGNC:37931]
ENSG00000169136	1074	1003	789	767	689	690	955.333	715.333	0.623362	6.40061	1.5476e-10	3.46106e-09	ATF5	19	49928702	49933935	+	protein_coding	activating transcription factor 5 [Source:HGNC Symbol;Acc:HGNC:790]
ENSG00000165512	428	422	428	756	725	967	426	816	-0.713469	-6.39842	1.56996e-10	3.50659e-09	ZNF22	10	45000923	45005326	+	protein_coding	zinc finger protein 22 [Source:HGNC Symbol;Acc:HGNC:13012]
ENSG00000236333	223	238	193	456	471	421	218	449.333	-0.836623	-6.39743	1.58016e-10	3.52485e-09	TRHDE-AS1	12	72249964	72276954	-	lncRNA	TRHDE antisense RNA 1 [Source:HGNC Symbol;Acc:HGNC:27471]
ENSG00000146083	1829	1726	1475	1396	1377	1455	1676.67	1409.33	0.462006	6.39138	1.64395e-10	3.66246e-09	RNF44	5	176526712	176538025	-	protein_coding	ring finger protein 44 [Source:HGNC Symbol;Acc:HGNC:19180]
ENSG00000116016	233	273	231	117	153	142	245.667	137.333	1.05088	6.38997	1.6592e-10	3.69171e-09	EPAS1	2	46293667	46386697	+	protein_coding	endothelial PAS domain protein 1 [Source:HGNC Symbol;Acc:HGNC:3374]
ENSG00000075223	3798	4773	4236	6697	6633	7331	4269	6887	-0.472455	-6.38736	1.68779e-10	3.75054e-09	SEMA3C	7	80742538	80922359	-	protein_coding	semaphorin 3C [Source:HGNC Symbol;Acc:HGNC:10725]
ENSG00000115009	10	29	20	103	88	106	19.6667	99	-2.12068	-6.38545	1.70896e-10	3.78807e-09	CCL20	2	227805739	227817564	+	protein_coding	C-C motif chemokine ligand 20 [Source:HGNC Symbol;Acc:HGNC:10619]
ENSG00000163110	2293	2624	2284	3589	3498	3987	2400.33	3691.33	-0.405039	-6.38544	1.70902e-10	3.78807e-09	PDLIM5	4	94451857	94668227	+	protein_coding	PDZ and LIM domain 5 [Source:HGNC Symbol;Acc:HGNC:17468]
ENSG00000183049	360	393	338	209	239	265	363.667	237.667	0.828449	6.37873	1.78563e-10	3.95275e-09	CAMK1D	10	12349547	12835545	+	protein_coding	calcium/calmodulin dependent protein kinase ID [Source:HGNC Symbol;Acc:HGNC:19341]
ENSG00000182095	2887	2871	2296	2365	2240	2472	2684.67	2359	0.396269	6.37854	1.78785e-10	3.95275e-09	TNRC18	7	5306790	5425414	-	protein_coding	trinucleotide repeat containing 18 [Source:HGNC Symbol;Acc:HGNC:11962]
ENSG00000145241	337	460	407	708	769	891	401.333	789.333	-0.757054	-6.37439	1.83693e-10	4.05404e-09	CENPC	4	67468762	67545503	-	protein_coding	centromere protein C [Source:HGNC Symbol;Acc:HGNC:1854]
ENSG00000177034	631	860	747	1300	1317	1416	746	1344.33	-0.633819	-6.37427	1.83831e-10	4.05404e-09	MTX3	5	79976716	79991262	-	protein_coding	metaxin 3 [Source:HGNC Symbol;Acc:HGNC:24812]
ENSG00000186350	3009	2988	2466	2514	2309	2661	2821	2494.67	0.389275	6.36967	1.89439e-10	4.17244e-09	RXRA	9	134317098	134440585	+	protein_coding	retinoid X receptor alpha [Source:HGNC Symbol;Acc:HGNC:10477]
ENSG00000102931	174	182	135	79	67	92	163.667	79.3333	1.25549	6.36646	1.93444e-10	4.25528e-09	ARL2BP	16	57245259	57253635	+	protein_coding	ADP ribosylation factor like GTPase 2 binding protein [Source:HGNC Symbol;Acc:HGNC:17146]
ENSG00000186193	1913	1858	1430	1460	1343	1513	1733.67	1438.67	0.477252	6.36323	1.97551e-10	4.34015e-09	SAPCD2	9	137062127	137070557	-	protein_coding	suppressor APC domain containing 2 [Source:HGNC Symbol;Acc:HGNC:28055]
ENSG00000107854	1282	1473	1291	2170	1959	2457	1348.67	2195.33	-0.484973	-6.35376	2.10113e-10	4.60967e-09	TNKS2	10	91798426	91865475	+	protein_coding	tankyrase 2 [Source:HGNC Symbol;Acc:HGNC:15677]
ENSG00000181031	243	274	264	158	147	148	260.333	151	1.00263	6.35359	2.10347e-10	4.60967e-09	RPH3AL	17	212389	386254	-	protein_coding	rabphilin 3A like (without C2 domains) [Source:HGNC Symbol;Acc:HGNC:10296]
ENSG00000166913	11153	11935	9982	10175	9786	11269	11023.3	10410	0.296311	6.34721	2.19258e-10	4.79892e-09	YWHAB	20	44885702	44908532	+	protein_coding	tyrosine 3-monooxygenase/tryptophan 5-monooxygenase activation protein beta [Source:HGNC Symbol;Acc:HGNC:12849]
ENSG00000111371	4189	5142	4408	6650	7251	7895	4579.67	7265.33	-0.449963	-6.34591	2.21115e-10	4.83349e-09	SLC38A1	12	46183063	46270017	-	protein_coding	solute carrier family 38 member 1 [Source:HGNC Symbol;Acc:HGNC:13447]
ENSG00000131374	1158	1189	1056	932	903	969	1134.33	934.667	0.493332	6.34098	2.28311e-10	4.98454e-09	TBC1D5	3	17157162	18444817	-	protein_coding	TBC1 domain family member 5 [Source:HGNC Symbol;Acc:HGNC:19166]
ENSG00000127329	380	399	362	711	655	710	380.333	692	-0.649185	-6.33948	2.30547e-10	5.02709e-09	PTPRB	12	70515870	70637440	-	protein_coding	protein tyrosine phosphatase receptor type B [Source:HGNC Symbol;Acc:HGNC:9665]
ENSG00000125967	541	597	465	357	405	378	534.333	380	0.698987	6.336	2.35807e-10	5.13536e-09	NECAB3	20	33657087	33674463	-	protein_coding	N-terminal EF-hand calcium binding protein 3 [Source:HGNC Symbol;Acc:HGNC:15851]
ENSG00000119707	2337	3296	2772	4378	4874	5422	2801.67	4891.33	-0.587022	-6.32959	2.45806e-10	5.34642e-09	RBM25	14	73058532	73123899	+	protein_coding	RNA binding motif protein 25 [Source:HGNC Symbol;Acc:HGNC:23244]
ENSG00000270885	240	218	190	126	102	128	216	118.667	1.07811	6.32566	2.52151e-10	5.47761e-09	RASL10B	17	35731639	35743521	+	protein_coding	RAS like family 10 member B [Source:HGNC Symbol;Acc:HGNC:30295]
ENSG00000203485	3589	3424	2778	2883	2666	2995	3263.67	2848	0.40671	6.32417	2.54599e-10	5.52391e-09	INF2	14	104681146	104722535	+	protein_coding	inverted formin 2 [Source:HGNC Symbol;Acc:HGNC:23791]
ENSG00000224078	4356	4942	4235	6382	6587	7239	4511	6736	-0.363723	-6.32298	2.56572e-10	5.55981e-09	SNHG14	15	24978583	25420336	+	lncRNA	small nucleolar RNA host gene 14 [Source:HGNC Symbol;Acc:HGNC:37462]
ENSG00000108179	6440	6272	4983	8625	8264	9274	5898.33	8721	-0.354595	-6.32075	2.60292e-10	5.63341e-09	PPIF	10	79347469	79355334	+	protein_coding	peptidylprolyl isomerase F [Source:HGNC Symbol;Acc:HGNC:9259]
ENSG00000196205	24184	24470	20064	33244	31076	33741	22906	32687	-0.302707	-6.31852	2.64073e-10	5.70816e-09	EEF1A1P5	9	133019486	133020874	+	processed_pseudogene	eukaryotic translation elongation factor 1 alpha 1 pseudogene 5 [Source:HGNC Symbol;Acc:HGNC:3200]
ENSG00000206432	41	47	31	1	4	1	39.6667	2	4.50734	6.3081	2.82483e-10	6.09855e-09	TMEM200C	18	5882072	5895955	-	protein_coding	transmembrane protein 200C [Source:HGNC Symbol;Acc:HGNC:37208]
ENSG00000080608	1051	1525	1183	2052	2166	2358	1253	2192	-0.595104	-6.30528	2.87681e-10	6.2031e-09	PUM3	9	2720469	2844095	-	protein_coding	pumilio RNA binding family member 3 [Source:HGNC Symbol;Acc:HGNC:29676]
ENSG00000086598	5183	5609	4671	7421	7082	7743	5154.33	7415.33	-0.312643	-6.30308	2.9178e-10	6.28371e-09	TMED2	12	123584533	123598582	+	protein_coding	transmembrane p24 trafficking protein 2 [Source:HGNC Symbol;Acc:HGNC:16996]
ENSG00000076513	5673	6114	5002	5178	4905	5568	5596.33	5217	0.313399	6.29976	2.98108e-10	6.41207e-09	ANKRD13A	12	109999186	110039763	+	protein_coding	ankyrin repeat domain 13A [Source:HGNC Symbol;Acc:HGNC:21268]
ENSG00000103222	4202	4100	3689	3586	3434	3754	3997	3591.33	0.369188	6.29812	3.01274e-10	6.47219e-09	ABCC1	16	15949138	16143257	+	protein_coding	ATP binding cassette subfamily C member 1 [Source:HGNC Symbol;Acc:HGNC:51]
ENSG00000166963	1184	1115	950	847	837	950	1083	878	0.515669	6.29412	3.09142e-10	6.63306e-09	MAP1A	15	43510958	43531620	+	protein_coding	microtubule associated protein 1A [Source:HGNC Symbol;Acc:HGNC:6835]
ENSG00000261150	84	96	58	23	25	21	79.3333	23	1.98319	6.29051	3.16421e-10	6.78089e-09	EPPK1	8	143857324	143878467	-	protein_coding	epiplakin 1 [Source:HGNC Symbol;Acc:HGNC:15577]
ENSG00000214530	1007	941	712	687	627	708	886.667	674	0.602947	6.28573	3.26311e-10	6.97674e-09	STARD10	11	72754729	72794047	-	protein_coding	StAR related lipid transfer domain containing 10 [Source:HGNC Symbol;Acc:HGNC:10666]
ENSG00000134871	10879	10684	8634	9210	8495	9887	10065.7	9197.33	0.341258	6.28571	3.2636e-10	6.97674e-09	COL4A2	13	110305812	110513209	+	protein_coding	collagen type IV alpha 2 chain [Source:HGNC Symbol;Acc:HGNC:2203]
ENSG00000128274	299	316	248	188	142	193	287.667	174.333	0.934747	6.27927	3.40157e-10	7.26279e-09	A4GALT	22	42692121	42721298	-	protein_coding	alpha 1,4-galactosyltransferase (P blood group) [Source:HGNC Symbol;Acc:HGNC:18149]
ENSG00000134070	198	251	155	408	397	452	201.333	419	-0.853594	-6.26915	3.63025e-10	7.74157e-09	IRAK2	3	10164919	10243745	+	protein_coding	interleukin 1 receptor associated kinase 2 [Source:HGNC Symbol;Acc:HGNC:6113]
ENSG00000183856	3369	3452	2726	2705	2835	2935	3182.33	2825	0.380334	6.2668	3.68548e-10	7.84478e-09	IQGAP3	1	156525405	156572604	-	protein_coding	IQ motif containing GTPase activating protein 3 [Source:HGNC Symbol;Acc:HGNC:20669]
ENSG00000198168	642	893	785	1377	1320	1516	773.333	1404.33	-0.642762	-6.26671	3.68764e-10	7.84478e-09	SVIP	11	22813799	22830299	-	protein_coding	small VCP interacting protein [Source:HGNC Symbol;Acc:HGNC:25238]
ENSG00000145390	743	1087	930	1603	1646	1808	920	1685.67	-0.656969	-6.26426	3.74589e-10	7.959e-09	USP53	4	119212587	119295518	+	protein_coding	ubiquitin specific peptidase 53 [Source:HGNC Symbol;Acc:HGNC:29255]
ENSG00000072071	2244	2183	1777	1799	1661	1895	2068	1785	0.423237	6.26246	3.78945e-10	8.04175e-09	ADGRL1	19	14147743	14206187	-	protein_coding	adhesion G protein-coupled receptor L1 [Source:HGNC Symbol;Acc:HGNC:20973]
ENSG00000198843	2052	2352	1785	3041	3029	3253	2063	3107.67	-0.382757	-6.2611	3.8228e-10	8.10267e-09	SELENOT	3	150602875	150630436	+	protein_coding	selenoprotein T [Source:HGNC Symbol;Acc:HGNC:18136]
ENSG00000099901	6620	6762	5416	5790	5203	6149	6266	5714	0.344297	6.25462	3.98476e-10	8.4357e-09	RANBP1	22	20115938	20127355	+	protein_coding	RAN binding protein 1 [Source:HGNC Symbol;Acc:HGNC:9847]
ENSG00000144867	1498	1539	1264	2128	2161	2301	1433.67	2196.67	-0.404775	-6.25358	4.01139e-10	8.48179e-09	SRPRB	3	133784023	133825772	+	protein_coding	SRP receptor subunit beta [Source:HGNC Symbol;Acc:HGNC:24085]
ENSG00000142611	273	240	203	116	142	145	238.667	134.333	1.04026	6.25323	4.02042e-10	8.4887e-09	PRDM16	1	3069168	3438621	+	protein_coding	PR/SET domain 16 [Source:HGNC Symbol;Acc:HGNC:14000]
ENSG00000204060	305	262	231	147	148	178	266	157.667	0.969162	6.25308	4.02439e-10	8.4887e-09	FOXO6	1	41361922	41383590	+	protein_coding	forkhead box O6 [Source:HGNC Symbol;Acc:HGNC:24814]
ENSG00000010818	747	880	734	1232	1232	1470	787	1311.33	-0.521416	-6.24398	4.26572e-10	8.98686e-09	HIVEP2	6	142751469	142956698	-	protein_coding	HIVEP zinc finger 2 [Source:HGNC Symbol;Acc:HGNC:4921]
ENSG00000164442	1748	1645	1355	2432	2307	2695	1582.67	2478	-0.434794	-6.24361	4.27595e-10	8.99004e-09	CITED2	6	139371807	139374648	-	protein_coding	Cbp/p300 interacting transactivator with Glu/Asp rich carboxy-terminal domain 2 [Source:HGNC Symbol;Acc:HGNC:1987]
ENSG00000251322	937	992	777	713	671	793	902	725.667	0.524813	6.24353	4.27807e-10	8.99004e-09	SHANK3	22	50674415	50733212	+	protein_coding	SH3 and multiple ankyrin repeat domains 3 [Source:HGNC Symbol;Acc:HGNC:14294]
ENSG00000204301	74	72	64	181	187	197	70	188.333	-1.21511	-6.24336	4.28269e-10	8.99004e-09	NOTCH4	6	32194843	32224067	-	protein_coding	notch receptor 4 [Source:HGNC Symbol;Acc:HGNC:7884]
ENSG00000083635	654	693	569	1038	997	1133	638.667	1056	-0.513272	-6.24125	4.34079e-10	9.10105e-09	NUFIP1	13	44939249	44989471	-	protein_coding	nuclear FMR1 interacting protein 1 [Source:HGNC Symbol;Acc:HGNC:8057]
ENSG00000109452	2746	3738	3295	5105	5407	6332	3259.67	5614.67	-0.564233	-6.23879	4.40955e-10	9.23412e-09	INPP4B	4	142023160	142847432	-	protein_coding	inositol polyphosphate-4-phosphatase type II B [Source:HGNC Symbol;Acc:HGNC:6075]
ENSG00000040608	410	393	300	236	237	256	367.667	243	0.805331	6.23766	4.44171e-10	9.2903e-09	RTN4R	22	20241415	20283246	-	protein_coding	reticulon 4 receptor [Source:HGNC Symbol;Acc:HGNC:18601]
ENSG00000154229	3934	4112	3421	3518	3166	3723	3822.33	3469	0.353048	6.23719	4.45505e-10	9.30706e-09	PRKCA	17	66302613	66810743	+	protein_coding	protein kinase C alpha [Source:HGNC Symbol;Acc:HGNC:9393]
ENSG00000081913	799	821	656	613	565	580	758.667	586	0.580988	6.23002	4.66381e-10	9.73152e-09	PHLPP1	18	62715541	62980433	+	protein_coding	PH domain and leucine rich repeat protein phosphatase 1 [Source:HGNC Symbol;Acc:HGNC:20610]
ENSG00000037965	463	490	392	328	301	325	448.333	318	0.705385	6.22888	4.69783e-10	9.79078e-09	HOXC8	12	54008985	54012769	+	protein_coding	homeobox C8 [Source:HGNC Symbol;Acc:HGNC:5129]
ENSG00000176595	700	668	569	486	441	535	645.667	487.333	0.619692	6.22829	4.71561e-10	9.81279e-09	KBTBD11	8	1973677	2006936	+	protein_coding	kelch repeat and BTB domain containing 11 [Source:HGNC Symbol;Acc:HGNC:29104]
ENSG00000099814	1923	1901	1698	1622	1492	1635	1840.67	1583	0.431724	6.22815	4.71964e-10	9.81279e-09	CEP170B	14	104865268	104896747	+	protein_coding	centrosomal protein 170B [Source:HGNC Symbol;Acc:HGNC:20362]
ENSG00000122435	808	1041	783	1411	1364	1611	877.333	1462	-0.525722	-6.22643	4.77183e-10	9.90949e-09	TRMT13	1	100133150	100150496	+	protein_coding	tRNA methyltransferase 13 homolog [Source:HGNC Symbol;Acc:HGNC:25502]
ENSG00000072840	1339	1402	1157	1893	2070	2145	1299.33	2036	-0.436955	-6.22451	4.83072e-10	1.00199e-08	EVC	4	5711201	5814305	+	protein_coding	EvC ciliary complex subunit 1 [Source:HGNC Symbol;Acc:HGNC:3497]
ENSG00000140022	247	324	205	145	130	168	258.667	147.667	1.01391	6.22377	4.85363e-10	1.00554e-08	STON2	14	81260652	81436465	-	protein_coding	stonin 2 [Source:HGNC Symbol;Acc:HGNC:30652]
ENSG00000111331	550	443	414	291	285	361	469	312.333	0.804134	6.22352	4.86126e-10	1.00593e-08	OAS3	12	112938051	112976460	+	protein_coding	2'-5'-oligoadenylate synthetase 3 [Source:HGNC Symbol;Acc:HGNC:8088]
ENSG00000204366	340	322	266	194	191	209	309.333	198	0.854607	6.22244	4.89492e-10	1.01169e-08	ZBTB12	6	31899613	31902086	-	protein_coding	zinc finger and BTB domain containing 12 [Source:HGNC Symbol;Acc:HGNC:19066]
ENSG00000185585	419	385	308	211	239	272	370.667	240.667	0.834172	6.21292	5.20079e-10	1.07364e-08	OLFML2A	9	124777133	124814885	+	protein_coding	olfactomedin like 2A [Source:HGNC Symbol;Acc:HGNC:27270]
ENSG00000099822	241	154	151	63	65	106	182	78	1.44519	6.21044	5.2836e-10	1.08945e-08	HCN2	19	589881	617159	+	protein_coding	hyperpolarization activated cyclic nucleotide gated potassium and sodium channel 2 [Source:HGNC Symbol;Acc:HGNC:4846]
ENSG00000175215	6256	6240	5012	5284	5062	5729	5836	5358.33	0.333757	6.20317	5.53366e-10	1.13966e-08	CTDSP2	12	57819927	57846729	-	protein_coding	CTD small phosphatase 2 [Source:HGNC Symbol;Acc:HGNC:17077]
ENSG00000121297	595	563	468	375	395	418	542	396	0.663659	6.19753	5.73543e-10	1.17982e-08	TSHZ3	19	31149979	31349436	-	protein_coding	teashirt zinc finger homeobox 3 [Source:HGNC Symbol;Acc:HGNC:30700]
ENSG00000182580	168	124	123	64	56	62	138.333	60.6667	1.4045	6.19199	5.94112e-10	1.22069e-08	EPHB3	3	184561785	184582408	+	protein_coding	EPH receptor B3 [Source:HGNC Symbol;Acc:HGNC:3394]
ENSG00000150093	17036	20217	16951	25458	25645	29239	18068	26780.7	-0.352627	-6.18998	6.01701e-10	1.23483e-08	ITGB1	10	32887273	33005792	-	protein_coding	integrin subunit beta 1 [Source:HGNC Symbol;Acc:HGNC:6153]
ENSG00000164045	1419	1527	1265	2230	1969	2334	1403.67	2177.67	-0.420453	-6.18714	6.12657e-10	1.25584e-08	CDC25A	3	48157146	48188417	-	protein_coding	cell division cycle 25A [Source:HGNC Symbol;Acc:HGNC:1725]
ENSG00000151893	2037	2215	1859	2982	2853	3337	2037	3057.33	-0.371696	-6.18676	6.14123e-10	1.25592e-08	CACUL1	10	118674167	118755249	-	protein_coding	CDK2 associated cullin domain 1 [Source:HGNC Symbol;Acc:HGNC:23727]
ENSG00000135049	545	714	526	392	395	489	595	425.333	0.695643	6.18676	6.14139e-10	1.25592e-08	AGTPBP1	9	85546539	85742029	-	protein_coding	ATP/GTP binding carboxypeptidase 1 [Source:HGNC Symbol;Acc:HGNC:17258]
ENSG00000145545	681	696	614	516	473	546	663.667	511.667	0.590025	6.18073	6.38066e-10	1.30333e-08	SRD5A1	5	6633427	6674386	+	protein_coding	steroid 5 alpha-reductase 1 [Source:HGNC Symbol;Acc:HGNC:11284]
ENSG00000156515	5536	5290	4364	4525	4398	4761	5063.33	4561.33	0.360976	6.17775	6.50216e-10	1.32659e-08	HK1	10	69269984	69401884	+	protein_coding	hexokinase 1 [Source:HGNC Symbol;Acc:HGNC:4922]
ENSG00000182197	11473	11615	9654	10417	9480	10631	10914	10176	0.312668	6.17726	6.52224e-10	1.32913e-08	EXT1	8	117794490	118111826	-	protein_coding	exostosin glycosyltransferase 1 [Source:HGNC Symbol;Acc:HGNC:3512]
ENSG00000109062	1867	1867	1544	1512	1464	1623	1759.33	1533	0.4102	6.1761	6.57057e-10	1.33742e-08	SLC9A3R1	17	74748628	74769353	+	protein_coding	SLC9A3 regulator 1 [Source:HGNC Symbol;Acc:HGNC:11075]
ENSG00000127884	3062	2975	2367	2498	2238	2568	2801.33	2434.67	0.412137	6.17586	6.58025e-10	1.33783e-08	ECHS1	10	133362485	133373354	-	protein_coding	enoyl-CoA hydratase, short chain 1 [Source:HGNC Symbol;Acc:HGNC:3151]
ENSG00000170577	414	425	353	271	239	309	397.333	273	0.755833	6.17422	6.64907e-10	1.35025e-08	SIX2	2	45005182	45009452	-	protein_coding	SIX homeobox 2 [Source:HGNC Symbol;Acc:HGNC:10888]
ENSG00000077942	2114	1834	1606	1546	1418	1598	1851.33	1520.67	0.496556	6.17252	6.7209e-10	1.36325e-08	FBLN1	22	45502238	45601135	+	protein_coding	fibulin 1 [Source:HGNC Symbol;Acc:HGNC:3600]
ENSG00000147324	1053	1161	933	812	853	929	1049	864.667	0.490065	6.17214	6.73724e-10	1.36498e-08	MFHAS1	8	8783354	8893630	-	protein_coding	multifunctional ROCO family signaling regulator 1 [Source:HGNC Symbol;Acc:HGNC:16982]
ENSG00000154655	455	577	448	330	343	377	493.333	350	0.706158	6.17187	6.74866e-10	1.3657e-08	L3MBTL4	18	5954706	6415237	-	protein_coding	L3MBTL histone methyl-lysine binding protein 4 [Source:HGNC Symbol;Acc:HGNC:26677]
ENSG00000170175	566	596	518	418	392	451	560	420.333	0.628339	6.17108	6.78232e-10	1.37093e-08	CHRNB1	17	7445061	7457710	+	protein_coding	cholinergic receptor nicotinic beta 1 subunit [Source:HGNC Symbol;Acc:HGNC:1961]
ENSG00000111252	2347	2445	1949	3318	3096	3649	2247	3354.33	-0.366458	-6.17082	6.79386e-10	1.37167e-08	SH2B3	12	111405923	111451623	+	protein_coding	SH2B adaptor protein 3 [Source:HGNC Symbol;Acc:HGNC:29605]
ENSG00000074370	2102	2077	1631	1685	1576	1731	1936.67	1664	0.427617	6.16579	7.01341e-10	1.41436e-08	ATP2A3	17	3923870	3964464	-	protein_coding	ATPase sarcoplasmic/endoplasmic reticulum Ca2+ transporting 3 [Source:HGNC Symbol;Acc:HGNC:813]
ENSG00000143816	145	126	105	47	52	63	125.333	54	1.42772	6.16389	7.09805e-10	1.42977e-08	WNT9A	1	227918656	227947932	-	protein_coding	Wnt family member 9A [Source:HGNC Symbol;Acc:HGNC:12778]
ENSG00000196218	798	817	632	603	553	580	749	578.667	0.579748	6.16047	7.25276e-10	1.45925e-08	RYR1	19	38433691	38595273	+	protein_coding	ryanodine receptor 1 [Source:HGNC Symbol;Acc:HGNC:10483]
ENSG00000076716	584	651	493	405	401	482	576	429.333	0.634673	6.1587	7.33442e-10	1.47398e-08	GPC4	X	133300103	133415489	-	protein_coding	glypican 4 [Source:HGNC Symbol;Acc:HGNC:4452]
ENSG00000171208	3715	4439	3676	5713	5644	6413	3943.33	5923.33	-0.372927	-6.15778	7.37698e-10	1.48083e-08	NETO2	16	47077703	47143945	-	protein_coding	neuropilin and tolloid like 2 [Source:HGNC Symbol;Acc:HGNC:14644]
ENSG00000137285	1041	1077	858	845	738	817	992	800	0.51986	6.15553	7.4827e-10	1.50032e-08	TUBB2B	6	3223324	3231730	-	protein_coding	tubulin beta 2B class IIb [Source:HGNC Symbol;Acc:HGNC:30829]
ENSG00000204525	6633	6395	5085	5317	5226	5766	6037.67	5436.33	0.36062	6.15144	7.67837e-10	1.53779e-08	HLA-C	6	31268749	31272130	-	protein_coding	major histocompatibility complex, class I, C [Source:HGNC Symbol;Acc:HGNC:4933]
ENSG00000154310	157	191	164	64	82	104	170.667	83.3333	1.25308	6.15052	7.72292e-10	1.54494e-08	TNIK	3	171058414	171460408	-	protein_coding	TRAF2 and NCK interacting kinase [Source:HGNC Symbol;Acc:HGNC:30765]
ENSG00000135905	488	735	571	1020	1115	1213	598	1116	-0.68784	-6.15016	7.74068e-10	1.54624e-08	DOCK10	2	224765090	225042468	-	protein_coding	dedicator of cytokinesis 10 [Source:HGNC Symbol;Acc:HGNC:23479]
ENSG00000100311	202	156	152	86	80	87	170	84.3333	1.22644	6.15002	7.74715e-10	1.54624e-08	PDGFB	22	39223359	39244982	-	protein_coding	platelet derived growth factor subunit B [Source:HGNC Symbol;Acc:HGNC:8800]
ENSG00000069956	1188	1656	1404	2287	2406	2653	1416	2448.67	-0.573951	-6.14815	7.83911e-10	1.56281e-08	MAPK6	15	51952106	52067375	+	protein_coding	mitogen-activated protein kinase 6 [Source:HGNC Symbol;Acc:HGNC:6879]
ENSG00000171055	1915	2124	1774	2873	2729	3121	1937.67	2907.67	-0.372103	-6.14346	8.07419e-10	1.60783e-08	FEZ2	2	36531805	36646087	-	protein_coding	fasciculation and elongation protein zeta 2 [Source:HGNC Symbol;Acc:HGNC:3660]
ENSG00000085662	4343	4396	3431	3635	3339	3946	4056.67	3640	0.366527	6.14293	8.10108e-10	1.61135e-08	AKR1B1	7	134442356	134459284	-	protein_coding	aldo-keto reductase family 1 member B [Source:HGNC Symbol;Acc:HGNC:381]
ENSG00000117676	1491	1475	1189	1167	1143	1172	1385	1160.67	0.463587	6.14123	8.1887e-10	1.62596e-08	RPS6KA1	1	26529761	26575030	+	protein_coding	ribosomal protein S6 kinase A1 [Source:HGNC Symbol;Acc:HGNC:10430]
ENSG00000183020	2951	2930	2430	2485	2351	2620	2770.33	2485.33	0.368155	6.14114	8.19316e-10	1.62596e-08	AP2A2	11	924881	1012245	+	protein_coding	adaptor related protein complex 2 subunit alpha 2 [Source:HGNC Symbol;Acc:HGNC:562]
ENSG00000188643	4500	4458	3661	6320	5756	6475	4206.33	6183.67	-0.344922	-6.13305	8.62101e-10	1.70892e-08	S100A16	1	153606886	153613145	-	protein_coding	S100 calcium binding protein A16 [Source:HGNC Symbol;Acc:HGNC:20441]
ENSG00000003056	3081	3167	2687	4433	4085	4604	2978.33	4374	-0.341513	-6.13169	8.69514e-10	1.72034e-08	M6PR	12	8940361	8949761	-	protein_coding	mannose-6-phosphate receptor, cation dependent [Source:HGNC Symbol;Acc:HGNC:6752]
ENSG00000133816	2826	2769	2248	4041	3669	4098	2614.33	3936	-0.380102	-6.13163	8.69834e-10	1.72034e-08	MICAL2	11	12094008	12359144	+	protein_coding	microtubule associated monooxygenase, calponin and LIM domain containing 2 [Source:HGNC Symbol;Acc:HGNC:24693]
ENSG00000122390	1267	1273	1041	1026	939	1009	1193.67	991.333	0.477976	6.12769	8.91622e-10	1.76143e-08	NAA60	16	3443649	3486953	+	protein_coding	N-alpha-acetyltransferase 60, NatF catalytic subunit [Source:HGNC Symbol;Acc:HGNC:25875]
ENSG00000204264	803	716	600	552	490	543	706.333	528.333	0.629393	6.12469	9.08622e-10	1.79299e-08	PSMB8	6	32840717	32844679	-	protein_coding	proteasome 20S subunit beta 8 [Source:HGNC Symbol;Acc:HGNC:9545]
ENSG00000163577	367	435	322	626	644	771	374.667	680.333	-0.649709	-6.12267	9.20193e-10	1.81377e-08	EIF5A2	3	170888418	170908644	-	protein_coding	eukaryotic translation initiation factor 5A2 [Source:HGNC Symbol;Acc:HGNC:3301]
ENSG00000066583	790	886	699	1238	1196	1396	791.667	1276.67	-0.477641	-6.12248	9.21299e-10	1.8139e-08	ISOC1	5	129094749	129114028	+	protein_coding	isochorismatase domain containing 1 [Source:HGNC Symbol;Acc:HGNC:24254]
ENSG00000182379	362	376	285	223	231	210	341	221.333	0.828529	6.12211	9.23414e-10	1.81601e-08	NXPH4	12	57216794	57226449	+	protein_coding	neurexophilin 4 [Source:HGNC Symbol;Acc:HGNC:8078]
ENSG00000141736	2916	2712	2309	2242	2214	2483	2645.67	2313	0.406454	6.1211	9.29289e-10	1.82551e-08	ERBB2	17	39687914	39730426	+	protein_coding	erb-b2 receptor tyrosine kinase 2 [Source:HGNC Symbol;Acc:HGNC:3430]
ENSG00000130589	2458	2437	1946	2029	1842	2105	2280.33	1992	0.405176	6.12019	9.3463e-10	1.83394e-08	HELZ2	20	63558086	63574239	-	protein_coding	helicase with zinc finger 2 [Source:HGNC Symbol;Acc:HGNC:30021]
ENSG00000290719	434	467	376	312	263	322	425.667	299	0.721694	6.11918	9.40595e-10	1.84357e-08	ENSG00000290719	19	9265474	9268819	-	lncRNA	novel transcript
ENSG00000022567	839	950	704	653	634	699	831	662	0.535974	6.11565	9.61634e-10	1.88269e-08	SLC45A4	8	141207166	141308305	-	protein_coding	solute carrier family 45 member 4 [Source:HGNC Symbol;Acc:HGNC:29196]
ENSG00000067445	325	300	272	514	541	666	299	573.667	-0.722667	-6.1091	1.00192e-09	1.95936e-08	TRO	X	54920462	54931431	+	protein_coding	trophinin [Source:HGNC Symbol;Acc:HGNC:12326]
ENSG00000174672	337	273	225	163	141	185	278.333	163	0.98429	6.10335	1.03869e-09	2.029e-08	BRSK2	11	1389899	1462689	+	protein_coding	BR serine/threonine kinase 2 [Source:HGNC Symbol;Acc:HGNC:11405]
ENSG00000153250	2913	3168	2702	4088	4180	4808	2927.67	4358.67	-0.359026	-6.09968	1.0628e-09	2.07377e-08	RBMS1	2	160272151	160493807	-	protein_coding	RNA binding motif single stranded interacting protein 1 [Source:HGNC Symbol;Acc:HGNC:9907]
ENSG00000183735	491	697	548	947	1084	1149	578.667	1060	-0.661202	-6.09485	1.09541e-09	2.13501e-08	TBK1	12	64452090	64502114	+	protein_coding	TANK binding kinase 1 [Source:HGNC Symbol;Acc:HGNC:11584]
ENSG00000152229	144	175	130	78	64	77	149.667	73	1.24496	6.09355	1.10436e-09	2.15005e-08	PSTPIP2	18	45983536	46072272	-	protein_coding	proline-serine-threonine phosphatase interacting protein 2 [Source:HGNC Symbol;Acc:HGNC:9581]
ENSG00000104325	719	860	657	579	530	632	745.333	580.333	0.571811	6.09236	1.11259e-09	2.16367e-08	DECR1	8	90001405	90053633	+	protein_coding	2,4-dienoyl-CoA reductase 1 [Source:HGNC Symbol;Acc:HGNC:2753]
ENSG00000184371	593	549	497	317	380	450	546.333	382.333	0.732555	6.09179	1.11654e-09	2.16892e-08	CSF1	1	109910242	109930992	+	protein_coding	colony stimulating factor 1 [Source:HGNC Symbol;Acc:HGNC:2432]
ENSG00000134987	1975	2456	2040	3236	3284	3586	2157	3368.67	-0.429535	-6.08917	1.13496e-09	2.20225e-08	WDR36	5	111092321	111130502	+	protein_coding	WD repeat domain 36 [Source:HGNC Symbol;Acc:HGNC:30696]
ENSG00000130829	323	400	260	220	192	206	327.667	206	0.871684	6.08672	1.15245e-09	2.23371e-08	DUSP9	X	153642492	153651326	+	protein_coding	dual specificity phosphatase 9 [Source:HGNC Symbol;Acc:HGNC:3076]
ENSG00000115041	339	352	268	204	185	236	319.667	208.333	0.828673	6.08085	1.1955e-09	2.31457e-08	KCNIP3	2	95297327	95386077	+	protein_coding	potassium voltage-gated channel interacting protein 3 [Source:HGNC Symbol;Acc:HGNC:15523]
ENSG00000137764	403	413	347	227	257	305	387.667	263	0.774498	6.08016	1.2006e-09	2.32188e-08	MAP2K5	15	67542703	67807117	+	protein_coding	mitogen-activated protein kinase kinase 5 [Source:HGNC Symbol;Acc:HGNC:6845]
ENSG00000070371	402	384	320	234	231	284	368.667	249.667	0.776006	6.07565	1.23483e-09	2.38542e-08	CLTCL1	22	19179473	19291719	-	protein_coding	clathrin heavy chain like 1 [Source:HGNC Symbol;Acc:HGNC:2093]
ENSG00000104833	653	633	549	486	379	483	611.667	449.333	0.65965	6.07513	1.23891e-09	2.39065e-08	TUBB4A	19	6494319	6502848	-	protein_coding	tubulin beta 4A class IVa [Source:HGNC Symbol;Acc:HGNC:20774]
ENSG00000104805	3364	3289	2621	2803	2526	2833	3091.33	2720.67	0.393603	6.06878	1.28884e-09	2.48426e-08	NUCB1	19	48900050	48923473	+	protein_coding	nucleobindin 1 [Source:HGNC Symbol;Acc:HGNC:8043]
ENSG00000082212	1908	2329	1883	1714	1671	1880	2040	1755	0.429706	6.06808	1.29452e-09	2.49245e-08	ME2	18	50879080	50954257	+	protein_coding	malic enzyme 2 [Source:HGNC Symbol;Acc:HGNC:6984]
ENSG00000119771	670	722	605	492	519	542	665.667	517.667	0.574699	6.067	1.30318e-09	2.50636e-08	KLHL29	2	23385179	23708611	+	protein_coding	kelch like family member 29 [Source:HGNC Symbol;Acc:HGNC:29404]
ENSG00000118454	1181	1458	1113	1863	1910	2186	1250.67	1986.33	-0.456419	-6.06471	1.32192e-09	2.5396e-08	ANKRD13C	1	70258999	70354734	-	protein_coding	ankyrin repeat domain 13C [Source:HGNC Symbol;Acc:HGNC:25374]
ENSG00000148341	1996	1969	1549	1519	1581	1607	1838	1569	0.435944	6.05966	1.36412e-09	2.61778e-08	SH3GLB2	9	129007036	129028331	-	protein_coding	SH3 domain containing GRB2 like, endophilin B2 [Source:HGNC Symbol;Acc:HGNC:10834]
ENSG00000132749	491	518	436	331	361	359	481.667	350.333	0.670462	6.05887	1.37077e-09	2.62767e-08	TESMIN	11	68707440	68751520	-	protein_coding	testis expressed metallothionein like protein [Source:HGNC Symbol;Acc:HGNC:7446]
ENSG00000139977	1186	1499	1197	2001	1940	2277	1294	2072.67	-0.466298	-6.04969	1.45129e-09	2.77772e-08	NAA30	14	57390544	57415906	+	protein_coding	N-alpha-acetyltransferase 30, NatC catalytic subunit [Source:HGNC Symbol;Acc:HGNC:19844]
ENSG00000112739	1845	2630	2222	3486	3790	4374	2232.33	3883.33	-0.580675	-6.04958	1.45224e-09	2.77772e-08	PRPF4B	6	4021267	4064983	+	protein_coding	pre-mRNA processing factor 4B [Source:HGNC Symbol;Acc:HGNC:17346]
ENSG00000165417	1366	1538	1312	2094	2089	2297	1405.33	2160	-0.406318	-6.04919	1.45578e-09	2.78146e-08	GTF2A1	14	81175452	81221377	-	protein_coding	general transcription factor IIA subunit 1 [Source:HGNC Symbol;Acc:HGNC:4646]
ENSG00000073712	3437	4349	3516	5504	5724	6191	3767.33	5806.33	-0.411615	-6.04721	1.47374e-09	2.81268e-08	FERMT2	14	52857268	52952435	-	protein_coding	FERM domain containing kindlin 2 [Source:HGNC Symbol;Acc:HGNC:15767]
ENSG00000025039	1712	1802	1464	1412	1361	1585	1659.33	1452.67	0.404212	6.04345	1.50849e-09	2.87585e-08	RRAGD	6	89364616	89412273	-	protein_coding	Ras related GTP binding D [Source:HGNC Symbol;Acc:HGNC:19903]
ENSG00000152234	7866	8180	6426	7039	6683	7151	7490.67	6957.67	0.314782	6.04294	1.51334e-09	2.88195e-08	ATP5F1A	18	46080248	46104334	-	protein_coding	ATP synthase F1 subunit alpha [Source:HGNC Symbol;Acc:HGNC:823]
ENSG00000242147	19	21	20	77	91	96	20	88	-1.92188	-6.04264	1.51612e-09	2.8841e-08	LASTR	10	5594984	5632566	-	lncRNA	lncRNA associated with SART3 regulation of splicing [Source:HGNC Symbol;Acc:HGNC:54143]
ENSG00000146950	170	191	134	75	77	100	165	84	1.18329	6.03917	1.54912e-09	2.94366e-08	SHROOM2	X	9786429	9949443	+	protein_coding	shroom family member 2 [Source:HGNC Symbol;Acc:HGNC:630]
ENSG00000134755	594	748	554	981	1043	1263	632	1095.67	-0.582141	-6.03777	1.56255e-09	2.96595e-08	DSC2	18	31058840	31102522	-	protein_coding	desmocollin 2 [Source:HGNC Symbol;Acc:HGNC:3036]
ENSG00000130560	2010	1874	1530	1582	1371	1568	1804.67	1507	0.47026	6.03727	1.56739e-09	2.9719e-08	UBAC1	9	135932969	135961373	-	protein_coding	UBA domain containing 1 [Source:HGNC Symbol;Acc:HGNC:30221]
ENSG00000125744	427	492	381	274	305	338	433.333	305.667	0.714326	6.03429	1.59666e-09	3.02412e-08	RTN2	19	45485294	45497055	-	protein_coding	reticulon 2 [Source:HGNC Symbol;Acc:HGNC:10468]
ENSG00000094631	1054	941	775	627	752	604	923.333	661	0.686158	6.03366	1.60283e-09	3.03251e-08	HDAC6	X	48801377	48824982	+	protein_coding	histone deacetylase 6 [Source:HGNC Symbol;Acc:HGNC:14064]
ENSG00000171045	509	496	388	328	304	366	464.333	332.667	0.691697	6.03199	1.61951e-09	3.06075e-08	TSNARE1	8	142212080	142403182	-	protein_coding	t-SNARE domain containing 1 [Source:HGNC Symbol;Acc:HGNC:26437]
ENSG00000120738	175	179	127	310	367	355	160.333	344	-0.896408	-6.02828	1.65712e-09	3.12844e-08	EGR1	5	138465479	138469303	+	protein_coding	early growth response 1 [Source:HGNC Symbol;Acc:HGNC:3238]
ENSG00000175567	1202	1173	978	942	869	979	1117.67	930	0.476876	6.0278	1.66211e-09	3.13124e-08	UCP2	11	73974672	73982843	-	protein_coding	uncoupling protein 2 [Source:HGNC Symbol;Acc:HGNC:12518]
ENSG00000079215	268	319	265	508	534	554	284	532	-0.693687	-6.02779	1.66219e-09	3.13124e-08	SLC1A3	5	36596588	36688334	+	protein_coding	solute carrier family 1 member 3 [Source:HGNC Symbol;Acc:HGNC:10941]
ENSG00000185658	781	982	840	1283	1579	1845	867.667	1569	-0.636183	-6.02707	1.66955e-09	3.14171e-08	BRWD1	21	39184176	39321559	-	protein_coding	bromodomain and WD repeat domain containing 1 [Source:HGNC Symbol;Acc:HGNC:12760]
ENSG00000197858	3719	3453	2687	2872	2583	2950	3286.33	2801.67	0.438336	6.02498	1.69129e-09	3.17919e-08	GPAA1	8	144082337	144093149	+	protein_coding	glycosylphosphatidylinositol anchor attachment 1 [Source:HGNC Symbol;Acc:HGNC:4446]
ENSG00000159658	2880	3186	2613	4144	3964	4548	2893	4218.67	-0.331408	-6.02115	1.73185e-09	3.25192e-08	EFCAB14	1	46674659	46719146	-	protein_coding	EF-hand calcium binding domain 14 [Source:HGNC Symbol;Acc:HGNC:29051]
ENSG00000143384	6530	6851	5767	8725	8644	9790	6382.67	9053	-0.290651	-6.01905	1.75447e-09	3.29086e-08	MCL1	1	150560895	150579738	-	protein_coding	MCL1 apoptosis regulator, BCL2 family member [Source:HGNC Symbol;Acc:HGNC:6943]
ENSG00000080822	925	1144	852	1532	1449	1729	973.667	1570	-0.478825	-6.01774	1.76865e-09	3.31389e-08	CLDND1	3	98497912	98523066	-	protein_coding	claudin domain containing 1 [Source:HGNC Symbol;Acc:HGNC:1322]
ENSG00000021762	470	535	404	329	341	352	469.667	340.667	0.671184	6.01602	1.78755e-09	3.3457e-08	OSBPL5	11	3087107	3166739	-	protein_coding	oxysterol binding protein like 5 [Source:HGNC Symbol;Acc:HGNC:16392]
ENSG00000185246	614	768	605	1036	1103	1204	662.333	1114.33	-0.539044	-6.01128	1.84069e-09	3.44148e-08	PRPF39	14	45084107	45116282	+	protein_coding	pre-mRNA processing factor 39 [Source:HGNC Symbol;Acc:HGNC:20314]
ENSG00000162769	203	216	163	381	356	429	194	388.667	-0.791827	-6.01047	1.84991e-09	3.45501e-08	FLVCR1	1	212858275	212899363	+	protein_coding	FLVCR heme transporter 1 [Source:HGNC Symbol;Acc:HGNC:24682]
ENSG00000119547	379	459	382	235	246	332	406.667	271	0.803736	6.0096	1.85978e-09	3.46974e-08	ONECUT2	18	57435374	57491298	+	protein_coding	one cut homeobox 2 [Source:HGNC Symbol;Acc:HGNC:8139]
ENSG00000158856	418	379	272	213	211	259	356.333	227.667	0.853877	6.00838	1.87382e-09	3.49218e-08	DMTN	8	22048995	22082527	+	protein_coding	dematin actin binding protein [Source:HGNC Symbol;Acc:HGNC:3382]
ENSG00000103266	2313	2395	1819	1881	1836	2029	2175.67	1915.33	0.391965	6.00774	1.88125e-09	3.50229e-08	STUB1	16	680224	682870	+	protein_coding	STIP1 homology and U-box containing protein 1 [Source:HGNC Symbol;Acc:HGNC:11427]
ENSG00000169554	1156	1336	1167	1815	1886	2110	1219.67	1937	-0.451479	-6.00692	1.89075e-09	3.51338e-08	ZEB2	2	144364364	144521057	-	protein_coding	zinc finger E-box binding homeobox 2 [Source:HGNC Symbol;Acc:HGNC:14881]
ENSG00000023191	3958	3922	3189	3381	3074	3547	3689.67	3334	0.357404	6.00681	1.89214e-09	3.51338e-08	RNH1	11	494512	507300	-	protein_coding	ribonuclease/angiogenin inhibitor 1 [Source:HGNC Symbol;Acc:HGNC:10074]
ENSG00000272886	1043	1086	903	1489	1558	1704	1010.67	1583.67	-0.435672	-6.00671	1.89325e-09	3.51338e-08	DCP1A	3	53283429	53347586	-	protein_coding	decapping mRNA 1A [Source:HGNC Symbol;Acc:HGNC:18714]
ENSG00000099625	237	227	227	136	121	151	230.333	136	0.980609	6.00426	1.92203e-09	3.563e-08	CBARP	19	1228287	1238027	-	protein_coding	CACN subunit beta associated regulatory protein [Source:HGNC Symbol;Acc:HGNC:28617]
ENSG00000152749	1667	1971	1726	2747	2643	2962	1788	2784	-0.422975	-6.00408	1.92417e-09	3.56318e-08	GPR180	13	94601857	94634661	+	protein_coding	G protein-coupled receptor 180 [Source:HGNC Symbol;Acc:HGNC:28899]
ENSG00000182759	265	274	236	125	152	187	258.333	154.667	0.957011	5.99224	2.06973e-09	3.82866e-08	MAFA	8	143419182	143430732	-	protein_coding	MAF bZIP transcription factor A [Source:HGNC Symbol;Acc:HGNC:23145]
ENSG00000188483	809	758	660	554	593	575	742.333	574	0.581834	5.98488	2.16552e-09	4.00162e-08	IER5L	9	129175552	129178261	-	protein_coding	immediate early response 5 like [Source:HGNC Symbol;Acc:HGNC:23679]
ENSG00000001617	335	282	253	183	143	203	290	176.333	0.934641	5.9821	2.20285e-09	4.06629e-08	SEMA3F	3	50155045	50189075	+	protein_coding	semaphorin 3F [Source:HGNC Symbol;Acc:HGNC:10728]
ENSG00000113083	951	1076	899	725	774	882	975.333	793.667	0.511616	5.97929	2.24118e-09	4.13268e-08	LOX	5	122063195	122078413	-	protein_coding	lysyl oxidase [Source:HGNC Symbol;Acc:HGNC:6664]
ENSG00000245910	2372	2563	2041	1992	2038	2244	2325.33	2091.33	0.363779	5.97495	2.30157e-09	4.23956e-08	SNHG6	8	66920561	66926398	-	lncRNA	small nucleolar RNA host gene 6 [Source:HGNC Symbol;Acc:HGNC:32965]
ENSG00000166128	1053	1333	1159	1897	1813	2119	1181.67	1943	-0.500367	-5.96571	2.43568e-09	4.48186e-08	RAB8B	15	63189560	63267776	+	protein_coding	RAB8B, member RAS oncogene family [Source:HGNC Symbol;Acc:HGNC:30273]
ENSG00000186862	216	202	158	104	99	117	192	106.667	1.05804	5.96285	2.47872e-09	4.55625e-08	PDZD7	10	101007679	101032295	-	protein_coding	PDZ domain containing 7 [Source:HGNC Symbol;Acc:HGNC:26257]
ENSG00000189052	33	36	33	127	107	115	34	116.333	-1.56157	-5.95779	2.55665e-09	4.69454e-08	CGB5	19	49043848	49045311	+	protein_coding	chorionic gonadotropin subunit beta 5 [Source:HGNC Symbol;Acc:HGNC:16452]
ENSG00000015568	41	45	45	242	164	102	43.6667	169.333	-1.75102	-5.95613	2.58284e-09	4.73764e-08	RGPD5	2	109792758	109857705	+	protein_coding	RANBP2 like and GRIP domain containing 5 [Source:HGNC Symbol;Acc:HGNC:32418]
ENSG00000134748	1874	2053	1627	2677	2611	2943	1851.33	2743.67	-0.356589	-5.95476	2.60461e-09	4.77257e-08	PRPF38A	1	52404602	52420836	+	protein_coding	pre-mRNA processing factor 38A [Source:HGNC Symbol;Acc:HGNC:25930]
ENSG00000176720	1846	1883	1369	1465	1314	1496	1699.33	1425	0.460141	5.9476	2.72109e-09	4.98077e-08	BOK	2	241551424	241574131	+	protein_coding	BCL2 family apoptosis regulator BOK [Source:HGNC Symbol;Acc:HGNC:1087]
ENSG00000103024	1029	982	792	779	709	757	934.333	748.333	0.529111	5.93844	2.87755e-09	5.26164e-08	NME3	16	1770320	1771561	-	protein_coding	NME/NM23 nucleoside diphosphate kinase 3 [Source:HGNC Symbol;Acc:HGNC:7851]
ENSG00000123737	1216	1686	1282	2208	2196	2472	1394.67	2292	-0.505789	-5.93804	2.88446e-09	5.26874e-08	EXOSC9	4	121801318	121817021	+	protein_coding	exosome component 9 [Source:HGNC Symbol;Acc:HGNC:9137]
ENSG00000163638	103	68	80	233	209	218	83.6667	220	-1.17723	-5.93777	2.88926e-09	5.27199e-08	ADAMTS9	3	64515654	64688000	-	protein_coding	ADAM metallopeptidase with thrombospondin type 1 motif 9 [Source:HGNC Symbol;Acc:HGNC:13202]
ENSG00000167468	3790	3736	2836	3096	2876	3123	3454	3031.67	0.39471	5.93508	2.93703e-09	5.35356e-08	GPX4	19	1103982	1106791	+	protein_coding	glutathione peroxidase 4 [Source:HGNC Symbol;Acc:HGNC:4556]
ENSG00000096433	6830	6625	5635	5804	5742	6148	6363.33	5898	0.321349	5.93457	2.94623e-09	5.36473e-08	ITPR3	6	33620365	33696574	+	protein_coding	inositol 1,4,5-trisphosphate receptor type 3 [Source:HGNC Symbol;Acc:HGNC:6182]
ENSG00000160446	684	712	517	432	491	511	637.667	478	0.622037	5.93366	2.96253e-09	5.38878e-08	ZDHHC12	9	128720870	128724127	-	protein_coding	zinc finger DHHC-type palmitoyltransferase 12 [Source:HGNC Symbol;Acc:HGNC:19159]
ENSG00000135655	663	896	783	1261	1322	1573	780.667	1385.33	-0.608324	-5.93261	2.98162e-09	5.41784e-08	USP15	12	62260338	62417431	+	protein_coding	ubiquitin specific peptidase 15 [Source:HGNC Symbol;Acc:HGNC:12613]
ENSG00000176658	1231	1220	1009	903	908	1080	1153.33	963.667	0.472552	5.92417	3.13872e-09	5.69739e-08	MYO1D	17	32492522	32877177	-	protein_coding	myosin ID [Source:HGNC Symbol;Acc:HGNC:7598]
ENSG00000072310	1406	1280	1027	1015	927	1080	1237.67	1007.33	0.507242	5.92236	3.1735e-09	5.75453e-08	SREBF1	17	17810399	17837002	-	protein_coding	sterol regulatory element binding transcription factor 1 [Source:HGNC Symbol;Acc:HGNC:11289]
ENSG00000177732	3019	2947	2318	2421	2349	2577	2761.33	2449	0.381977	5.92217	3.17725e-09	5.75534e-08	SOX12	20	325552	330224	+	protein_coding	SRY-box transcription factor 12 [Source:HGNC Symbol;Acc:HGNC:11198]
ENSG00000219481	1812	1721	1559	1414	1457	1507	1697.33	1459.33	0.431796	5.92149	3.19047e-09	5.77329e-08	NBPF1	1	16562319	16613562	-	protein_coding	NBPF member 1 [Source:HGNC Symbol;Acc:HGNC:26088]
ENSG00000185947	124	177	128	263	337	395	143	331.667	-1.00153	-5.91949	3.22951e-09	5.83788e-08	ZNF267	16	31873807	31917357	+	protein_coding	zinc finger protein 267 [Source:HGNC Symbol;Acc:HGNC:13060]
ENSG00000196878	5204	5132	4343	7035	6851	7277	4893	7054.33	-0.316441	-5.91926	3.23392e-09	5.8398e-08	LAMB3	1	209614870	209652425	-	protein_coding	laminin subunit beta 3 [Source:HGNC Symbol;Acc:HGNC:6490]
ENSG00000164733	10453	9760	8261	8701	8283	9053	9491.33	8679	0.340469	5.91648	3.28905e-09	5.93321e-08	CTSB	8	11842524	11869533	-	protein_coding	cathepsin B [Source:HGNC Symbol;Acc:HGNC:2527]
ENSG00000162613	3778	4341	3677	5609	5689	6042	3932	5780	-0.342637	-5.90993	3.42248e-09	6.16754e-08	FUBP1	1	77944055	77979110	-	protein_coding	far upstream element binding protein 1 [Source:HGNC Symbol;Acc:HGNC:4004]
ENSG00000100767	62	65	44	5	12	19	57	12	2.46065	5.9079	3.46501e-09	6.23774e-08	PAPLN	14	73237497	73274640	+	protein_coding	papilin, proteoglycan like sulfated glycoprotein [Source:HGNC Symbol;Acc:HGNC:19262]
ENSG00000087258	1578	1584	1230	1256	1193	1310	1464	1253	0.433096	5.90672	3.48996e-09	6.27618e-08	GNAO1	16	56191390	56357444	+	protein_coding	G protein subunit alpha o1 [Source:HGNC Symbol;Acc:HGNC:4389]
ENSG00000120451	1309	1334	1048	1847	1866	1960	1230.33	1891	-0.411466	-5.9034	3.56093e-09	6.3972e-08	SNX19	11	130866250	130916479	-	protein_coding	sorting nexin 19 [Source:HGNC Symbol;Acc:HGNC:21532]
ENSG00000143507	144	145	117	293	263	320	135.333	292	-0.897051	-5.90056	3.62277e-09	6.50161e-08	DUSP10	1	221701424	221742089	-	protein_coding	dual specificity phosphatase 10 [Source:HGNC Symbol;Acc:HGNC:3065]
ENSG00000210196	1433	1322	1072	2065	1905	2083	1275.67	2017.67	-0.452136	-5.89796	3.68017e-09	6.59782e-08	MT-TP	MT	15956	16023	-	Mt_tRNA	mitochondrially encoded tRNA-Pro (CCN) [Source:HGNC Symbol;Acc:HGNC:7494]
ENSG00000132589	1982	2059	1676	1680	1534	1841	1905.67	1685	0.390161	5.89561	3.73309e-09	6.68584e-08	FLOT2	17	28879335	28897733	-	protein_coding	flotillin 2 [Source:HGNC Symbol;Acc:HGNC:3758]
ENSG00000108510	2830	3775	3175	4755	5338	6086	3260	5393	-0.509021	-5.89244	3.80531e-09	6.80818e-08	MED13	17	61942605	62065278	-	protein_coding	mediator complex subunit 13 [Source:HGNC Symbol;Acc:HGNC:22474]
ENSG00000143537	3408	3115	2622	2653	2599	2761	3048.33	2671	0.401086	5.89223	3.81014e-09	6.80985e-08	ADAM15	1	155050566	155062775	+	protein_coding	ADAM metallopeptidase domain 15 [Source:HGNC Symbol;Acc:HGNC:193]
ENSG00000196182	946	914	791	710	709	742	883.667	720.333	0.506881	5.89173	3.82172e-09	6.82244e-08	STK40	1	36339624	36385924	-	protein_coding	serine/threonine kinase 40 [Source:HGNC Symbol;Acc:HGNC:21373]
ENSG00000089060	762	699	593	525	451	585	684.667	520.333	0.610449	5.89159	3.82501e-09	6.82244e-08	SLC8B1	12	113298759	113359493	-	protein_coding	solute carrier family 8 member B1 [Source:HGNC Symbol;Acc:HGNC:26175]
ENSG00000150712	1195	1216	1035	928	902	1081	1148.67	970.333	0.458072	5.88841	3.89937e-09	6.94798e-08	MTMR12	5	32226994	32312987	-	protein_coding	myotubularin related protein 12 [Source:HGNC Symbol;Acc:HGNC:18191]
ENSG00000148803	1182	1089	790	795	738	838	1020.33	790.333	0.574065	5.88544	3.96998e-09	7.06656e-08	FUOM	10	133355158	133358025	-	protein_coding	fucose mutarotase [Source:HGNC Symbol;Acc:HGNC:24733]
ENSG00000151576	1467	1622	1383	2199	2240	2349	1490.67	2262.67	-0.389442	-5.87711	4.17485e-09	7.42365e-08	QTRT2	3	114005833	114088422	+	protein_coding	queuine tRNA-ribosyltransferase accessory subunit 2 [Source:HGNC Symbol;Acc:HGNC:25771]
ENSG00000157240	463	470	374	326	270	338	435.667	311.333	0.696343	5.8766	4.18783e-09	7.43916e-08	FZD1	7	91264433	91271326	+	protein_coding	frizzled class receptor 1 [Source:HGNC Symbol;Acc:HGNC:4038]
ENSG00000112787	3232	3175	2497	2626	2518	2824	2968	2656	0.369545	5.86869	4.39252e-09	7.79483e-08	FBRSL1	12	132489551	132585188	+	protein_coding	fibrosin like 1 [Source:HGNC Symbol;Acc:HGNC:29308]
ENSG00000110321	24643	29048	24781	36689	36711	41133	26157.3	38177.7	-0.330061	-5.86115	4.59683e-09	8.14909e-08	EIF4G2	11	10797050	10808940	-	protein_coding	eukaryotic translation initiation factor 4 gamma 2 [Source:HGNC Symbol;Acc:HGNC:3297]
ENSG00000117122	385	418	305	267	233	264	369.333	254.667	0.74341	5.85846	4.67176e-09	8.27352e-08	MFAP2	1	16974502	16980632	-	protein_coding	microfibril associated protein 2 [Source:HGNC Symbol;Acc:HGNC:7033]
ENSG00000185024	1106	1181	959	915	897	918	1082	910	0.4594	5.85401	4.79848e-09	8.48931e-08	BRF1	14	105209286	105315589	-	protein_coding	BRF1 RNA polymerase III transcription initiation factor subunit [Source:HGNC Symbol;Acc:HGNC:11551]
ENSG00000171320	462	624	538	910	925	1062	541.333	965.667	-0.618116	-5.85174	4.86471e-09	8.59776e-08	ESCO2	8	27771949	27812640	+	protein_coding	establishment of sister chromatid cohesion N-acetyltransferase 2 [Source:HGNC Symbol;Acc:HGNC:27230]
ENSG00000133101	54	81	50	21	13	11	61.6667	15	2.23613	5.85082	4.89151e-09	8.63639e-08	CCNA1	13	36431520	36442870	+	protein_coding	cyclin A1 [Source:HGNC Symbol;Acc:HGNC:1577]
ENSG00000148700	1329	1787	1448	1188	1202	1300	1521.33	1230	0.519505	5.8496	4.92745e-09	8.69104e-08	ADD3	10	109996368	110135565	+	protein_coding	adducin 3 [Source:HGNC Symbol;Acc:HGNC:245]
ENSG00000085721	1673	2080	1709	2665	2879	3013	1820.67	2852.33	-0.435253	-5.84783	4.98015e-09	8.77512e-08	RRN3	16	15060033	15094311	-	protein_coding	RRN3 homolog, RNA polymerase I transcription factor [Source:HGNC Symbol;Acc:HGNC:30346]
ENSG00000136842	99	93	76	40	18	34	89.3333	30.6667	1.75663	5.84693	5.00714e-09	8.81378e-08	TMOD1	9	97501180	97601743	+	protein_coding	tropomodulin 1 [Source:HGNC Symbol;Acc:HGNC:11871]
ENSG00000160789	14901	14635	11516	12835	11665	13261	13684	12587	0.329543	5.84353	5.11061e-09	8.98684e-08	LMNA	1	156082573	156140081	+	protein_coding	lamin A/C [Source:HGNC Symbol;Acc:HGNC:6636]
ENSG00000062038	98	90	73	37	30	28	87	31.6667	1.66476	5.84336	5.11597e-09	8.98721e-08	CDH3	16	68636189	68727468	+	protein_coding	cadherin 3 [Source:HGNC Symbol;Acc:HGNC:1762]
ENSG00000100106	1594	1506	1171	1149	1125	1296	1423.67	1190	0.468064	5.83736	5.30342e-09	9.30712e-08	TRIOBP	22	37697048	37776556	+	protein_coding	TRIO and F-actin binding protein [Source:HGNC Symbol;Acc:HGNC:17009]
ENSG00000162105	500	560	462	340	390	398	507.333	376	0.643801	5.83479	5.38591e-09	9.44239e-08	SHANK2	11	70467854	71252577	-	protein_coding	SH3 and multiple ankyrin repeat domains 2 [Source:HGNC Symbol;Acc:HGNC:14295]
ENSG00000132405	1137	1181	987	903	791	1037	1101.67	910.333	0.490663	5.8321	5.4733e-09	9.58466e-08	TBC1D14	4	6909242	7033118	+	protein_coding	TBC1 domain family member 14 [Source:HGNC Symbol;Acc:HGNC:29246]
ENSG00000183873	386	389	352	252	245	296	375.667	264.333	0.72397	5.83196	5.47805e-09	9.58466e-08	SCN5A	3	38548057	38649687	-	protein_coding	sodium voltage-gated channel alpha subunit 5 [Source:HGNC Symbol;Acc:HGNC:10593]
ENSG00000088305	719	652	541	480	461	522	637.333	487.667	0.597431	5.83104	5.50832e-09	9.62797e-08	DNMT3B	20	32762385	32809359	+	protein_coding	DNA methyltransferase 3 beta [Source:HGNC Symbol;Acc:HGNC:2979]
ENSG00000117013	62	71	68	19	23	18	67	20	1.95884	5.82773	5.61865e-09	9.81098e-08	KCNQ4	1	40783787	40840452	+	protein_coding	potassium voltage-gated channel subfamily Q member 4 [Source:HGNC Symbol;Acc:HGNC:6298]
ENSG00000150760	1814	2000	1631	1518	1558	1752	1815	1609.33	0.385995	5.82733	5.63228e-09	9.82496e-08	DOCK1	10	126905409	127452517	+	protein_coding	dedicator of cytokinesis 1 [Source:HGNC Symbol;Acc:HGNC:2987]
ENSG00000158258	59	76	57	15	20	20	64	18.3333	2.01278	5.82607	5.67488e-09	9.88937e-08	CLSTN2	3	139935185	140577397	+	protein_coding	calsyntenin 2 [Source:HGNC Symbol;Acc:HGNC:17448]
ENSG00000099904	2116	2069	1676	1667	1705	1761	1953.67	1711	0.400458	5.81788	5.95984e-09	1.03756e-07	ZDHHC8	22	20129456	20148007	+	protein_coding	zinc finger DHHC-type palmitoyltransferase 8 [Source:HGNC Symbol;Acc:HGNC:18474]
ENSG00000075340	3849	3681	3264	3233	3105	3503	3598	3280.33	0.348052	5.81183	6.17921e-09	1.07468e-07	ADD2	2	70607618	70768225	-	protein_coding	adducin 2 [Source:HGNC Symbol;Acc:HGNC:244]
ENSG00000096060	1245	1298	1116	999	1036	1103	1219.67	1046	0.434647	5.80791	6.32592e-09	1.0991e-07	FKBP5	6	35573585	35728583	-	protein_coding	FKBP prolyl isomerase 5 [Source:HGNC Symbol;Acc:HGNC:3721]
ENSG00000198887	1254	1760	1499	2286	2636	2936	1504.33	2619.33	-0.582423	-5.80338	6.49903e-09	1.12805e-07	SMC5	9	70258978	70354873	+	protein_coding	structural maintenance of chromosomes 5 [Source:HGNC Symbol;Acc:HGNC:20465]
ENSG00000213030	32	48	26	103	132	125	35.3333	120	-1.5643	-5.80312	6.50921e-09	1.12826e-07	CGB8	19	49047638	49049111	-	protein_coding	chorionic gonadotropin subunit beta 8 [Source:HGNC Symbol;Acc:HGNC:16453]
ENSG00000106976	1325	1406	1202	1090	1110	1208	1311	1136	0.420033	5.80302	6.5132e-09	1.12826e-07	DNM1	9	128191655	128255248	+	protein_coding	dynamin 1 [Source:HGNC Symbol;Acc:HGNC:2972]
ENSG00000213722	3334	3311	2444	2700	2355	2781	3029.67	2612	0.420979	5.80107	6.58931e-09	1.14032e-07	DDAH2	6	31727038	31730617	-	protein_coding	dimethylarginine dimethylaminohydrolase 2 [Source:HGNC Symbol;Acc:HGNC:2716]
ENSG00000170037	1894	1860	1426	1471	1445	1535	1726.67	1483.67	0.426009	5.80014	6.62588e-09	1.14551e-07	CNTROB	17	7932101	7949920	+	protein_coding	centrobin, centriole duplication and spindle assembly protein [Source:HGNC Symbol;Acc:HGNC:29616]
ENSG00000107651	1283	1473	1224	1978	1912	2187	1326.67	2025.67	-0.397014	-5.79927	6.66033e-09	1.15032e-07	SEC23IP	10	119892707	119944657	+	protein_coding	SEC23 interacting protein [Source:HGNC Symbol;Acc:HGNC:17018]
ENSG00000091317	2039	2189	1822	2818	2912	3192	2016.67	2974	-0.347833	-5.79707	6.74831e-09	1.16437e-07	CMTM6	3	32481312	32502852	-	protein_coding	CKLF like MARVEL transmembrane domain containing 6 [Source:HGNC Symbol;Acc:HGNC:19177]
ENSG00000167703	617	610	403	379	385	388	543.333	384	0.701368	5.7961	6.78737e-09	1.16995e-07	SLC43A2	17	1569268	1628886	-	protein_coding	solute carrier family 43 member 2 [Source:HGNC Symbol;Acc:HGNC:23087]
ENSG00000123384	5803	5260	4568	4477	4603	4910	5210.33	4663.33	0.372292	5.79436	6.85809e-09	1.18052e-07	LRP1	12	57128483	57213361	+	protein_coding	LDL receptor related protein 1 [Source:HGNC Symbol;Acc:HGNC:6692]
ENSG00000106683	1112	1063	898	845	808	911	1024.33	854.667	0.473571	5.79426	6.86225e-09	1.18052e-07	LIMK1	7	74082933	74122525	+	protein_coding	LIM domain kinase 1 [Source:HGNC Symbol;Acc:HGNC:6613]
ENSG00000182261	270	298	284	522	482	597	284	533.667	-0.690359	-5.79184	6.9618e-09	1.19647e-07	NLRP10	11	7957537	7965447	-	protein_coding	NLR family pyrin domain containing 10 [Source:HGNC Symbol;Acc:HGNC:21464]
ENSG00000169184	511	477	394	341	313	356	460.667	336.667	0.663545	5.78434	7.27976e-09	1.24988e-07	MN1	22	27748277	27801756	-	protein_coding	MN1 proto-oncogene, transcriptional regulator [Source:HGNC Symbol;Acc:HGNC:7180]
ENSG00000054282	438	558	418	772	832	842	471.333	815.333	-0.582707	-5.78118	7.41779e-09	1.27233e-07	SDCCAG8	1	243256034	243500091	+	protein_coding	SHH signaling and ciliogenesis regulator SDCCAG8 [Source:HGNC Symbol;Acc:HGNC:10671]
ENSG00000143382	1956	2188	1516	1586	1482	1759	1886.67	1609	0.435685	5.77863	7.53101e-09	1.29048e-07	ADAMTSL4	1	150549369	150560937	+	protein_coding	ADAMTS like 4 [Source:HGNC Symbol;Acc:HGNC:19706]
ENSG00000196422	2462	2394	1896	1955	1941	2054	2250.67	1983.33	0.390831	5.77652	7.62624e-09	1.30443e-07	PPP1R26	9	135479079	135488893	+	protein_coding	protein phosphatase 1 regulatory subunit 26 [Source:HGNC Symbol;Acc:HGNC:29089]
ENSG00000088387	1172	1328	1137	917	986	1134	1212.33	1012.33	0.475839	5.77649	7.6274e-09	1.30443e-07	DOCK9	13	98793429	99086625	-	protein_coding	dedicator of cytokinesis 9 [Source:HGNC Symbol;Acc:HGNC:14132]
ENSG00000213799	167	226	164	335	376	437	185.667	382.667	-0.832477	-5.77482	7.70342e-09	1.31615e-07	ZNF845	19	53333749	53356906	+	protein_coding	zinc finger protein 845 [Source:HGNC Symbol;Acc:HGNC:25112]
ENSG00000115306	9057	9277	7719	8026	8021	8892	8684.33	8313	0.275338	5.77371	7.75439e-09	1.32356e-07	SPTBN1	2	54456317	54671446	+	protein_coding	spectrin beta, non-erythrocytic 1 [Source:HGNC Symbol;Acc:HGNC:11275]
ENSG00000006451	2326	2669	2409	3591	3709	4016	2468	3772	-0.395133	-5.77135	7.8637e-09	1.3409e-07	RALA	7	39623565	39708120	+	protein_coding	RAS like proto-oncogene A [Source:HGNC Symbol;Acc:HGNC:9839]
ENSG00000154736	98	103	119	258	223	284	106.667	255	-1.03142	-5.76535	8.1488e-09	1.38816e-07	ADAMTS5	21	26917922	26967088	-	protein_coding	ADAM metallopeptidase with thrombospondin type 1 motif 5 [Source:HGNC Symbol;Acc:HGNC:221]
ENSG00000070756	78590	82206	68730	72405	71151	80948	76508.7	74834.7	0.245329	5.76517	8.15738e-09	1.38827e-07	PABPC1	8	100685816	100722809	-	protein_coding	poly(A) binding protein cytoplasmic 1 [Source:HGNC Symbol;Acc:HGNC:8554]
ENSG00000197321	614	647	526	436	415	528	595.667	459.667	0.588008	5.76294	8.26615e-09	1.40541e-07	SVIL	10	29457338	29736959	-	protein_coding	supervillin [Source:HGNC Symbol;Acc:HGNC:11480]
ENSG00000206538	843	1082	877	1460	1416	1720	934	1532	-0.49893	-5.76112	8.35595e-09	1.41929e-07	VGLL3	3	86876388	86991149	-	protein_coding	vestigial like family member 3 [Source:HGNC Symbol;Acc:HGNC:24327]
ENSG00000149654	106	83	61	18	37	19	83.3333	24.6667	1.95121	5.7588	8.47121e-09	1.43747e-07	CDH22	20	46173739	46308498	-	protein_coding	cadherin 22 [Source:HGNC Symbol;Acc:HGNC:13251]
ENSG00000166228	2131	2048	1668	1751	1566	1772	1949	1696.33	0.4107	5.75662	8.58123e-09	1.45472e-07	PCBD1	10	70882280	70888565	-	protein_coding	pterin-4 alpha-carbinolamine dehydratase 1 [Source:HGNC Symbol;Acc:HGNC:8646]
ENSG00000168502	1942	2011	1668	1607	1630	1803	1873.67	1680	0.369628	5.75609	8.6084e-09	1.45791e-07	MTCL1	18	8705556	8832778	+	protein_coding	microtubule crosslinking factor 1 [Source:HGNC Symbol;Acc:HGNC:29121]
ENSG00000066651	267	307	285	499	512	592	286.333	534.333	-0.681895	-5.75529	8.64939e-09	1.46343e-07	TRMT11	6	125986479	126203817	+	protein_coding	tRNA methyltransferase 11 homolog [Source:HGNC Symbol;Acc:HGNC:21080]
ENSG00000092445	578	527	438	370	263	418	514.333	350.333	0.770717	5.75314	8.76009e-09	1.48073e-07	TYRO3	15	41557675	41583589	+	protein_coding	TYRO3 protein tyrosine kinase [Source:HGNC Symbol;Acc:HGNC:12446]
ENSG00000075218	2718	2743	2099	2165	2101	2455	2520	2240.33	0.379195	5.75236	8.8006e-09	1.48613e-07	GTSE1	22	46296870	46330810	+	protein_coding	G2 and S-phase expressed 1 [Source:HGNC Symbol;Acc:HGNC:13698]
ENSG00000006062	1023	1113	922	1549	1485	1665	1019.33	1566.33	-0.407342	-5.74965	8.94301e-09	1.50872e-07	MAP3K14	17	45263119	45317029	-	protein_coding	mitogen-activated protein kinase kinase kinase 14 [Source:HGNC Symbol;Acc:HGNC:6853]
ENSG00000111275	546	490	447	338	318	420	494.333	358.667	0.681075	5.74804	9.02838e-09	1.52165e-07	ALDH2	12	111766887	111817532	+	protein_coding	aldehyde dehydrogenase 2 family member [Source:HGNC Symbol;Acc:HGNC:404]
ENSG00000079332	4099	4547	3650	3844	3654	3991	4098.67	3829.67	0.30848	5.74371	9.26256e-09	1.55962e-07	SAR1A	10	70147289	70170523	-	protein_coding	secretion associated Ras related GTPase 1A [Source:HGNC Symbol;Acc:HGNC:10534]
ENSG00000178826	438	430	375	290	304	306	414.333	300	0.677837	5.74282	9.31144e-09	1.56633e-07	TMEM139	7	143279957	143288048	+	protein_coding	transmembrane protein 139 [Source:HGNC Symbol;Acc:HGNC:22058]
ENSG00000185361	752	705	562	515	506	553	673	524.667	0.568572	5.74134	9.39301e-09	1.57853e-07	TNFAIP8L1	19	4639516	4655568	+	protein_coding	TNF alpha induced protein 8 like 1 [Source:HGNC Symbol;Acc:HGNC:28279]
ENSG00000175764	609	653	552	479	454	494	604.667	475.667	0.558603	5.73592	9.69852e-09	1.62831e-07	TTLL11	9	121815674	122093606	-	protein_coding	tubulin tyrosine ligase like 11 [Source:HGNC Symbol;Acc:HGNC:18113]
ENSG00000090905	2157	2509	2029	3120	3255	3586	2231.67	3320.33	-0.360989	-5.73253	9.89453e-09	1.65962e-07	TNRC6A	16	24610209	24827632	+	protein_coding	trinucleotide repeat containing adaptor 6A [Source:HGNC Symbol;Acc:HGNC:11969]
ENSG00000164465	789	810	679	1165	1162	1272	759.333	1199.67	-0.447677	-5.73139	9.96101e-09	1.66916e-07	DCBLD1	6	117453817	117569858	+	protein_coding	discoidin, CUB and LCCL domain containing 1 [Source:HGNC Symbol;Acc:HGNC:21479]
ENSG00000177303	1072	1021	849	837	722	850	980.667	803	0.500233	5.72513	1.03356e-08	1.73028e-07	CASKIN2	17	75500261	75515537	-	protein_coding	CASK interacting protein 2 [Source:HGNC Symbol;Acc:HGNC:18200]
ENSG00000166012	2885	3664	3032	4685	4753	5264	3193.67	4900.67	-0.403649	-5.72487	1.03515e-08	1.73127e-07	TAF1D	11	93729948	93784391	-	protein_coding	TATA-box binding protein associated factor, RNA polymerase I subunit D [Source:HGNC Symbol;Acc:HGNC:28759]
ENSG00000170522	912	1202	898	795	780	846	1004	807	0.523884	5.72231	1.05083e-08	1.75581e-07	ELOVL6	4	110045846	110199199	-	protein_coding	ELOVL fatty acid elongase 6 [Source:HGNC Symbol;Acc:HGNC:15829]
ENSG00000166224	2086	2296	1720	1773	1764	1903	2034	1813.33	0.37325	5.72155	1.05559e-08	1.76208e-07	SGPL1	10	70815905	70895816	+	protein_coding	sphingosine-1-phosphate lyase 1 [Source:HGNC Symbol;Acc:HGNC:10817]
ENSG00000011105	1075	1073	790	828	635	815	979.333	759.333	0.57517	5.71967	1.0673e-08	1.77992e-07	TSPAN9	12	3077355	3286564	+	protein_coding	tetraspanin 9 [Source:HGNC Symbol;Acc:HGNC:21640]
ENSG00000161016	82217	75814	63171	69504	60584	70194	73734	66760.7	0.354627	5.71939	1.06908e-08	1.78119e-07	RPL8	8	144789765	144792587	-	protein_coding	ribosomal protein L8 [Source:HGNC Symbol;Acc:HGNC:10368]
ENSG00000115520	359	515	357	739	742	747	410.333	742.667	-0.651161	-5.7191	1.07089e-08	1.78249e-07	COQ10B	2	197453493	197475310	+	protein_coding	coenzyme Q10B [Source:HGNC Symbol;Acc:HGNC:25819]
ENSG00000160293	3377	3419	2755	2970	2761	2976	3183.67	2902.33	0.342908	5.71747	1.08121e-08	1.79796e-07	VAV2	9	133761894	133992604	-	protein_coding	vav guanine nucleotide exchange factor 2 [Source:HGNC Symbol;Acc:HGNC:12658]
ENSG00000198018	281	336	274	535	489	604	297	542.667	-0.655327	-5.71713	1.08338e-08	1.79986e-07	ENTPD7	10	99659509	99711241	+	protein_coding	ectonucleoside triphosphate diphosphohydrolase 7 [Source:HGNC Symbol;Acc:HGNC:19745]
ENSG00000106211	39779	36895	30352	33324	30857	33679	35675.3	32620	0.338744	5.71615	1.08965e-08	1.80855e-07	HSPB1	7	76302673	76304295	+	protein_coding	heat shock protein family B (small) member 1 [Source:HGNC Symbol;Acc:HGNC:5246]
ENSG00000013441	889	1187	882	1516	1559	1731	986	1602	-0.490643	-5.71466	1.09924e-08	1.82273e-07	CLK1	2	200853009	200864691	-	protein_coding	CDC like kinase 1 [Source:HGNC Symbol;Acc:HGNC:2068]
ENSG00000113552	1256	1282	1038	1801	1715	1909	1192	1808.33	-0.390435	-5.71416	1.10248e-08	1.82637e-07	GNPDA1	5	141991749	142013041	-	protein_coding	glucosamine-6-phosphate deaminase 1 [Source:HGNC Symbol;Acc:HGNC:4417]
ENSG00000205423	685	679	630	505	486	582	664.667	524.333	0.559929	5.71264	1.11235e-08	1.84097e-07	CNEP1R1	16	50024410	50037088	+	protein_coding	CTD nuclear envelope phosphatase 1 regulatory subunit 1 [Source:HGNC Symbol;Acc:HGNC:26759]
ENSG00000186130	314	433	368	639	681	740	371.667	686.667	-0.670433	-5.70747	1.14665e-08	1.89594e-07	ZBTB6	9	122908056	122913323	-	protein_coding	zinc finger and BTB domain containing 6 [Source:HGNC Symbol;Acc:HGNC:16764]
ENSG00000161091	3054	2969	2538	4190	3876	4467	2853.67	4177.67	-0.336496	-5.69686	1.22036e-08	2.0159e-07	MFSD12	19	3538261	3574290	-	protein_coding	major facilitator superfamily domain containing 12 [Source:HGNC Symbol;Acc:HGNC:28299]
ENSG00000115368	1253	1575	1231	2041	1993	2269	1353	2101	-0.423297	-5.69608	1.22597e-08	2.02325e-07	WDR75	2	189441446	189475552	+	protein_coding	WD repeat domain 75 [Source:HGNC Symbol;Acc:HGNC:25725]
ENSG00000157181	159	276	228	414	528	531	221	491	-0.9368	-5.69536	1.23113e-08	2.02985e-07	ODR4	1	186375838	186421378	+	protein_coding	odr-4 GPCR localization factor homolog [Source:HGNC Symbol;Acc:HGNC:24299]
ENSG00000107874	1035	1014	831	837	724	791	960	784	0.502045	5.69399	1.24106e-08	2.04429e-07	CUEDC2	10	102423245	102432584	-	protein_coding	CUE domain containing 2 [Source:HGNC Symbol;Acc:HGNC:28352]
ENSG00000173889	967	1084	956	1481	1508	1864	1002.33	1617.67	-0.472089	-5.69262	1.25107e-08	2.05883e-07	PHC3	3	170086732	170181749	-	protein_coding	polyhomeotic homolog 3 [Source:HGNC Symbol;Acc:HGNC:15682]
ENSG00000112531	4443	4747	3840	4026	3899	4394	4343.33	4106.33	0.292469	5.68676	1.29469e-08	2.12861e-07	QKI	6	163414000	163578592	+	protein_coding	QKI, KH domain containing RNA binding [Source:HGNC Symbol;Acc:HGNC:21100]
ENSG00000185070	562	797	688	1168	1139	1311	682.333	1206	-0.604301	-5.68581	1.30191e-08	2.13735e-07	FLRT2	14	85530144	85654428	+	protein_coding	fibronectin leucine rich transmembrane protein 2 [Source:HGNC Symbol;Acc:HGNC:3761]
ENSG00000119777	2197	2160	1729	3038	2845	3158	2028.67	3013.67	-0.361231	-5.68574	1.30245e-08	2.13735e-07	TMEM214	2	27032910	27041694	+	protein_coding	transmembrane protein 214 [Source:HGNC Symbol;Acc:HGNC:25983]
ENSG00000231290	289	278	219	166	152	187	262	168.333	0.849343	5.6853	1.30583e-08	2.14087e-07	APCDD1L-DT	20	58515379	58619888	+	lncRNA	APCDD1L divergent transcript [Source:HGNC Symbol;Acc:HGNC:27152]
ENSG00000107263	3467	3449	2617	2895	2686	2780	3177.67	2787	0.394631	5.68379	1.31742e-08	2.15784e-07	RAPGEF1	9	131576770	131740076	-	protein_coding	Rap guanine nucleotide exchange factor 1 [Source:HGNC Symbol;Acc:HGNC:4568]
ENSG00000123094	630	834	592	1041	1176	1265	685.333	1160.67	-0.552551	-5.6822	1.32971e-08	2.17593e-07	RASSF8	12	25958232	26079892	+	protein_coding	Ras association domain family member 8 [Source:HGNC Symbol;Acc:HGNC:13232]
ENSG00000068024	265	290	232	165	108	192	262.333	155	0.976949	5.67799	1.36284e-08	2.22805e-07	HDAC4	2	239048168	239401654	-	protein_coding	histone deacetylase 4 [Source:HGNC Symbol;Acc:HGNC:14063]
ENSG00000163660	1636	2128	1708	2630	2966	3154	1824	2916.67	-0.464758	-5.67543	1.38341e-08	2.25956e-07	CCNL1	3	157146508	157160760	-	protein_coding	cyclin L1 [Source:HGNC Symbol;Acc:HGNC:20569]
ENSG00000120913	331	300	265	193	197	209	298.667	199.667	0.793685	5.67515	1.38571e-08	2.26015e-07	PDLIM2	8	22578279	22598025	+	protein_coding	PDZ and LIM domain 2 [Source:HGNC Symbol;Acc:HGNC:13992]
ENSG00000126217	216	195	169	128	90	104	193.333	107.333	1.06029	5.67507	1.38636e-08	2.26015e-07	MCF2L	13	112894378	113099742	+	protein_coding	MCF.2 cell line derived transforming sequence like [Source:HGNC Symbol;Acc:HGNC:14576]
ENSG00000165959	614	655	504	472	446	456	591	458	0.575186	5.67348	1.39922e-08	2.27899e-07	CLMN	14	95181940	95319908	-	protein_coding	calmin [Source:HGNC Symbol;Acc:HGNC:19972]
ENSG00000088881	275	197	173	107	115	134	215	118.667	1.07004	5.6692	1.43466e-08	2.33453e-07	EBF4	20	2692780	2760108	+	protein_coding	EBF family member 4 [Source:HGNC Symbol;Acc:HGNC:29278]
ENSG00000118496	411	490	449	742	763	849	450	784.667	-0.584747	-5.66185	1.49754e-08	2.43458e-07	FBXO30	6	145793502	145814795	-	protein_coding	F-box protein 30 [Source:HGNC Symbol;Acc:HGNC:15600]
ENSG00000068831	167	143	100	63	64	69	136.667	65.3333	1.26872	5.65962	1.51709e-08	2.46407e-07	RASGRP2	11	64726911	64745456	-	protein_coding	RAS guanyl releasing protein 2 [Source:HGNC Symbol;Acc:HGNC:9879]
ENSG00000106261	1517	1735	1391	2194	2230	2570	1547.67	2331.33	-0.378417	-5.65935	1.51948e-08	2.46565e-07	ZKSCAN1	7	100015572	100041689	+	protein_coding	zinc finger with KRAB and SCAN domains 1 [Source:HGNC Symbol;Acc:HGNC:13101]
ENSG00000005801	244	377	271	518	579	638	297.333	578.333	-0.750216	-5.6567	1.54315e-08	2.50173e-07	ZNF195	11	3339261	3379222	-	protein_coding	zinc finger protein 195 [Source:HGNC Symbol;Acc:HGNC:12986]
ENSG00000197766	638	660	440	451	383	435	579.333	423	0.656401	5.65583	1.55099e-08	2.51211e-07	CFD	19	859453	867884	+	protein_coding	complement factor D [Source:HGNC Symbol;Acc:HGNC:2771]
ENSG00000239887	198	153	127	88	80	67	159.333	78.3333	1.22842	5.65031	1.60157e-08	2.59163e-07	C1orf226	1	162378841	162386812	+	protein_coding	chromosome 1 open reading frame 226 [Source:HGNC Symbol;Acc:HGNC:34351]
ENSG00000138448	4825	5583	4835	7065	7180	8399	5081	7548	-0.353813	-5.64952	1.609e-08	2.60124e-07	ITGAV	2	186590010	186680901	+	protein_coding	integrin subunit alpha V [Source:HGNC Symbol;Acc:HGNC:6150]
ENSG00000204219	221	252	184	119	102	162	219	127.667	0.992514	5.64872	1.61647e-08	2.61091e-07	TCEA3	1	23380909	23424748	-	protein_coding	transcription elongation factor A3 [Source:HGNC Symbol;Acc:HGNC:11615]
ENSG00000153406	2381	2276	1845	1950	1766	2010	2167.33	1908.67	0.393715	5.64767	1.62638e-08	2.62447e-07	NMRAL1	16	4461691	4495763	-	protein_coding	NmrA like redox sensor 1 [Source:HGNC Symbol;Acc:HGNC:24987]
ENSG00000136026	13040	13320	10783	11861	11367	12518	12381	11915.3	0.265696	5.64036	1.69697e-08	2.73586e-07	CKAP4	12	106237881	106304279	-	protein_coding	cytoskeleton associated protein 4 [Source:HGNC Symbol;Acc:HGNC:16991]
ENSG00000110911	710	668	640	1103	1024	1179	672.667	1102	-0.494788	-5.63687	1.73169e-08	2.78925e-07	SLC11A2	12	50979401	51028566	-	protein_coding	solute carrier family 11 member 2 [Source:HGNC Symbol;Acc:HGNC:10908]
ENSG00000183248	359	392	273	223	215	264	341.333	234	0.752287	5.63379	1.76288e-08	2.83688e-07	PRR36	19	7868719	7874390	-	protein_coding	proline rich 36 [Source:HGNC Symbol;Acc:HGNC:26172]
ENSG00000129474	4959	4902	4075	4365	4137	4479	4645.33	4327	0.313272	5.63157	1.78576e-08	2.87104e-07	AJUBA	14	22971177	22982551	-	protein_coding	ajuba LIM protein [Source:HGNC Symbol;Acc:HGNC:20250]
ENSG00000105953	3528	3521	2705	2959	2724	3108	3251.33	2930.33	0.358432	5.62829	1.82001e-08	2.92341e-07	OGDH	7	44606572	44709066	+	protein_coding	oxoglutarate dehydrogenase [Source:HGNC Symbol;Acc:HGNC:8124]
ENSG00000172020	147	145	115	282	284	288	135.667	284.667	-0.860711	-5.62503	1.85479e-08	2.97654e-07	GAP43	3	115623510	115721490	+	protein_coding	growth associated protein 43 [Source:HGNC Symbol;Acc:HGNC:4140]
ENSG00000270069	182	245	147	368	364	425	191.333	385.667	-0.807731	-5.6231	1.87562e-08	3.00719e-07	MIR222HG	X	45745210	45770274	-	lncRNA	miR222/221 cluster host gene [Source:HGNC Symbol;Acc:HGNC:49555]
ENSG00000144747	505	692	546	928	946	1198	581	1024	-0.601828	-5.62139	1.89429e-08	3.03434e-07	TMF1	3	69019827	69052339	-	protein_coding	TATA element modulatory factor 1 [Source:HGNC Symbol;Acc:HGNC:11870]
ENSG00000124006	913	852	723	676	606	734	829.333	672	0.516926	5.62055	1.90345e-08	3.0439e-07	OBSL1	2	219550728	219571859	-	protein_coding	obscurin like cytoskeletal adaptor 1 [Source:HGNC Symbol;Acc:HGNC:29092]
ENSG00000108021	4284	5693	4770	7050	7732	8776	4915.67	7852.67	-0.459085	-5.62053	1.90375e-08	3.0439e-07	TASOR2	10	5684731	5763779	+	protein_coding	transcription activation suppressor family member 2 [Source:HGNC Symbol;Acc:HGNC:23484]
ENSG00000229647	155	175	116	294	301	327	148.667	307.333	-0.842486	-5.61955	1.91456e-08	3.05838e-07	MYOSLID	2	207166120	207248668	+	lncRNA	myocardin-induced smooth muscle lncRNA, inducer of differentiation [Source:HGNC Symbol;Acc:HGNC:51821]
ENSG00000114353	15167	14982	11948	13345	12448	13803	14032.3	13198.7	0.29761	5.61512	1.96428e-08	3.13493e-07	GNAI2	3	50226292	50259362	+	protein_coding	G protein subunit alpha i2 [Source:HGNC Symbol;Acc:HGNC:4385]
ENSG00000223764	37	31	27	1	3	4	31.6667	2.66667	3.78557	5.61328	1.98528e-08	3.16557e-07	LINC02593	1	916865	921016	-	lncRNA	long intergenic non-protein coding RNA 2593 [Source:HGNC Symbol;Acc:HGNC:53933]
ENSG00000105048	3949	3866	3161	3374	3064	3597	3658.67	3345	0.341057	5.613	1.98843e-08	3.16769e-07	TNNT1	19	55132698	55149206	-	protein_coding	troponin T1, slow skeletal type [Source:HGNC Symbol;Acc:HGNC:11948]
ENSG00000123496	3	2	2	37	36	44	2.33333	39	-3.84799	-5.6086	2.0397e-08	3.24641e-07	IL13RA2	X	115003975	115019977	-	protein_coding	interleukin 13 receptor subunit alpha 2 [Source:HGNC Symbol;Acc:HGNC:5975]
ENSG00000104980	2517	2416	2086	2102	1762	2249	2339.67	2037.67	0.414896	5.60735	2.05448e-08	3.26695e-07	TIMM44	19	7926718	7943667	-	protein_coding	translocase of inner mitochondrial membrane 44 [Source:HGNC Symbol;Acc:HGNC:17316]
ENSG00000110172	4681	6616	5412	8393	8823	9742	5569.67	8986	-0.475231	-5.60246	2.11333e-08	3.35475e-07	CHORDC1	11	90200429	90223077	-	protein_coding	cysteine and histidine rich domain containing 1 [Source:HGNC Symbol;Acc:HGNC:14525]
ENSG00000183098	154	179	152	89	94	78	161.667	87	1.103	5.60244	2.11355e-08	3.35475e-07	GPC6	13	93226807	94408020	+	protein_coding	glypican 6 [Source:HGNC Symbol;Acc:HGNC:4454]
ENSG00000184363	1361	1284	1056	1043	993	1117	1233.67	1051	0.442215	5.60165	2.1232e-08	3.36701e-07	PKP3	11	392614	404908	+	protein_coding	plakophilin 3 [Source:HGNC Symbol;Acc:HGNC:9025]
ENSG00000125686	2447	2736	2311	3472	3566	3913	2498	3650.33	-0.333619	-5.60092	2.13222e-08	3.37825e-07	MED1	17	39404285	39451272	-	protein_coding	mediator complex subunit 1 [Source:HGNC Symbol;Acc:HGNC:9234]
ENSG00000128050	11659	13805	11095	16850	16494	18613	12186.3	17319	-0.294796	-5.5998	2.14605e-08	3.39707e-07	PAICS	4	56435741	56464578	+	protein_coding	phosphoribosylaminoimidazole carboxylase and phosphoribosylaminoimidazolesuccinocarboxamide synthase [Source:HGNC Symbol;Acc:HGNC:8587]
ENSG00000168386	400	652	513	872	1010	1113	521.667	998.333	-0.722147	-5.59928	2.15243e-08	3.40408e-07	FILIP1L	3	99828811	100114513	-	protein_coding	filamin A interacting protein 1 like [Source:HGNC Symbol;Acc:HGNC:24589]
ENSG00000176974	1517	1475	1170	1192	1152	1244	1387.33	1196	0.423024	5.59691	2.18202e-08	3.44775e-07	SHMT1	17	18327860	18363563	-	protein_coding	serine hydroxymethyltransferase 1 [Source:HGNC Symbol;Acc:HGNC:10850]
ENSG00000008311	320	437	362	615	653	820	373	696	-0.682105	-5.59651	2.18709e-08	3.45263e-07	AASS	7	122064583	122144308	-	protein_coding	aminoadipate-semialdehyde synthase [Source:HGNC Symbol;Acc:HGNC:17366]
ENSG00000126934	5315	5087	4285	4543	4176	4832	4895.67	4517	0.328789	5.59047	2.26452e-08	3.57163e-07	MAP2K2	19	4090321	4124122	-	protein_coding	mitogen-activated protein kinase kinase 2 [Source:HGNC Symbol;Acc:HGNC:6842]
ENSG00000073711	545	743	620	1011	1070	1215	636	1098.67	-0.573009	-5.58676	2.3135e-08	3.64559e-07	PPP2R3A	3	135965728	136147894	+	protein_coding	protein phosphatase 2 regulatory subunit B''alpha [Source:HGNC Symbol;Acc:HGNC:9307]
ENSG00000180801	76	120	109	52	25	33	101.667	36.6667	1.68934	5.58405	2.34976e-08	3.69939e-07	ARSJ	4	113900284	113979727	-	protein_coding	arylsulfatase family member J [Source:HGNC Symbol;Acc:HGNC:26286]
ENSG00000159733	209	198	185	126	98	125	197.333	116.333	0.979493	5.58293	2.36499e-08	3.72e-07	ZFYVE28	4	2269582	2418651	-	protein_coding	zinc finger FYVE-type containing 28 [Source:HGNC Symbol;Acc:HGNC:29334]
ENSG00000134186	2134	2732	2370	3609	3817	3986	2412	3804	-0.442004	-5.57751	2.43986e-08	3.83432e-07	PRPF38B	1	108692310	108702928	+	protein_coding	pre-mRNA processing factor 38B [Source:HGNC Symbol;Acc:HGNC:25512]
ENSG00000100554	2237	2694	2147	3345	3410	3734	2359.33	3496.33	-0.355969	-5.57485	2.47749e-08	3.88995e-07	ATP6V1D	14	67294371	67360265	-	protein_coding	ATPase H+ transporting V1 subunit D [Source:HGNC Symbol;Acc:HGNC:13527]
ENSG00000253161	529	621	469	1068	908	862	539.667	946	-0.60551	-5.57448	2.48264e-08	3.89453e-07	LINC01605	8	37421341	37554183	-	lncRNA	long intergenic non-protein coding RNA 1605 [Source:HGNC Symbol;Acc:HGNC:51654]
ENSG00000102181	1065	1116	876	840	825	940	1019	868.333	0.441341	5.57215	2.5162e-08	3.94363e-07	CD99L2	X	150766336	150898816	-	protein_coding	CD99 molecule like 2 [Source:HGNC Symbol;Acc:HGNC:18237]
ENSG00000198576	723	619	550	466	456	531	630.667	484.333	0.595148	5.56561	2.61243e-08	4.09078e-07	ARC	8	142611049	142614479	-	protein_coding	activity regulated cytoskeleton associated protein [Source:HGNC Symbol;Acc:HGNC:648]
ENSG00000159335	17491	16974	12815	14652	13179	14927	15760	14252.7	0.351647	5.56437	2.63108e-08	4.11628e-07	PTMS	12	6765516	6770952	+	protein_coding	parathymosin [Source:HGNC Symbol;Acc:HGNC:9629]
ENSG00000144355	554	561	496	834	854	959	537	882.333	-0.501629	-5.56071	2.68681e-08	4.19678e-07	DLX1	2	172084740	172089677	+	protein_coding	distal-less homeobox 1 [Source:HGNC Symbol;Acc:HGNC:2914]
ENSG00000132485	2374	3144	2518	3849	4147	4642	2678.67	4212.67	-0.439595	-5.56067	2.68734e-08	4.19678e-07	ZRANB2	1	71063291	71081289	-	protein_coding	zinc finger RANBP2-type containing 2 [Source:HGNC Symbol;Acc:HGNC:13058]
ENSG00000166801	1920	2207	1869	2791	2933	3262	1998.67	2995.33	-0.369155	-5.55738	2.73858e-08	4.27297e-07	FAM111A	11	59142748	59155039	+	protein_coding	FAM111 trypsin like peptidase A [Source:HGNC Symbol;Acc:HGNC:24725]
ENSG00000206503	3978	3768	2981	3249	2897	3396	3575.67	3180.67	0.378589	5.55466	2.78154e-08	4.33613e-07	HLA-A	6	29941260	29949572	+	protein_coding	major histocompatibility complex, class I, A [Source:HGNC Symbol;Acc:HGNC:4931]
ENSG00000206195	709	748	680	1030	1175	1454	712.333	1219.67	-0.555584	-5.55339	2.80188e-08	4.36392e-07	DUXAP8	22	15784959	15829984	+	lncRNA	double homeobox A pseudogene 8 [Source:HGNC Symbol;Acc:HGNC:32187]
ENSG00000135111	137	175	134	74	77	87	148.667	79.3333	1.11703	5.55191	2.82572e-08	4.39713e-07	TBX3	12	114670255	114684175	-	protein_coding	T-box transcription factor 3 [Source:HGNC Symbol;Acc:HGNC:11602]
ENSG00000170017	2499	3254	2894	4369	4432	5016	2882.33	4605.67	-0.457398	-5.55128	2.83583e-08	4.40894e-07	ALCAM	3	105366909	105576900	+	protein_coding	activated leukocyte cell adhesion molecule [Source:HGNC Symbol;Acc:HGNC:400]
ENSG00000204949	62	91	72	166	195	207	75	189.333	-1.12353	-5.54962	2.86296e-08	4.44715e-07	FAM83A-AS1	8	123193645	123202743	-	lncRNA	FAM83A antisense RNA 1 [Source:HGNC Symbol;Acc:HGNC:48658]
ENSG00000119812	2347	2616	2213	3455	3364	3617	2392	3478.67	-0.327595	-5.54392	2.95782e-08	4.59041e-07	FAM98A	2	33532744	33599347	-	protein_coding	family with sequence similarity 98 member A [Source:HGNC Symbol;Acc:HGNC:24520]
ENSG00000099364	2010	1981	1524	1610	1531	1706	1838.33	1615.67	0.394538	5.5436	2.96317e-08	4.59463e-07	FBXL19	16	30923055	30948783	+	protein_coding	F-box and leucine rich repeat protein 19 [Source:HGNC Symbol;Acc:HGNC:25300]
ENSG00000144233	1764	1779	1499	2469	2323	2640	1680.67	2477.33	-0.346986	-5.54235	2.98432e-08	4.6233e-07	AMMECR1L	2	127861630	127885967	-	protein_coding	AMMECR1 like [Source:HGNC Symbol;Acc:HGNC:28658]
ENSG00000146007	1422	1763	1341	2361	2129	2435	1508.67	2308.33	-0.403793	-5.53979	3.0284e-08	4.68744e-07	ZMAT2	5	140698680	140706686	+	protein_coding	zinc finger matrin-type 2 [Source:HGNC Symbol;Acc:HGNC:26433]
ENSG00000106153	5034	4956	3909	6878	6327	6945	4633	6716.67	-0.32736	-5.53872	3.04684e-08	4.71179e-07	CHCHD2	7	56101573	56106476	-	protein_coding	coiled-coil-helix-coiled-coil-helix domain containing 2 [Source:HGNC Symbol;Acc:HGNC:21645]
ENSG00000117475	400	652	480	897	896	1041	510.667	944.667	-0.676086	-5.53856	3.04968e-08	4.71201e-07	BLZF1	1	169367970	169396540	+	protein_coding	basic leucine zipper nuclear factor 1 [Source:HGNC Symbol;Acc:HGNC:1065]
ENSG00000121900	1733	1646	1332	1371	1274	1449	1570.33	1364.67	0.41298	5.53734	3.07096e-08	4.74069e-07	TMEM54	1	32894594	32901438	-	protein_coding	transmembrane protein 54 [Source:HGNC Symbol;Acc:HGNC:24143]
ENSG00000092010	2420	2283	1844	1947	1848	1968	2182.33	1921	0.392807	5.53603	3.09408e-08	4.77217e-07	PSME1	14	24136163	24138967	+	protein_coding	proteasome activator subunit 1 [Source:HGNC Symbol;Acc:HGNC:9568]
ENSG00000118263	559	624	502	920	851	961	561.667	910.667	-0.485827	-5.53431	3.12454e-08	4.81488e-07	KLF7	2	207074137	207173856	-	protein_coding	KLF transcription factor 7 [Source:HGNC Symbol;Acc:HGNC:6350]
ENSG00000138772	1254	1397	1106	1071	1073	1134	1252.33	1092.67	0.406501	5.53299	3.14817e-08	4.84701e-07	ANXA3	4	78551747	78610451	+	protein_coding	annexin A3 [Source:HGNC Symbol;Acc:HGNC:541]
ENSG00000114554	5178	5162	4142	4553	4245	4696	4827.33	4498	0.311646	5.53087	3.18653e-08	4.90176e-07	PLXNA1	3	126982693	127037389	+	protein_coding	plexin A1 [Source:HGNC Symbol;Acc:HGNC:9099]
ENSG00000204536	1379	1438	1223	1195	1148	1193	1346.67	1178.67	0.403779	5.5301	3.20052e-08	4.91894e-07	CCHCR1	6	31142439	31158238	-	protein_coding	coiled-coil alpha-helical rod protein 1 [Source:HGNC Symbol;Acc:HGNC:13930]
ENSG00000177830	2016	1942	1593	1680	1532	1674	1850.33	1628.67	0.394134	5.52939	3.21353e-08	4.93458e-07	CHID1	11	867859	915058	-	protein_coding	chitinase domain containing 1 [Source:HGNC Symbol;Acc:HGNC:28474]
ENSG00000196693	638	944	653	1133	1299	1523	745	1318.33	-0.614204	-5.52557	3.28409e-08	5.0385e-07	ZNF33B	10	42574185	42638570	-	protein_coding	zinc finger protein 33B [Source:HGNC Symbol;Acc:HGNC:13097]
ENSG00000108821	17973	17450	14516	15531	15243	16906	16646.3	15893.3	0.278386	5.52249	3.34226e-08	5.12324e-07	COL1A1	17	50184101	50201632	-	protein_coding	collagen type I alpha 1 chain [Source:HGNC Symbol;Acc:HGNC:2197]
ENSG00000115297	103	125	61	40	37	33	96.3333	36.6667	1.58237	5.51969	3.39603e-08	5.20109e-07	TLX2	2	74513463	74517148	+	protein_coding	T cell leukemia homeobox 2 [Source:HGNC Symbol;Acc:HGNC:5057]
ENSG00000105655	1559	1453	1204	1207	1165	1258	1405.33	1210	0.426263	5.51862	3.41675e-08	5.22823e-07	ISYNA1	19	18434388	18438167	-	protein_coding	inositol-3-phosphate synthase 1 [Source:HGNC Symbol;Acc:HGNC:29821]
ENSG00000130720	142	127	106	42	66	67	125	58.3333	1.31129	5.51699	3.44858e-08	5.27231e-07	FIBCD1	9	130902438	130939286	-	protein_coding	fibrinogen C domain containing 1 [Source:HGNC Symbol;Acc:HGNC:25922]
ENSG00000164638	399	391	322	229	246	309	370.667	261.333	0.718754	5.51554	3.47719e-08	5.31139e-07	SLC29A4	7	5274369	5306912	+	protein_coding	solute carrier family 29 member 4 [Source:HGNC Symbol;Acc:HGNC:23097]
ENSG00000244198	84	84	83	195	181	221	83.6667	199	-1.03113	-5.51432	3.50123e-08	5.34344e-07	ARHGEF35-AS1	7	144194858	144280547	+	lncRNA	ARHGEF35 antisense RNA 1 [Source:HGNC Symbol;Acc:HGNC:41292]
ENSG00000137310	4360	4546	3514	3932	3553	3986	4140	3823.67	0.323174	5.51185	3.55078e-08	5.41432e-07	TCF19	6	31158331	31167159	+	protein_coding	transcription factor 19 [Source:HGNC Symbol;Acc:HGNC:11629]
ENSG00000163349	3538	3723	3173	4748	4788	5290	3478	4942	-0.293264	-5.51027	3.58278e-08	5.45835e-07	HIPK1	1	113929324	113977869	+	protein_coding	homeodomain interacting protein kinase 1 [Source:HGNC Symbol;Acc:HGNC:19006]
ENSG00000153914	1115	1612	1391	2129	2338	2650	1372.67	2372.33	-0.570642	-5.50778	3.63397e-08	5.5315e-07	SREK1	5	66139971	66183615	+	protein_coding	splicing regulatory glutamic acid and lysine rich protein 1 [Source:HGNC Symbol;Acc:HGNC:17882]
ENSG00000110422	1190	1435	1200	1832	1936	2192	1275	1986.67	-0.425067	-5.50712	3.64742e-08	5.54713e-07	HIPK3	11	33256672	33357023	+	protein_coding	homeodomain interacting protein kinase 3 [Source:HGNC Symbol;Acc:HGNC:4915]
ENSG00000101057	7192	6795	5404	5984	5509	6142	6463.67	5878.33	0.345721	5.50656	3.65923e-08	5.56025e-07	MYBL2	20	43667019	43716495	+	protein_coding	MYB proto-oncogene like 2 [Source:HGNC Symbol;Acc:HGNC:7548]
ENSG00000149231	988	1488	1189	1874	2090	2454	1221.67	2139.33	-0.592162	-5.5052	3.68742e-08	5.5982e-07	CCDC82	11	96349241	96389956	-	protein_coding	coiled-coil domain containing 82 [Source:HGNC Symbol;Acc:HGNC:26282]
ENSG00000107816	2264	2280	1884	1869	1901	2084	2142.67	1951.33	0.346585	5.50443	3.70372e-08	5.61806e-07	LZTS2	10	100996618	101007836	+	protein_coding	leucine zipper tumor suppressor 2 [Source:HGNC Symbol;Acc:HGNC:29381]
ENSG00000063241	1155	1105	905	928	778	917	1055	874.333	0.482069	5.5035	3.72327e-08	5.64282e-07	ISOC2	19	55452985	55462343	-	protein_coding	isochorismatase domain containing 2 [Source:HGNC Symbol;Acc:HGNC:26278]
ENSG00000101400	501	545	390	384	328	340	478.667	350.667	0.653084	5.50214	3.75211e-08	5.68159e-07	SNTA1	20	33407957	33443763	-	protein_coding	syntrophin alpha 1 [Source:HGNC Symbol;Acc:HGNC:11167]
ENSG00000153233	167	150	163	333	307	347	160	329	-0.81986	-5.50099	3.77666e-08	5.7138e-07	PTPRR	12	70638073	70920738	-	protein_coding	protein tyrosine phosphatase receptor type R [Source:HGNC Symbol;Acc:HGNC:9680]
ENSG00000204130	264	404	323	591	598	688	330.333	625.667	-0.707095	-5.50052	3.78665e-08	5.72394e-07	RUFY2	10	68341107	68407294	-	protein_coding	RUN and FYVE domain containing 2 [Source:HGNC Symbol;Acc:HGNC:19761]
ENSG00000167900	9296	9212	7089	8109	7058	8136	8532.33	7767.67	0.343479	5.49688	3.86563e-08	5.83828e-07	TK1	17	78174091	78187233	-	protein_coding	thymidine kinase 1 [Source:HGNC Symbol;Acc:HGNC:11830]
ENSG00000153066	959	1006	832	775	769	840	932.333	794.667	0.442249	5.49518	3.90303e-08	5.88966e-07	TXNDC11	16	11679083	11742857	-	protein_coding	thioredoxin domain containing 11 [Source:HGNC Symbol;Acc:HGNC:28030]
ENSG00000082269	511	636	553	880	945	1052	566.667	959	-0.5429	-5.49312	3.94884e-08	5.95364e-07	FAM135A	6	70412941	70561174	+	protein_coding	family with sequence similarity 135 member A [Source:HGNC Symbol;Acc:HGNC:21084]
ENSG00000265681	852	909	694	705	625	684	818.333	671.333	0.493591	5.49156	3.98404e-08	6.00152e-07	RPL17	18	49488453	49492508	-	protein_coding	ribosomal protein L17 [Source:HGNC Symbol;Acc:HGNC:10307]
ENSG00000177731	9165	8792	7297	7990	7379	8242	8418	7870.33	0.308106	5.49121	3.99179e-08	6.008e-07	FLII	17	18244815	18258738	-	protein_coding	FLII actin remodeling protein [Source:HGNC Symbol;Acc:HGNC:3750]
ENSG00000162512	1797	1737	1460	1379	1384	1633	1664.67	1465.33	0.397711	5.4893	4.0352e-08	6.0681e-07	SDC3	1	30869466	30908758	-	protein_coding	syndecan 3 [Source:HGNC Symbol;Acc:HGNC:10660]
ENSG00000109466	352	380	287	536	583	683	339.667	600.667	-0.611461	-5.48878	4.04728e-08	6.08103e-07	KLHL2	4	165207561	165323156	+	protein_coding	kelch like family member 2 [Source:HGNC Symbol;Acc:HGNC:6353]
ENSG00000100345	44732	43012	34740	38341	36346	41077	40828	38588	0.29164	5.48792	4.06688e-08	6.10522e-07	MYH9	22	36281280	36388010	-	protein_coding	myosin heavy chain 9 [Source:HGNC Symbol;Acc:HGNC:7579]
ENSG00000257671	284	271	225	170	177	153	260	166.667	0.848536	5.48682	4.09244e-08	6.13831e-07	KRT7-AS	12	52245048	52247448	-	lncRNA	KRT7 antisense RNA 1 [Source:HGNC Symbol;Acc:HGNC:52643]
ENSG00000173442	2708	2799	2150	2244	2272	2460	2552.33	2325.33	0.342676	5.48632	4.10386e-08	6.15015e-07	EHBP1L1	11	65576046	65592650	+	protein_coding	EH domain binding protein 1 like 1 [Source:HGNC Symbol;Acc:HGNC:30682]
ENSG00000169715	8805	8862	7048	7110	7375	8536	8238.33	7673.67	0.31386	5.48182	4.20965e-08	6.30327e-07	MT1E	16	56625475	56627112	+	protein_coding	metallothionein 1E [Source:HGNC Symbol;Acc:HGNC:7397]
ENSG00000104687	2230	2373	1896	3117	2896	3430	2166.33	3147.67	-0.327103	-5.47892	4.27933e-08	6.40211e-07	GSR	8	30678066	30727846	-	protein_coding	glutathione-disulfide reductase [Source:HGNC Symbol;Acc:HGNC:4623]
ENSG00000181638	701	771	650	610	530	543	707.333	561	0.545075	5.47866	4.2856e-08	6.4038e-07	ZFP41	8	143246821	143262705	+	protein_coding	ZFP41 zinc finger protein [Source:HGNC Symbol;Acc:HGNC:26786]
ENSG00000101439	1089	1080	882	887	826	856	1017	856.333	0.457265	5.47857	4.2878e-08	6.4038e-07	CST3	20	23626706	23638473	-	protein_coding	cystatin C [Source:HGNC Symbol;Acc:HGNC:2475]
ENSG00000136010	1533	1753	1550	1241	1428	1441	1612	1370	0.449434	5.47613	4.34731e-08	6.48712e-07	ALDH1L2	12	105019784	105107643	-	protein_coding	aldehyde dehydrogenase 1 family member L2 [Source:HGNC Symbol;Acc:HGNC:26777]
ENSG00000107295	129	116	104	60	34	63	116.333	52.3333	1.37195	5.47476	4.38106e-08	6.5319e-07	SH3GL2	9	17579066	17797124	+	protein_coding	SH3 domain containing GRB2 like 2, endophilin A1 [Source:HGNC Symbol;Acc:HGNC:10831]
ENSG00000165568	173	163	116	279	317	342	150.667	312.667	-0.846361	-5.47419	4.39524e-08	6.54744e-07	AKR1E2	10	4786629	4848062	+	protein_coding	aldo-keto reductase family 1 member E2 [Source:HGNC Symbol;Acc:HGNC:23437]
ENSG00000141627	729	757	621	507	566	625	702.333	566	0.523696	5.47365	4.40857e-08	6.5617e-07	DYM	18	49036387	49461347	-	protein_coding	dymeclin [Source:HGNC Symbol;Acc:HGNC:21317]
ENSG00000168874	68	84	56	24	17	29	69.3333	23.3333	1.78065	5.47	4.50043e-08	6.69272e-07	ATOH8	2	85751344	85791383	+	protein_coding	atonal bHLH transcription factor 8 [Source:HGNC Symbol;Acc:HGNC:24126]
ENSG00000188747	70	108	71	28	35	30	83	31	1.62269	5.46704	4.57622e-08	6.79962e-07	NOXA1	9	137423350	137434406	+	protein_coding	NADPH oxidase activator 1 [Source:HGNC Symbol;Acc:HGNC:10668]
ENSG00000126773	2656	3358	2727	4158	4282	4771	2913.67	4403.67	-0.382472	-5.46657	4.58831e-08	6.81179e-07	PCNX4	14	60091911	60169133	+	protein_coding	pecanex 4 [Source:HGNC Symbol;Acc:HGNC:20349]
ENSG00000062282	354	372	283	212	217	275	336.333	234.667	0.73106	5.46635	4.59405e-08	6.81451e-07	DGAT2	11	75759512	75801535	+	protein_coding	diacylglycerol O-acyltransferase 2 [Source:HGNC Symbol;Acc:HGNC:16940]
ENSG00000174516	241	255	239	159	146	174	245	159.667	0.835697	5.46528	4.62182e-08	6.84987e-07	PELI3	11	66466327	66477337	+	protein_coding	pellino E3 ubiquitin protein ligase family member 3 [Source:HGNC Symbol;Acc:HGNC:30010]
ENSG00000172216	2918	2938	2373	4056	3686	4175	2743	3972.33	-0.323655	-5.46442	4.64434e-08	6.87741e-07	CEBPB	20	50190830	50192668	+	protein_coding	CCAAT enhancer binding protein beta [Source:HGNC Symbol;Acc:HGNC:1834]
ENSG00000179091	10877	10587	8372	9508	8320	9542	9945.33	9123.33	0.333523	5.46157	4.71944e-08	6.9827e-07	CYC1	8	144095039	144097525	+	protein_coding	cytochrome c1 [Source:HGNC Symbol;Acc:HGNC:2579]
ENSG00000180008	931	1317	1115	1709	1890	2155	1121	1918	-0.557249	-5.45935	4.77874e-08	7.06443e-07	SOCS4	14	55027230	55049489	+	protein_coding	suppressor of cytokine signaling 4 [Source:HGNC Symbol;Acc:HGNC:19392]
ENSG00000163520	1152	1038	824	791	806	866	1004.67	821	0.49982	5.45914	4.78437e-08	7.06677e-07	FBLN2	3	13549125	13638422	+	protein_coding	fibulin 2 [Source:HGNC Symbol;Acc:HGNC:3601]
ENSG00000125872	234	202	170	113	112	138	202	121	0.95259	5.45723	4.83629e-08	7.13742e-07	LRRN4	20	6040546	6054060	-	protein_coding	leucine rich repeat neuronal 4 [Source:HGNC Symbol;Acc:HGNC:16208]
ENSG00000170214	111	116	92	56	43	48	106.333	49	1.32685	5.45616	4.86551e-08	7.17446e-07	ADRA1B	5	159865080	159973012	+	protein_coding	adrenoceptor alpha 1B [Source:HGNC Symbol;Acc:HGNC:278]
ENSG00000162409	473	608	545	363	412	419	542	398	0.661865	5.45567	4.87892e-08	7.18758e-07	PRKAA2	1	56645314	56715335	+	protein_coding	protein kinase AMP-activated catalytic subunit alpha 2 [Source:HGNC Symbol;Acc:HGNC:9377]
ENSG00000143924	1695	2178	1790	2816	2771	3158	1887.67	2915	-0.41261	-5.45553	4.88265e-08	7.18758e-07	EML4	2	42169353	42332548	+	protein_coding	EMAP like 4 [Source:HGNC Symbol;Acc:HGNC:1316]
ENSG00000117399	7266	7142	5770	6476	5676	6457	6726	6203	0.326825	5.45398	4.92557e-08	7.24466e-07	CDC20	1	43358981	43363203	+	protein_coding	cell division cycle 20 [Source:HGNC Symbol;Acc:HGNC:1723]
ENSG00000160360	1464	1479	1222	1248	1153	1272	1388.33	1224.33	0.392493	5.45182	4.98559e-08	7.32676e-07	GPSM1	9	136327476	136359605	+	protein_coding	G protein signaling modulator 1 [Source:HGNC Symbol;Acc:HGNC:17858]
ENSG00000169242	214	216	152	120	101	123	194	114.667	0.965082	5.4497	5.04537e-08	7.40837e-07	EFNA1	1	155127876	155134899	+	protein_coding	ephrin A1 [Source:HGNC Symbol;Acc:HGNC:3221]
ENSG00000090539	189	210	148	113	103	102	182.333	106	0.98635	5.44773	5.10176e-08	7.48486e-07	CHRD	3	184380054	184390736	+	protein_coding	chordin [Source:HGNC Symbol;Acc:HGNC:1949]
ENSG00000111845	1363	1867	1533	2479	2567	2632	1587.67	2559.33	-0.476492	-5.44693	5.12454e-08	7.51197e-07	PAK1IP1	6	10694972	10709782	+	protein_coding	PAK1 interacting protein 1 [Source:HGNC Symbol;Acc:HGNC:20882]
ENSG00000101447	3037	2932	2393	2443	2448	2732	2787.33	2541	0.344524	5.445	5.18059e-08	7.58776e-07	FAM83D	20	38926312	38953106	+	protein_coding	family with sequence similarity 83 member D [Source:HGNC Symbol;Acc:HGNC:16122]
ENSG00000138028	543	535	454	414	356	410	510.667	393.333	0.589066	5.44241	5.25647e-08	7.69244e-07	CGREF1	2	27098889	27119128	-	protein_coding	cell growth regulator with EF-hand domain 1 [Source:HGNC Symbol;Acc:HGNC:16962]
ENSG00000185215	935	952	734	731	697	763	873.667	730.333	0.467044	5.44223	5.2619e-08	7.69393e-07	TNFAIP2	14	103121476	103137439	+	protein_coding	TNF alpha induced protein 2 [Source:HGNC Symbol;Acc:HGNC:11895]
ENSG00000168404	200	217	168	380	354	379	195	371	-0.71906	-5.44121	5.29196e-08	7.73141e-07	MLKL	16	74671855	74700960	-	protein_coding	mixed lineage kinase domain like pseudokinase [Source:HGNC Symbol;Acc:HGNC:26617]
ENSG00000119242	378	389	299	259	235	273	355.333	255.667	0.684418	5.43897	5.35904e-08	7.82285e-07	CCDC92	12	123918660	123972831	-	protein_coding	coiled-coil domain containing 92 [Source:HGNC Symbol;Acc:HGNC:29563]
ENSG00000001561	513	640	543	903	878	1058	565.333	946.333	-0.526951	-5.43725	5.41086e-08	7.89189e-07	ENPP4	6	46129989	46146688	+	protein_coding	ectonucleotide pyrophosphatase/phosphodiesterase 4 [Source:HGNC Symbol;Acc:HGNC:3359]
ENSG00000136114	545	547	506	435	346	434	532.667	405	0.612773	5.43697	5.41943e-08	7.89452e-07	THSD1	13	52377167	52416373	-	protein_coding	thrombospondin type 1 domain containing 1 [Source:HGNC Symbol;Acc:HGNC:17754]
ENSG00000079482	772	797	696	1148	1164	1233	755	1181.67	-0.433176	-5.43689	5.42172e-08	7.89452e-07	OPHN1	X	67949349	68433913	-	protein_coding	oligophrenin 1 [Source:HGNC Symbol;Acc:HGNC:8148]
ENSG00000059122	2387	2299	1766	1927	1732	1991	2150.67	1883.33	0.399711	5.43535	5.46895e-08	7.95666e-07	FLYWCH1	16	2911931	2951208	+	protein_coding	FLYWCH-type zinc finger 1 [Source:HGNC Symbol;Acc:HGNC:25404]
ENSG00000165775	722	690	586	547	488	572	666	535.667	0.527051	5.43027	5.62674e-08	8.1794e-07	FUNDC2	X	155025980	155060304	+	protein_coding	FUN14 domain containing 2 [Source:HGNC Symbol;Acc:HGNC:24925]
ENSG00000128309	2136	2129	1677	1828	1648	1788	1980.67	1754.67	0.383081	5.42461	5.8081e-08	8.43601e-07	MPST	22	37019635	37029821	+	protein_coding	mercaptopyruvate sulfurtransferase [Source:HGNC Symbol;Acc:HGNC:7223]
ENSG00000214022	3416	3397	2646	2786	2733	3133	3153	2884	0.338366	5.42278	5.86785e-08	8.5157e-07	REPIN1	7	150368189	150374044	+	protein_coding	replication initiator 1 [Source:HGNC Symbol;Acc:HGNC:17922]
ENSG00000071073	221	266	274	150	147	179	253.667	158.667	0.90169	5.42218	5.88755e-08	8.53719e-07	MGAT4A	2	98619106	98731132	-	protein_coding	alpha-1,3-mannosyl-glycoprotein 4-beta-N-acetylglucosaminyltransferase A [Source:HGNC Symbol;Acc:HGNC:7047]
ENSG00000285584	12	8	9	47	52	71	9.66667	56.6667	-2.32934	-5.41941	5.97974e-08	8.66367e-07	ENSG00000285584	14	97180522	97219421	+	lncRNA	novel transcript
ENSG00000057252	2789	2948	2553	3921	3851	4113	2763.33	3961.67	-0.306477	-5.41844	6.01213e-08	8.70337e-07	SOAT1	1	179293714	179358680	+	protein_coding	sterol O-acyltransferase 1 [Source:HGNC Symbol;Acc:HGNC:11177]
ENSG00000166126	96	94	89	39	42	41	93	40.6667	1.40848	5.41512	6.12491e-08	8.85928e-07	AMN	14	102922663	102933596	+	protein_coding	amnion associated transmembrane protein [Source:HGNC Symbol;Acc:HGNC:14604]
ENSG00000087085	85	77	65	38	17	19	75.6667	24.6667	1.82433	5.41284	6.20312e-08	8.96498e-07	ACHE	7	100889994	100896974	-	protein_coding	acetylcholinesterase (Cartwright blood group) [Source:HGNC Symbol;Acc:HGNC:108]
ENSG00000179526	2497	2557	1951	2115	2038	2171	2335	2108	0.354714	5.41235	6.22036e-08	8.98245e-07	SHARPIN	8	144098633	144108124	-	protein_coding	SHANK associated RH domain interactor [Source:HGNC Symbol;Acc:HGNC:25321]
ENSG00000141622	39	74	40	10	15	10	51	11.6667	2.31981	5.40772	6.38306e-08	9.20976e-07	RNF165	18	46326809	46463140	+	protein_coding	ring finger protein 165 [Source:HGNC Symbol;Acc:HGNC:31696]
ENSG00000159788	2288	2279	1814	1870	1857	2060	2127	1929	0.351005	5.40507	6.47836e-08	9.33824e-07	RGS12	4	3293021	3439913	+	protein_coding	regulator of G protein signaling 12 [Source:HGNC Symbol;Acc:HGNC:9994]
ENSG00000114988	2332	2441	1942	2088	1924	2130	2238.33	2047.33	0.338504	5.40495	6.48281e-08	9.33824e-07	LMAN2L	2	96705929	96740064	-	protein_coding	lectin, mannose binding 2 like [Source:HGNC Symbol;Acc:HGNC:19263]
ENSG00000151640	179	233	189	103	114	141	200.333	119.333	0.963063	5.40345	6.53717e-08	9.40878e-07	DPYSL4	10	132186948	132205759	+	protein_coding	dihydropyrimidinase like 4 [Source:HGNC Symbol;Acc:HGNC:3016]
ENSG00000102024	2238	3069	2329	3743	3895	4251	2545.33	3963	-0.428539	-5.40323	6.54521e-08	9.41258e-07	PLS3	X	115561174	115650861	+	protein_coding	plastin 3 [Source:HGNC Symbol;Acc:HGNC:9091]
ENSG00000142149	50	27	21	0	3	0	32.6667	1	5.22461	5.40057	6.64299e-08	9.54533e-07	HUNK	21	31873020	32044633	+	protein_coding	hormonally up-regulated Neu-associated kinase [Source:HGNC Symbol;Acc:HGNC:13326]
ENSG00000171813	604	603	484	459	425	442	563.667	442	0.559559	5.39849	6.72044e-08	9.64867e-07	PWWP2B	10	132397168	132417859	+	protein_coding	PWWP domain containing 2B [Source:HGNC Symbol;Acc:HGNC:25150]
ENSG00000112183	1008	1094	912	746	738	993	1004.67	825.667	0.500523	5.39817	6.73229e-08	9.65262e-07	RBM24	6	17281361	17293871	+	protein_coding	RNA binding motif protein 24 [Source:HGNC Symbol;Acc:HGNC:21539]
ENSG00000088992	228	242	190	134	149	127	220	136.667	0.892643	5.39812	6.73426e-08	9.65262e-07	TESC	12	117038923	117099479	-	protein_coding	tescalcin [Source:HGNC Symbol;Acc:HGNC:26065]
ENSG00000144057	60	58	61	21	10	22	59.6667	17.6667	1.98316	5.39634	6.80157e-08	9.7411e-07	ST6GAL2	2	106801600	106887108	-	protein_coding	ST6 beta-galactoside alpha-2,6-sialyltransferase 2 [Source:HGNC Symbol;Acc:HGNC:10861]
ENSG00000170185	1132	1157	1060	1644	1642	1821	1116.33	1702.33	-0.392612	-5.3955	6.83323e-08	9.77841e-07	USP38	4	143184917	143223874	+	protein_coding	ubiquitin specific peptidase 38 [Source:HGNC Symbol;Acc:HGNC:20067]
ENSG00000104888	129	116	69	37	37	56	104.667	43.3333	1.47686	5.39237	6.95344e-08	9.94228e-07	SLC17A7	19	49429401	49442360	-	protein_coding	solute carrier family 17 member 7 [Source:HGNC Symbol;Acc:HGNC:16704]
ENSG00000105889	422	553	398	741	753	829	457.667	774.333	-0.550475	-5.39036	7.03153e-08	1.00457e-06	STEAP1B	7	22419444	22727613	-	protein_coding	STEAP family member 1B [Source:HGNC Symbol;Acc:HGNC:41907]
ENSG00000165490	767	989	788	1285	1313	1476	848	1358	-0.466704	-5.38949	7.06589e-08	1.00865e-06	DDIAS	11	82899975	82958277	+	protein_coding	DNA damage induced apoptosis suppressor [Source:HGNC Symbol;Acc:HGNC:26351]
ENSG00000170006	105	105	95	214	202	267	101.667	227.667	-0.944822	-5.38791	7.1283e-08	1.01673e-06	TMEM154	4	152618628	152680012	-	protein_coding	transmembrane protein 154 [Source:HGNC Symbol;Acc:HGNC:26489]
ENSG00000173674	2920	3597	2905	4505	4389	4990	3140.67	4628	-0.346336	-5.38412	7.27991e-08	1.03751e-06	EIF1AX	X	20124525	20141838	-	protein_coding	eukaryotic translation initiation factor 1A X-linked [Source:HGNC Symbol;Acc:HGNC:3250]
ENSG00000065534	948	875	746	661	688	772	856.333	707	0.489334	5.3837	7.29697e-08	1.03838e-06	MYLK	3	123610049	123884332	-	protein_coding	myosin light chain kinase [Source:HGNC Symbol;Acc:HGNC:7590]
ENSG00000164535	1330	1287	1083	1051	1062	1099	1233.33	1070.67	0.414754	5.38368	7.29794e-08	1.03838e-06	DAGLB	7	6409126	6484190	-	protein_coding	diacylglycerol lipase beta [Source:HGNC Symbol;Acc:HGNC:28923]
ENSG00000143195	196	175	175	109	100	115	182	108	0.971254	5.38136	7.39245e-08	1.05038e-06	ILDR2	1	166895711	166975540	-	protein_coding	immunoglobulin like domain containing receptor 2 [Source:HGNC Symbol;Acc:HGNC:18131]
ENSG00000198862	757	1137	943	1473	1698	1818	945.667	1663	-0.598797	-5.38132	7.39429e-08	1.05038e-06	LTN1	21	28928144	28992956	-	protein_coding	listerin E3 ubiquitin protein ligase 1 [Source:HGNC Symbol;Acc:HGNC:13082]
ENSG00000147813	1427	1404	1175	1158	1112	1266	1335.33	1178.67	0.392484	5.38077	7.41686e-08	1.05272e-06	NAPRT	8	143574785	143578649	-	protein_coding	nicotinate phosphoribosyltransferase [Source:HGNC Symbol;Acc:HGNC:30450]
ENSG00000108557	1415	1424	1127	1202	1057	1167	1322	1142	0.420085	5.37829	7.51968e-08	1.06645e-06	RAI1	17	17681458	17811453	+	protein_coding	retinoic acid induced 1 [Source:HGNC Symbol;Acc:HGNC:9834]
ENSG00000160867	2620	2579	2007	2152	2041	2313	2402	2168.67	0.356508	5.37451	7.67913e-08	1.08818e-06	FGFR4	5	177086905	177098144	+	protein_coding	fibroblast growth factor receptor 4 [Source:HGNC Symbol;Acc:HGNC:3691]
ENSG00000173334	814	872	739	1272	1176	1307	808.333	1251.67	-0.418124	-5.3727	7.75675e-08	1.09828e-06	TRIB1	8	125430358	125438403	+	protein_coding	tribbles pseudokinase 1 [Source:HGNC Symbol;Acc:HGNC:16891]
ENSG00000006283	136	139	112	72	68	54	129	64.6667	1.20121	5.37175	7.79755e-08	1.10317e-06	CACNA1G	17	50560715	50627474	+	protein_coding	calcium voltage-gated channel subunit alpha1 G [Source:HGNC Symbol;Acc:HGNC:1394]
ENSG00000145687	147	160	120	79	75	79	142.333	77.6667	1.08138	5.36717	7.99812e-08	1.13063e-06	SSBP2	5	81412804	81751797	-	protein_coding	single stranded DNA binding protein 2 [Source:HGNC Symbol;Acc:HGNC:15831]
ENSG00000176624	2250	2453	1928	2020	1849	2197	2210.33	2022	0.339755	5.36629	8.03705e-08	1.13521e-06	MEX3C	18	51174550	51218333	-	protein_coding	mex-3 RNA binding family member C [Source:HGNC Symbol;Acc:HGNC:28040]
ENSG00000071575	102	77	84	44	28	31	87.6667	34.3333	1.57007	5.3645	8.11738e-08	1.14563e-06	TRIB2	2	12716910	12742734	+	protein_coding	tribbles pseudokinase 2 [Source:HGNC Symbol;Acc:HGNC:30809]
ENSG00000067064	1709	2072	1616	2647	2461	3002	1799	2703.33	-0.374886	-5.36278	8.19493e-08	1.15406e-06	IDI1	10	1039152	1049119	-	protein_coding	isopentenyl-diphosphate delta isomerase 1 [Source:HGNC Symbol;Acc:HGNC:5387]
ENSG00000111358	1438	1581	1330	1252	1190	1423	1449.67	1288.33	0.384892	5.36275	8.19653e-08	1.15406e-06	GTF2H3	12	123633739	123662604	+	protein_coding	general transcription factor IIH subunit 3 [Source:HGNC Symbol;Acc:HGNC:4657]
ENSG00000099849	662	581	445	436	367	450	562.667	417.667	0.638511	5.36274	8.197e-08	1.15406e-06	RASSF7	11	560404	564025	+	protein_coding	Ras association domain family member 7 [Source:HGNC Symbol;Acc:HGNC:1166]
ENSG00000061938	612	670	487	424	472	490	589.667	462	0.558557	5.35961	8.33996e-08	1.17324e-06	TNK2	3	195863364	195911945	-	protein_coding	tyrosine kinase non receptor 2 [Source:HGNC Symbol;Acc:HGNC:19297]
ENSG00000137962	3726	4931	4279	3553	3534	4014	4312	3700.33	0.438395	5.35932	8.35353e-08	1.17421e-06	ARHGAP29	1	94148988	94275068	-	protein_coding	Rho GTPase activating protein 29 [Source:HGNC Symbol;Acc:HGNC:30207]
ENSG00000134684	5852	5838	4732	5159	5000	5390	5474	5183	0.288616	5.35858	8.38785e-08	1.17808e-06	YARS1	1	32775237	32818031	-	protein_coding	tyrosyl-tRNA synthetase 1 [Source:HGNC Symbol;Acc:HGNC:12840]
ENSG00000171475	1483	1488	1185	1193	1209	1250	1385.33	1217.33	0.395203	5.35706	8.45864e-08	1.18707e-06	WIPF2	17	40219304	40284136	+	protein_coding	WAS/WASL interacting protein family member 2 [Source:HGNC Symbol;Acc:HGNC:30923]
ENSG00000090861	10070	9912	8124	8863	8584	9450	9368.67	8965.67	0.274145	5.35081	8.7561e-08	1.22783e-06	AARS1	16	70251983	70289707	-	protein_coding	alanyl-tRNA synthetase 1 [Source:HGNC Symbol;Acc:HGNC:20]
ENSG00000232774	12	13	3	54	58	55	9.33333	55.6667	-2.38774	-5.3488	8.85379e-08	1.24053e-06	LINC03033	14	61570405	61658696	+	lncRNA	long intergenic non-protein coding RNA 3033 [Source:HGNC Symbol;Acc:HGNC:44292]
ENSG00000082258	790	1139	952	1569	1674	1654	960.333	1632.33	-0.552487	-5.34634	8.97494e-08	1.25649e-06	CCNT2	2	134918235	134959342	+	protein_coding	cyclin T2 [Source:HGNC Symbol;Acc:HGNC:1600]
ENSG00000050730	3	6	3	42	46	33	4	40.3333	-3.138	-5.34465	9.05906e-08	1.26725e-06	TNIP3	4	121131408	121227466	-	protein_coding	TNFAIP3 interacting protein 3 [Source:HGNC Symbol;Acc:HGNC:19315]
ENSG00000128342	651	654	516	928	948	1029	607	968.333	-0.464047	-5.34426	9.07857e-08	1.26894e-06	LIF	22	30240453	30246759	-	protein_coding	LIF interleukin 6 family cytokine [Source:HGNC Symbol;Acc:HGNC:6596]
ENSG00000167378	788	806	714	1175	1114	1324	769.333	1204.33	-0.43069	-5.34412	9.08565e-08	1.26894e-06	IRGQ	19	43584367	43596134	-	protein_coding	immunity related GTPase Q [Source:HGNC Symbol;Acc:HGNC:24868]
ENSG00000116962	617	572	518	906	887	976	569	923	-0.483668	-5.34186	9.1999e-08	1.28386e-06	NID1	1	235975830	236065109	-	protein_coding	nidogen 1 [Source:HGNC Symbol;Acc:HGNC:7821]
ENSG00000168675	153	130	147	86	66	72	143.333	74.6667	1.16199	5.34084	9.2517e-08	1.29006e-06	LDLRAD4	18	13217498	13652755	+	protein_coding	low density lipoprotein receptor class A domain containing 4 [Source:HGNC Symbol;Acc:HGNC:1224]
ENSG00000166922	5	1	9	45	51	42	5	46	-2.96456	-5.33941	9.32499e-08	1.29924e-06	SCG5	15	32641676	32697098	+	protein_coding	secretogranin V [Source:HGNC Symbol;Acc:HGNC:10816]
ENSG00000142949	13568	12988	10753	11613	11363	12455	12436.3	11810.3	0.285379	5.33718	9.44028e-08	1.31426e-06	PTPRF	1	43525187	43623666	+	protein_coding	protein tyrosine phosphatase receptor type F [Source:HGNC Symbol;Acc:HGNC:9670]
ENSG00000102390	376	545	411	769	709	872	444	783.333	-0.60655	-5.33513	9.54779e-08	1.32816e-06	PBDC1	X	76173040	76178314	+	protein_coding	polysaccharide biosynthesis domain containing 1 [Source:HGNC Symbol;Acc:HGNC:28790]
ENSG00000174915	1767	1736	1451	1481	1410	1563	1651.33	1484.67	0.365196	5.33041	9.79927e-08	1.36206e-06	PTDSS2	11	448268	491399	+	protein_coding	phosphatidylserine synthase 2 [Source:HGNC Symbol;Acc:HGNC:15463]
ENSG00000148606	1194	1157	1093	1776	1776	1777	1148	1776.33	-0.415197	-5.32888	9.88205e-08	1.37247e-06	POLR3A	10	77953148	78029522	-	protein_coding	RNA polymerase III subunit A [Source:HGNC Symbol;Acc:HGNC:30074]
ENSG00000124942	50879	54019	45065	45815	47477	53157	49987.7	48816.3	0.247656	5.32801	9.92922e-08	1.37793e-06	AHNAK	11	62433542	62556235	-	protein_coding	AHNAK nucleoprotein [Source:HGNC Symbol;Acc:HGNC:347]
ENSG00000093010	1691	1571	1293	1388	1182	1300	1518.33	1290	0.444573	5.32693	9.98891e-08	1.38511e-06	COMT	22	19941371	19969975	+	protein_coding	catechol-O-methyltransferase [Source:HGNC Symbol;Acc:HGNC:2228]
ENSG00000165810	337	414	323	216	240	299	358	251.667	0.722516	5.32653	1.00106e-07	1.38701e-06	BTNL9	5	181040225	181061521	+	protein_coding	butyrophilin like 9 [Source:HGNC Symbol;Acc:HGNC:24176]
ENSG00000203883	121	132	85	58	54	45	112.667	52.3333	1.30388	5.32506	1.00921e-07	1.39719e-06	SOX18	20	64047582	64049639	-	protein_coding	SRY-box transcription factor 18 [Source:HGNC Symbol;Acc:HGNC:11194]
ENSG00000139436	1047	1135	839	792	825	943	1007	853.333	0.447636	5.3219	1.02688e-07	1.42053e-06	GIT2	12	109929804	109996389	-	protein_coding	GIT ArfGAP 2 [Source:HGNC Symbol;Acc:HGNC:4273]
ENSG00000136295	3245	2922	2431	2573	2369	2697	2866	2546.33	0.381665	5.32046	1.03505e-07	1.4307e-06	TTYH3	7	2631961	2664802	+	protein_coding	tweety family member 3 [Source:HGNC Symbol;Acc:HGNC:22222]
ENSG00000116704	619	701	535	961	919	1063	618.333	981	-0.455538	-5.31896	1.0436e-07	1.44138e-06	SLC35D1	1	66999350	67054148	-	protein_coding	solute carrier family 35 member D1 [Source:HGNC Symbol;Acc:HGNC:20800]
ENSG00000162139	1013	1038	877	826	741	929	976	832	0.445136	5.31701	1.05486e-07	1.45578e-06	NEU3	11	74988279	75018893	+	protein_coding	neuraminidase 3 [Source:HGNC Symbol;Acc:HGNC:7760]
ENSG00000149782	4459	4486	3485	3870	3685	4005	4143.33	3853.33	0.312708	5.31506	1.06623e-07	1.4703e-06	PLCB3	11	64251530	64269150	+	protein_coding	phospholipase C beta 3 [Source:HGNC Symbol;Acc:HGNC:9056]
ENSG00000164163	4383	5992	4960	7492	7637	8953	5111.67	8027.33	-0.434484	-5.31488	1.06727e-07	1.47058e-06	ABCE1	4	145098288	145129524	+	protein_coding	ATP binding cassette subfamily E member 1 [Source:HGNC Symbol;Acc:HGNC:69]
ENSG00000092439	1082	1615	1261	1983	2184	2555	1319.33	2240.67	-0.549432	-5.31239	1.08199e-07	1.48967e-06	TRPM7	15	50552473	50686797	-	protein_coding	transient receptor potential cation channel subfamily M member 7 [Source:HGNC Symbol;Acc:HGNC:17994]
ENSG00000152217	279	296	257	190	196	179	277.333	188.333	0.768891	5.31152	1.08714e-07	1.49555e-06	SETBP1	18	44680173	45068510	+	protein_coding	SET binding protein 1 [Source:HGNC Symbol;Acc:HGNC:15573]
ENSG00000088280	639	589	517	436	455	491	581.667	460.667	0.549603	5.31138	1.08797e-07	1.49555e-06	ASAP3	1	23428563	23484568	-	protein_coding	ArfGAP with SH3 domain, ankyrin repeat and PH domain 3 [Source:HGNC Symbol;Acc:HGNC:14987]
ENSG00000004487	4576	4789	3871	4163	4067	4434	4412	4221.33	0.274256	5.31002	1.09613e-07	1.50558e-06	KDM1A	1	23019443	23083689	+	protein_coding	lysine demethylase 1A [Source:HGNC Symbol;Acc:HGNC:29079]
ENSG00000113758	11695	11299	9297	10396	9381	10613	10763.7	10130	0.298377	5.30361	1.13534e-07	1.55796e-06	DBN1	5	177456608	177474401	-	protein_coding	drebrin 1 [Source:HGNC Symbol;Acc:HGNC:2695]
ENSG00000110108	4522	4467	3485	3861	3631	4059	4158	3850.33	0.319577	5.3035	1.13605e-07	1.55796e-06	TMEM109	11	60914158	60923443	+	protein_coding	transmembrane protein 109 [Source:HGNC Symbol;Acc:HGNC:28771]
ENSG00000102401	816	987	788	1328	1270	1420	863.667	1339.33	-0.421341	-5.30178	1.14679e-07	1.57146e-06	ARMCX3	X	101622797	101627843	+	protein_coding	armadillo repeat containing X-linked 3 [Source:HGNC Symbol;Acc:HGNC:24065]
ENSG00000146376	176	261	196	392	388	447	211	409	-0.74343	-5.29972	1.15983e-07	1.58808e-06	ARHGAP18	6	129576132	129710177	-	protein_coding	Rho GTPase activating protein 18 [Source:HGNC Symbol;Acc:HGNC:21035]
ENSG00000152219	415	508	436	731	738	814	453	761	-0.533818	-5.29945	1.16155e-07	1.58918e-06	ARL14EP	11	30323104	30338223	+	protein_coding	ADP ribosylation factor like GTPase 14 effector protein [Source:HGNC Symbol;Acc:HGNC:26798]
ENSG00000182585	4	5	7	60	28	50	5.33333	46	-2.88067	-5.29529	1.1883e-07	1.62451e-06	EPGN	4	74308470	74316789	+	protein_coding	epithelial mitogen [Source:HGNC Symbol;Acc:HGNC:17470]
ENSG00000089723	204	209	179	128	112	131	197.333	123.667	0.887618	5.29291	1.20384e-07	1.6432e-06	OTUB2	14	94026340	94048930	+	protein_coding	OTU deubiquitinase, ubiquitin aldehyde binding 2 [Source:HGNC Symbol;Acc:HGNC:20351]
ENSG00000102531	1995	2671	2343	3526	3566	4130	2336.33	3740.67	-0.460168	-5.29291	1.20386e-07	1.6432e-06	FNDC3A	13	48975912	49209779	+	protein_coding	fibronectin type III domain containing 3A [Source:HGNC Symbol;Acc:HGNC:20296]
ENSG00000137710	5383	7134	5946	8893	9049	10401	6154.33	9447.67	-0.402211	-5.28824	1.235e-07	1.68439e-06	RDX	11	109864295	110296712	-	protein_coding	radixin [Source:HGNC Symbol;Acc:HGNC:9944]
ENSG00000137760	665	874	704	1174	1180	1271	747.667	1208.33	-0.480511	-5.2864	1.24746e-07	1.70006e-06	ALKBH8	11	107502727	107565742	-	protein_coding	alkB homolog 8, tRNA methyltransferase [Source:HGNC Symbol;Acc:HGNC:25189]
ENSG00000164949	131	112	118	56	67	55	120.333	59.3333	1.23567	5.28597	1.25042e-07	1.70275e-06	GEM	8	94249253	94262350	-	protein_coding	GTP binding protein overexpressed in skeletal muscle [Source:HGNC Symbol;Acc:HGNC:4234]
ENSG00000183317	199	206	148	84	121	112	184.333	105.667	1.00761	5.28258	1.27377e-07	1.73193e-06	EPHA10	1	37713880	37765133	-	protein_coding	EPH receptor A10 [Source:HGNC Symbol;Acc:HGNC:19987]
ENSG00000166974	1602	1660	1428	1434	1285	1489	1563.33	1402.67	0.370431	5.28257	1.27383e-07	1.73193e-06	MAPRE2	18	34976928	35143470	+	protein_coding	microtubule associated protein RP/EB family member 2 [Source:HGNC Symbol;Acc:HGNC:6891]
ENSG00000164674	337	294	218	519	465	584	283	522.667	-0.675878	-5.28074	1.28663e-07	1.74798e-06	SYTL3	6	158650014	158764876	+	protein_coding	synaptotagmin like 3 [Source:HGNC Symbol;Acc:HGNC:15587]
ENSG00000105426	5801	5527	4795	5107	4694	5308	5374.33	5036.33	0.307119	5.28041	1.28894e-07	1.74866e-06	PTPRS	19	5158495	5340812	-	protein_coding	protein tyrosine phosphatase receptor type S [Source:HGNC Symbol;Acc:HGNC:9681]
ENSG00000173482	3195	3402	2839	2805	2918	3146	3145.33	2956.33	0.301731	5.28038	1.28914e-07	1.74866e-06	PTPRM	18	7566782	8406861	+	protein_coding	protein tyrosine phosphatase receptor type M [Source:HGNC Symbol;Acc:HGNC:9675]
ENSG00000124212	70	68	64	23	23	28	67.3333	24.6667	1.66676	5.27891	1.29958e-07	1.76145e-06	PTGIS	20	49503874	49568137	-	protein_coding	prostaglandin I2 synthase [Source:HGNC Symbol;Acc:HGNC:9603]
ENSG00000197587	149	180	151	78	93	103	160	91.3333	1.02349	5.27215	1.34838e-07	1.82618e-06	DMBX1	1	46489836	46516216	+	protein_coding	diencephalon/mesencephalon homeobox 1 [Source:HGNC Symbol;Acc:HGNC:19026]
ENSG00000144959	1448	1609	1335	2141	2064	2244	1464	2149.67	-0.34221	-5.27147	1.35336e-07	1.8315e-06	NCEH1	3	172630249	172711218	-	protein_coding	neutral cholesterol ester hydrolase 1 [Source:HGNC Symbol;Acc:HGNC:29260]
ENSG00000242247	1601	1828	1472	1417	1443	1559	1633.67	1473	0.360567	5.26896	1.37201e-07	1.85529e-06	ARFGAP3	22	42796502	42858106	-	protein_coding	ADP ribosylation factor GTPase activating protein 3 [Source:HGNC Symbol;Acc:HGNC:661]
ENSG00000250479	3378	3191	2574	2794	2530	2947	3047.67	2757	0.355171	5.26803	1.37898e-07	1.86328e-06	CHCHD10	22	23765834	23767972	-	protein_coding	coiled-coil-helix-coiled-coil-helix domain containing 10 [Source:HGNC Symbol;Acc:HGNC:15559]
ENSG00000173960	1096	1181	926	922	894	983	1067.67	933	0.404311	5.2657	1.3966e-07	1.88562e-06	UBXN2A	2	23927285	24004909	+	protein_coding	UBX domain protein 2A [Source:HGNC Symbol;Acc:HGNC:27265]
ENSG00000184428	2151	2186	1656	1820	1660	1889	1997.67	1789.67	0.366641	5.26292	1.41784e-07	1.91283e-06	TOP1MT	8	143304384	143359979	-	protein_coding	DNA topoisomerase I mitochondrial [Source:HGNC Symbol;Acc:HGNC:29787]
ENSG00000160877	3215	3012	2532	4326	3981	4472	2919.67	4259.67	-0.333366	-5.25919	1.44688e-07	1.9505e-06	NACC1	19	13116862	13141147	+	protein_coding	nucleus accumbens associated 1 [Source:HGNC Symbol;Acc:HGNC:20967]
ENSG00000095906	2038	2023	1533	1694	1556	1683	1864.67	1644.33	0.388049	5.25823	1.45446e-07	1.95919e-06	NUBP2	16	1782932	1789186	+	protein_coding	NUBP iron-sulfur cluster assembly factor 2, cytosolic [Source:HGNC Symbol;Acc:HGNC:8042]
ENSG00000168813	1040	1340	1050	1668	1769	1910	1143.33	1782.33	-0.42935	-5.25667	1.46685e-07	1.97436e-06	ZNF507	19	32345594	32387667	+	protein_coding	zinc finger protein 507 [Source:HGNC Symbol;Acc:HGNC:23783]
ENSG00000144535	703	701	536	525	465	568	646.667	519.333	0.526265	5.25453	1.48406e-07	1.99577e-06	DIS3L2	2	231961245	232344350	+	protein_coding	DIS3 like 3'-5' exoribonuclease 2 [Source:HGNC Symbol;Acc:HGNC:28648]
ENSG00000151376	727	702	574	526	493	607	667.667	542	0.513714	5.2544	1.48504e-07	1.99577e-06	ME3	11	86441108	86672636	-	protein_coding	malic enzyme 3 [Source:HGNC Symbol;Acc:HGNC:6985]
ENSG00000115946	751	739	654	1093	1097	1162	714.667	1117.33	-0.431555	-5.25417	1.48692e-07	1.99676e-06	PNO1	2	68157888	68176238	+	protein_coding	partner of NOB1 homolog [Source:HGNC Symbol;Acc:HGNC:32790]
ENSG00000167460	11854	12939	10691	15712	15387	17474	11828	16191	-0.239892	-5.25285	1.49762e-07	2.00958e-06	TPM4	19	16067021	16103002	+	protein_coding	tropomyosin 4 [Source:HGNC Symbol;Acc:HGNC:12013]
ENSG00000183668	69	71	64	24	23	29	68	25.3333	1.64161	5.25149	1.50876e-07	2.02296e-06	PSG9	19	43211791	43269530	-	protein_coding	pregnancy specific beta-1-glycoprotein 9 [Source:HGNC Symbol;Acc:HGNC:9526]
ENSG00000012983	1562	1948	1686	2512	2555	3000	1732	2689	-0.417005	-5.25076	1.51472e-07	2.0294e-06	MAP4K5	14	50418501	50561126	-	protein_coding	mitogen-activated protein kinase kinase kinase kinase 5 [Source:HGNC Symbol;Acc:HGNC:6867]
ENSG00000144218	797	851	787	1260	1178	1382	811.667	1273.33	-0.431971	-5.25046	1.51722e-07	2.03118e-06	AFF3	2	99545419	100192428	-	protein_coding	ALF transcription elongation factor 3 [Source:HGNC Symbol;Acc:HGNC:6473]
ENSG00000169926	2464	2447	1964	2059	1979	2270	2291.67	2102.67	0.335114	5.24934	1.52644e-07	2.04196e-06	KLF13	15	31326835	31435665	+	protein_coding	KLF transcription factor 13 [Source:HGNC Symbol;Acc:HGNC:13672]
ENSG00000163347	1577	1614	1299	2067	2148	2418	1496.67	2211	-0.351427	-5.24764	1.54063e-07	2.05936e-06	CLDN1	3	190305707	190322446	-	protein_coding	claudin 1 [Source:HGNC Symbol;Acc:HGNC:2032]
ENSG00000152133	460	584	514	834	828	964	519.333	875.333	-0.53587	-5.24197	1.58872e-07	2.12203e-06	GPATCH11	2	37084518	37099244	+	protein_coding	G-patch domain containing 11 [Source:HGNC Symbol;Acc:HGNC:26768]
ENSG00000116747	658	996	793	1275	1388	1574	815.667	1412.33	-0.577362	-5.24112	1.59608e-07	2.13022e-06	RO60	1	193059454	193091777	+	protein_coding	Ro60, Y RNA binding protein [Source:HGNC Symbol;Acc:HGNC:11313]
ENSG00000185909	635	701	541	512	456	555	625.667	507.667	0.512466	5.23837	1.62e-07	2.16049e-06	KLHDC8B	3	49171598	49176486	+	protein_coding	kelch domain containing 8B [Source:HGNC Symbol;Acc:HGNC:28557]
ENSG00000149289	527	698	593	912	1029	1162	606	1034.33	-0.554725	-5.23638	1.63761e-07	2.18231e-06	ZC3H12C	11	110093392	110171841	+	protein_coding	zinc finger CCCH-type containing 12C [Source:HGNC Symbol;Acc:HGNC:29362]
ENSG00000171467	1018	1042	927	866	814	907	995.667	862.333	0.422048	5.23326	1.66545e-07	2.21771e-06	ZNF318	6	43307134	43369647	-	protein_coding	zinc finger protein 318 [Source:HGNC Symbol;Acc:HGNC:13578]
ENSG00000090975	975	881	720	678	713	716	858.667	702.333	0.498421	5.22975	1.69739e-07	2.25852e-06	PITPNM2	12	122983480	123151090	-	protein_coding	phosphatidylinositol transfer protein membrane associated 2 [Source:HGNC Symbol;Acc:HGNC:21044]
ENSG00000126705	2229	2279	1886	1968	1888	2062	2131.33	1972.67	0.322932	5.22936	1.70094e-07	2.26152e-06	AHDC1	1	27534035	27604431	-	protein_coding	AT-hook DNA binding motif containing 1 [Source:HGNC Symbol;Acc:HGNC:25230]
ENSG00000196739	1816	2015	1724	1652	1667	1696	1851.67	1671.67	0.359722	5.22752	1.71798e-07	2.28244e-06	COL27A1	9	114155537	114312511	+	protein_coding	collagen type XXVII alpha 1 chain [Source:HGNC Symbol;Acc:HGNC:22986]
ENSG00000135070	1063	1182	962	1598	1490	1721	1069	1603	-0.372114	-5.22591	1.73304e-07	2.29925e-06	ISCA1	9	86264546	86283102	-	protein_coding	iron-sulfur cluster assembly 1 [Source:HGNC Symbol;Acc:HGNC:28660]
ENSG00000151422	348	529	364	628	792	907	413.667	775.667	-0.697638	-5.22588	1.73327e-07	2.29925e-06	FER	5	108747841	109196841	+	protein_coding	FER tyrosine kinase [Source:HGNC Symbol;Acc:HGNC:3655]
ENSG00000047849	17718	18081	14592	16191	15806	17340	16797	16445.7	0.240752	5.22345	1.7562e-07	2.3279e-06	MAP4	3	47850690	48089272	-	protein_coding	microtubule associated protein 4 [Source:HGNC Symbol;Acc:HGNC:6862]
ENSG00000117620	2606	3442	2990	4398	4576	5234	3012.67	4736	-0.434416	-5.22155	1.77436e-07	2.35019e-06	SLC35A3	1	99969351	100035634	+	protein_coding	solute carrier family 35 member A3 [Source:HGNC Symbol;Acc:HGNC:11023]
ENSG00000197724	1155	1127	926	907	914	956	1069.33	925.667	0.418186	5.21979	1.79128e-07	2.37013e-06	PHF2	9	93576584	93679587	+	protein_coding	PHD finger protein 2 [Source:HGNC Symbol;Acc:HGNC:8920]
ENSG00000171700	864	927	668	716	557	696	819.667	656.333	0.527946	5.2197	1.79214e-07	2.37013e-06	RGS19	20	64073181	64079988	-	protein_coding	regulator of G protein signaling 19 [Source:HGNC Symbol;Acc:HGNC:13735]
ENSG00000171241	2218	2641	2146	3271	3264	3676	2335	3403.67	-0.3308	-5.2189	1.79988e-07	2.37857e-06	SHCBP1	16	46578591	46621379	-	protein_coding	SHC binding and spindle associated 1 [Source:HGNC Symbol;Acc:HGNC:29547]
ENSG00000153147	3955	5011	4189	6145	6380	7252	4385	6592.33	-0.372584	-5.2156	1.83225e-07	2.41951e-06	SMARCA5	4	143513702	143557486	+	protein_coding	SWI/SNF related, matrix associated, actin dependent regulator of chromatin, subfamily a, member 5 [Source:HGNC Symbol;Acc:HGNC:11101]
ENSG00000133065	1366	1358	1181	1897	1809	2090	1301.67	1932	-0.355315	-5.21402	1.84795e-07	2.43837e-06	SLC41A1	1	205789094	205813748	-	protein_coding	solute carrier family 41 member 1 [Source:HGNC Symbol;Acc:HGNC:19429]
ENSG00000171307	1983	1893	1564	1664	1521	1674	1813.33	1619.67	0.373409	5.21388	1.84933e-07	2.43837e-06	ZDHHC16	10	97446170	97457370	+	protein_coding	zinc finger DHHC-type palmitoyltransferase 16 [Source:HGNC Symbol;Acc:HGNC:20714]
ENSG00000134057	7562	7761	5926	6545	6559	7012	7083	6705.33	0.286262	5.20891	1.89952e-07	2.50266e-06	CCNB1	5	69167135	69178245	+	protein_coding	cyclin B1 [Source:HGNC Symbol;Acc:HGNC:1579]
ENSG00000168283	827	960	909	704	642	835	898.667	727	0.528355	5.20794	1.90949e-07	2.5139e-06	BMI1	10	22321099	22331484	+	protein_coding	BMI1 proto-oncogene, polycomb ring finger [Source:HGNC Symbol;Acc:HGNC:1066]
ENSG00000139410	201	167	148	101	100	102	172	101	0.979301	5.20679	1.92133e-07	2.52757e-06	SDSL	12	113422380	113438276	+	protein_coding	serine dehydratase like [Source:HGNC Symbol;Acc:HGNC:30404]
ENSG00000174282	2114	2024	1680	1780	1629	1835	1939.33	1748	0.361111	5.2037	1.95362e-07	2.56812e-06	ZBTB4	17	7459366	7484263	-	protein_coding	zinc finger and BTB domain containing 4 [Source:HGNC Symbol;Acc:HGNC:23847]
ENSG00000183484	22	43	19	79	93	130	28	100.667	-1.64305	-5.19957	1.99748e-07	2.62379e-06	GPR132	14	105049395	105065445	-	protein_coding	G protein-coupled receptor 132 [Source:HGNC Symbol;Acc:HGNC:17482]
ENSG00000113578	258	261	268	466	432	557	262.333	485	-0.663577	-5.19863	2.00766e-07	2.63519e-06	FGF1	5	142592178	142698070	-	protein_coding	fibroblast growth factor 1 [Source:HGNC Symbol;Acc:HGNC:3665]
ENSG00000159069	3747	3554	2984	3152	3057	3337	3428.33	3182	0.318892	5.1975	2.01981e-07	2.64914e-06	FBXW5	9	136940435	136944738	-	protein_coding	F-box and WD repeat domain containing 5 [Source:HGNC Symbol;Acc:HGNC:13613]
ENSG00000167306	75	113	99	50	34	38	95.6667	40.6667	1.44944	5.19397	2.05856e-07	2.69793e-06	MYO5B	18	49822789	50195164	-	protein_coding	myosin VB [Source:HGNC Symbol;Acc:HGNC:7603]
ENSG00000236104	608	571	469	429	411	468	549.333	436	0.54464	5.1915	2.08605e-07	2.73018e-06	ZBTB22	6	33314406	33317942	-	protein_coding	zinc finger and BTB domain containing 22 [Source:HGNC Symbol;Acc:HGNC:13085]
ENSG00000144401	126	136	112	76	53	65	124.667	64.6667	1.15872	5.19148	2.08629e-07	2.73018e-06	METTL21A	2	207580631	207625928	-	protein_coding	methyltransferase 21A, HSPA lysine [Source:HGNC Symbol;Acc:HGNC:30476]
ENSG00000155066	207	200	147	125	94	109	184.667	109.333	0.962256	5.18942	2.10953e-07	2.75851e-06	PROM2	2	95274449	95291308	+	protein_coding	prominin 2 [Source:HGNC Symbol;Acc:HGNC:20685]
ENSG00000067955	3018	3388	2761	4158	4153	4647	3055.67	4319.33	-0.286974	-5.18893	2.1151e-07	2.76373e-06	CBFB	16	67028984	67101058	+	protein_coding	core-binding factor subunit beta [Source:HGNC Symbol;Acc:HGNC:1539]
ENSG00000167535	1254	1185	938	987	870	1015	1125.67	957.333	0.443397	5.18783	2.12762e-07	2.77801e-06	CACNB3	12	48813794	48828941	+	protein_coding	calcium voltage-gated channel auxiliary subunit beta 3 [Source:HGNC Symbol;Acc:HGNC:1403]
ENSG00000214078	2709	2610	2380	2353	2280	2445	2566.33	2359.33	0.336118	5.18681	2.13931e-07	2.79118e-06	CPNE1	20	35626031	35664956	-	protein_coding	copine 1 [Source:HGNC Symbol;Acc:HGNC:2314]
ENSG00000113070	443	432	344	658	639	730	406.333	675.667	-0.522859	-5.18376	2.17452e-07	2.835e-06	HBEGF	5	140332843	140346603	-	protein_coding	heparin binding EGF like growth factor [Source:HGNC Symbol;Acc:HGNC:3059]
ENSG00000174373	632	747	653	980	1081	1294	677.333	1118.33	-0.505184	-5.18041	2.21404e-07	2.88437e-06	RALGAPA1	14	35538352	35809304	-	protein_coding	Ral GTPase activating protein catalytic subunit alpha 1 [Source:HGNC Symbol;Acc:HGNC:17770]
ENSG00000147050	519	568	501	871	784	915	529.333	856.667	-0.479283	-5.17966	2.22293e-07	2.89216e-06	KDM6A	X	44873188	45112779	+	protein_coding	lysine demethylase 6A [Source:HGNC Symbol;Acc:HGNC:12637]
ENSG00000127314	3914	4685	3713	5874	5508	6196	4104	5859.33	-0.302484	-5.17962	2.22334e-07	2.89216e-06	RAP1B	12	68610855	68671901	+	protein_coding	RAP1B, member of RAS oncogene family [Source:HGNC Symbol;Acc:HGNC:9857]
ENSG00000151468	187	160	117	95	75	82	154.667	84	1.08494	5.17931	2.22708e-07	2.89487e-06	CCDC3	10	12896625	13099652	-	protein_coding	coiled-coil domain containing 3 [Source:HGNC Symbol;Acc:HGNC:23813]
ENSG00000160957	3671	3929	3000	3387	3062	3436	3533.33	3295	0.308964	5.17757	2.24789e-07	2.91974e-06	RECQL4	8	144511288	144517845	-	protein_coding	RecQ like helicase 4 [Source:HGNC Symbol;Acc:HGNC:9949]
ENSG00000185000	1608	1504	1260	1302	1189	1358	1457.33	1283	0.395574	5.17719	2.25256e-07	2.92363e-06	DGAT1	8	144314584	144326910	-	protein_coding	diacylglycerol O-acyltransferase 1 [Source:HGNC Symbol;Acc:HGNC:2843]
ENSG00000155438	1164	1544	1228	2002	1929	2188	1312	2039.67	-0.423949	-5.174	2.29135e-07	2.97177e-06	NIFK	2	121726945	121736911	-	protein_coding	nucleolar protein interacting with the FHA domain of MKI67 [Source:HGNC Symbol;Acc:HGNC:17838]
ENSG00000143751	1296	1256	1116	1867	1687	1962	1222.67	1838.67	-0.373766	-5.16997	2.34131e-07	3.03431e-06	SDE2	1	225982702	225999343	-	protein_coding	SDE2 telomere maintenance homolog [Source:HGNC Symbol;Acc:HGNC:26643]
ENSG00000118418	1049	1265	1057	1776	1592	1803	1123.67	1723.67	-0.403861	-5.16731	2.37488e-07	3.07553e-06	HMGN3	6	79201245	79234689	-	protein_coding	high mobility group nucleosomal binding domain 3 [Source:HGNC Symbol;Acc:HGNC:12312]
ENSG00000156535	2424	2863	2307	3428	3576	4175	2531.33	3726.33	-0.34408	-5.1645	2.41078e-07	3.1197e-06	CD109	6	73695785	73828316	+	protein_coding	CD109 molecule [Source:HGNC Symbol;Acc:HGNC:21685]
ENSG00000138771	572	495	469	319	409	411	512	379.667	0.646898	5.16314	2.4284e-07	3.13989e-06	SHROOM3	4	76435229	76783253	+	protein_coding	shroom family member 3 [Source:HGNC Symbol;Acc:HGNC:30422]
ENSG00000171223	1572	1520	1161	2171	1981	2261	1417.67	2137.67	-0.384321	-5.1628	2.4328e-07	3.13989e-06	JUNB	19	12791486	12793315	+	protein_coding	JunB proto-oncogene, AP-1 transcription factor subunit [Source:HGNC Symbol;Acc:HGNC:6205]
ENSG00000134222	1756	1640	1380	1321	1263	1589	1592	1391	0.409438	5.16278	2.43314e-07	3.13989e-06	PSRC1	1	109279556	109283186	-	protein_coding	proline and serine rich coiled-coil 1 [Source:HGNC Symbol;Acc:HGNC:24472]
ENSG00000185236	3438	3356	2722	2947	2845	3046	3172	2946	0.316142	5.16274	2.43358e-07	3.13989e-06	RAB11B	19	8389981	8404434	+	protein_coding	RAB11B, member RAS oncogene family [Source:HGNC Symbol;Acc:HGNC:9761]
ENSG00000108654	15319	17621	13756	20570	21117	22751	15565.3	21479.3	-0.254994	-5.16145	2.45041e-07	3.15927e-06	DDX5	17	64498254	64508199	-	protein_coding	DEAD-box helicase 5 [Source:HGNC Symbol;Acc:HGNC:2746]
ENSG00000136002	305	280	263	203	193	190	282.667	195.333	0.746561	5.16126	2.45297e-07	3.16023e-06	ARHGEF4	2	130836914	131047263	+	protein_coding	Rho guanine nucleotide exchange factor 4 [Source:HGNC Symbol;Acc:HGNC:684]
ENSG00000072415	2457	2918	2451	3643	3710	4071	2608.67	3808	-0.33181	-5.15989	2.47094e-07	3.18104e-06	PALS1	14	67240713	67336061	+	protein_coding	protein associated with LIN7 1, MAGUK p55 family member [Source:HGNC Symbol;Acc:HGNC:18669]
ENSG00000287023	1	13	2	103	125	105	5.33333	111	-4.22431	-5.15904	2.48221e-07	3.19217e-06	ENSG00000287023	10	4746530	4785100	-	lncRNA	novel transcript
ENSG00000116991	376	379	352	291	245	281	369	272.333	0.654248	5.15896	2.48324e-07	3.19217e-06	SIPA1L2	1	232397965	232630571	-	protein_coding	signal induced proliferation associated 1 like 2 [Source:HGNC Symbol;Acc:HGNC:23800]
ENSG00000173210	1791	1807	1485	1534	1502	1586	1694.33	1540.67	0.347446	5.15808	2.49493e-07	3.20482e-06	ABLIM3	5	149141483	149260542	+	protein_coding	actin binding LIM protein family member 3 [Source:HGNC Symbol;Acc:HGNC:29132]
ENSG00000225968	320	319	276	216	213	142	305	190.333	0.883511	5.15749	2.50285e-07	3.21263e-06	ELFN1	7	1665745	1747946	+	protein_coding	extracellular leucine rich repeat and fibronectin type III domain containing 1 [Source:HGNC Symbol;Acc:HGNC:33154]
ENSG00000177425	2206	2592	2207	3267	3242	3903	2335	3470.67	-0.355015	-5.15278	2.56655e-07	3.29197e-06	PAWR	12	79574979	79690964	-	protein_coding	pro-apoptotic WT1 regulator [Source:HGNC Symbol;Acc:HGNC:8614]
ENSG00000259863	139	137	87	58	48	73	121	59.6667	1.2265	5.14981	2.60747e-07	3.34201e-06	SH3RF3-AS1	2	109127327	109128930	-	lncRNA	SH3RF3 antisense RNA 1 [Source:HGNC Symbol;Acc:HGNC:44168]
ENSG00000174791	1031	919	784	766	725	796	911.333	762.333	0.468999	5.14696	2.64743e-07	3.39074e-06	RIN1	11	66330241	66336840	-	protein_coding	Ras and Rab interactor 1 [Source:HGNC Symbol;Acc:HGNC:18749]
ENSG00000139971	120	123	88	59	51	55	110.333	55	1.20961	5.14375	2.6931e-07	3.4467e-06	ARMH4	14	57999735	58298139	-	protein_coding	armadillo like helical domain containing 4 [Source:HGNC Symbol;Acc:HGNC:19846]
ENSG00000070718	1144	1238	1012	1638	1630	1754	1131.33	1674	-0.354114	-5.14285	2.70601e-07	3.46067e-06	AP3M2	8	42152946	42171673	+	protein_coding	adaptor related protein complex 3 subunit mu 2 [Source:HGNC Symbol;Acc:HGNC:570]
ENSG00000163659	1558	1682	1464	2325	2127	2461	1568	2304.33	-0.340459	-5.14129	2.72854e-07	3.48693e-06	TIPARP	3	156673235	156706770	+	protein_coding	TCDD inducible poly(ADP-ribose) polymerase [Source:HGNC Symbol;Acc:HGNC:23696]
ENSG00000152661	1378	1686	1471	2324	2180	2422	1511.67	2308.67	-0.395376	-5.14084	2.73516e-07	3.49151e-06	GJA1	6	121435595	121449727	+	protein_coding	gap junction protein alpha 1 [Source:HGNC Symbol;Acc:HGNC:4274]
ENSG00000171862	1613	2004	1732	2636	2552	2976	1783	2721.33	-0.393122	-5.14077	2.73613e-07	3.49151e-06	PTEN	10	87862563	87971930	+	protein_coding	phosphatase and tensin homolog [Source:HGNC Symbol;Acc:HGNC:9588]
ENSG00000116266	950	1247	1051	1597	1664	1950	1082.67	1737	-0.465243	-5.13951	2.7546e-07	3.51252e-06	STXBP3	1	108746674	108809523	+	protein_coding	syntaxin binding protein 3 [Source:HGNC Symbol;Acc:HGNC:11446]
ENSG00000167674	3486	3328	2705	2880	2860	3035	3173	2925	0.326775	5.13777	2.78025e-07	3.54263e-06	HDGFL2	19	4472297	4502208	+	protein_coding	HDGF like 2 [Source:HGNC Symbol;Acc:HGNC:14680]
ENSG00000143850	1078	1087	907	865	872	954	1024	897	0.402976	5.13364	2.84196e-07	3.61863e-06	PLEKHA6	1	204218853	204377665	-	protein_coding	pleckstrin homology domain containing A6 [Source:HGNC Symbol;Acc:HGNC:17053]
ENSG00000211455	349	440	340	570	639	759	376.333	656	-0.588403	-5.13204	2.86624e-07	3.64688e-06	STK38L	12	27243968	27325959	+	protein_coding	serine/threonine kinase 38 like [Source:HGNC Symbol;Acc:HGNC:17848]
ENSG00000184216	7375	7080	5630	6360	5855	6511	6695	6242	0.309937	5.13176	2.87039e-07	3.6495e-06	IRAK1	X	154010506	154019902	-	protein_coding	interleukin 1 receptor associated kinase 1 [Source:HGNC Symbol;Acc:HGNC:6112]
ENSG00000196923	5038	5101	4260	4620	4416	4776	4799.67	4604	0.27139	5.13072	2.88638e-07	3.66715e-06	PDLIM7	5	177483394	177497606	-	protein_coding	PDZ and LIM domain 7 [Source:HGNC Symbol;Acc:HGNC:22958]
ENSG00000172765	836	933	816	687	742	754	861.667	727.667	0.457415	5.13009	2.89603e-07	3.67674e-06	TMCC1	3	129647792	129893711	-	protein_coding	transmembrane and coiled-coil domain family 1 [Source:HGNC Symbol;Acc:HGNC:29116]
ENSG00000170248	4714	5760	4677	6888	7071	7994	5050.33	7317.67	-0.32148	-5.12874	2.91687e-07	3.70051e-06	PDCD6IP	3	33798571	33869707	+	protein_coding	programmed cell death 6 interacting protein [Source:HGNC Symbol;Acc:HGNC:8766]
ENSG00000278917	11	32	26	88	89	88	23	88.3333	-1.72831	-5.12781	2.93128e-07	3.71607e-06	ENSG00000278917	19	43891233	43895411	+	TEC	TEC
ENSG00000099337	313	303	273	461	559	566	296.333	528.667	-0.621358	-5.12768	2.93342e-07	3.71609e-06	KCNK6	19	38319845	38332076	+	protein_coding	potassium two pore domain channel subfamily K member 6 [Source:HGNC Symbol;Acc:HGNC:6281]
ENSG00000090470	814	745	702	630	553	676	753.667	619.667	0.500114	5.12713	2.94191e-07	3.72414e-06	PDCD7	15	65117379	65133808	-	protein_coding	programmed cell death 7 [Source:HGNC Symbol;Acc:HGNC:8767]
ENSG00000162623	964	1477	1184	1926	2061	2121	1208.33	2036	-0.540306	-5.12658	2.9505e-07	3.7323e-06	TYW3	1	74733152	74766678	+	protein_coding	tRNA-yW synthesizing protein 3 homolog [Source:HGNC Symbol;Acc:HGNC:24757]
ENSG00000114120	2044	2543	2260	3203	3545	3909	2282.33	3552.33	-0.42014	-5.12409	2.98981e-07	3.7793e-06	SLC25A36	3	140941830	140980995	+	protein_coding	solute carrier family 25 member 36 [Source:HGNC Symbol;Acc:HGNC:25554]
ENSG00000145833	1676	2334	1877	2804	3182	3447	1962.33	3144.33	-0.46645	-5.11878	3.07519e-07	3.88441e-06	DDX46	5	134758771	134855133	+	protein_coding	DEAD-box helicase 46 [Source:HGNC Symbol;Acc:HGNC:18681]
ENSG00000175920	130	114	83	50	59	45	109	51.3333	1.28657	5.1186	3.07806e-07	3.88521e-06	DOK7	4	3463306	3501473	+	protein_coding	docking protein 7 [Source:HGNC Symbol;Acc:HGNC:26594]
ENSG00000105088	1129	1156	931	950	891	985	1072	942	0.396883	5.11658	3.11132e-07	3.92436e-06	OLFM2	19	9853718	9936515	-	protein_coding	olfactomedin 2 [Source:HGNC Symbol;Acc:HGNC:17189]
ENSG00000007866	1582	1533	1261	1311	1214	1384	1458.67	1303	0.374179	5.11637	3.11479e-07	3.92589e-06	TEAD3	6	35473597	35497079	-	protein_coding	TEA domain transcription factor 3 [Source:HGNC Symbol;Acc:HGNC:11716]
ENSG00000101384	418	408	322	278	271	314	382.667	287.667	0.622233	5.11304	3.17022e-07	3.99173e-06	JAG1	20	10637684	10673999	-	protein_coding	jagged canonical Notch ligand 1 [Source:HGNC Symbol;Acc:HGNC:6188]
ENSG00000125520	3303	3463	2740	2930	2873	3213	3168.67	3005.33	0.286628	5.11295	3.1716e-07	3.99173e-06	SLC2A4RG	20	63739776	63744050	+	protein_coding	SLC2A4 regulator [Source:HGNC Symbol;Acc:HGNC:15930]
ENSG00000165732	6086	8068	6816	9987	10425	11592	6990	10668	-0.393758	-5.11246	3.17996e-07	3.99936e-06	DDX21	10	68956135	68985068	+	protein_coding	DExD-box helicase 21 [Source:HGNC Symbol;Acc:HGNC:2744]
ENSG00000060749	1586	2003	1713	2507	2622	3169	1767.33	2766	-0.427941	-5.1118	3.19097e-07	4.01032e-06	QSER1	11	32892811	32993316	+	protein_coding	glutamine and serine rich 1 [Source:HGNC Symbol;Acc:HGNC:26154]
ENSG00000217128	565	716	635	1015	970	1180	638.667	1055	-0.505447	-5.11163	3.19398e-07	4.01121e-06	FNIP1	5	131641714	131797017	-	protein_coding	folliculin interacting protein 1 [Source:HGNC Symbol;Acc:HGNC:29418]
ENSG00000115963	632	1023	780	1349	1345	1537	811.667	1410.33	-0.584549	-5.11086	3.20689e-07	4.02453e-06	RND3	2	150468195	150539011	-	protein_coding	Rho family GTPase 3 [Source:HGNC Symbol;Acc:HGNC:671]
ENSG00000055483	1531	1591	1306	2150	2006	2285	1476	2147	-0.328712	-5.10988	3.22366e-07	4.04266e-06	USP36	17	78787381	78841441	-	protein_coding	ubiquitin specific peptidase 36 [Source:HGNC Symbol;Acc:HGNC:20062]
ENSG00000197601	2403	3298	2726	4038	4465	4772	2809	4425	-0.441111	-5.10909	3.23716e-07	4.05668e-06	FAR1	11	13668668	13732346	+	protein_coding	fatty acyl-CoA reductase 1 [Source:HGNC Symbol;Acc:HGNC:26222]
ENSG00000179364	1136	1006	930	880	832	893	1024	868.333	0.452128	5.10812	3.25385e-07	4.07468e-06	PACS2	14	105300563	105398147	+	protein_coding	phosphofurin acidic cluster sorting protein 2 [Source:HGNC Symbol;Acc:HGNC:23794]
ENSG00000170144	6366	7222	5995	8829	8778	9602	6527.67	9069.67	-0.261736	-5.10749	3.26462e-07	4.08523e-06	HNRNPA3	2	177212694	177223959	+	protein_coding	heterogeneous nuclear ribonucleoprotein A3 [Source:HGNC Symbol;Acc:HGNC:24941]
ENSG00000156103	198	323	247	459	459	574	256	497.333	-0.743169	-5.10486	3.31034e-07	4.13895e-06	MMP16	8	88032011	88328025	-	protein_coding	matrix metallopeptidase 16 [Source:HGNC Symbol;Acc:HGNC:7162]
ENSG00000154928	485	538	429	394	368	382	484	381.333	0.553285	5.10475	3.3123e-07	4.13895e-06	EPHB1	3	134795260	135260467	+	protein_coding	EPH receptor B1 [Source:HGNC Symbol;Acc:HGNC:3392]
ENSG00000156876	860	1233	989	1555	1655	1859	1027.33	1689.67	-0.503648	-5.10444	3.31784e-07	4.14291e-06	SASS6	1	100083563	100132955	-	protein_coding	SAS-6 centriolar assembly protein [Source:HGNC Symbol;Acc:HGNC:25403]
ENSG00000137494	525	581	479	830	798	892	528.333	840	-0.456682	-5.10423	3.32139e-07	4.14437e-06	ANKRD42	11	83193712	83260694	+	protein_coding	ankyrin repeat domain 42 [Source:HGNC Symbol;Acc:HGNC:26752]
ENSG00000136504	2325	2388	1869	2000	1939	2154	2194	2031	0.320808	5.10046	3.38836e-07	4.22492e-06	KAT7	17	49788624	49835026	+	protein_coding	lysine acetyltransferase 7 [Source:HGNC Symbol;Acc:HGNC:17016]
ENSG00000076067	3317	3484	2842	2960	2973	3257	3214.33	3063.33	0.280737	5.10024	3.39231e-07	4.22682e-06	RBMS2	12	56521820	56596193	+	protein_coding	RNA binding motif single stranded interacting protein 2 [Source:HGNC Symbol;Acc:HGNC:9909]
ENSG00000079335	543	681	558	923	960	993	594	958.667	-0.47892	-5.09998	3.39693e-07	4.22955e-06	CDC14A	1	100345001	100520277	+	protein_coding	cell division cycle 14A [Source:HGNC Symbol;Acc:HGNC:1718]
ENSG00000168528	281	340	244	210	190	206	288.333	202	0.719898	5.09778	3.43657e-07	4.27585e-06	SERINC2	1	31409565	31434680	+	protein_coding	serine incorporator 2 [Source:HGNC Symbol;Acc:HGNC:23231]
ENSG00000178295	493	659	583	874	1034	1090	578.333	999.333	-0.571945	-5.09683	3.45386e-07	4.29431e-06	GEN1	2	17753858	17788946	+	protein_coding	GEN1 Holliday junction 5' flap endonuclease [Source:HGNC Symbol;Acc:HGNC:26881]
ENSG00000127418	1464	1332	1137	1104	1108	1225	1311	1145.67	0.406709	5.09176	3.54755e-07	4.40765e-06	FGFRL1	4	1009936	1026898	+	protein_coding	fibroblast growth factor receptor like 1 [Source:HGNC Symbol;Acc:HGNC:3693]
ENSG00000171903	27	36	19	0	0	3	27.3333	1	4.97967	5.09102	3.5614e-07	4.42171e-06	CYP4F11	19	15912367	15934867	-	protein_coding	cytochrome P450 family 4 subfamily F member 11 [Source:HGNC Symbol;Acc:HGNC:13265]
ENSG00000118515	480	519	449	754	782	805	482.667	780.333	-0.480553	-5.0883	3.61282e-07	4.48237e-06	SGK1	6	134169248	134318112	-	protein_coding	serum/glucocorticoid regulated kinase 1 [Source:HGNC Symbol;Acc:HGNC:10810]
ENSG00000181649	1373	1416	1129	1176	1092	1242	1306	1170	0.369213	5.0827	3.72102e-07	4.61068e-06	PHLDA2	11	2928273	2929420	-	protein_coding	pleckstrin homology like domain family A member 2 [Source:HGNC Symbol;Acc:HGNC:12385]
ENSG00000164099	556	682	529	491	416	503	589	470	0.536957	5.08268	3.72153e-07	4.61068e-06	PRSS12	4	118280038	118353003	-	protein_coding	serine protease 12 [Source:HGNC Symbol;Acc:HGNC:9477]
ENSG00000163888	475	417	307	300	242	309	399.667	283.667	0.702248	5.08028	3.76871e-07	4.66278e-06	CAMK2N2	3	184259213	184261553	-	protein_coding	calcium/calmodulin dependent protein kinase II inhibitor 2 [Source:HGNC Symbol;Acc:HGNC:24197]
ENSG00000031003	959	1138	910	1586	1385	1625	1002.33	1532	-0.40002	-5.08027	3.76893e-07	4.66278e-06	FAM13B	5	137937960	138051961	-	protein_coding	family with sequence similarity 13 member B [Source:HGNC Symbol;Acc:HGNC:1335]
ENSG00000011009	1784	1844	1447	1515	1445	1669	1691.67	1543	0.343155	5.07964	3.78156e-07	4.67509e-06	LYPLA2	1	23791145	23795539	+	protein_coding	lysophospholipase 2 [Source:HGNC Symbol;Acc:HGNC:6738]
ENSG00000198053	930	896	760	678	726	794	862	732.667	0.447157	5.07782	3.81786e-07	4.71662e-06	SIRPA	20	1894167	1940592	+	protein_coding	signal regulatory protein alpha [Source:HGNC Symbol;Acc:HGNC:9662]
ENSG00000141646	2461	2605	2273	2282	2199	2385	2446.33	2288.67	0.309972	5.07407	3.89389e-07	4.80715e-06	SMAD4	18	51028394	51085045	+	protein_coding	SMAD family member 4 [Source:HGNC Symbol;Acc:HGNC:6770]
ENSG00000151090	82	102	82	46	28	43	88.6667	39	1.39952	5.07145	3.94791e-07	4.86812e-06	THRB	3	24117153	24495756	-	protein_coding	thyroid hormone receptor beta [Source:HGNC Symbol;Acc:HGNC:11799]
ENSG00000167771	181	196	169	126	107	97	182	110	0.935854	5.07141	3.94886e-07	4.86812e-06	RCOR2	11	63911230	63917164	-	protein_coding	REST corepressor 2 [Source:HGNC Symbol;Acc:HGNC:27455]
ENSG00000164327	515	736	592	951	1028	1141	614.333	1040	-0.545559	-5.07111	3.9551e-07	4.87237e-06	RICTOR	5	38937920	39074399	-	protein_coding	RPTOR independent companion of MTOR complex 2 [Source:HGNC Symbol;Acc:HGNC:28611]
ENSG00000154146	911	821	664	653	581	725	798.667	653	0.502353	5.06741	4.03255e-07	4.96427e-06	NRGN	11	124739942	124747210	+	protein_coding	neurogranin [Source:HGNC Symbol;Acc:HGNC:8000]
ENSG00000134371	1563	1960	1601	2458	2489	2733	1708	2560	-0.370863	-5.06514	4.08099e-07	5.02037e-06	CDC73	1	193121983	193254815	+	protein_coding	cell division cycle 73 [Source:HGNC Symbol;Acc:HGNC:16783]
ENSG00000179886	688	740	559	571	516	539	662.333	542	0.496027	5.06215	4.14544e-07	5.09556e-06	TIGD5	8	143597831	143603224	+	protein_coding	tigger transposable element derived 5 [Source:HGNC Symbol;Acc:HGNC:18336]
ENSG00000173894	605	670	554	504	469	538	609.667	503.667	0.488297	5.06204	4.14795e-07	5.09556e-06	CBX2	17	79778148	79787983	+	protein_coding	chromobox 2 [Source:HGNC Symbol;Acc:HGNC:1552]
ENSG00000093000	2769	3367	2607	4055	4018	4499	2914.33	4190.67	-0.313427	-5.0611	4.16841e-07	5.11709e-06	NUP50	22	45163925	45188017	+	protein_coding	nucleoporin 50 [Source:HGNC Symbol;Acc:HGNC:8065]
ENSG00000114923	337	330	272	210	234	234	313	226	0.679872	5.0568	4.26346e-07	5.23008e-06	SLC4A3	2	219627394	219641980	+	protein_coding	solute carrier family 4 member 3 [Source:HGNC Symbol;Acc:HGNC:11029]
ENSG00000134690	3008	2847	2363	2575	2298	2642	2739.33	2505	0.340447	5.0546	4.31295e-07	5.28708e-06	CDCA8	1	37692481	37709719	+	protein_coding	cell division cycle associated 8 [Source:HGNC Symbol;Acc:HGNC:14629]
ENSG00000173706	2392	2344	1865	1960	1915	2182	2200.33	2019	0.334483	5.0522	4.36753e-07	5.35022e-06	HEG1	3	124965710	125055997	-	protein_coding	heart development protein with EGF like domains 1 [Source:HGNC Symbol;Acc:HGNC:29227]
ENSG00000017797	4885	5446	4374	4566	4594	5035	4901.67	4731.67	0.262053	5.05063	4.40359e-07	5.39061e-06	RALBP1	18	9475009	9538114	+	protein_coding	ralA binding protein 1 [Source:HGNC Symbol;Acc:HGNC:9841]
ENSG00000165244	1166	1319	1142	1736	1731	1946	1209	1804.33	-0.362649	-5.04999	4.41836e-07	5.39862e-06	ZNF367	9	96385941	96418370	-	protein_coding	zinc finger protein 367 [Source:HGNC Symbol;Acc:HGNC:18320]
ENSG00000052723	1928	2286	1941	2862	2943	3255	2051.67	3020	-0.343116	-5.04996	4.41904e-07	5.39862e-06	SIKE1	1	114769479	114780685	-	protein_coding	suppressor of IKBKE 1 [Source:HGNC Symbol;Acc:HGNC:26119]
ENSG00000142552	524	519	433	401	357	415	492	391	0.543724	5.04994	4.41941e-07	5.39862e-06	RCN3	19	49528003	49546962	+	protein_coding	reticulocalbin 3 [Source:HGNC Symbol;Acc:HGNC:21145]
ENSG00000104219	1087	1194	1061	963	823	1078	1114	954.667	0.441235	5.04812	4.46168e-07	5.44643e-06	ZDHHC2	8	17156482	17224799	+	protein_coding	zinc finger DHHC-type palmitoyltransferase 2 [Source:HGNC Symbol;Acc:HGNC:18469]
ENSG00000128591	90348	89001	73094	116761	108502	121379	84147.7	115547	-0.246628	-5.04789	4.46724e-07	5.44941e-06	FLNC	7	128830406	128859274	+	protein_coding	filamin C [Source:HGNC Symbol;Acc:HGNC:3756]
ENSG00000101096	207	194	161	123	112	119	187.333	118	0.876883	5.04449	4.54741e-07	5.54118e-06	NFATC2	20	51386957	51562831	-	protein_coding	nuclear factor of activated T cells 2 [Source:HGNC Symbol;Acc:HGNC:7776]
ENSG00000099290	1109	1182	978	1609	1482	1784	1089.67	1625	-0.36289	-5.04443	4.54882e-07	5.54118e-06	WASHC2A	10	50067888	50133509	+	protein_coding	WASH complex subunit 2A [Source:HGNC Symbol;Acc:HGNC:23416]
ENSG00000100568	2624	2806	2443	3794	3417	4134	2624.33	3781.67	-0.310895	-5.04174	4.61312e-07	5.61197e-06	VTI1B	14	67647085	67674820	-	protein_coding	vesicle transport through interaction with t-SNAREs 1B [Source:HGNC Symbol;Acc:HGNC:17793]
ENSG00000137996	2648	3179	2649	4040	3904	4329	2825.33	4091	-0.32053	-5.04173	4.61337e-07	5.61197e-06	RTCA	1	100266216	100292769	+	protein_coding	RNA 3'-terminal phosphate cyclase [Source:HGNC Symbol;Acc:HGNC:17981]
ENSG00000198938	98330	94207	79315	88263	83352	91914	90617.3	87843	0.256426	5.04037	4.64623e-07	5.648e-06	MT-CO3	MT	9207	9990	+	protein_coding	mitochondrially encoded cytochrome c oxidase III [Source:HGNC Symbol;Acc:HGNC:7422]
ENSG00000198113	1575	1617	1284	1322	1297	1447	1492	1355.33	0.348904	5.04001	4.65514e-07	5.65489e-06	TOR4A	9	137277726	137282641	+	protein_coding	torsin family 4 member A [Source:HGNC Symbol;Acc:HGNC:25981]
ENSG00000135541	169	265	230	397	442	472	221.333	437	-0.764602	-5.03831	4.69649e-07	5.70115e-06	AHI1	6	135283407	135498434	-	protein_coding	Abelson helper integration site 1 [Source:HGNC Symbol;Acc:HGNC:21575]
ENSG00000158457	318	284	251	222	177	176	284.333	191.667	0.778835	5.03616	4.74953e-07	5.76152e-06	TSPAN33	7	129144707	129169699	+	protein_coding	tetraspanin 33 [Source:HGNC Symbol;Acc:HGNC:28743]
ENSG00000139405	810	797	632	664	558	616	746.333	612.667	0.493315	5.03583	4.75785e-07	5.76761e-06	RITA1	12	113185526	113192368	+	protein_coding	RBPJ interacting and tubulin associated 1 [Source:HGNC Symbol;Acc:HGNC:25925]
ENSG00000179241	945	935	853	751	759	851	911	787	0.427112	5.03393	4.80537e-07	5.82117e-06	LDLRAD3	11	35943981	36232136	+	protein_coding	low density lipoprotein receptor class A domain containing 3 [Source:HGNC Symbol;Acc:HGNC:27046]
ENSG00000236938	1	6	1	26	39	39	2.66667	34.6667	-3.50789	-5.03319	4.82385e-07	5.83496e-06	ENSG00000236938	7	94071759	94077157	-	lncRNA	novel transcript
ENSG00000169490	2692	2713	2271	3612	3401	3840	2558.67	3617.67	-0.287303	-5.03312	4.82549e-07	5.83496e-06	TM2D2	8	38988808	38996824	-	protein_coding	TM2 domain containing 2 [Source:HGNC Symbol;Acc:HGNC:24127]
ENSG00000178913	2061	2275	1890	2839	2859	3192	2075.33	2963.33	-0.300855	-5.03307	4.82679e-07	5.83496e-06	TAF7	5	141259884	141320784	-	protein_coding	TATA-box binding protein associated factor 7 [Source:HGNC Symbol;Acc:HGNC:11541]
ENSG00000170802	550	784	692	1097	1083	1296	675.333	1158.67	-0.559071	-5.03068	4.88731e-07	5.90403e-06	FOXN2	2	48314637	48379295	+	protein_coding	forkhead box N2 [Source:HGNC Symbol;Acc:HGNC:5281]
ENSG00000198728	2628	2532	2090	2179	2125	2406	2416.67	2236.67	0.323349	5.02748	4.96957e-07	5.99925e-06	LDB1	10	102106489	102120368	-	protein_coding	LIM domain binding 1 [Source:HGNC Symbol;Acc:HGNC:6532]
ENSG00000116670	1331	1372	974	1017	1063	1059	1225.67	1046.33	0.431493	5.02664	4.99154e-07	6.0216e-06	MAD2L2	1	11658918	11691811	-	protein_coding	mitotic arrest deficient 2 like 2 [Source:HGNC Symbol;Acc:HGNC:6764]
ENSG00000228203	103	118	84	34	47	62	101.667	47.6667	1.30462	5.02437	5.05078e-07	6.08885e-06	GRASLND	2	6911754	6918734	-	lncRNA	glycosaminoglycan regulatory associated long non-coding RNA [Source:HGNC Symbol;Acc:HGNC:30963]
ENSG00000144579	1534	1566	1209	1303	1224	1333	1436.33	1286.67	0.366951	5.02395	5.06196e-07	6.09813e-06	CTDSP1	2	218398256	218405941	+	protein_coding	CTD small phosphatase 1 [Source:HGNC Symbol;Acc:HGNC:21614]
ENSG00000130731	1507	1453	1228	1254	1113	1354	1396	1240.33	0.384251	5.02313	5.08362e-07	6.11999e-06	METTL26	16	634427	636366	-	protein_coding	methyltransferase like 26 [Source:HGNC Symbol;Acc:HGNC:14141]
ENSG00000133805	109	80	66	230	180	192	85	200.667	-1.03229	-5.02247	5.10104e-07	6.13291e-06	AMPD3	11	10308313	10507579	+	protein_coding	adenosine monophosphate deaminase 3 [Source:HGNC Symbol;Acc:HGNC:470]
ENSG00000184640	10545	10174	8084	9094	8657	9566	9601	9105.67	0.285363	5.02246	5.10138e-07	6.13291e-06	SEPTIN9	17	77280569	77500596	+	protein_coding	septin 9 [Source:HGNC Symbol;Acc:HGNC:7323]
ENSG00000112559	106	153	103	49	75	46	120.667	56.6667	1.28686	5.02148	5.12742e-07	6.15997e-06	MDFI	6	41636882	41654244	+	protein_coding	MyoD family inhibitor [Source:HGNC Symbol;Acc:HGNC:6967]
ENSG00000130270	253	288	208	150	182	172	249.667	168	0.776851	5.02096	5.14137e-07	6.17248e-06	ATP8B3	19	1782075	1812276	-	protein_coding	ATPase phospholipid transporting 8B3 [Source:HGNC Symbol;Acc:HGNC:13535]
ENSG00000187764	484	512	425	347	396	357	473.667	366.667	0.578179	5.01778	5.2273e-07	6.27132e-06	SEMA4D	9	89360787	89498130	-	protein_coding	semaphorin 4D [Source:HGNC Symbol;Acc:HGNC:10732]
ENSG00000067248	826	1146	958	1511	1552	1678	976.667	1580.33	-0.479723	-5.01099	5.41502e-07	6.49207e-06	DHX29	5	55256055	55307694	-	protein_coding	DExH-box helicase 29 [Source:HGNC Symbol;Acc:HGNC:15815]
ENSG00000107281	1295	1223	976	1036	941	1051	1164.67	1009.33	0.415781	5.00892	5.47376e-07	6.55799e-06	NPDC1	9	137039463	137046179	-	protein_coding	neural proliferation, differentiation and control 1 [Source:HGNC Symbol;Acc:HGNC:7899]
ENSG00000167815	1800	1741	1396	1520	1338	1547	1645.67	1468.33	0.374674	5.0081	5.49692e-07	6.58122e-06	PRDX2	19	12796820	12801800	-	protein_coding	peroxiredoxin 2 [Source:HGNC Symbol;Acc:HGNC:9353]
ENSG00000171490	4772	5972	4739	7044	7376	8015	5161	7478.33	-0.32344	-5.00582	5.56237e-07	6.655e-06	RSL1D1	16	11833850	11851580	-	protein_coding	ribosomal L1 domain containing 1 [Source:HGNC Symbol;Acc:HGNC:24534]
ENSG00000148225	203	194	148	112	116	109	181.667	112.333	0.89903	5.00419	5.60988e-07	6.70724e-06	WDR31	9	113313222	113340298	-	protein_coding	WD repeat domain 31 [Source:HGNC Symbol;Acc:HGNC:21421]
ENSG00000116001	1239	1477	1329	1951	2006	2232	1348.33	2063	-0.396095	-5.0007	5.71217e-07	6.82143e-06	TIA1	2	70209444	70248660	-	protein_coding	TIA1 cytotoxic granule associated RNA binding protein [Source:HGNC Symbol;Acc:HGNC:11802]
ENSG00000284430	80	88	71	181	171	184	79.6667	178.667	-0.954697	-5.00067	5.7132e-07	6.82143e-06	ENSG00000284430	19	31100304	31147981	+	lncRNA	novel transcript
ENSG00000141644	2082	2114	1736	1803	1785	1925	1977.33	1837.67	0.316544	4.9997	5.7419e-07	6.851e-06	MBD1	18	50266882	50281774	-	protein_coding	methyl-CpG binding domain protein 1 [Source:HGNC Symbol;Acc:HGNC:6916]
ENSG00000084731	1484	1502	1135	1251	1063	1283	1373.67	1199	0.40498	4.99891	5.7655e-07	6.87447e-06	KIF3C	2	25926598	25982749	-	protein_coding	kinesin family member 3C [Source:HGNC Symbol;Acc:HGNC:6321]
ENSG00000249695	825	890	719	646	667	772	811.333	695	0.435839	4.99876	5.77005e-07	6.87518e-06	ENSG00000249695	12	137411	149169	-	lncRNA	novel transcript, antisense to IQSEC3
ENSG00000132563	604	585	473	449	401	489	554	446.333	0.523657	4.99807	5.79068e-07	6.89506e-06	REEP2	5	138439057	138446969	+	protein_coding	receptor accessory protein 2 [Source:HGNC Symbol;Acc:HGNC:17975]
ENSG00000198682	1715	1715	1437	2315	2202	2513	1622.33	2343.33	-0.317839	-4.99563	5.86439e-07	6.97807e-06	PAPSS2	10	87659613	87747705	+	protein_coding	3'-phosphoadenosine 5'-phosphosulfate synthase 2 [Source:HGNC Symbol;Acc:HGNC:8604]
ENSG00000159423	764	721	544	545	537	564	676.333	548.667	0.508157	4.99337	5.93344e-07	7.05541e-06	ALDH4A1	1	18871430	18902724	-	protein_coding	aldehyde dehydrogenase 4 family member A1 [Source:HGNC Symbol;Acc:HGNC:406]
ENSG00000083642	819	1043	910	1358	1430	1638	924	1475.33	-0.457603	-4.99302	5.94429e-07	7.0635e-06	PDS5B	13	32586452	32778019	+	protein_coding	PDS5 cohesin associated factor B [Source:HGNC Symbol;Acc:HGNC:20418]
ENSG00000101282	1315	1379	1196	1150	1158	1171	1296.67	1159.67	0.373214	4.9908	6.01282e-07	7.14007e-06	RSPO4	20	958452	1002311	-	protein_coding	R-spondin 4 [Source:HGNC Symbol;Acc:HGNC:16175]
ENSG00000113594	392	523	461	265	324	394	458.667	327.667	0.706032	4.99064	6.01808e-07	7.14145e-06	LIFR	5	38474668	38608354	-	protein_coding	LIF receptor subunit alpha [Source:HGNC Symbol;Acc:HGNC:6597]
ENSG00000130559	2507	2578	1971	2145	2054	2338	2352	2179	0.319113	4.98817	6.0954e-07	7.22829e-06	CAMSAP1	9	135808487	135907546	-	protein_coding	calmodulin regulated spectrin associated protein 1 [Source:HGNC Symbol;Acc:HGNC:19946]
ENSG00000181773	367	348	329	555	592	623	348	590	-0.546213	-4.98778	6.10761e-07	7.23785e-06	GPR3	1	27392622	27395814	+	protein_coding	G protein-coupled receptor 3 [Source:HGNC Symbol;Acc:HGNC:4484]
ENSG00000134531	2511	2690	2165	3387	3229	3790	2455.33	3468.67	-0.286196	-4.98495	6.19787e-07	7.33982e-06	EMP1	12	13196723	13219941	+	protein_coding	epithelial membrane protein 1 [Source:HGNC Symbol;Acc:HGNC:3333]
ENSG00000112977	4927	4743	3721	4144	3700	4489	4463.67	4111	0.329114	4.98469	6.20596e-07	7.34443e-06	DAP	5	10679230	10761234	-	protein_coding	death associated protein [Source:HGNC Symbol;Acc:HGNC:2672]
ENSG00000174013	711	750	631	1046	1021	1137	697.333	1068	-0.40227	-4.98383	6.23383e-07	7.3724e-06	FBXO45	3	196568611	196589059	+	protein_coding	F-box protein 45 [Source:HGNC Symbol;Acc:HGNC:29148]
ENSG00000169105	781	812	615	628	559	665	736	617.333	0.462959	4.98152	6.3086e-07	7.45456e-06	CHST14	15	40470984	40473158	+	protein_coding	carbohydrate sulfotransferase 14 [Source:HGNC Symbol;Acc:HGNC:24464]
ENSG00000016391	118	125	117	70	62	62	120	64.6667	1.10655	4.98142	6.31185e-07	7.45456e-06	CHDH	3	53812335	53846419	-	protein_coding	choline dehydrogenase [Source:HGNC Symbol;Acc:HGNC:24288]
ENSG00000178038	598	641	523	442	470	535	587.333	482.333	0.496846	4.98097	6.32673e-07	7.46708e-06	ALS2CL	3	46668995	46693704	-	protein_coding	ALS2 C-terminal like [Source:HGNC Symbol;Acc:HGNC:20605]
ENSG00000146426	283	306	247	221	153	197	278.667	190.333	0.76184	4.97972	6.36766e-07	7.51031e-06	TIAM2	6	154832697	155257723	+	protein_coding	TIAM Rac1 associated GEF 2 [Source:HGNC Symbol;Acc:HGNC:11806]
ENSG00000167617	277	300	200	179	147	197	259	174.333	0.777669	4.97931	6.38115e-07	7.52113e-06	CDC42EP5	19	54465026	54473296	-	protein_coding	CDC42 effector protein 5 [Source:HGNC Symbol;Acc:HGNC:17408]
ENSG00000111300	1744	2134	1644	2556	2636	2897	1840.67	2696.33	-0.340499	-4.97814	6.41979e-07	7.56157e-06	NAA25	12	112026689	112108796	-	protein_coding	N-alpha-acetyltransferase 25, NatB auxiliary subunit [Source:HGNC Symbol;Acc:HGNC:25783]
ENSG00000291080	440	544	522	379	353	416	502	382.667	0.612697	4.97609	6.48815e-07	7.63693e-06	ZNF252P	8	144973589	145002912	-	lncRNA	zinc finger protein 252, pseudogene [Source:HGNC Symbol;Acc:HGNC:13046]
ENSG00000168394	2160	1983	1720	1790	1706	1758	1954.33	1751.33	0.369148	4.97528	6.51545e-07	7.6639e-06	TAP1	6	32845209	32853816	-	protein_coding	transporter 1, ATP binding cassette subfamily B member [Source:HGNC Symbol;Acc:HGNC:43]
ENSG00000101331	73	79	64	32	28	30	72	30	1.47333	4.97431	6.54793e-07	7.6969e-06	CCM2L	20	32010438	32032180	+	protein_coding	CCM2 like scaffold protein [Source:HGNC Symbol;Acc:HGNC:16153]
ENSG00000105821	232	382	283	479	601	647	299	575.667	-0.733717	-4.97325	6.58384e-07	7.73391e-06	DNAJC2	7	103312289	103344830	-	protein_coding	DnaJ heat shock protein family (Hsp40) member C2 [Source:HGNC Symbol;Acc:HGNC:13192]
ENSG00000095203	679	746	688	546	597	601	704.333	581.333	0.492498	4.97278	6.60006e-07	7.74774e-06	EPB41L4B	9	109171974	109321059	-	protein_coding	erythrocyte membrane protein band 4.1 like 4B [Source:HGNC Symbol;Acc:HGNC:19818]
ENSG00000104892	218	195	143	122	106	111	185.333	113	0.918296	4.97094	6.6629e-07	7.81625e-06	KLC3	19	45333434	45351520	+	protein_coding	kinesin light chain 3 [Source:HGNC Symbol;Acc:HGNC:20717]
ENSG00000145916	1058	1082	919	884	884	937	1019.67	901.667	0.389452	4.96819	6.75807e-07	7.92257e-06	RMND5B	5	178130996	178150568	+	protein_coding	required for meiotic nuclear division 5 homolog B [Source:HGNC Symbol;Acc:HGNC:26181]
ENSG00000166446	42	48	25	4	6	13	38.3333	7.66667	2.52811	4.96754	6.78078e-07	7.94385e-06	CDYL2	16	80597907	80804598	-	protein_coding	chromodomain Y like 2 [Source:HGNC Symbol;Acc:HGNC:23030]
ENSG00000155093	1186	1143	909	929	799	1037	1079.33	921.667	0.440216	4.9674	6.78557e-07	7.94413e-06	PTPRN2	7	157539056	158587823	-	protein_coding	protein tyrosine phosphatase receptor type N2 [Source:HGNC Symbol;Acc:HGNC:9677]
ENSG00000253746	197	171	180	331	319	407	182.667	352.333	-0.725492	-4.96693	6.80199e-07	7.95801e-06	ENSG00000253746	8	37405439	37406724	-	lncRNA	novel transcript
ENSG00000138821	306	411	285	538	559	632	334	576.333	-0.579277	-4.96553	6.85146e-07	8.01052e-06	SLC39A8	4	102251080	102431258	-	protein_coding	solute carrier family 39 member 8 [Source:HGNC Symbol;Acc:HGNC:20862]
ENSG00000113615	995	1190	1019	1523	1601	1769	1068	1631	-0.395829	-4.96374	6.91475e-07	8.07909e-06	SEC24A	5	134648785	134727909	+	protein_coding	SEC24 homolog A, COPII coat complex component [Source:HGNC Symbol;Acc:HGNC:10703]
ENSG00000166741	837	757	648	650	509	652	747.333	603.667	0.521798	4.96354	6.92182e-07	8.08195e-06	NNMT	11	114257787	114313536	+	protein_coding	nicotinamide N-methyltransferase [Source:HGNC Symbol;Acc:HGNC:7861]
ENSG00000145012	1357	1621	1378	2006	2122	2505	1452	2211	-0.389964	-4.95897	7.08674e-07	8.26829e-06	LPP	3	188153284	188890671	+	protein_coding	LIM domain containing preferred translocation partner in lipoma [Source:HGNC Symbol;Acc:HGNC:6679]
ENSG00000112655	4545	4535	3721	4082	3779	4367	4267	4076	0.277908	4.95886	7.09089e-07	8.26829e-06	PTK7	6	43076307	43161719	+	protein_coding	protein tyrosine kinase 7 (inactive) [Source:HGNC Symbol;Acc:HGNC:9618]
ENSG00000235162	3796	3946	3383	3552	3302	3814	3708.33	3556	0.274772	4.95716	7.15317e-07	8.33533e-06	C12orf75	12	105235290	105396097	+	protein_coding	chromosome 12 open reading frame 75 [Source:HGNC Symbol;Acc:HGNC:35164]
ENSG00000167600	84	76	88	37	37	36	82.6667	36.6667	1.39511	4.95695	7.1609e-07	8.33877e-06	CYP2S1	19	41193210	41207539	+	protein_coding	cytochrome P450 family 2 subfamily S member 1 [Source:HGNC Symbol;Acc:HGNC:15654]
ENSG00000163430	10932	11798	9441	13954	13914	15872	10723.7	14580	-0.231524	-4.95436	7.25683e-07	8.44484e-06	FSTL1	3	120392293	120450993	-	protein_coding	follistatin like 1 [Source:HGNC Symbol;Acc:HGNC:3972]
ENSG00000132424	1206	1623	1293	1925	2195	2403	1374	2174.33	-0.448956	-4.95362	7.28436e-07	8.46799e-06	PNISR	6	99397629	99425331	-	protein_coding	PNN interacting serine and arginine rich protein [Source:HGNC Symbol;Acc:HGNC:21222]
ENSG00000162688	1353	1705	1476	2156	2280	2550	1511.33	2328.67	-0.407017	-4.95357	7.28643e-07	8.46799e-06	AGL	1	99850361	99924023	+	protein_coding	amylo-alpha-1, 6-glucosidase, 4-alpha-glucanotransferase [Source:HGNC Symbol;Acc:HGNC:321]
ENSG00000234420	626	957	757	1211	1263	1531	780	1335	-0.559381	-4.953	7.30781e-07	8.48718e-06	ZNF37BP	10	42513510	42552832	-	transcribed_processed_pseudogene	zinc finger protein 37B, pseudogene [Source:HGNC Symbol;Acc:HGNC:13103]
ENSG00000125895	72	77	49	25	24	27	66	25.3333	1.58388	4.9527	7.31924e-07	8.49479e-06	TMEM74B	20	1180561	1185415	-	protein_coding	transmembrane protein 74B [Source:HGNC Symbol;Acc:HGNC:15893]
ENSG00000164023	774	916	823	1189	1313	1521	837.667	1341	-0.460103	-4.95237	7.33149e-07	8.50336e-06	SGMS2	4	107824563	107915047	+	protein_coding	sphingomyelin synthase 2 [Source:HGNC Symbol;Acc:HGNC:28395]
ENSG00000111186	607	584	452	445	397	473	547.667	438.333	0.530918	4.95028	7.4108e-07	8.58963e-06	WNT5B	12	1529891	1647212	+	protein_coding	Wnt family member 5B [Source:HGNC Symbol;Acc:HGNC:16265]
ENSG00000121621	374	568	510	763	880	1042	484	895	-0.664719	-4.94908	7.45669e-07	8.63709e-06	KIF18A	11	28020619	28108156	-	protein_coding	kinesin family member 18A [Source:HGNC Symbol;Acc:HGNC:29441]
ENSG00000106665	1870	1873	1509	1638	1519	1631	1750.67	1596	0.342792	4.94709	7.53308e-07	8.71978e-06	CLIP2	7	74289407	74405935	+	protein_coding	CAP-Gly domain containing linker protein 2 [Source:HGNC Symbol;Acc:HGNC:2586]
ENSG00000186918	429	371	301	263	256	292	367	270.333	0.651329	4.94637	7.56111e-07	8.74642e-06	ZNF395	8	28345590	28402701	-	protein_coding	zinc finger protein 395 [Source:HGNC Symbol;Acc:HGNC:18737]
ENSG00000179361	307	336	248	543	492	502	297	512.333	-0.580784	-4.94544	7.59728e-07	8.78244e-06	ARID3B	15	74541206	74598131	+	protein_coding	AT-rich interaction domain 3B [Source:HGNC Symbol;Acc:HGNC:14350]
ENSG00000132467	1238	1568	1304	2023	1982	2226	1370	2077	-0.386145	-4.945	7.61457e-07	8.7927e-06	UTP3	4	70688532	70690551	+	protein_coding	UTP3 small subunit processome component [Source:HGNC Symbol;Acc:HGNC:24477]
ENSG00000112149	989	930	833	1331	1342	1508	917.333	1393.67	-0.388548	-4.94495	7.61624e-07	8.7927e-06	CD83	6	14117256	14136918	+	protein_coding	CD83 molecule [Source:HGNC Symbol;Acc:HGNC:1703]
ENSG00000099250	583	595	548	890	912	932	575.333	911.333	-0.449295	-4.94436	7.6395e-07	8.81371e-06	NRP1	10	33177492	33336262	-	protein_coding	neuropilin 1 [Source:HGNC Symbol;Acc:HGNC:8004]
ENSG00000138593	1182	1471	1235	1841	1968	2121	1296	1976.67	-0.394938	-4.94313	7.68777e-07	8.86355e-06	SECISBP2L	15	48988476	49046447	-	protein_coding	SECIS binding protein 2 like [Source:HGNC Symbol;Acc:HGNC:28997]
ENSG00000145349	1053	1170	965	883	876	1051	1062.67	936.667	0.396322	4.94194	7.73473e-07	8.9118e-06	CAMK2D	4	113418054	113761927	-	protein_coding	calcium/calmodulin dependent protein kinase II delta [Source:HGNC Symbol;Acc:HGNC:1462]
ENSG00000083896	2009	2472	1972	2975	3048	3425	2151	3149.33	-0.3376	-4.94173	7.7433e-07	8.91578e-06	YTHDC1	4	68310387	68350090	-	protein_coding	YTH domain containing 1 [Source:HGNC Symbol;Acc:HGNC:30626]
ENSG00000026950	333	313	276	206	236	222	307.333	221.333	0.684796	4.93911	7.84818e-07	9.03059e-06	BTN3A1	6	26402237	26415208	+	protein_coding	butyrophilin subfamily 3 member A1 [Source:HGNC Symbol;Acc:HGNC:1138]
ENSG00000099246	1491	1823	1587	2417	2338	2608	1633.67	2454.33	-0.371409	-4.93879	7.86089e-07	9.03925e-06	RAB18	10	27504174	27543207	+	protein_coding	RAB18, member RAS oncogene family [Source:HGNC Symbol;Acc:HGNC:14244]
ENSG00000103042	821	822	618	1182	1094	1211	753.667	1162.33	-0.417463	-4.93857	7.86987e-07	9.04361e-06	SLC38A7	16	58665109	58684770	-	protein_coding	solute carrier family 38 member 7 [Source:HGNC Symbol;Acc:HGNC:25582]
ENSG00000049860	1795	1959	1573	2557	2387	2664	1775.67	2536	-0.30331	-4.93831	7.8801e-07	9.0494e-06	HEXB	5	74640023	74722647	+	protein_coding	hexosaminidase subunit beta [Source:HGNC Symbol;Acc:HGNC:4879]
ENSG00000188529	4055	4701	3892	5632	5785	6468	4216	5961.67	-0.28619	-4.93787	7.89799e-07	9.06399e-06	SRSF10	1	23964347	23980927	-	protein_coding	serine and arginine rich splicing factor 10 [Source:HGNC Symbol;Acc:HGNC:16713]
ENSG00000170604	835	864	690	684	656	719	796.333	686.333	0.424592	4.93598	7.9751e-07	9.14646e-06	IRF2BP1	19	45883608	45886141	-	protein_coding	interferon regulatory factor 2 binding protein 1 [Source:HGNC Symbol;Acc:HGNC:21728]
ENSG00000196781	2884	2920	2337	2559	2418	2696	2713.67	2557.67	0.295554	4.93425	8.0459e-07	9.2216e-06	TLE1	9	81583683	81689547	-	protein_coding	TLE family member 1, transcriptional corepressor [Source:HGNC Symbol;Acc:HGNC:11837]
ENSG00000160972	1249	1188	1044	986	992	1110	1160.33	1029.33	0.386936	4.93339	8.08157e-07	9.25639e-06	PPP1R16A	8	144477969	144502121	+	protein_coding	protein phosphatase 1 regulatory subunit 16A [Source:HGNC Symbol;Acc:HGNC:14941]
ENSG00000104518	1867	1784	1561	1577	1547	1629	1737.33	1584.33	0.345426	4.93018	8.21549e-07	9.40361e-06	GSDMD	8	143553207	143563062	+	protein_coding	gasdermin D [Source:HGNC Symbol;Acc:HGNC:25697]
ENSG00000138279	3199	3249	2574	2765	2715	3058	3007.33	2846	0.289798	4.92988	8.22808e-07	9.41185e-06	ANXA7	10	73375101	73414076	-	protein_coding	annexin A7 [Source:HGNC Symbol;Acc:HGNC:545]
ENSG00000167182	958	961	762	755	766	799	893.667	773.333	0.417505	4.92966	8.23723e-07	9.41613e-06	SP2	17	47896150	47928957	+	protein_coding	Sp2 transcription factor [Source:HGNC Symbol;Acc:HGNC:11207]
ENSG00000011007	1712	1765	1391	2270	2243	2483	1622.67	2332	-0.313276	-4.92938	8.24908e-07	9.42351e-06	ELOA	1	23743448	23762059	+	protein_coding	elongin A [Source:HGNC Symbol;Acc:HGNC:11620]
ENSG00000183283	2743	2925	2361	3657	3573	3967	2676.33	3732.33	-0.268696	-4.92773	8.31924e-07	9.49452e-06	DAZAP2	12	51238724	51271362	+	protein_coding	DAZ associated protein 2 [Source:HGNC Symbol;Acc:HGNC:2684]
ENSG00000187624	284	247	215	146	168	191	248.667	168.333	0.776844	4.92766	8.32212e-07	9.49452e-06	C17orf97	17	410325	431062	+	protein_coding	chromosome 17 open reading frame 97 [Source:HGNC Symbol;Acc:HGNC:33800]
ENSG00000254535	233	272	185	362	435	467	230	421.333	-0.667	-4.92738	8.33386e-07	9.50169e-06	PABPC4L	4	134196333	134201789	-	protein_coding	poly(A) binding protein cytoplasmic 4 like [Source:HGNC Symbol;Acc:HGNC:31955]
ENSG00000104497	481	658	522	429	390	475	553.667	431.333	0.574012	4.92703	8.3487e-07	9.51239e-06	SNX16	8	81799581	81842866	-	protein_coding	sorting nexin 16 [Source:HGNC Symbol;Acc:HGNC:14980]
ENSG00000101230	192	147	153	102	80	107	164	96.3333	0.988054	4.92477	8.44578e-07	9.61672e-06	ISM1	20	13221274	13300651	+	protein_coding	isthmin 1 [Source:HGNC Symbol;Acc:HGNC:16213]
ENSG00000198642	688	786	637	1107	1009	1131	703.667	1082.33	-0.409652	-4.92418	8.47158e-07	9.63981e-06	KLHL9	9	21329665	21335404	-	protein_coding	kelch like family member 9 [Source:HGNC Symbol;Acc:HGNC:18732]
ENSG00000102098	377	397	306	581	568	633	360	594	-0.512794	-4.92267	8.53725e-07	9.7082e-06	SCML2	X	18239313	18354688	-	protein_coding	Scm polycomb group protein like 2 [Source:HGNC Symbol;Acc:HGNC:10581]
ENSG00000157837	1859	1858	1514	1624	1475	1697	1743.67	1598.67	0.33655	4.92004	8.65251e-07	9.83286e-06	SPPL3	12	120762510	120904358	-	protein_coding	signal peptide peptidase like 3 [Source:HGNC Symbol;Acc:HGNC:30424]
ENSG00000102786	2286	2578	2152	3230	3159	3568	2338.67	3319	-0.291547	-4.91709	8.78424e-07	9.97606e-06	INTS6	13	51354077	51454264	-	protein_coding	integrator complex subunit 6 [Source:HGNC Symbol;Acc:HGNC:14879]
ENSG00000172939	3283	3623	3034	4397	4586	4980	3313.33	4654.33	-0.277274	-4.9133	8.95554e-07	1.0164e-05	OXSR1	3	38165089	38255484	+	protein_coding	oxidative stress responsive kinase 1 [Source:HGNC Symbol;Acc:HGNC:8508]
ENSG00000013810	5569	5554	4315	4843	4676	5151	5146	4890	0.281968	4.91315	8.96251e-07	1.01653e-05	TACC3	4	1712858	1745171	+	protein_coding	transforming acidic coiled-coil containing protein 3 [Source:HGNC Symbol;Acc:HGNC:11524]
ENSG00000115524	5534	7403	5526	8634	8770	9748	6154.33	9050.67	-0.347005	-4.90967	9.12294e-07	1.03379e-05	SF3B1	2	197388515	197435079	-	protein_coding	splicing factor 3b subunit 1 [Source:HGNC Symbol;Acc:HGNC:10768]
ENSG00000188559	505	560	447	378	419	415	504	404	0.528453	4.90959	9.12657e-07	1.03379e-05	RALGAPA2	20	20389530	20712644	-	protein_coding	Ral GTPase activating protein catalytic subunit alpha 2 [Source:HGNC Symbol;Acc:HGNC:16207]
ENSG00000149403	80	98	57	32	18	42	78.3333	30.6667	1.56148	4.909	9.15398e-07	1.03622e-05	GRIK4	11	120511746	120988906	+	protein_coding	glutamate ionotropic receptor kainate type subunit 4 [Source:HGNC Symbol;Acc:HGNC:4582]
ENSG00000197498	1205	1560	1217	1911	1933	2189	1327.33	2011	-0.387496	-4.90654	9.26956e-07	1.04821e-05	RPF2	6	110982015	111028263	+	protein_coding	ribosome production factor 2 homolog [Source:HGNC Symbol;Acc:HGNC:20870]
ENSG00000124126	973	914	786	758	661	851	891	756.667	0.451068	4.90649	9.2719e-07	1.04821e-05	PREX1	20	48624252	48827999	-	protein_coding	phosphatidylinositol-3,4,5-trisphosphate dependent Rac exchange factor 1 [Source:HGNC Symbol;Acc:HGNC:32594]
ENSG00000145782	1245	1480	1124	1750	1946	2070	1283	1922	-0.373886	-4.90625	9.28353e-07	1.04885e-05	ATG12	5	115828200	115841837	-	protein_coding	autophagy related 12 [Source:HGNC Symbol;Acc:HGNC:588]
ENSG00000165716	276	279	245	172	181	216	266.667	189.667	0.707471	4.90158	9.50668e-07	1.07336e-05	DIPK1B	9	136712572	136724742	+	protein_coding	divergent protein kinase domain 1B [Source:HGNC Symbol;Acc:HGNC:28290]
ENSG00000181852	1884	1834	1591	1681	1496	1647	1769.67	1608	0.350788	4.90109	9.53042e-07	1.07535e-05	RNF41	12	56202179	56221933	-	protein_coding	ring finger protein 41 [Source:HGNC Symbol;Acc:HGNC:18401]
ENSG00000169860	112	122	105	220	216	257	113	231	-0.816577	-4.90077	9.54633e-07	1.0763e-05	P2RY1	3	152835131	152841439	+	protein_coding	purinergic receptor P2Y1 [Source:HGNC Symbol;Acc:HGNC:8539]
ENSG00000135334	2635	2590	2237	2245	2307	2441	2487.33	2331	0.306232	4.90067	9.55117e-07	1.0763e-05	AKIRIN2	6	87674860	87702233	-	protein_coding	akirin 2 [Source:HGNC Symbol;Acc:HGNC:21407]
ENSG00000100997	1561	1483	1232	1270	1126	1399	1425.33	1265	0.385504	4.89973	9.59674e-07	1.08073e-05	ABHD12	20	25294742	25390835	-	protein_coding	abhydrolase domain containing 12, lysophospholipase [Source:HGNC Symbol;Acc:HGNC:15868]
ENSG00000182325	2336	2314	1962	2011	2042	2085	2204	2046	0.318198	4.89766	9.69826e-07	1.09146e-05	FBXL6	8	144355431	144359376	-	protein_coding	F-box and leucine rich repeat protein 6 [Source:HGNC Symbol;Acc:HGNC:13603]
ENSG00000105829	499	622	485	814	816	937	535.333	855.667	-0.464737	-4.89662	9.75016e-07	1.09659e-05	BET1	7	93962762	94004382	-	protein_coding	Bet1 golgi vesicular membrane trafficking protein [Source:HGNC Symbol;Acc:HGNC:14562]
ENSG00000097021	3382	3357	2678	3043	2740	2909	3139	2897.33	0.323681	4.89598	9.78148e-07	1.09941e-05	ACOT7	1	6264269	6393767	-	protein_coding	acyl-CoA thioesterase 7 [Source:HGNC Symbol;Acc:HGNC:24157]
ENSG00000101849	757	728	574	551	547	621	686.333	573	0.470427	4.89571	9.7949e-07	1.10021e-05	TBL1X	X	9463320	9741037	+	protein_coding	transducin beta like 1 X-linked [Source:HGNC Symbol;Acc:HGNC:11585]
ENSG00000141404	935	995	895	832	801	813	941.667	815.333	0.421433	4.89425	9.86832e-07	1.10774e-05	GNAL	18	11689264	11885685	+	protein_coding	G protein subunit alpha L [Source:HGNC Symbol;Acc:HGNC:4388]
ENSG00000198055	2624	2509	2056	2281	2039	2257	2396.33	2192.33	0.338388	4.89076	1.00448e-06	1.12683e-05	GRK6	5	177403204	177442901	+	protein_coding	G protein-coupled receptor kinase 6 [Source:HGNC Symbol;Acc:HGNC:4545]
ENSG00000186665	394	365	301	273	247	275	353.333	265	0.62555	4.88958	1.01052e-06	1.13287e-05	C17orf58	17	67991099	67996469	-	protein_coding	chromosome 17 open reading frame 58 [Source:HGNC Symbol;Acc:HGNC:27568]
ENSG00000116489	9139	11239	9435	13643	13591	15716	9937.67	14316.7	-0.310899	-4.88788	1.01926e-06	1.14193e-05	CAPZA1	1	112619805	112671616	+	protein_coding	capping actin protein of muscle Z-line subunit alpha 1 [Source:HGNC Symbol;Acc:HGNC:1488]
ENSG00000123159	5083	4582	3842	4234	3894	4280	4502.33	4136	0.332888	4.88708	1.02344e-06	1.14589e-05	GIPC1	19	14477760	14496149	-	protein_coding	GIPC PDZ domain containing family member 1 [Source:HGNC Symbol;Acc:HGNC:1226]
ENSG00000149054	128	163	152	290	287	298	147.667	291.667	-0.765937	-4.88547	1.03184e-06	1.15455e-05	ZNF215	11	6926404	7001004	+	protein_coding	zinc finger protein 215 [Source:HGNC Symbol;Acc:HGNC:13007]
ENSG00000058272	1505	2253	1847	2770	3076	3323	1868.33	3056.33	-0.494915	-4.88417	1.03867e-06	1.16145e-05	PPP1R12A	12	79773563	79935460	-	protein_coding	protein phosphatase 1 regulatory subunit 12A [Source:HGNC Symbol;Acc:HGNC:7618]
ENSG00000178105	1549	2188	1800	2775	2728	3267	1845.67	2923.33	-0.44683	-4.88372	1.04103e-06	1.16334e-05	DDX10	11	108665058	108940999	+	protein_coding	DEAD-box helicase 10 [Source:HGNC Symbol;Acc:HGNC:2735]
ENSG00000160801	299	338	304	244	217	226	313.667	229	0.667993	4.87971	1.06244e-06	1.18637e-05	PTH1R	3	46877721	46903799	+	protein_coding	parathyroid hormone 1 receptor [Source:HGNC Symbol;Acc:HGNC:9608]
ENSG00000164087	1371	1360	1041	1157	1035	1096	1257.33	1096	0.404639	4.8796	1.063e-06	1.18637e-05	POC1A	3	52075226	52154690	-	protein_coding	POC1 centriolar protein A [Source:HGNC Symbol;Acc:HGNC:24488]
ENSG00000164626	262	263	220	184	170	160	248.333	171.333	0.744111	4.87923	1.06499e-06	1.18783e-05	KCNK5	6	39188971	39229475	-	protein_coding	potassium two pore domain channel subfamily K member 5 [Source:HGNC Symbol;Acc:HGNC:6280]
ENSG00000118200	1799	2314	2046	2912	3108	3547	2053	3189	-0.416536	-4.87771	1.07327e-06	1.1963e-05	CAMSAP2	1	200738893	200860704	+	protein_coding	calmodulin regulated spectrin associated protein family member 2 [Source:HGNC Symbol;Acc:HGNC:29188]
ENSG00000143756	1473	1717	1446	2152	2185	2458	1545.33	2265	-0.337269	-4.87698	1.07722e-06	1.19949e-05	FBXO28	1	224114111	224162047	+	protein_coding	F-box protein 28 [Source:HGNC Symbol;Acc:HGNC:29046]
ENSG00000189067	3956	3905	3263	3553	3352	3727	3708	3544	0.276999	4.87693	1.07751e-06	1.19949e-05	LITAF	16	11547722	11636381	-	protein_coding	lipopolysaccharide induced TNF factor [Source:HGNC Symbol;Acc:HGNC:16841]
ENSG00000237190	1417	1309	1099	1118	1063	1209	1275	1130	0.386121	4.87598	1.08268e-06	1.20448e-05	CDKN2AIPNL	5	134402065	134411881	-	protein_coding	CDKN2A interacting protein N-terminal like [Source:HGNC Symbol;Acc:HGNC:30545]
ENSG00000076864	200	226	165	140	116	127	197	127.667	0.832295	4.8758	1.08366e-06	1.2048e-05	RAP1GAP	1	21596221	21669357	-	protein_coding	RAP1 GTPase activating protein [Source:HGNC Symbol;Acc:HGNC:9858]
ENSG00000138829	4483	4692	3810	4053	4048	4509	4328.33	4203.33	0.253731	4.87551	1.08529e-06	1.20585e-05	FBN2	5	128257909	128659185	-	protein_coding	fibrillin 2 [Source:HGNC Symbol;Acc:HGNC:3604]
ENSG00000146535	2696	2565	2148	2293	2214	2367	2469.67	2291.33	0.318825	4.87448	1.09096e-06	1.21137e-05	GNA12	7	2728105	2844308	-	protein_coding	G protein subunit alpha 12 [Source:HGNC Symbol;Acc:HGNC:4380]
ENSG00000137364	876	1018	796	1297	1289	1444	896.667	1343.33	-0.372308	-4.87393	1.09399e-06	1.21396e-05	TPMT	6	18128311	18155077	-	protein_coding	thiopurine S-methyltransferase [Source:HGNC Symbol;Acc:HGNC:12014]
ENSG00000116251	2124	2318	2047	3050	2899	3374	2163	3107.67	-0.306455	-4.86911	1.12103e-06	1.24318e-05	RPL22	1	6185020	6209389	-	protein_coding	ribosomal protein L22 [Source:HGNC Symbol;Acc:HGNC:10315]
ENSG00000163565	366	483	425	690	744	737	424.667	723.667	-0.554775	-4.86762	1.12951e-06	1.25179e-05	IFI16	1	158999968	159055155	+	protein_coding	interferon gamma inducible protein 16 [Source:HGNC Symbol;Acc:HGNC:5395]
ENSG00000067066	570	775	636	987	1073	1177	660.333	1079	-0.494243	-4.86552	1.14158e-06	1.26436e-05	SP100	2	230415942	230545606	+	protein_coding	SP100 nuclear antigen [Source:HGNC Symbol;Acc:HGNC:11206]
ENSG00000186298	7780	8361	6949	7312	7124	8262	7696.67	7566	0.23842	4.86417	1.14938e-06	1.27219e-05	PPP1CC	12	110719680	110742939	-	protein_coding	protein phosphatase 1 catalytic subunit gamma [Source:HGNC Symbol;Acc:HGNC:9283]
ENSG00000143498	250	327	251	446	500	508	276	484.667	-0.602874	-4.85692	1.19227e-06	1.31884e-05	TAF1A	1	222557902	222589933	-	protein_coding	TATA-box binding protein associated factor, RNA polymerase I subunit A [Source:HGNC Symbol;Acc:HGNC:11532]
ENSG00000144580	1633	1771	1352	2277	2149	2402	1585.33	2276	-0.312827	-4.85342	1.21347e-06	1.34143e-05	CNOT9	2	218568580	218597080	+	protein_coding	CCR4-NOT transcription complex subunit 9 [Source:HGNC Symbol;Acc:HGNC:10445]
ENSG00000124383	401	673	504	860	902	1053	526	938.333	-0.622193	-4.85184	1.2232e-06	1.35133e-05	MPHOSPH10	2	71130310	71150101	+	protein_coding	M-phase phosphoprotein 10 [Source:HGNC Symbol;Acc:HGNC:7213]
ENSG00000101265	760	701	601	520	569	623	687.333	570.667	0.481215	4.84901	1.24077e-06	1.36987e-05	RASSF2	20	4780023	4823608	-	protein_coding	Ras association domain family member 2 [Source:HGNC Symbol;Acc:HGNC:9883]
ENSG00000115163	1062	1141	926	959	852	964	1043	925	0.384392	4.84398	1.27262e-06	1.40347e-05	CENPA	2	26764289	26801067	+	protein_coding	centromere protein A [Source:HGNC Symbol;Acc:HGNC:1851]
ENSG00000071189	736	1052	811	1284	1362	1567	866.333	1404.33	-0.484041	-4.84395	1.27281e-06	1.40347e-05	SNX13	7	17790761	17940501	-	protein_coding	sorting nexin 13 [Source:HGNC Symbol;Acc:HGNC:21335]
ENSG00000213064	629	670	594	947	951	1029	631	975.667	-0.414431	-4.83938	1.30244e-06	1.43524e-05	SFT2D2	1	168225938	168253021	+	protein_coding	SFT2 domain containing 2 [Source:HGNC Symbol;Acc:HGNC:25140]
ENSG00000139116	1055	1510	1263	1801	2141	2438	1276	2126.67	-0.519232	-4.83681	1.31938e-06	1.45298e-05	KIF21A	12	39293228	39443390	-	protein_coding	kinesin family member 21A [Source:HGNC Symbol;Acc:HGNC:19349]
ENSG00000154803	421	348	366	671	603	673	378.333	649	-0.559815	-4.83539	1.32884e-06	1.46208e-05	FLCN	17	17212212	17237188	-	protein_coding	folliculin [Source:HGNC Symbol;Acc:HGNC:27310]
ENSG00000148218	967	978	817	822	703	873	920.667	799.333	0.417571	4.83532	1.32932e-06	1.46208e-05	ALAD	9	113386312	113401290	-	protein_coding	aminolevulinate dehydratase [Source:HGNC Symbol;Acc:HGNC:395]
ENSG00000110871	751	699	577	537	552	604	675.667	564.333	0.470766	4.83439	1.33552e-06	1.46798e-05	COQ5	12	120503279	120534434	-	protein_coding	coenzyme Q5, methyltransferase [Source:HGNC Symbol;Acc:HGNC:28722]
ENSG00000181381	318	407	287	513	581	637	337.333	577	-0.566405	-4.83098	1.35861e-06	1.49241e-05	DDX60L	4	168356735	168537786	-	protein_coding	DExD/H-box 60 like [Source:HGNC Symbol;Acc:HGNC:26429]
ENSG00000100523	496	698	576	902	1015	1043	590	986.667	-0.528578	-4.82943	1.36922e-06	1.50313e-05	DDHD1	14	53036745	53153323	-	protein_coding	DDHD domain containing 1 [Source:HGNC Symbol;Acc:HGNC:19714]
ENSG00000166780	74	86	84	44	30	35	81.3333	36.3333	1.38105	4.82914	1.37124e-06	1.5044e-05	BMERB1	16	15434475	15625028	+	protein_coding	bMERB domain containing 1 [Source:HGNC Symbol;Acc:HGNC:19213]
ENSG00000169379	707	936	834	1291	1239	1484	825.667	1338	-0.477172	-4.82834	1.37673e-06	1.50947e-05	ARL13B	3	93980139	94055678	+	protein_coding	ADP ribosylation factor like GTPase 13B [Source:HGNC Symbol;Acc:HGNC:25419]
ENSG00000075539	1367	1988	1598	2348	2715	2972	1651	2678.33	-0.483484	-4.82668	1.38826e-06	1.52115e-05	FRYL	4	48497357	48780322	-	protein_coding	FRY like transcription coactivator [Source:HGNC Symbol;Acc:HGNC:29127]
ENSG00000177098	230	195	178	129	122	145	201	132	0.821817	4.8247	1.40217e-06	1.53544e-05	SCN4B	11	118133377	118152888	-	protein_coding	sodium voltage-gated channel beta subunit 4 [Source:HGNC Symbol;Acc:HGNC:10592]
ENSG00000178057	1463	1451	1188	1194	1248	1236	1367.33	1226	0.366337	4.8221	1.42055e-06	1.55458e-05	NDUFAF3	3	49020459	49023495	+	protein_coding	NADH:ubiquinone oxidoreductase complex assembly factor 3 [Source:HGNC Symbol;Acc:HGNC:29918]
ENSG00000112837	1050	1217	1014	1583	1559	1710	1093.67	1617.33	-0.351607	-4.82063	1.43103e-06	1.56507e-05	TBX18	6	84687351	84764598	-	protein_coding	T-box transcription factor 18 [Source:HGNC Symbol;Acc:HGNC:11595]
ENSG00000121281	1785	1905	1596	1601	1573	1767	1762	1647	0.310403	4.8189	1.4435e-06	1.57772e-05	ADCY7	16	50246137	50318135	+	protein_coding	adenylate cyclase 7 [Source:HGNC Symbol;Acc:HGNC:238]
ENSG00000113734	406	436	373	716	609	672	405	665.667	-0.504625	-4.81548	1.46849e-06	1.60403e-05	BNIP1	5	173144442	173164387	+	protein_coding	BCL2 interacting protein 1 [Source:HGNC Symbol;Acc:HGNC:1082]
ENSG00000105835	992	1173	1041	1513	1582	1823	1068.67	1639.33	-0.399652	-4.81489	1.47283e-06	1.60777e-05	NAMPT	7	106248298	106285966	-	protein_coding	nicotinamide phosphoribosyltransferase [Source:HGNC Symbol;Acc:HGNC:30092]
ENSG00000069399	553	529	468	423	399	444	516.667	422	0.505707	4.81027	1.50728e-06	1.64435e-05	BCL3	19	44747705	44760044	+	protein_coding	BCL3 transcription coactivator [Source:HGNC Symbol;Acc:HGNC:998]
ENSG00000132466	4609	5640	4352	6690	6621	7249	4867	6853.33	-0.283974	-4.80949	1.51318e-06	1.64974e-05	ANKRD17	4	73073376	73258798	-	protein_coding	ankyrin repeat domain 17 [Source:HGNC Symbol;Acc:HGNC:23575]
ENSG00000170088	582	627	493	839	857	944	567.333	880	-0.422853	-4.80815	1.52332e-06	1.65976e-05	TMEM192	4	165070608	165208549	-	protein_coding	transmembrane protein 192 [Source:HGNC Symbol;Acc:HGNC:26775]
ENSG00000163811	2226	2691	2345	3454	3380	3829	2420.67	3554.33	-0.337736	-4.80797	1.52468e-06	1.66021e-05	WDR43	2	28894667	28948219	+	protein_coding	WD repeat domain 43 [Source:HGNC Symbol;Acc:HGNC:28945]
ENSG00000091039	1674	2195	1962	2867	2927	3264	1943.67	3019.33	-0.416896	-4.80754	1.52798e-06	1.66276e-05	OSBPL8	12	76351797	76559809	-	protein_coding	oxysterol binding protein like 8 [Source:HGNC Symbol;Acc:HGNC:16396]
ENSG00000134900	1951	2598	2184	3207	3479	3638	2244.33	3441.33	-0.4024	-4.80607	1.53924e-06	1.67359e-05	TPP2	13	102596958	102679958	+	protein_coding	tripeptidyl peptidase 2 [Source:HGNC Symbol;Acc:HGNC:12016]
ENSG00000198563	2242	2627	2136	3165	3242	3590	2335	3332.33	-0.300591	-4.80599	1.53985e-06	1.67359e-05	DDX39B	6	31530219	31542448	-	protein_coding	DExD-box helicase 39B [Source:HGNC Symbol;Acc:HGNC:13917]
ENSG00000130165	1467	1411	1124	1196	1154	1224	1334	1191.33	0.371757	4.80574	1.54176e-06	1.67463e-05	ELOF1	19	11551147	11559230	-	protein_coding	elongation factor 1 [Source:HGNC Symbol;Acc:HGNC:28691]
ENSG00000169258	1448	1497	1112	1216	1075	1310	1352.33	1200.33	0.380821	4.80366	1.55789e-06	1.69109e-05	GPRIN1	5	176595802	176610156	-	protein_coding	G protein regulated inducer of neurite outgrowth 1 [Source:HGNC Symbol;Acc:HGNC:24835]
ENSG00000197157	3295	3237	2656	2859	2631	3161	3062.67	2883.67	0.299529	4.80104	1.57841e-06	1.7123e-05	SND1	7	127652194	128092609	+	protein_coding	staphylococcal nuclease and tudor domain containing 1 [Source:HGNC Symbol;Acc:HGNC:30646]
ENSG00000101670	33	35	30	3	5	11	32.6667	6.33333	2.59175	4.79789	1.60345e-06	1.73839e-05	LIPG	18	49560699	49599185	+	protein_coding	lipase G, endothelial type [Source:HGNC Symbol;Acc:HGNC:6623]
ENSG00000035403	13919	14327	11579	13256	12399	13634	13275	13096.3	0.229675	4.79695	1.61102e-06	1.74551e-05	VCL	10	73995193	74121363	+	protein_coding	vinculin [Source:HGNC Symbol;Acc:HGNC:12665]
ENSG00000168610	2788	2732	2222	2469	2241	2520	2580.67	2410	0.309151	4.79536	1.62381e-06	1.75827e-05	STAT3	17	42313324	42388540	-	protein_coding	signal transducer and activator of transcription 3 [Source:HGNC Symbol;Acc:HGNC:11364]
ENSG00000173175	654	632	532	430	529	506	606	488.333	0.521613	4.79438	1.63182e-06	1.76585e-05	ADCY5	3	123282296	123449090	-	protein_coding	adenylate cyclase 5 [Source:HGNC Symbol;Acc:HGNC:236]
ENSG00000153815	1344	1315	1132	1180	1018	1188	1263.67	1128.67	0.376375	4.79327	1.64084e-06	1.77414e-05	CMIP	16	81444808	81711762	+	protein_coding	c-Maf inducing protein [Source:HGNC Symbol;Acc:HGNC:24319]
ENSG00000147130	2352	2246	1820	1976	1914	1992	2139.33	1960.67	0.334465	4.79319	1.64152e-06	1.77414e-05	ZMYM3	X	71239624	71255146	-	protein_coding	zinc finger MYM-type containing 3 [Source:HGNC Symbol;Acc:HGNC:13054]
ENSG00000185730	1044	1074	834	875	784	935	984	864.667	0.39681	4.79306	1.64253e-06	1.77414e-05	ZNF696	8	143289676	143299952	+	protein_coding	zinc finger protein 696 [Source:HGNC Symbol;Acc:HGNC:25872]
ENSG00000083223	527	756	599	916	1056	1202	627.333	1058	-0.539552	-4.79073	1.66172e-06	1.79375e-05	TUT7	9	86287733	86354454	-	protein_coding	terminal uridylyl transferase 7 [Source:HGNC Symbol;Acc:HGNC:25817]
ENSG00000187867	361	380	301	268	240	289	347.333	265.667	0.598139	4.78964	1.67077e-06	1.80241e-05	PALM3	19	14053363	14062076	-	protein_coding	paralemmin 3 [Source:HGNC Symbol;Acc:HGNC:33274]
ENSG00000170085	815	900	674	678	665	723	796.333	688.667	0.417585	4.78884	1.67745e-06	1.80849e-05	SIMC1	5	176238367	176345991	+	protein_coding	SUMO interacting motifs containing 1 [Source:HGNC Symbol;Acc:HGNC:24779]
ENSG00000226137	338	331	272	226	218	260	313.667	234.667	0.631207	4.78714	1.69178e-06	1.82281e-05	BAIAP2-DT	17	81029130	81034881	-	lncRNA	BAIAP2 divergent transcript [Source:HGNC Symbol;Acc:HGNC:44342]
ENSG00000119402	2666	2731	2251	3445	3467	3764	2549.33	3558.67	-0.269867	-4.78575	1.70351e-06	1.83432e-05	FBXW2	9	120751978	120793416	-	protein_coding	F-box and WD repeat domain containing 2 [Source:HGNC Symbol;Acc:HGNC:13608]
ENSG00000126003	1517	1528	1253	1995	1951	2266	1432.67	2070.67	-0.318914	-4.78543	1.70618e-06	1.83606e-05	PLAGL2	20	32192504	32207743	-	protein_coding	PLAG1 like zinc finger 2 [Source:HGNC Symbol;Acc:HGNC:9047]
ENSG00000146386	567	542	461	776	794	916	523.333	828.667	-0.449479	-4.78514	1.70872e-06	1.83767e-05	ABRACL	6	139028745	139043302	+	protein_coding	ABRA C-terminal like [Source:HGNC Symbol;Acc:HGNC:21230]
ENSG00000124145	3827	3882	3067	5023	4717	5258	3592	4999.33	-0.267475	-4.78478	1.71179e-06	1.83983e-05	SDC4	20	45325288	45348424	-	protein_coding	syndecan 4 [Source:HGNC Symbol;Acc:HGNC:10661]
ENSG00000244300	74	104	81	40	42	40	86.3333	40.6667	1.29537	4.78329	1.72446e-06	1.85231e-05	GATA2-AS1	3	128489212	128502970	+	lncRNA	GATA2 antisense RNA 1 [Source:HGNC Symbol;Acc:HGNC:51108]
ENSG00000008952	1558	2198	1726	2633	2835	3056	1827.33	2841.33	-0.424769	-4.78284	1.72834e-06	1.85533e-05	SEC62	3	169966635	169998373	+	protein_coding	SEC62 homolog, preprotein translocation factor [Source:HGNC Symbol;Acc:HGNC:11846]
ENSG00000188647	1769	2373	1992	2951	3038	3420	2044.67	3136.33	-0.401353	-4.78234	1.73266e-06	1.85804e-05	PTAR1	9	69709522	69760011	-	protein_coding	protein prenyltransferase alpha subunit repeat containing 1 [Source:HGNC Symbol;Acc:HGNC:30449]
ENSG00000160216	1982	2049	1571	1717	1571	1869	1867.33	1719	0.32923	4.7823	1.73299e-06	1.85804e-05	AGPAT3	21	43865223	43987592	+	protein_coding	1-acylglycerol-3-phosphate O-acyltransferase 3 [Source:HGNC Symbol;Acc:HGNC:326]
ENSG00000168743	218	221	220	123	164	146	219.667	144.333	0.822523	4.78153	1.73963e-06	1.86401e-05	NPNT	4	105894775	106004027	+	protein_coding	nephronectin [Source:HGNC Symbol;Acc:HGNC:27405]
ENSG00000204186	293	387	300	484	579	661	326.667	574.667	-0.601741	-4.78072	1.74668e-06	1.87042e-05	ZDBF2	2	206274663	206314427	+	protein_coding	zinc finger DBF-type containing 2 [Source:HGNC Symbol;Acc:HGNC:29313]
ENSG00000182022	1033	1088	813	861	773	930	978	854.667	0.40359	4.77968	1.75577e-06	1.879e-05	CHST15	10	124007668	124093598	-	protein_coding	carbohydrate sulfotransferase 15 [Source:HGNC Symbol;Acc:HGNC:18137]
ENSG00000198730	1229	1392	1156	1731	1812	1989	1259	1844	-0.337542	-4.77634	1.78516e-06	1.90927e-05	CTR9	11	10751246	10801625	+	protein_coding	CTR9 homolog, Paf1/RNA polymerase II complex component [Source:HGNC Symbol;Acc:HGNC:16850]
ENSG00000187720	625	683	589	537	462	585	632.333	528	0.476153	4.77545	1.79309e-06	1.91659e-05	THSD4	15	71096952	71783383	+	protein_coding	thrombospondin type 1 domain containing 4 [Source:HGNC Symbol;Acc:HGNC:25835]
ENSG00000172366	402	386	372	282	305	308	386.667	298.333	0.590203	4.76838	1.8571e-06	1.98379e-05	MCRIP2	16	636817	648474	+	protein_coding	MAPK regulated corepressor interacting protein 2 [Source:HGNC Symbol;Acc:HGNC:14142]
ENSG00000187954	833	872	771	712	674	778	825.333	721.333	0.409642	4.76805	1.86021e-06	1.9859e-05	ZFTRAF1	8	144449582	144462871	-	protein_coding	zinc finger TRAF-type containing 1 [Source:HGNC Symbol;Acc:HGNC:17806]
ENSG00000114480	2186	2368	2075	3016	2982	3467	2209.67	3155	-0.297594	-4.76787	1.86184e-06	1.98642e-05	GBE1	3	81489703	81761645	-	protein_coding	1,4-alpha-glucan branching enzyme 1 [Source:HGNC Symbol;Acc:HGNC:4180]
ENSG00000126247	12309	11703	8881	10184	9597	10943	10964.3	10241.3	0.305732	4.76731	1.86701e-06	1.99072e-05	CAPNS1	19	36139953	36150353	+	protein_coding	calpain small subunit 1 [Source:HGNC Symbol;Acc:HGNC:1481]
ENSG00000171224	1341	1191	956	1036	936	1009	1162.67	993.667	0.434603	4.76603	1.87887e-06	2.00214e-05	FAM241B	10	69630247	69633596	+	protein_coding	family with sequence similarity 241 member B [Source:HGNC Symbol;Acc:HGNC:23519]
ENSG00000140092	205	218	172	122	133	144	198.333	133	0.786947	4.76483	1.89011e-06	2.01289e-05	FBLN5	14	91869411	91947987	-	protein_coding	fibulin 5 [Source:HGNC Symbol;Acc:HGNC:3602]
ENSG00000103067	280	304	205	186	180	190	263	185.333	0.708428	4.76453	1.89296e-06	2.01469e-05	ESRP2	16	68229033	68238102	-	protein_coding	epithelial splicing regulatory protein 2 [Source:HGNC Symbol;Acc:HGNC:26152]
ENSG00000198793	3733	3763	3092	3332	3280	3597	3529.33	3403	0.26374	4.76316	1.90587e-06	2.0272e-05	MTOR	1	11106535	11262556	-	protein_coding	mechanistic target of rapamycin kinase [Source:HGNC Symbol;Acc:HGNC:3942]
ENSG00000110328	534	507	412	391	360	419	484.333	390	0.523689	4.76291	1.90819e-06	2.02843e-05	GALNT18	11	11270877	11622005	-	protein_coding	polypeptide N-acetylgalactosaminyltransferase 18 [Source:HGNC Symbol;Acc:HGNC:30488]
ENSG00000160323	169	215	148	107	108	124	177.333	113	0.857131	4.76198	1.91699e-06	2.03654e-05	ADAMTS13	9	133414358	133459402	+	protein_coding	ADAM metallopeptidase with thrombospondin type 1 motif 13 [Source:HGNC Symbol;Acc:HGNC:1366]
ENSG00000107560	283	376	331	525	562	639	330	575.333	-0.584459	-4.76082	1.92811e-06	2.0471e-05	RAB11FIP2	10	118004916	118046941	-	protein_coding	RAB11 family interacting protein 2 [Source:HGNC Symbol;Acc:HGNC:29152]
ENSG00000288905	170	95	128	56	80	38	131	58	1.38659	4.76054	1.9308e-06	2.04779e-05	LSP1P5	1	144716025	144758298	+	lncRNA	LSP1 pseudogene 5 [Source:NCBI gene (formerly Entrezgene);Acc:645166]
ENSG00000158711	834	1015	861	1300	1482	1437	903.333	1406.33	-0.426581	-4.7605	1.9311e-06	2.04779e-05	ELK4	1	205597556	205632011	-	protein_coding	ETS transcription factor ELK4 [Source:HGNC Symbol;Acc:HGNC:3326]
ENSG00000177707	1043	1264	1049	1636	1599	1766	1118.67	1667	-0.362306	-4.75924	1.94326e-06	2.05943e-05	NECTIN3	3	111070071	111275563	+	protein_coding	nectin cell adhesion molecule 3 [Source:HGNC Symbol;Acc:HGNC:17664]
ENSG00000107937	6045	7112	5805	8658	8375	9268	6320.67	8767	-0.259661	-4.75897	1.94586e-06	2.06093e-05	GTPBP4	10	988434	1019932	+	protein_coding	GTP binding protein 4 [Source:HGNC Symbol;Acc:HGNC:21535]
ENSG00000168575	2212	2174	1873	3011	2792	3099	2086.33	2967.33	-0.295368	-4.75813	1.95394e-06	2.06823e-05	SLC20A2	8	42416475	42541926	-	protein_coding	solute carrier family 20 member 2 [Source:HGNC Symbol;Acc:HGNC:10947]
ENSG00000198830	15325	14797	11749	13703	12309	13843	13957	13285	0.28004	4.75786	1.9566e-06	2.0698e-05	HMGN2	1	26472440	26476642	+	protein_coding	high mobility group nucleosomal binding domain 2 [Source:HGNC Symbol;Acc:HGNC:4986]
ENSG00000127616	11288	11159	9151	10317	9850	10748	10532.7	10305	0.24194	4.7555	1.97954e-06	2.0928e-05	SMARCA4	19	10960932	11079426	+	protein_coding	SWI/SNF related, matrix associated, actin dependent regulator of chromatin, subfamily a, member 4 [Source:HGNC Symbol;Acc:HGNC:11100]
ENSG00000131480	128	146	131	271	253	265	135	263	-0.748529	-4.75534	1.98117e-06	2.09325e-05	AOC2	17	42844580	42850707	+	protein_coding	amine oxidase copper containing 2 [Source:HGNC Symbol;Acc:HGNC:549]
ENSG00000237807	272	294	231	198	177	203	265.667	192.667	0.67385	4.75454	1.98894e-06	2.10019e-05	LINC02984	8	53493523	53524336	-	lncRNA	long intergenic non-protein coding RNA 2984 [Source:HGNC Symbol;Acc:HGNC:56063]
ENSG00000130827	1621	1528	1253	1296	1307	1358	1467.33	1320.33	0.361696	4.75418	1.99251e-06	2.10215e-05	PLXNA3	X	154458281	154477779	+	protein_coding	plexin A3 [Source:HGNC Symbol;Acc:HGNC:9101]
ENSG00000247077	4635	4394	3659	3971	3866	4221	4229.33	4019.33	0.284429	4.75411	1.99321e-06	2.10215e-05	PGAM5	12	132710819	132722734	+	protein_coding	PGAM family member 5, mitochondrial serine/threonine protein phosphatase [Source:HGNC Symbol;Acc:HGNC:28763]
ENSG00000106034	103	135	113	214	241	260	117	238.333	-0.812519	-4.75215	2.01264e-06	2.12136e-05	CPED1	7	120988697	121297442	+	protein_coding	cadherin like and PC-esterase domain containing 1 [Source:HGNC Symbol;Acc:HGNC:26159]
ENSG00000154380	4325	5211	4471	4197	4202	4706	4669	4368.33	0.311752	4.74919	2.04236e-06	2.14933e-05	ENAH	1	225486765	225653142	-	protein_coding	ENAH actin regulator [Source:HGNC Symbol;Acc:HGNC:18271]
ENSG00000129317	678	970	734	1150	1277	1451	794	1292.67	-0.491127	-4.74913	2.04296e-06	2.14933e-05	PUS7L	12	43718992	43758793	-	protein_coding	pseudouridine synthase 7 like [Source:HGNC Symbol;Acc:HGNC:25276]
ENSG00000182934	2887	2967	2365	3818	3598	4043	2739.67	3819.67	-0.269164	-4.74906	2.04365e-06	2.14933e-05	SRPRA	11	126262938	126269144	-	protein_coding	SRP receptor subunit alpha [Source:HGNC Symbol;Acc:HGNC:11307]
ENSG00000101654	1346	1738	1490	2101	2363	2682	1524.67	2382	-0.426246	-4.74901	2.04411e-06	2.14933e-05	RNMT	18	13726660	13764556	+	protein_coding	RNA guanine-7 methyltransferase [Source:HGNC Symbol;Acc:HGNC:10075]
ENSG00000064393	7562	7687	6371	9453	9371	10568	7206.67	9797.33	-0.230624	-4.74886	2.04564e-06	2.14965e-05	HIPK2	7	139561570	139777998	-	protein_coding	homeodomain interacting protein kinase 2 [Source:HGNC Symbol;Acc:HGNC:14402]
ENSG00000185761	797	851	659	630	657	708	769	665	0.418943	4.74801	2.05428e-06	2.15743e-05	ADAMTSL5	19	1505022	1513604	-	protein_coding	ADAMTS like 5 [Source:HGNC Symbol;Acc:HGNC:27912]
ENSG00000116754	3372	4537	3649	5392	5728	6184	3852.67	5768	-0.369325	-4.74583	2.07654e-06	2.17949e-05	SRSF11	1	70205682	70253052	+	protein_coding	serine and arginine rich splicing factor 11 [Source:HGNC Symbol;Acc:HGNC:10782]
ENSG00000166266	1372	1982	1600	2440	2561	2825	1651.33	2608.67	-0.445593	-4.74403	2.09511e-06	2.19766e-05	CUL5	11	108008898	108107761	+	protein_coding	cullin 5 [Source:HGNC Symbol;Acc:HGNC:2556]
ENSG00000100558	1163	1306	1040	1672	1612	1812	1169.67	1698.67	-0.327106	-4.74329	2.10271e-06	2.20431e-05	PLEK2	14	67386984	67412167	-	protein_coding	pleckstrin 2 [Source:HGNC Symbol;Acc:HGNC:19238]
ENSG00000196584	790	963	804	1291	1204	1407	852.333	1300.67	-0.395313	-4.74274	2.10845e-06	2.20899e-05	XRCC2	7	152644776	152676193	-	protein_coding	X-ray repair cross complementing 2 [Source:HGNC Symbol;Acc:HGNC:12829]
ENSG00000243147	1023	1108	901	904	878	931	1010.67	904.333	0.370903	4.74209	2.11523e-06	2.21477e-05	MRPL33	2	27771717	27988087	+	protein_coding	mitochondrial ribosomal protein L33 [Source:HGNC Symbol;Acc:HGNC:14487]
ENSG00000107104	788	805	615	644	548	674	736	622	0.452682	4.74095	2.12717e-06	2.22503e-05	KANK1	9	470291	746105	+	protein_coding	KN motif and ankyrin repeat domains 1 [Source:HGNC Symbol;Acc:HGNC:19309]
ENSG00000161011	9284	8992	7346	11745	11261	12334	8540.67	11780	-0.253756	-4.74091	2.12758e-06	2.22503e-05	SQSTM1	5	179806398	179838078	+	protein_coding	sequestosome 1 [Source:HGNC Symbol;Acc:HGNC:11280]
ENSG00000165525	587	950	693	1117	1261	1455	743.333	1277.67	-0.569804	-4.74068	2.13007e-06	2.2263e-05	NEMF	14	49782083	49852821	-	protein_coding	nuclear export mediator factor [Source:HGNC Symbol;Acc:HGNC:10663]
ENSG00000163624	40	53	44	13	15	15	45.6667	14.3333	1.88476	4.73977	2.13963e-06	2.23496e-05	CDS1	4	84583127	84651334	+	protein_coding	CDP-diacylglycerol synthase 1 [Source:HGNC Symbol;Acc:HGNC:1800]
ENSG00000161638	5035	4868	4085	6591	6127	6776	4662.67	6498	-0.26738	-4.73866	2.15133e-06	2.24583e-05	ITGA5	12	54395261	54419266	-	protein_coding	integrin subunit alpha 5 [Source:HGNC Symbol;Acc:HGNC:6141]
ENSG00000072364	3215	3817	3232	2971	3022	3548	3421.33	3180.33	0.321602	4.7382	2.1562e-06	2.24957e-05	AFF4	5	132875395	132963634	-	protein_coding	ALF transcription elongation factor 4 [Source:HGNC Symbol;Acc:HGNC:17869]
ENSG00000022840	5500	5538	4333	4837	4777	5181	5123.67	4931.67	0.263653	4.73697	2.16936e-06	2.26194e-05	RNF10	12	120533480	120577588	+	protein_coding	ring finger protein 10 [Source:HGNC Symbol;Acc:HGNC:10055]
ENSG00000144566	1729	2025	1655	1642	1575	1791	1803	1669.33	0.323991	4.73521	2.18831e-06	2.28034e-05	RAB5A	3	19947097	19985175	+	protein_coding	RAB5A, member RAS oncogene family [Source:HGNC Symbol;Acc:HGNC:9783]
ENSG00000160007	2819	2919	2435	2582	2531	2727	2724.33	2613.33	0.271616	4.73391	2.20239e-06	2.29364e-05	ARHGAP35	19	46860997	47005077	+	protein_coding	Rho GTPase activating protein 35 [Source:HGNC Symbol;Acc:HGNC:4591]
ENSG00000163728	539	854	639	1061	1105	1271	677.333	1145.67	-0.546266	-4.73369	2.20475e-06	2.29473e-05	TTC14	3	180602163	180617828	+	protein_coding	tetratricopeptide repeat domain 14 [Source:HGNC Symbol;Acc:HGNC:24697]
ENSG00000141582	1663	1700	1232	1386	1291	1436	1531.67	1371	0.36572	4.73205	2.22258e-06	2.31191e-05	CBX4	17	79833156	79839440	-	protein_coding	chromobox 4 [Source:HGNC Symbol;Acc:HGNC:1554]
ENSG00000130402	24342	24521	19761	22810	21259	23581	22874.7	22550	0.230567	4.73156	2.22804e-06	2.31621e-05	ACTN4	19	38647649	38731589	+	protein_coding	actinin alpha 4 [Source:HGNC Symbol;Acc:HGNC:166]
ENSG00000189223	395	435	354	610	635	664	394.667	636.333	-0.478363	-4.72927	2.25324e-06	2.34101e-05	PAX8-AS1	2	113211421	113276581	+	lncRNA	PAX8 antisense RNA 1 [Source:HGNC Symbol;Acc:HGNC:49271]
ENSG00000166716	2220	2182	1813	1934	1832	2062	2071.67	1942.67	0.304533	4.72782	2.26944e-06	2.35644e-05	ZNF592	15	84748592	84806445	+	protein_coding	zinc finger protein 592 [Source:HGNC Symbol;Acc:HGNC:28986]
ENSG00000111206	6636	6184	5326	5797	5340	6148	6048.67	5761.67	0.283473	4.72617	2.28797e-06	2.37427e-05	FOXM1	12	2857680	2877174	-	protein_coding	forkhead box M1 [Source:HGNC Symbol;Acc:HGNC:3818]
ENSG00000143337	1153	1376	1114	1692	1746	1933	1214.33	1790.33	-0.347604	-4.72604	2.28946e-06	2.37439e-05	TOR1AIP1	1	179882042	179920077	+	protein_coding	torsin 1A interacting protein 1 [Source:HGNC Symbol;Acc:HGNC:29456]
ENSG00000004766	351	551	436	714	748	891	446	784.333	-0.598966	-4.7258	2.29207e-06	2.37569e-05	VPS50	7	93232340	93361123	+	protein_coding	VPS50 subunit of EARP/GARPII complex [Source:HGNC Symbol;Acc:HGNC:25956]
ENSG00000099284	1694	1693	1328	1445	1374	1499	1571.67	1439.33	0.335687	4.72455	2.30622e-06	2.38894e-05	MACROH2A2	10	70052544	70112282	+	protein_coding	macroH2A.2 histone [Source:HGNC Symbol;Acc:HGNC:14453]
ENSG00000170425	802	892	654	671	634	721	782.667	675.333	0.420733	4.72434	2.30861e-06	2.39e-05	ADORA2B	17	15945130	15975746	+	protein_coding	adenosine A2b receptor [Source:HGNC Symbol;Acc:HGNC:264]
ENSG00000158813	146	139	100	80	65	73	128.333	72.6667	1.02578	4.72278	2.32645e-06	2.40703e-05	EDA	X	69616067	70039472	+	protein_coding	ectodysplasin A [Source:HGNC Symbol;Acc:HGNC:3157]
ENSG00000188811	340	410	320	570	532	683	356.667	595	-0.524473	-4.72035	2.35435e-06	2.43445e-05	NHLRC3	13	39038306	39050109	+	protein_coding	NHL repeat containing 3 [Source:HGNC Symbol;Acc:HGNC:33751]
ENSG00000120868	1077	1075	959	1525	1393	1756	1037	1558	-0.369883	-4.71985	2.36018e-06	2.43904e-05	APAF1	12	98645290	98735433	+	protein_coding	apoptotic peptidase activating factor 1 [Source:HGNC Symbol;Acc:HGNC:576]
ENSG00000178695	1149	1273	1081	1761	1558	1845	1167.67	1721.33	-0.345533	-4.7173	2.38994e-06	2.46833e-05	KCTD12	13	76880175	76886405	-	protein_coding	potassium channel tetramerization domain containing 12 [Source:HGNC Symbol;Acc:HGNC:14678]
ENSG00000095261	2506	2856	2283	3404	3501	3820	2548.33	3575	-0.27722	-4.71413	2.42746e-06	2.5056e-05	PSMD5	9	120815496	120842951	-	protein_coding	proteasome 26S subunit, non-ATPase 5 [Source:HGNC Symbol;Acc:HGNC:9563]
ENSG00000197579	396	617	451	751	831	941	488	841	-0.57436	-4.71357	2.43411e-06	2.51098e-05	TOPORS	9	32540544	32552586	-	protein_coding	TOP1 binding arginine/serine rich protein, E3 ubiquitin ligase [Source:HGNC Symbol;Acc:HGNC:21653]
ENSG00000100342	432	385	331	261	262	345	382.667	289.333	0.619516	4.71034	2.47309e-06	2.54968e-05	APOL1	22	36253071	36267530	+	protein_coding	apolipoprotein L1 [Source:HGNC Symbol;Acc:HGNC:618]
ENSG00000013306	9486	9446	7519	8743	7974	8767	8817	8494.67	0.262584	4.70812	2.50012e-06	2.57602e-05	SLC25A39	17	44319625	44324870	-	protein_coding	solute carrier family 25 member 39 [Source:HGNC Symbol;Acc:HGNC:24279]
ENSG00000181192	935	951	794	760	784	825	893.333	789.667	0.389283	4.70772	2.50499e-06	2.57893e-05	DHTKD1	10	12068954	12123221	+	protein_coding	dehydrogenase E1 and transketolase domain containing 1 [Source:HGNC Symbol;Acc:HGNC:23537]
ENSG00000106346	818	915	722	692	670	787	818.333	716.333	0.403822	4.70765	2.5059e-06	2.57893e-05	USP42	7	6104949	6161564	+	protein_coding	ubiquitin specific peptidase 42 [Source:HGNC Symbol;Acc:HGNC:20068]
ENSG00000198157	230	337	254	415	548	554	273.667	505.667	-0.675615	-4.70466	2.54292e-06	2.61549e-05	HMGN5	X	81113699	81201913	-	protein_coding	high mobility group nucleosome binding domain 5 [Source:HGNC Symbol;Acc:HGNC:8013]
ENSG00000112159	4333	4980	4141	5947	6072	6713	4484.67	6244	-0.264043	-4.70281	2.56611e-06	2.63779e-05	MDN1	6	89642498	89819794	-	protein_coding	midasin AAA ATPase 1 [Source:HGNC Symbol;Acc:HGNC:18302]
ENSG00000255866	0	0	0	12	23	18	0	17.6667	-6.3738	-4.69834	2.62288e-06	2.69455e-05	ENSG00000255866	12	65556925	65560889	+	lncRNA	novel transcript
ENSG00000076554	2289	2404	2138	2137	2057	2265	2277	2153	0.29579	4.69648	2.64685e-06	2.71758e-05	TPD52	8	80034745	80231232	-	protein_coding	tumor protein D52 [Source:HGNC Symbol;Acc:HGNC:12005]
ENSG00000131188	591	643	538	522	457	502	590.667	493.667	0.470596	4.69571	2.65678e-06	2.72617e-05	PRR7	5	177446445	177456286	+	protein_coding	proline rich 7, synaptic [Source:HGNC Symbol;Acc:HGNC:28130]
ENSG00000198353	487	538	360	348	361	380	461.667	363	0.550215	4.69477	2.66905e-06	2.73613e-05	HOXC4	12	54016931	54056030	+	protein_coding	homeobox C4 [Source:HGNC Symbol;Acc:HGNC:5126]
ENSG00000120705	5547	6430	5332	7815	7547	8623	5769.67	7995	-0.256758	-4.69473	2.66962e-06	2.73613e-05	ETF1	5	138506095	138543236	-	protein_coding	eukaryotic translation termination factor 1 [Source:HGNC Symbol;Acc:HGNC:3477]
ENSG00000135048	1009	1143	901	1414	1440	1646	1017.67	1500	-0.348029	-4.6945	2.67264e-06	2.73762e-05	CEMIP2	9	71683366	71816690	-	protein_coding	cell migration inducing hyaluronidase 2 [Source:HGNC Symbol;Acc:HGNC:11869]
ENSG00000100479	492	596	452	834	745	852	513.333	810.333	-0.448922	-4.69386	2.68095e-06	2.74451e-05	POLE2	14	49643555	49688422	-	protein_coding	DNA polymerase epsilon 2, accessory subunit [Source:HGNC Symbol;Acc:HGNC:9178]
ENSG00000168061	1733	1687	1504	1551	1398	1576	1641.33	1508.33	0.336327	4.6937	2.68309e-06	2.74509e-05	SAC3D1	11	65040901	65044828	+	protein_coding	SAC3 domain containing 1 [Source:HGNC Symbol;Acc:HGNC:30179]
ENSG00000185022	1357	1370	1184	2002	1727	2014	1303.67	1914.33	-0.34047	-4.69162	2.71047e-06	2.77148e-05	MAFF	22	38200767	38216507	+	protein_coding	MAF bZIP transcription factor F [Source:HGNC Symbol;Acc:HGNC:6780]
ENSG00000101109	2599	2554	2314	3457	3333	3778	2489	3522.67	-0.285122	-4.69081	2.72129e-06	2.78092e-05	STK4	20	44966494	45080021	+	protein_coding	serine/threonine kinase 4 [Source:HGNC Symbol;Acc:HGNC:11408]
ENSG00000110723	284	327	269	183	212	248	293.333	214.333	0.667289	4.68895	2.74608e-06	2.8046e-05	EXPH5	11	108505435	108593768	-	protein_coding	exophilin 5 [Source:HGNC Symbol;Acc:HGNC:30578]
ENSG00000120694	10553	13932	11808	17106	17228	19386	12097.7	17906.7	-0.349359	-4.68625	2.78262e-06	2.84026e-05	HSPH1	13	31134973	31162388	-	protein_coding	heat shock protein family H (Hsp110) member 1 [Source:HGNC Symbol;Acc:HGNC:16969]
ENSG00000169083	180	178	142	113	105	98	166.667	105.333	0.86876	4.68502	2.79936e-06	2.85567e-05	AR	X	67544021	67730619	+	protein_coding	androgen receptor [Source:HGNC Symbol;Acc:HGNC:644]
ENSG00000162591	544	661	524	434	472	520	576.333	475.333	0.489838	4.68453	2.80603e-06	2.86081e-05	MEGF6	1	3487951	3611508	-	protein_coding	multiple EGF like domains 6 [Source:HGNC Symbol;Acc:HGNC:3232]
ENSG00000136160	150	183	155	285	365	300	162.667	316.667	-0.752543	-4.6841	2.81189e-06	2.86511e-05	EDNRB	13	77895481	77975529	-	protein_coding	endothelin receptor type B [Source:HGNC Symbol;Acc:HGNC:3180]
ENSG00000105329	5178	5054	4078	4674	4180	4739	4770	4531	0.284199	4.68245	2.83473e-06	2.88669e-05	TGFB1	19	41301587	41353922	-	protein_coding	transforming growth factor beta 1 [Source:HGNC Symbol;Acc:HGNC:11766]
ENSG00000112276	355	403	341	570	618	615	366.333	601	-0.50268	-4.67966	2.87345e-06	2.92442e-05	BVES	6	105096822	105137157	-	protein_coding	blood vessel epicardial substance [Source:HGNC Symbol;Acc:HGNC:1152]
ENSG00000125351	315	449	345	590	675	642	369.667	635.667	-0.573664	-4.67939	2.87727e-06	2.9266e-05	UPF3B	X	119834022	119852998	-	protein_coding	UPF3B regulator of nonsense mediated mRNA decay [Source:HGNC Symbol;Acc:HGNC:20439]
ENSG00000162601	980	1364	1222	1753	1920	2124	1188.67	1932.33	-0.481551	-4.6767	2.91526e-06	2.96351e-05	MYSM1	1	58643440	58700090	-	protein_coding	Myb like, SWIRM and MPN domains 1 [Source:HGNC Symbol;Acc:HGNC:29401]
ENSG00000189319	794	668	583	553	551	578	681.667	560.667	0.493086	4.67533	2.93482e-06	2.98165e-05	FAM53B	10	124619292	124744378	-	protein_coding	family with sequence similarity 53 member B [Source:HGNC Symbol;Acc:HGNC:28968]
ENSG00000105849	1128	1550	1344	1942	2056	2424	1340.67	2140.67	-0.455941	-4.6748	2.94247e-06	2.98768e-05	POLR1F	7	19695461	19709037	-	protein_coding	RNA polymerase I subunit F [Source:HGNC Symbol;Acc:HGNC:18027]
ENSG00000067606	639	657	481	478	469	530	592.333	492.333	0.474304	4.67384	2.95626e-06	2.99995e-05	PRKCZ	1	2050411	2185395	+	protein_coding	protein kinase C zeta [Source:HGNC Symbol;Acc:HGNC:9412]
ENSG00000198435	446	398	365	295	301	350	403	315.333	0.569892	4.6729	2.9698e-06	3.01193e-05	NRARP	9	137299631	137302271	-	protein_coding	NOTCH regulated ankyrin repeat protein [Source:HGNC Symbol;Acc:HGNC:33843]
ENSG00000135457	311	291	267	490	490	493	289.667	491	-0.54859	-4.67276	2.97185e-06	3.01226e-05	TFCP2	12	51093656	51173135	-	protein_coding	transcription factor CP2 [Source:HGNC Symbol;Acc:HGNC:11748]
ENSG00000057608	12028	14020	11210	16749	15920	18179	12419.3	16949.3	-0.236679	-4.67225	2.97912e-06	3.01787e-05	GDI2	10	5765223	5842132	-	protein_coding	GDP dissociation inhibitor 2 [Source:HGNC Symbol;Acc:HGNC:4227]
ENSG00000147996	561	639	504	841	867	920	568	876	-0.414934	-4.66896	3.02729e-06	3.06446e-05	ZNG1E	9	65668805	65734041	+	protein_coding	Zn regulated GTPase metalloprotein activator 1E [Source:HGNC Symbol;Acc:HGNC:24584]
ENSG00000021776	1331	1682	1446	2123	2138	2480	1486.33	2247	-0.379331	-4.66887	3.02862e-06	3.06446e-05	AQR	15	34851782	34969742	-	protein_coding	aquarius intron-binding spliceosomal factor [Source:HGNC Symbol;Acc:HGNC:29513]
ENSG00000109606	4324	5379	4283	6263	6573	7122	4662	6652.67	-0.301301	-4.66798	3.04171e-06	3.07592e-05	DHX15	4	24517441	24584554	-	protein_coding	DEAH-box helicase 15 [Source:HGNC Symbol;Acc:HGNC:2738]
ENSG00000137166	2020	1944	1633	1737	1671	1786	1865.67	1731.33	0.318744	4.66768	3.04627e-06	3.07874e-05	FOXP4	6	41546381	41602384	+	protein_coding	forkhead box P4 [Source:HGNC Symbol;Acc:HGNC:20842]
ENSG00000056586	2191	2651	2281	3267	3320	3847	2374.33	3478	-0.333976	-4.66742	3.0501e-06	3.08083e-05	RC3H2	9	122844556	122905359	-	protein_coding	ring finger and CCCH-type domains 2 [Source:HGNC Symbol;Acc:HGNC:21461]
ENSG00000089048	519	815	610	945	1101	1331	648	1125.67	-0.582468	-4.66614	3.06913e-06	3.09826e-05	ESF1	20	13714322	13784919	-	protein_coding	ESF1 nucleolar pre-rRNA processing protein homolog [Source:HGNC Symbol;Acc:HGNC:15898]
ENSG00000131013	919	1194	922	1441	1464	1742	1011.67	1549	-0.401825	-4.66505	3.08546e-06	3.11294e-05	PPIL4	6	149504495	149546043	-	protein_coding	peptidylprolyl isomerase like 4 [Source:HGNC Symbol;Acc:HGNC:15702]
ENSG00000111110	154	169	160	96	102	109	161	102.333	0.871202	4.66349	3.10887e-06	3.13474e-05	PPM1H	12	62643994	62935150	-	protein_coding	protein phosphatase, Mg2+/Mn2+ dependent 1H [Source:HGNC Symbol;Acc:HGNC:18583]
ENSG00000072121	1182	1170	979	1647	1570	1658	1110.33	1625	-0.338804	-4.66297	3.11672e-06	3.14084e-05	ZFYVE26	14	67727374	67816590	-	protein_coding	zinc finger FYVE-type containing 26 [Source:HGNC Symbol;Acc:HGNC:20761]
ENSG00000168374	8044	8091	6601	10625	9778	10741	7578.67	10381.3	-0.243756	-4.6621	3.12995e-06	3.15235e-05	ARF4	3	57571363	57598220	-	protein_coding	ADP ribosylation factor 4 [Source:HGNC Symbol;Acc:HGNC:655]
ENSG00000235609	112	124	92	222	199	237	109.333	219.333	-0.794577	-4.66153	3.13866e-06	3.1593e-05	ENSG00000235609	21	14818843	15014430	-	lncRNA	novel transcript
ENSG00000109790	1219	1461	1115	1781	1751	2004	1265	1845.33	-0.334278	-4.65808	3.1917e-06	3.21085e-05	KLHL5	4	39045039	39126857	+	protein_coding	kelch like family member 5 [Source:HGNC Symbol;Acc:HGNC:6356]
ENSG00000164647	97	153	111	245	246	245	120.333	245.333	-0.820501	-4.65668	3.21353e-06	3.23094e-05	STEAP1	7	90154456	90164829	+	protein_coding	STEAP family member 1 [Source:HGNC Symbol;Acc:HGNC:11378]
ENSG00000012171	483	452	393	321	340	398	442.667	353	0.541263	4.65649	3.21639e-06	3.23196e-05	SEMA3B	3	50267558	50277546	+	protein_coding	semaphorin 3B [Source:HGNC Symbol;Acc:HGNC:10724]
ENSG00000184384	1084	1315	1063	1648	1617	1847	1154	1704	-0.349367	-4.65635	3.21872e-06	3.23243e-05	MAML2	11	95976598	96343195	-	protein_coding	mastermind like transcriptional coactivator 2 [Source:HGNC Symbol;Acc:HGNC:16259]
ENSG00000134369	1011	1059	807	851	752	926	959	843	0.396278	4.6557	3.22883e-06	3.23949e-05	NAV1	1	201539127	201826969	+	protein_coding	neuron navigator 1 [Source:HGNC Symbol;Acc:HGNC:15989]
ENSG00000197170	2963	3752	3065	4535	4619	5015	3260	4723	-0.321911	-4.65566	3.22946e-06	3.23949e-05	PSMD12	17	67337916	67366605	-	protein_coding	proteasome 26S subunit, non-ATPase 12 [Source:HGNC Symbol;Acc:HGNC:9557]
ENSG00000166710	412	388	317	604	551	679	372.333	611.333	-0.502634	-4.65442	3.24895e-06	3.25716e-05	B2M	15	44711358	44718851	+	protein_coding	beta-2-microglobulin [Source:HGNC Symbol;Acc:HGNC:914]
ENSG00000134086	1591	1565	1378	2182	1993	2395	1511.33	2190	-0.319507	-4.65176	3.29117e-06	3.29759e-05	VHL	3	10141778	10153667	+	protein_coding	von Hippel-Lindau tumor suppressor [Source:HGNC Symbol;Acc:HGNC:12687]
ENSG00000164062	3866	3688	2915	3280	3100	3440	3489.67	3273.33	0.301141	4.65145	3.29601e-06	3.30056e-05	APEH	3	49674014	49683971	+	protein_coding	acylaminoacyl-peptide hydrolase [Source:HGNC Symbol;Acc:HGNC:586]
ENSG00000165752	594	545	495	448	440	460	544.667	449.333	0.490969	4.65115	3.30085e-06	3.3035e-05	STK32C	10	132207492	132331847	-	protein_coding	serine/threonine kinase 32C [Source:HGNC Symbol;Acc:HGNC:21332]
ENSG00000112200	1052	1411	1217	1758	1893	2141	1226.67	1930.67	-0.436825	-4.65039	3.31311e-06	3.31387e-05	ZNF451	6	57086844	57170305	+	protein_coding	zinc finger protein 451 [Source:HGNC Symbol;Acc:HGNC:21091]
ENSG00000171119	248	213	166	130	112	166	209	136	0.833226	4.64976	3.3232e-06	3.32206e-05	NRTN	19	5805067	5828324	+	protein_coding	neurturin [Source:HGNC Symbol;Acc:HGNC:8007]
ENSG00000168734	457	540	362	364	350	352	453	355.333	0.552634	4.64697	3.36843e-06	3.36534e-05	PKIG	20	44531785	44624247	+	protein_coding	cAMP-dependent protein kinase inhibitor gamma [Source:HGNC Symbol;Acc:HGNC:9019]
ENSG00000071127	8463	8260	6602	7622	6956	7849	7775	7475.67	0.26622	4.64614	3.38204e-06	3.37701e-05	WDR1	4	10068089	10116972	-	protein_coding	WD repeat domain 1 [Source:HGNC Symbol;Acc:HGNC:12754]
ENSG00000151414	1055	1366	1204	1773	1763	2103	1208.33	1879.67	-0.418469	-4.64211	3.44875e-06	3.44165e-05	NEK7	1	198156994	198322420	+	protein_coding	NIMA related kinase 7 [Source:HGNC Symbol;Acc:HGNC:13386]
ENSG00000146090	313	263	283	197	166	242	286.333	201.667	0.731576	4.64059	3.47417e-06	3.46503e-05	RASGEF1C	5	180100795	180209211	-	protein_coding	RasGEF domain family member 1C [Source:HGNC Symbol;Acc:HGNC:27400]
ENSG00000148908	1990	2251	1695	2764	2598	3050	1978.67	2804	-0.293249	-4.63937	3.49481e-06	3.48362e-05	RGS10	10	119499817	119542719	-	protein_coding	regulator of G protein signaling 10 [Source:HGNC Symbol;Acc:HGNC:9992]
ENSG00000183207	5413	5073	4053	4615	4340	4672	4846.33	4542.33	0.301659	4.63872	3.50572e-06	3.49251e-05	RUVBL2	19	48993562	49015970	+	protein_coding	RuvB like AAA ATPase 2 [Source:HGNC Symbol;Acc:HGNC:10475]
ENSG00000203499	325	316	252	215	223	229	297.667	222.333	0.62986	4.63859	3.50799e-06	3.49277e-05	IQANK1	8	143734139	143790645	+	protein_coding	IQ motif and ankyrin repeat containing 1 [Source:HGNC Symbol;Acc:HGNC:49576]
ENSG00000182704	758	717	657	632	578	598	710.667	602.667	0.451193	4.6371	3.53335e-06	3.51602e-05	TSKU	11	76782251	76798153	+	protein_coding	tsukushi, small leucine rich proteoglycan [Source:HGNC Symbol;Acc:HGNC:28850]
ENSG00000165006	1281	1293	1028	1082	1046	1146	1200.67	1091.33	0.347478	4.63485	3.57196e-06	3.55241e-05	UBAP1	9	34179005	34252523	+	protein_coding	ubiquitin associated protein 1 [Source:HGNC Symbol;Acc:HGNC:12461]
ENSG00000185222	786	960	862	1260	1319	1462	869.333	1347	-0.414382	-4.63029	3.65154e-06	3.62949e-05	TCEAL9	X	103356489	103358462	+	protein_coding	transcription elongation factor A like 9 [Source:HGNC Symbol;Acc:HGNC:30084]
ENSG00000078900	301	253	230	201	171	181	261.333	184.333	0.715602	4.62847	3.68385e-06	3.65951e-05	TP73	1	3652516	3736201	+	protein_coding	tumor protein p73 [Source:HGNC Symbol;Acc:HGNC:12003]
ENSG00000138434	2269	2766	2397	3473	3443	3934	2477.33	3616.67	-0.329261	-4.62802	3.69182e-06	3.66535e-05	ITPRID2	2	181891730	181930738	+	protein_coding	ITPR interacting domain containing 2 [Source:HGNC Symbol;Acc:HGNC:11319]
ENSG00000174151	492	480	429	730	705	773	467	736	-0.442391	-4.62506	3.74482e-06	3.71585e-05	CYB561D1	1	109494052	109502932	+	protein_coding	cytochrome b561 family member D1 [Source:HGNC Symbol;Acc:HGNC:26804]
ENSG00000107130	4889	4686	3916	4363	3952	4572	4497	4295.67	0.278239	4.62443	3.75634e-06	3.7249e-05	NCS1	9	130172404	130237303	+	protein_coding	neuronal calcium sensor 1 [Source:HGNC Symbol;Acc:HGNC:3953]
ENSG00000136327	244	253	180	157	156	157	225.667	156.667	0.731007	4.62432	3.75821e-06	3.7249e-05	NKX2-8	14	36580004	36582614	-	protein_coding	NK2 homeobox 8 [Source:HGNC Symbol;Acc:HGNC:16364]
ENSG00000107789	683	771	641	578	584	650	698.333	604	0.422394	4.62071	3.8243e-06	3.78825e-05	MINPP1	10	87504875	87553461	+	protein_coding	multiple inositol-polyphosphate phosphatase 1 [Source:HGNC Symbol;Acc:HGNC:7102]
ENSG00000163083	456	485	422	394	277	383	454.333	351.333	0.587527	4.61935	3.84935e-06	3.8109e-05	INHBB	2	120346136	120351803	+	protein_coding	inhibin subunit beta B [Source:HGNC Symbol;Acc:HGNC:6067]
ENSG00000138795	183	180	148	116	111	102	170.333	109.667	0.842951	4.61879	3.85984e-06	3.81912e-05	LEF1	4	108047545	108168956	-	protein_coding	lymphoid enhancer binding factor 1 [Source:HGNC Symbol;Acc:HGNC:6551]
ENSG00000138674	3985	4283	3483	5200	5062	5778	3917	5346.67	-0.236685	-4.61789	3.87662e-06	3.83273e-05	SEC31A	4	82818509	82901166	-	protein_coding	SEC31 homolog A, COPII coat complex component [Source:HGNC Symbol;Acc:HGNC:17052]
ENSG00000174370	250	269	232	183	176	188	250.333	182.333	0.6702	4.61782	3.87799e-06	3.83273e-05	KCNJ5-AS1	11	128899565	128906044	-	lncRNA	KCNJ5 antisense RNA 1 [Source:HGNC Symbol;Acc:HGNC:28584]
ENSG00000180573	152	198	180	133	91	97	176.667	107	0.938196	4.61614	3.90942e-06	3.86161e-05	H2AC6	6	26124145	26139116	+	protein_coding	H2A clustered histone 6 [Source:HGNC Symbol;Acc:HGNC:4733]
ENSG00000172270	19462	18111	14689	17022	15335	17273	17420.7	16543.3	0.284119	4.61552	3.92106e-06	3.87091e-05	BSG	19	571277	583494	+	protein_coding	basigin (Ok blood group) [Source:HGNC Symbol;Acc:HGNC:1116]
ENSG00000187231	227	265	232	377	410	490	241.333	425.667	-0.601415	-4.61525	3.92614e-06	3.87374e-05	SESTD1	2	179101678	179264832	-	protein_coding	SEC14 and spectrin domain containing 1 [Source:HGNC Symbol;Acc:HGNC:18379]
ENSG00000100796	1545	1765	1426	2246	2156	2343	1578.67	2248.33	-0.299102	-4.61337	3.96189e-06	3.90679e-05	PPP4R3A	14	91457508	91510554	-	protein_coding	protein phosphatase 4 regulatory subunit 3A [Source:HGNC Symbol;Acc:HGNC:20219]
ENSG00000184292	134	135	100	86	53	62	123	67	1.0818	4.61292	3.9706e-06	3.91317e-05	TACSTD2	1	58575433	58577252	-	protein_coding	tumor associated calcium signal transducer 2 [Source:HGNC Symbol;Acc:HGNC:11530]
ENSG00000176244	463	486	444	374	359	406	464.333	379.667	0.506627	4.61221	3.9841e-06	3.92426e-05	ACBD7	10	15075475	15088776	-	protein_coding	acyl-CoA binding domain containing 7 [Source:HGNC Symbol;Acc:HGNC:17715]
ENSG00000132664	460	547	465	744	709	956	490.667	803	-0.491892	-4.61144	3.99886e-06	3.93657e-05	POLR3F	20	18466878	18484648	+	protein_coding	RNA polymerase III subunit F [Source:HGNC Symbol;Acc:HGNC:15763]
ENSG00000178605	1161	1075	831	931	804	890	1022.33	875	0.431635	4.60999	4.02687e-06	3.95834e-05	GTPBP6	X	304529	318796	-	protein_coding	GTP binding protein 6 (putative) [Source:HGNC Symbol;Acc:HGNC:30189]
ENSG00000197771	2782	3007	2427	3641	3687	4013	2738.67	3780.33	-0.254047	-4.60995	4.02772e-06	3.95834e-05	MCMBP	10	119829404	119892556	-	protein_coding	minichromosome maintenance complex binding protein [Source:HGNC Symbol;Acc:HGNC:25782]
ENSG00000109787	871	1059	884	1354	1323	1572	938	1416.33	-0.37924	-4.60994	4.02778e-06	3.95834e-05	KLF3	4	38664197	38701517	+	protein_coding	KLF transcription factor 3 [Source:HGNC Symbol;Acc:HGNC:16516]
ENSG00000169855	2036	2450	2094	3023	3072	3444	2193.33	3179.67	-0.320344	-4.6096	4.03439e-06	3.96261e-05	ROBO1	3	78597239	79767998	-	protein_coding	roundabout guidance receptor 1 [Source:HGNC Symbol;Acc:HGNC:10249]
ENSG00000162694	1055	1272	1041	1583	1590	1803	1122.67	1658.67	-0.349702	-4.60823	4.06121e-06	3.9867e-05	EXTL2	1	100872372	100895179	-	protein_coding	exostosin like glycosyltransferase 2 [Source:HGNC Symbol;Acc:HGNC:3516]
ENSG00000198805	2787	3036	2314	3699	3595	3981	2712.33	3758.33	-0.26189	-4.60609	4.10305e-06	4.02551e-05	PNP	14	20461992	20477094	+	protein_coding	purine nucleoside phosphorylase [Source:HGNC Symbol;Acc:HGNC:7892]
ENSG00000021355	924	930	821	773	783	818	891.667	791.333	0.385445	4.60534	4.11802e-06	4.03793e-05	SERPINB1	6	2832332	2841959	-	protein_coding	serpin family B member 1 [Source:HGNC Symbol;Acc:HGNC:3311]
ENSG00000090520	1165	1333	1119	1829	1669	1803	1205.67	1767	-0.339315	-4.60439	4.13674e-06	4.05401e-05	DNAJB11	3	186567403	186585800	+	protein_coding	DnaJ heat shock protein family (Hsp40) member B11 [Source:HGNC Symbol;Acc:HGNC:14889]
ENSG00000145675	506	610	548	811	851	1024	554.667	895.333	-0.471664	-4.6023	4.17846e-06	4.09259e-05	PIK3R1	5	68215740	68301821	+	protein_coding	phosphoinositide-3-kinase regulatory subunit 1 [Source:HGNC Symbol;Acc:HGNC:8979]
ENSG00000242732	139	136	90	74	57	73	121.667	68	1.04373	4.59938	4.23758e-06	4.14817e-05	RTL5	X	72127110	72131915	-	protein_coding	retrotransposon Gag like 5 [Source:HGNC Symbol;Acc:HGNC:29430]
ENSG00000119684	226	276	204	384	427	419	235.333	410	-0.593941	-4.5985	4.25541e-06	4.16329e-05	MLH3	14	75013769	75051532	-	protein_coding	mutL homolog 3 [Source:HGNC Symbol;Acc:HGNC:7128]
ENSG00000133026	5251	5797	4763	4905	5014	5581	5270.33	5166.67	0.241322	4.59731	4.27983e-06	4.18483e-05	MYH10	17	8474207	8631376	-	protein_coding	myosin heavy chain 10 [Source:HGNC Symbol;Acc:HGNC:7568]
ENSG00000043093	690	896	775	1144	1183	1432	787	1253	-0.452418	-4.59671	4.29218e-06	4.19456e-05	DCUN1D1	3	182938074	182985953	-	protein_coding	defective in cullin neddylation 1 domain containing 1 [Source:HGNC Symbol;Acc:HGNC:18184]
ENSG00000110367	4236	4449	3859	5462	5529	6486	4181.33	5825.67	-0.262305	-4.59593	4.30821e-06	4.20786e-05	DDX6	11	118747763	118791164	-	protein_coding	DEAD-box helicase 6 [Source:HGNC Symbol;Acc:HGNC:2747]
ENSG00000177169	1047	1070	856	865	866	941	991	890.667	0.364169	4.59472	4.33338e-06	4.23008e-05	ULK1	12	131894622	131923150	+	protein_coding	unc-51 like autophagy activating kinase 1 [Source:HGNC Symbol;Acc:HGNC:12558]
ENSG00000174099	1198	1269	1038	1000	938	1207	1168.33	1048.33	0.37119	4.59423	4.34341e-06	4.2375e-05	MSRB3	12	65278643	65491430	+	protein_coding	methionine sulfoxide reductase B3 [Source:HGNC Symbol;Acc:HGNC:27375]
ENSG00000173621	2069	2106	1667	1886	1667	1870	1947.33	1807.67	0.316724	4.5929	4.37139e-06	4.26241e-05	LRFN4	11	66856647	66860475	+	protein_coding	leucine rich repeat and fibronectin type III domain containing 4 [Source:HGNC Symbol;Acc:HGNC:28456]
ENSG00000197119	653	678	560	509	537	573	630.333	539.667	0.435557	4.59097	4.41187e-06	4.29948e-05	SLC25A29	14	100291116	100306547	-	protein_coding	solute carrier family 25 member 29 [Source:HGNC Symbol;Acc:HGNC:20116]
ENSG00000135372	2411	2366	2032	3074	3087	3394	2269.67	3185	-0.275752	-4.59019	4.42834e-06	4.31312e-05	NAT10	11	34105617	34147670	+	protein_coding	N-acetyltransferase 10 [Source:HGNC Symbol;Acc:HGNC:29830]
ENSG00000249859	1134	1203	929	1606	1560	1602	1088.67	1589.33	-0.338413	-4.58913	4.45103e-06	4.3328e-05	PVT1	8	127794526	128187101	+	lncRNA	Pvt1 oncogene [Source:HGNC Symbol;Acc:HGNC:9709]
ENSG00000163249	192	211	181	139	124	136	194.667	133	0.762529	4.58829	4.46899e-06	4.34786e-05	CCNYL1	2	207711540	207761839	+	protein_coding	cyclin Y like 1 [Source:HGNC Symbol;Acc:HGNC:26868]
ENSG00000164430	2815	2883	2570	3860	3621	4077	2756	3852.67	-0.268014	-4.58676	4.50188e-06	4.37742e-05	CGAS	6	73413515	73452297	-	protein_coding	cyclic GMP-AMP synthase [Source:HGNC Symbol;Acc:HGNC:21367]
ENSG00000165458	7040	7004	5669	6194	6270	6800	6571	6421.33	0.243433	4.58517	4.53608e-06	4.40821e-05	INPPL1	11	72223701	72239147	+	protein_coding	inositol polyphosphate phosphatase like 1 [Source:HGNC Symbol;Acc:HGNC:6080]
ENSG00000197622	3086	3058	2579	3999	3783	4332	2907.67	4038	-0.260818	-4.58416	4.55811e-06	4.42716e-05	CDC42SE1	1	151050971	151070325	-	protein_coding	CDC42 small effector 1 [Source:HGNC Symbol;Acc:HGNC:17719]
ENSG00000184232	1015	1018	853	1377	1366	1480	962	1407.67	-0.337497	-4.58342	4.57423e-06	4.44034e-05	OAF	11	120211032	120230334	+	protein_coding	out at first homolog [Source:HGNC Symbol;Acc:HGNC:28752]
ENSG00000240065	448	394	389	334	318	288	410.333	313.333	0.60244	4.58308	4.58181e-06	4.44523e-05	PSMB9	6	32844136	32859851	+	protein_coding	proteasome 20S subunit beta 9 [Source:HGNC Symbol;Acc:HGNC:9546]
ENSG00000134697	1105	1438	1117	1691	1849	1986	1220	1842	-0.383459	-4.58166	4.61293e-06	4.47292e-05	GNL2	1	37566816	37595937	-	protein_coding	G protein nucleolar 2 [Source:HGNC Symbol;Acc:HGNC:29925]
ENSG00000102109	735	657	491	481	482	564	627.667	509	0.510361	4.58093	4.62905e-06	4.48606e-05	PCSK1N	X	48831096	48835610	-	protein_coding	proprotein convertase subtilisin/kexin type 1 inhibitor [Source:HGNC Symbol;Acc:HGNC:17301]
ENSG00000141574	211	220	144	123	132	118	191.667	124.333	0.823839	4.57806	4.69317e-06	4.54568e-05	SECTM1	17	82321024	82334074	-	protein_coding	secreted and transmembrane 1 [Source:HGNC Symbol;Acc:HGNC:10707]
ENSG00000157227	5463	5132	4259	6826	6570	7323	4951.33	6906.33	-0.268952	-4.57486	4.76532e-06	4.613e-05	MMP14	14	22836560	22849041	+	protein_coding	matrix metallopeptidase 14 [Source:HGNC Symbol;Acc:HGNC:7160]
ENSG00000104872	1652	1611	1330	1448	1247	1494	1531	1396.33	0.345023	4.57032	4.8697e-06	4.71076e-05	PIH1D1	19	49446298	49453497	-	protein_coding	PIH1 domain containing 1 [Source:HGNC Symbol;Acc:HGNC:26075]
ENSG00000116237	4217	4317	3551	3891	3778	4165	4028.33	3944.67	0.241643	4.57024	4.87171e-06	4.71076e-05	ICMT	1	6221193	6235972	-	protein_coding	isoprenylcysteine carboxyl methyltransferase [Source:HGNC Symbol;Acc:HGNC:5350]
ENSG00000171992	834	774	619	661	592	628	742.333	627	0.451637	4.56768	4.93156e-06	4.76599e-05	SYNPO	5	150601080	150659207	+	protein_coding	synaptopodin [Source:HGNC Symbol;Acc:HGNC:30672]
ENSG00000164338	615	772	664	1069	1051	1080	683.667	1066.67	-0.428534	-4.56666	4.95559e-06	4.78656e-05	UTP15	5	73565443	73583380	+	protein_coding	UTP15 small subunit processome component [Source:HGNC Symbol;Acc:HGNC:25758]
ENSG00000133657	4172	5316	4434	6484	6426	7229	4640.67	6713	-0.317748	-4.56374	5.02509e-06	4.851e-05	ATP13A3	3	194402672	194498364	-	protein_coding	ATPase 13A3 [Source:HGNC Symbol;Acc:HGNC:24113]
ENSG00000175387	1207	1470	1143	1134	1106	1222	1273.33	1154	0.352363	4.56332	5.03518e-06	4.85806e-05	SMAD2	18	47808957	47931146	-	protein_coding	SMAD family member 2 [Source:HGNC Symbol;Acc:HGNC:6768]
ENSG00000135052	3433	3988	3296	3303	3336	3651	3572.33	3430	0.271502	4.56319	5.03811e-06	4.8582e-05	GOLM1	9	86026146	86100173	-	protein_coding	golgi membrane protein 1 [Source:HGNC Symbol;Acc:HGNC:15451]
ENSG00000164176	97	114	105	44	57	69	105.333	56.6667	1.11488	4.56084	5.09498e-06	4.91032e-05	EDIL3	5	83940554	84384880	-	protein_coding	EGF like repeats and discoidin domains 3 [Source:HGNC Symbol;Acc:HGNC:3173]
ENSG00000034053	1247	1184	878	963	902	1023	1103	962.667	0.403159	4.56	5.11541e-06	4.92729e-05	APBA2	15	28884483	29118315	+	protein_coding	amyloid beta precursor protein binding family A member 2 [Source:HGNC Symbol;Acc:HGNC:579]
ENSG00000054267	632	964	767	1142	1349	1466	787.667	1319	-0.529619	-4.55916	5.13585e-06	4.94425e-05	ARID4B	1	235131634	235328219	-	protein_coding	AT-rich interaction domain 4B [Source:HGNC Symbol;Acc:HGNC:15550]
ENSG00000130669	2910	2796	2242	2545	2337	2542	2649.33	2474.67	0.307252	4.55588	5.21676e-06	5.01937e-05	PAK4	19	39125770	39182816	+	protein_coding	p21 (RAC1) activated kinase 4 [Source:HGNC Symbol;Acc:HGNC:16059]
ENSG00000116044	1530	2162	1657	2466	2750	3049	1783	2755	-0.415832	-4.55487	5.24174e-06	5.04063e-05	NFE2L2	2	177218667	177392756	-	protein_coding	NFE2 like bZIP transcription factor 2 [Source:HGNC Symbol;Acc:HGNC:7782]
ENSG00000162704	3801	4060	3285	5061	4704	5514	3715.33	5093	-0.242781	-4.55468	5.2465e-06	5.04242e-05	ARPC5	1	183620846	183635783	-	protein_coding	actin related protein 2/3 complex subunit 5 [Source:HGNC Symbol;Acc:HGNC:708]
ENSG00000170779	1267	1259	1069	1743	1679	1776	1198.33	1732.67	-0.320591	-4.54977	5.37049e-06	5.15875e-05	CDCA4	14	105009573	105021083	-	protein_coding	cell division cycle associated 4 [Source:HGNC Symbol;Acc:HGNC:14625]
ENSG00000198915	381	414	328	287	247	341	374.333	291.667	0.574285	4.5494	5.37985e-06	5.1649e-05	RASGEF1A	10	43194535	43267065	-	protein_coding	RasGEF domain family member 1A [Source:HGNC Symbol;Acc:HGNC:24246]
ENSG00000129625	2174	2388	1988	3143	2877	3174	2183.33	3064.67	-0.277148	-4.54827	5.40878e-06	5.18982e-05	REEP5	5	112876385	112922289	-	protein_coding	receptor accessory protein 5 [Source:HGNC Symbol;Acc:HGNC:30077]
ENSG00000281903	17	38	25	86	98	73	26.6667	85.6667	-1.48418	-4.54736	5.43233e-06	5.20954e-05	LINC02246	21	14824254	14918552	-	lncRNA	long intergenic non-protein coding RNA 2246 [Source:HGNC Symbol;Acc:HGNC:53135]
ENSG00000138074	1267	1249	998	1734	1646	1739	1171.33	1706.33	-0.334026	-4.54672	5.44881e-06	5.22248e-05	SLC5A6	2	27199587	27212958	-	protein_coding	solute carrier family 5 member 6 [Source:HGNC Symbol;Acc:HGNC:11041]
ENSG00000075945	401	517	408	702	688	735	442	708.333	-0.469703	-4.54654	5.45355e-06	5.22415e-05	KIFAP3	1	169921326	170085208	-	protein_coding	kinesin associated protein 3 [Source:HGNC Symbol;Acc:HGNC:17060]
ENSG00000101190	738	731	571	558	556	637	680	583.667	0.430544	4.54618	5.46271e-06	5.23005e-05	TCFL5	20	62841005	62861822	-	protein_coding	transcription factor like 5 [Source:HGNC Symbol;Acc:HGNC:11646]
ENSG00000072682	1918	1792	1564	1608	1563	1724	1758	1631.67	0.320739	4.54516	5.48931e-06	5.25263e-05	P4HA2	5	132190147	132295315	-	protein_coding	prolyl 4-hydroxylase subunit alpha 2 [Source:HGNC Symbol;Acc:HGNC:8547]
ENSG00000224411	363	588	471	766	789	921	474	825.333	-0.584457	-4.5417	5.58017e-06	5.33665e-05	HSP90AA2P	11	27888838	27891033	-	processed_pseudogene	heat shock protein 90 alpha family class A member 2, pseudogene [Source:HGNC Symbol;Acc:HGNC:5256]
ENSG00000078124	787	914	680	1133	1121	1306	793.667	1186.67	-0.370469	-4.53788	5.68232e-06	5.43136e-05	ACER3	11	76860859	77026797	+	protein_coding	alkaline ceramidase 3 [Source:HGNC Symbol;Acc:HGNC:16066]
ENSG00000232434	346	293	263	212	222	237	300.667	223.667	0.639851	4.53721	5.70032e-06	5.44559e-05	AJM1	9	136842478	136848801	+	protein_coding	apical junction component 1 homolog [Source:HGNC Symbol;Acc:HGNC:37284]
ENSG00000270231	1044	1244	1105	1637	1801	1723	1131	1720.33	-0.391639	-4.53566	5.74223e-06	5.48262e-05	NBPF8	1	120415035	120469676	+	protein_coding	NBPF member 8 [Source:HGNC Symbol;Acc:HGNC:31990]
ENSG00000171940	2586	2858	2379	2320	2385	2751	2607.67	2485.33	0.283486	4.53075	5.8775e-06	5.6087e-05	ZNF217	20	53567071	53609907	-	protein_coding	zinc finger protein 217 [Source:HGNC Symbol;Acc:HGNC:13009]
ENSG00000106537	519	530	443	774	807	763	497.333	781.333	-0.442803	-4.52762	5.96512e-06	5.6892e-05	TSPAN13	7	16753755	16784536	+	protein_coding	tetraspanin 13 [Source:HGNC Symbol;Acc:HGNC:21643]
ENSG00000105135	838	908	696	754	639	730	814	707.667	0.410739	4.52656	5.99507e-06	5.71464e-05	ILVBL	19	15114984	15125786	-	protein_coding	ilvB acetolactate synthase like [Source:HGNC Symbol;Acc:HGNC:6041]
ENSG00000100650	4535	5345	4192	6194	6504	6810	4690.67	6502.67	-0.261694	-4.5214	6.14327e-06	5.85272e-05	SRSF5	14	69726900	69772005	+	protein_coding	serine and arginine rich splicing factor 5 [Source:HGNC Symbol;Acc:HGNC:10787]
ENSG00000140859	3441	3382	2602	2888	2878	3136	3141.67	2967.33	0.290216	4.52043	6.17141e-06	5.87632e-05	KIFC3	16	57758217	57863053	-	protein_coding	kinesin family member C3 [Source:HGNC Symbol;Acc:HGNC:6326]
ENSG00000161013	6474	6183	4979	5709	5388	5734	5878.67	5610.33	0.275862	4.51739	6.26057e-06	5.95796e-05	MGAT4B	5	179797597	179806952	-	protein_coding	alpha-1,3-mannosyl-glycoprotein 4-beta-N-acetylglucosaminyltransferase B [Source:HGNC Symbol;Acc:HGNC:7048]
ENSG00000186566	2241	2568	1959	3044	3161	3292	2256	3165.67	-0.28073	-4.51699	6.27236e-06	5.96593e-05	GPATCH8	17	44395281	44503430	-	protein_coding	G-patch domain containing 8 [Source:HGNC Symbol;Acc:HGNC:29066]
ENSG00000156011	124	181	128	94	76	91	144.333	87	0.938358	4.5167	6.28099e-06	5.97088e-05	PSD3	8	18527303	19084730	-	protein_coding	pleckstrin and Sec7 domain containing 3 [Source:HGNC Symbol;Acc:HGNC:19093]
ENSG00000175115	4953	4762	3809	4355	4046	4505	4508	4302	0.276818	4.51636	6.29125e-06	5.97737e-05	PACS1	11	66070272	66244744	+	protein_coding	phosphofurin acidic cluster sorting protein 1 [Source:HGNC Symbol;Acc:HGNC:30032]
ENSG00000197779	194	285	195	397	370	435	224.667	400.667	-0.626724	-4.51186	6.42614e-06	6.10221e-05	ZNF81	X	47836902	48002561	+	protein_coding	zinc finger protein 81 [Source:HGNC Symbol;Acc:HGNC:13156]
ENSG00000169710	10909	10648	8565	9646	9268	10547	10040.7	9820.33	0.242563	4.51156	6.43514e-06	6.10743e-05	FASN	17	82078338	82098294	-	protein_coding	fatty acid synthase [Source:HGNC Symbol;Acc:HGNC:3594]
ENSG00000039560	2779	3673	2925	4250	4470	5123	3125.67	4614.33	-0.348158	-4.51028	6.47429e-06	6.14125e-05	RAI14	5	34656328	34832612	+	protein_coding	retinoic acid induced 14 [Source:HGNC Symbol;Acc:HGNC:14873]
ENSG00000122870	228	272	196	146	158	189	232	164.333	0.70716	4.50996	6.48407e-06	6.14718e-05	BICC1	10	58512872	58831435	+	protein_coding	BicC family RNA binding protein 1 [Source:HGNC Symbol;Acc:HGNC:19351]
ENSG00000291237	1239	1335	1132	1041	1079	1263	1235.33	1127.67	0.346535	4.50911	6.51003e-06	6.16844e-05	SOD2	6	159669069	159762529	-	protein_coding	superoxide dismutase 2 [Source:HGNC Symbol;Acc:HGNC:11180]
ENSG00000196756	824	802	686	1107	1110	1228	770.667	1148.33	-0.362547	-4.50638	6.59433e-06	6.24492e-05	SNHG17	20	38419638	38435409	-	lncRNA	small nucleolar RNA host gene 17 [Source:HGNC Symbol;Acc:HGNC:48600]
ENSG00000135318	6518	7560	6042	8778	8755	9977	6706.67	9170	-0.239089	-4.50552	6.62115e-06	6.26692e-05	NT5E	6	85449584	85495791	+	protein_coding	5'-nucleotidase ecto [Source:HGNC Symbol;Acc:HGNC:8021]
ENSG00000110013	301	254	182	180	165	135	245.667	160	0.816549	4.50298	6.70062e-06	6.3387e-05	SIAE	11	124633113	124695707	-	protein_coding	sialic acid acetylesterase [Source:HGNC Symbol;Acc:HGNC:18187]
ENSG00000197323	2141	2777	2419	3338	3726	4066	2445.67	3710	-0.38385	-4.50165	6.74268e-06	6.37503e-05	TRIM33	1	114392790	114511203	-	protein_coding	tripartite motif containing 33 [Source:HGNC Symbol;Acc:HGNC:16290]
ENSG00000115464	1226	1813	1460	2092	2402	2759	1499.67	2417.67	-0.472911	-4.50084	6.76865e-06	6.39612e-05	USP34	2	61187463	61471087	-	protein_coding	ubiquitin specific peptidase 34 [Source:HGNC Symbol;Acc:HGNC:20066]
ENSG00000162702	1264	1603	1303	1959	1993	2201	1390	2051	-0.348249	-4.49993	6.79744e-06	6.41985e-05	ZNF281	1	200404940	200410056	-	protein_coding	zinc finger protein 281 [Source:HGNC Symbol;Acc:HGNC:13075]
ENSG00000164649	1966	2071	1750	1783	1794	1933	1929	1836.67	0.283252	4.49827	6.85099e-06	6.46692e-05	CDCA7L	7	21900899	21945903	-	protein_coding	cell division cycle associated 7 like [Source:HGNC Symbol;Acc:HGNC:30777]
ENSG00000157214	188	191	205	330	352	382	194.667	354.667	-0.644095	-4.49645	6.90982e-06	6.51893e-05	STEAP2	7	90167590	90238137	+	protein_coding	STEAP2 metalloreductase [Source:HGNC Symbol;Acc:HGNC:17885]
ENSG00000163913	839	890	675	667	693	754	801.333	704.667	0.39408	4.49548	6.9412e-06	6.54498e-05	IFT122	3	129429607	129520510	+	protein_coding	intraflagellar transport 122 [Source:HGNC Symbol;Acc:HGNC:13556]
ENSG00000143515	2099	2208	1725	2882	2615	2973	2010.67	2823.33	-0.280085	-4.49068	7.09958e-06	6.69072e-05	ATP8B2	1	154325525	154351304	+	protein_coding	ATPase phospholipid transporting 8B2 [Source:HGNC Symbol;Acc:HGNC:13534]
ENSG00000164604	19	20	9	50	64	66	16	60	-1.70871	-4.48882	7.16198e-06	6.74587e-05	GPR85	7	113078331	113087778	-	protein_coding	G protein-coupled receptor 85 [Source:HGNC Symbol;Acc:HGNC:4536]
ENSG00000079308	1436	1520	1109	1178	1190	1333	1355	1233.67	0.342626	4.48799	7.18973e-06	6.76836e-05	TNS1	2	217799588	218033982	-	protein_coding	tensin 1 [Source:HGNC Symbol;Acc:HGNC:11973]
ENSG00000115604	114	108	113	73	54	61	111.667	62.6667	1.05264	4.48567	7.26863e-06	6.83894e-05	IL18R1	2	102311529	102398777	+	protein_coding	interleukin 18 receptor 1 [Source:HGNC Symbol;Acc:HGNC:5988]
ENSG00000141526	3567	3243	2601	2903	2664	3126	3137	2897.67	0.32472	4.48504	7.29001e-06	6.85536e-05	SLC16A3	17	82217934	82261129	+	protein_coding	solute carrier family 16 member 3 [Source:HGNC Symbol;Acc:HGNC:10924]
ENSG00000157764	1040	1276	1091	1542	1677	1988	1135.67	1735.67	-0.394441	-4.48479	7.29865e-06	6.85979e-05	BRAF	7	140719327	140924929	-	protein_coding	B-Raf proto-oncogene, serine/threonine kinase [Source:HGNC Symbol;Acc:HGNC:1097]
ENSG00000198301	1448	1991	1570	2419	2439	2678	1669.67	2512	-0.377247	-4.48331	7.34946e-06	6.90382e-05	SDAD1	4	75940950	75990962	-	protein_coding	SDA1 domain containing 1 [Source:HGNC Symbol;Acc:HGNC:25537]
ENSG00000072041	1302	1443	1258	1991	1769	2053	1334.33	1937.67	-0.323096	-4.48302	7.35957e-06	6.9096e-05	SLC6A15	12	84859491	84913629	-	protein_coding	solute carrier family 6 member 15 [Source:HGNC Symbol;Acc:HGNC:13621]
ENSG00000145386	3965	4510	3591	5406	5185	5892	4022	5494.33	-0.238554	-4.48277	7.36796e-06	6.91375e-05	CCNA2	4	121816444	121823883	-	protein_coding	cyclin A2 [Source:HGNC Symbol;Acc:HGNC:1578]
ENSG00000280128	113	184	153	264	279	365	150	302.667	-0.792888	-4.48002	7.46364e-06	6.99977e-05	ENSG00000280128	6	30282349	30286054	-	TEC	TEC
ENSG00000114631	1756	1685	1372	1488	1425	1536	1604.33	1483	0.323218	4.47911	7.49536e-06	7.02575e-05	PODXL2	3	127629185	127672802	+	protein_coding	podocalyxin like 2 [Source:HGNC Symbol;Acc:HGNC:17936]
ENSG00000129993	50	38	22	6	12	9	36.6667	9	2.22013	4.47879	7.50662e-06	7.03251e-05	CBFA2T3	16	88874858	88977207	-	protein_coding	CBFA2/RUNX1 partner transcriptional co-repressor 3 [Source:HGNC Symbol;Acc:HGNC:1537]
ENSG00000218336	1152	1219	1070	961	1030	1136	1147	1042.33	0.353162	4.47577	7.61354e-06	7.12886e-05	TENM3	4	182143987	182803024	+	protein_coding	teneurin transmembrane protein 3 [Source:HGNC Symbol;Acc:HGNC:29944]
ENSG00000162385	1535	1724	1411	2229	2096	2291	1556.67	2205.33	-0.291086	-4.47557	7.62084e-06	7.13186e-05	MAGOH	1	53226900	53238518	-	protein_coding	mago homolog, exon junction complex subunit [Source:HGNC Symbol;Acc:HGNC:6815]
ENSG00000158161	1526	1648	1298	2075	2076	2175	1490.67	2108.67	-0.291368	-4.47521	7.63347e-06	7.13986e-05	EYA3	1	27970344	28088637	-	protein_coding	EYA transcriptional coactivator and phosphatase 3 [Source:HGNC Symbol;Acc:HGNC:3521]
ENSG00000113460	1249	1632	1310	1976	2004	2262	1397	2080.67	-0.361495	-4.47468	7.65255e-06	7.15386e-05	BRIX1	5	34915677	34925996	+	protein_coding	biogenesis of ribosomes BRX1 [Source:HGNC Symbol;Acc:HGNC:24170]
ENSG00000263154	20	26	16	1	0	4	20.6667	1.66667	3.84901	4.47447	7.65997e-06	7.15429e-05	ENSG00000263154	17	81362272	81374214	+	lncRNA	novel transcript
ENSG00000018699	1304	1404	1228	1873	1728	2107	1312	1902.67	-0.319745	-4.47444	7.6612e-06	7.15429e-05	TTC27	2	32628032	32821051	+	protein_coding	tetratricopeptide repeat domain 27 [Source:HGNC Symbol;Acc:HGNC:25986]
ENSG00000065548	1610	2387	1972	3084	2870	3447	1989.67	3133.67	-0.438366	-4.4737	7.68766e-06	7.17251e-05	ZC3H15	2	186486253	186509361	+	protein_coding	zinc finger CCCH-type containing 15 [Source:HGNC Symbol;Acc:HGNC:29528]
ENSG00000128731	3254	3404	2813	2987	2951	3313	3157	3083.67	0.246259	4.47367	7.68894e-06	7.17251e-05	HERC2	15	28111040	28322179	-	protein_coding	HECT and RLD domain containing E3 ubiquitin protein ligase 2 [Source:HGNC Symbol;Acc:HGNC:4868]
ENSG00000111581	1689	2274	1847	2788	2800	3081	1936.67	2889.67	-0.363964	-4.47267	7.72477e-06	7.20139e-05	NUP107	12	68686951	68745809	+	protein_coding	nucleoporin 107 [Source:HGNC Symbol;Acc:HGNC:29914]
ENSG00000171680	757	801	693	655	649	679	750.333	661	0.395571	4.47258	7.72816e-06	7.20139e-05	PLEKHG5	1	6467122	6520074	-	protein_coding	pleckstrin homology and RhoGEF domain containing G5 [Source:HGNC Symbol;Acc:HGNC:29105]
ENSG00000123091	3132	3279	2871	4197	4019	4603	3094	4273	-0.25049	-4.47221	7.74146e-06	7.20993e-05	RNF11	1	51236273	51273447	+	protein_coding	ring finger protein 11 [Source:HGNC Symbol;Acc:HGNC:10056]
ENSG00000107902	457	417	368	344	316	335	414	331.667	0.531966	4.46768	7.90724e-06	7.3604e-05	LHPP	10	124461823	124617888	+	protein_coding	phospholysine phosphohistidine inorganic pyrophosphate phosphatase [Source:HGNC Symbol;Acc:HGNC:30042]
ENSG00000138107	5703	5703	4545	5259	4857	5372	5317	5162.67	0.251804	4.46709	7.92921e-06	7.37691e-05	ACTR1A	10	102461881	102502712	-	protein_coding	actin related protein 1A [Source:HGNC Symbol;Acc:HGNC:167]
ENSG00000120053	1776	1650	1472	1481	1378	1656	1632.67	1505	0.333301	4.46525	7.99758e-06	7.43655e-05	GOT1	10	99396870	99430624	-	protein_coding	glutamic-oxaloacetic transaminase 1 [Source:HGNC Symbol;Acc:HGNC:4432]
ENSG00000107581	6810	9338	7617	10874	11482	13006	7921.67	11787.3	-0.358127	-4.46499	8.00722e-06	7.44156e-05	EIF3A	10	119033670	119080823	-	protein_coding	eukaryotic translation initiation factor 3 subunit A [Source:HGNC Symbol;Acc:HGNC:3271]
ENSG00000134440	3501	4292	3489	3523	3451	3724	3760.67	3566	0.288614	4.46467	8.01919e-06	7.44871e-05	NARS1	18	57600656	57622213	-	protein_coding	asparaginyl-tRNA synthetase 1 [Source:HGNC Symbol;Acc:HGNC:7643]
ENSG00000141298	649	741	666	997	1002	1141	685.333	1046.67	-0.394094	-4.46277	8.09066e-06	7.51109e-05	SSH2	17	29625938	29930276	-	protein_coding	slingshot protein phosphatase 2 [Source:HGNC Symbol;Acc:HGNC:30580]
ENSG00000139445	24	23	33	9	1	1	26.6667	3.66667	3.09063	4.46217	8.11324e-06	7.52805e-05	FOXN4	12	109277978	109309284	-	protein_coding	forkhead box N4 [Source:HGNC Symbol;Acc:HGNC:21399]
ENSG00000168209	717	651	559	551	479	597	642.333	542.333	0.458226	4.45814	8.26736e-06	7.66697e-05	DDIT4	10	72273919	72276036	+	protein_coding	DNA damage inducible transcript 4 [Source:HGNC Symbol;Acc:HGNC:24944]
ENSG00000160113	1163	1169	974	1039	901	1052	1102	997.333	0.356238	4.456	8.35011e-06	7.7396e-05	NR2F6	19	17231883	17245919	-	protein_coding	nuclear receptor subfamily 2 group F member 6 [Source:HGNC Symbol;Acc:HGNC:7977]
ENSG00000080200	276	484	403	629	739	773	387.667	713.667	-0.664227	-4.45515	8.38326e-06	7.76621e-05	CRYBG3	3	97822011	97944984	+	protein_coding	crystallin beta-gamma domain containing 3 [Source:HGNC Symbol;Acc:HGNC:34427]
ENSG00000184905	167	186	153	350	280	301	168.667	310.333	-0.669637	-4.45015	8.58112e-06	7.94528e-05	TCEAL2	X	102125679	102140426	+	protein_coding	transcription elongation factor A like 2 [Source:HGNC Symbol;Acc:HGNC:29818]
ENSG00000176623	1139	1359	1114	1092	1039	1158	1204	1096.33	0.347715	4.44801	8.667e-06	8.02054e-05	RMDN1	8	86468257	86514357	-	protein_coding	regulator of microtubule dynamics 1 [Source:HGNC Symbol;Acc:HGNC:24285]
ENSG00000183624	1996	2045	1623	1770	1722	1875	1888	1789	0.2873	4.4463	8.73631e-06	8.08039e-05	HMCES	3	129278828	129306186	+	protein_coding	5-hydroxymethylcytosine binding, ES cell specific [Source:HGNC Symbol;Acc:HGNC:24446]
ENSG00000184205	238	252	202	404	345	444	230.667	397.667	-0.572441	-4.44606	8.74612e-06	8.08517e-05	TSPYL2	X	53082367	53088540	+	protein_coding	TSPY like 2 [Source:HGNC Symbol;Acc:HGNC:24358]
ENSG00000178031	31	34	27	93	71	97	30.6667	87	-1.29056	-4.44574	8.7589e-06	8.09271e-05	ADAMTSL1	9	17906563	18910950	+	protein_coding	ADAMTS like 1 [Source:HGNC Symbol;Acc:HGNC:14632]
ENSG00000130382	5053	5111	4096	4626	4446	4909	4753.33	4660.33	0.2385	4.44532	8.77594e-06	8.10415e-05	MLLT1	19	6210381	6279975	-	protein_coding	MLLT1 super elongation complex subunit [Source:HGNC Symbol;Acc:HGNC:7134]
[truncated: 28,529 more rows]

## Sheet: shNC VS sh5-RNA-SEQ
gene	sh5_1	sh5_2	sh5_3	shNC_1	shNC_2	shNC_3	sh5	shNC	log2FoldChange	stat	pvalue	padj	gene_name	gene_chr	gene_start	gene_end	gene_strand	gene_biotype	gene_description
[truncated: 31,144 more rows]

## Sheet: shNC VS sh4-DOWN-KEGG
ID	category	subcategory	GeneRatio	BgRatio	pvalue	p.adjust	qvalue	Count	Description	geneID
[truncated: 146 more rows]

[truncated: 2 more sheets: shNC VS sh5-DOWN-KEGG, oeNC VS oeEZH2-Chip-seq]
